# Supplementary material for: Synthesis, spectroscopic and crystallographic characterization of various cymantrenyl thio­ethers [Mn{C5HxBry(SMe)z}(PPh3)(CO)2]
Source: Acta Crystallogr C Struct Chem. 2024 Jul 5;80(Pt 8):383–93. doi: 10.1107/S205322962400603X (PMC11299206; doi:10.1107/S205322962400603X)
Supplement: Supplementary file 1 [file c-80-00383-sup1.cif]

##############################################################################
#                                                                            #
# This CIF contains the data in a paper accepted for publication in          #
# Acta Crystallographica Section C. It conforms to the requirements of       #
# Notes for Authors for Acta Crystallographica Section C, and has been       #
# peer reviewed under the auspices of the IUCr Commission on Journals.       #
#                                                                            #
# Full details of the Crystallographic Information File format               #
# are given in the paper "The Crystallographic Information File (CIF):       #
# a New Standard Archive File for Crystallography" by S. R. Hall, F. H.      #
# Allen and I. D. Brown [Acta Cryst. (1991), A47, 655-685].                  #
#                                                                            #
# The current version of the core CIF dictionary is obtainable from          #
# ftp://ftp.iucr.org/pub/cif_core.dic.                                       #
#                                                                            #
# Software is freely available for graphical display of the structure(s)     #
# in this CIF. For information consult the CIF software page                 #
# http://www.iucr.org/resources/cif/software.                                #
#                                                                            #
# This file may be used for bona fide research purposes within the           #
# scientific community so long as proper attribution is given to the journal # 
# article from which it was obtained.                                        #
#                                                                            #
##############################################################################
data_compd_1b
_audit_creation_method     'SHELXL-2018/3'
_chemical_name_systematic
;\
Dicarbonyl[\h^5^-1-(methylsulfanyl)cyclopentadienyl](triphenylphosphane-\
\k<i>P</i>)manganese
;
_chemical_name_common     ?
_chemical_formula_moiety     'C26 H22 Mn O2 P S'
_chemical_formula_sum     'C26 H22 Mn O2 P S'
_chemical_formula_iupac     '[Mn (C6 H7 S) (C18 H15 P) (C O)2]'
_chemical_formula_weight     484.40
_chemical_melting_point     ?
_space_group_crystal_system     monoclinic
_space_group_name_H-M_alt     'P 21/c'
_space_group_name_Hall     '-P 2ybc'
loop_
    _space_group_symop_operation_xyz
    'x, y, z'
    '-x, y+1/2, -z+1/2'
    '-x, -y, -z'
    'x, -y-1/2, z-1/2'
_cell_length_a     7.7281(3)
_cell_length_b     16.8523(6)
_cell_length_c     18.0339(7)
_cell_angle_alpha     90
_cell_angle_beta     96.6960(10)
_cell_angle_gamma     90
_cell_volume     2332.65(15)
_cell_formula_units_Z     4
_cell_measurement_reflns_used     9883
_cell_measurement_theta_min     3.0157
_cell_measurement_theta_max     26.3594
_cell_measurement_temperature     297(2)
_exptl_crystal_description     rod
_exptl_crystal_colour     yellow
_exptl_crystal_size_max     0.100
_exptl_crystal_size_mid     0.030
_exptl_crystal_size_min     0.030
_exptl_crystal_density_diffrn     1.379
_exptl_crystal_density_method     'not measured'
_exptl_crystal_F_000     1000
_exptl_absorpt_coefficient_mu     0.744
_exptl_absorpt_correction_type     multi-scan
_exptl_absorpt_process_details
;
(SADABS2016; Krause <i>et al.</i>,  2015)
;
_exptl_absorpt_correction_T_min     0.7023
_exptl_absorpt_correction_T_max     0.7454
_diffrn_ambient_temperature     297(2)
_diffrn_source     'rotating anode generator'
_diffrn_radiation_type     'Mo K\a'
_diffrn_radiation_wavelength     0.71073
_diffrn_measurement_device_type     'Bruker D8 VENTURE'
_diffrn_measurement_method     'mix of omega and phi scans'
_diffrn_detector_area_resol_mean     7.4074
_diffrn_reflns_number     46361
_diffrn_reflns_av_R_equivalents     0.0359
_diffrn_reflns_av_unetI/netI     0.0213
_diffrn_reflns_theta_min     3.016
_diffrn_reflns_theta_max     26.397
_diffrn_reflns_theta_full     25.242
_diffrn_measured_fraction_theta_max     0.996
_diffrn_measured_fraction_theta_full     0.998
_diffrn_reflns_limit_h_min     -9
_diffrn_reflns_limit_h_max     9
_diffrn_reflns_limit_k_min     -21
_diffrn_reflns_limit_k_max     21
_diffrn_reflns_limit_l_min     -21
_diffrn_reflns_limit_l_max     22
_refine_special_details     ?
_reflns_number_total     4773
_reflns_number_gt     4190
_reflns_threshold_expression     'I > 2\s(I)'
_refine_ls_structure_factor_coef     Fsqd
_refine_ls_matrix_type     full
_refine_ls_R_factor_all     0.0344
_refine_ls_R_factor_gt     0.0276
_refine_ls_wR_factor_gt     0.0757
_refine_ls_wR_factor_ref     0.0810
_refine_ls_goodness_of_fit_ref     1.051
_refine_ls_restrained_S_all     1.051
_refine_ls_number_reflns     4773
_refine_ls_number_parameters     281
_refine_ls_number_restraints     0
_refine_ls_hydrogen_treatment     constr
_refine_ls_weighting_scheme     calc
_refine_ls_weighting_details
              'w=1/[\s^2^(Fo^2^)+(0.0399P)^2^+0.9836P] where P=(Fo^2^+2Fc^2^)/3'
_atom_sites_solution_hydrogens     geom
_atom_sites_solution_primary     dual
_atom_sites_solution_secondary     ?
_refine_ls_shift/su_max     0.001
_refine_ls_shift/su_mean     0.000
_refine_diff_density_max     0.280
_refine_diff_density_min     -0.260
_refine_ls_extinction_method     none
_refine_ls_extinction_coef     .
loop_
    _atom_type_symbol
    _atom_type_description
    _atom_type_scat_dispersion_real
    _atom_type_scat_dispersion_imag
    _atom_type_scat_source
    'C' 'C' 0.0033 0.0016
                         'International Tables Vol C Tables 4.2.6.8 and 6.1.1.4'
    'H' 'H' 0.0000 0.0000
                         'International Tables Vol C Tables 4.2.6.8 and 6.1.1.4'
    'O' 'O' 0.0106 0.0060
                         'International Tables Vol C Tables 4.2.6.8 and 6.1.1.4'
    'P' 'P' 0.1023 0.0942
                         'International Tables Vol C Tables 4.2.6.8 and 6.1.1.4'
    'S' 'S' 0.1246 0.1234
                         'International Tables Vol C Tables 4.2.6.8 and 6.1.1.4'
    'Mn' 'Mn' 0.3368 0.7283
                         'International Tables Vol C Tables 4.2.6.8 and 6.1.1.4'
_computing_data_collection
;
APEX2 (Bruker, 2011)
;
_computing_cell_refinement
;
APEX2 (Bruker, 2011)
;
_computing_data_reduction
;
SAINT (Bruker, 2011)
;
_computing_structure_solution
;
SHELXT2014 (Sheldrick, 2015<i>a</i>)
;
_computing_structure_refinement
;
SHELXL2018 (Sheldrick, 2015<i>b</i>)
;
_computing_molecular_graphics     ?
_computing_publication_material
;
<i>Mercury</i> (Macrae <i>et al.</i>, 2020)
;
loop_
    _atom_site_type_symbol
    _atom_site_label
    _atom_site_fract_x
    _atom_site_fract_y
    _atom_site_fract_z
    _atom_site_U_iso_or_equiv
    _atom_site_adp_type
    _atom_site_calc_flag
    _atom_site_occupancy
    _atom_site_disorder_assembly
    _atom_site_disorder_group
    C C1 0.5537(2) 0.42764(10) 0.64027(10) 0.0388(4) Uani d 1 . .
    C C2 0.4595(3) 0.43295(11) 0.56776(11) 0.0432(4) Uani d 1 . .
    H H2 0.381408 0.472787 0.550826 0.052 Uiso calc 1 . .
    C C3 0.5057(3) 0.36712(13) 0.52628(11) 0.0482(5) Uani d 1 . .
    H H3 0.462484 0.355775 0.477126 0.058 Uiso calc 1 . .
    C C4 0.6284(3) 0.32125(12) 0.57171(12) 0.0479(5) Uani d 1 . .
    H H4 0.680813 0.274719 0.557820 0.057 Uiso calc 1 . .
    C C5 0.6575(2) 0.35865(12) 0.64198(12) 0.0438(4) Uani d 1 . .
    H H5 0.732479 0.340831 0.682651 0.053 Uiso calc 1 . .
    C C6 0.2130(2) 0.36971(11) 0.66111(11) 0.0419(4) Uani d 1 . .
    C C7 0.4256(2) 0.25425(12) 0.69360(11) 0.0432(4) Uani d 1 . .
    C C8 0.7341(3) 0.55679(16) 0.69405(17) 0.0727(7) Uani d 1 . .
    H H81A 0.834736 0.523563 0.693213 0.109 Uiso calc 1 . .
    H H81B 0.757010 0.596246 0.732331 0.109 Uiso calc 1 . .
    H H81C 0.708122 0.582377 0.646487 0.109 Uiso calc 1 . .
    C C101 0.3447(2) 0.18065(10) 0.49017(10) 0.0338(4) Uani d 1 . .
    C C102 0.3118(3) 0.17738(11) 0.41275(10) 0.0427(4) Uani d 1 . .
    H H102 0.221647 0.207305 0.388133 0.051 Uiso calc 1 . .
    C C103 0.4126(3) 0.12982(13) 0.37206(11) 0.0513(5) Uani d 1 . .
    H H103 0.389198 0.127979 0.320323 0.062 Uiso calc 1 . .
    C C104 0.5466(3) 0.08539(13) 0.40734(12) 0.0524(5) Uani d 1 . .
    H H104 0.612767 0.053131 0.379688 0.063 Uiso calc 1 . .
    C C105 0.5827(3) 0.08881(12) 0.48392(12) 0.0481(5) Uani d 1 . .
    H H105 0.674230 0.059297 0.508015 0.058 Uiso calc 1 . .
    C C106 0.4828(2) 0.13608(11) 0.52495(11) 0.0409(4) Uani d 1 . .
    H H106 0.508292 0.138173 0.576606 0.049 Uiso calc 1 . .
    C C111 0.0476(2) 0.28520(10) 0.48332(9) 0.0342(4) Uani d 1 . .
    C C112 0.0407(2) 0.36650(12) 0.47192(11) 0.0441(4) Uani d 1 . .
    H H112 0.122939 0.399212 0.498399 0.053 Uiso calc 1 . .
    C C113 -0.0889(3) 0.39947(14) 0.42096(12) 0.0545(5) Uani d 1 . .
    H H113 -0.092180 0.454077 0.413451 0.065 Uiso calc 1 . .
    C C114 -0.2110(3) 0.35232(15) 0.38198(12) 0.0552(6) Uani d 1 . .
    H H114 -0.296835 0.374738 0.347914 0.066 Uiso calc 1 . .
    C C115 -0.2070(3) 0.27165(15) 0.39313(12) 0.0551(5) Uani d 1 . .
    H H115 -0.290436 0.239510 0.366655 0.066 Uiso calc 1 . .
    C C116 -0.0793(2) 0.23812(12) 0.44365(11) 0.0444(4) Uani d 1 . .
    H H116 -0.078177 0.183526 0.451214 0.053 Uiso calc 1 . .
    C C121 0.0969(2) 0.16794(10) 0.59596(9) 0.0342(4) Uani d 1 . .
    C C122 -0.0102(3) 0.19413(12) 0.64774(11) 0.0456(4) Uani d 1 . .
    H H122 -0.012089 0.247755 0.659804 0.055 Uiso calc 1 . .
    C C123 -0.1141(3) 0.14162(15) 0.68161(13) 0.0572(5) Uani d 1 . .
    H H123 -0.186917 0.160412 0.715268 0.069 Uiso calc 1 . .
    C C124 -0.1105(3) 0.06194(15) 0.66585(14) 0.0611(6) Uani d 1 . .
    H H124 -0.179201 0.026629 0.689176 0.073 Uiso calc 1 . .
    C C125 -0.0043(3) 0.03497(13) 0.61527(15) 0.0635(6) Uani d 1 . .
    H H125 -0.001524 -0.018893 0.604241 0.076 Uiso calc 1 . .
    C C126 0.0985(3) 0.08723(12) 0.58058(12) 0.0498(5) Uani d 1 . .
    H H126 0.169783 0.068023 0.546484 0.060 Uiso calc 1 . .
    O O1 0.1026(2) 0.40092(11) 0.68817(11) 0.0715(5) Uani d 1 . .
    O O2 0.4577(2) 0.20876(11) 0.74104(10) 0.0735(5) Uani d 1 . .
    P P1 0.22139(5) 0.24217(2) 0.54943(2) 0.02962(10) Uani d 1 . .
    S S1 0.55170(7) 0.49737(3) 0.71293(3) 0.05091(14) Uani d 1 . .
    Mn Mn1 0.39016(3) 0.32610(2) 0.62211(2) 0.03037(8) Uani d 1 . .
loop_
    _atom_site_aniso_label
    _atom_site_aniso_U_11
    _atom_site_aniso_U_22
    _atom_site_aniso_U_33
    _atom_site_aniso_U_12
    _atom_site_aniso_U_13
    _atom_site_aniso_U_23
    C1 0.0375(9) 0.0354(9) 0.0440(10) -0.0050(7) 0.0072(8) -0.0005(7)
    C2 0.0447(10) 0.0409(10) 0.0447(10) -0.0054(8) 0.0089(8) 0.0104(8)
    C3 0.0511(11) 0.0585(12) 0.0374(10) -0.0134(9) 0.0157(9) -0.0013(9)
    C4 0.0363(9) 0.0495(11) 0.0607(13) -0.0023(8) 0.0176(9) -0.0111(9)
    C5 0.0306(9) 0.0443(10) 0.0559(12) -0.0023(8) 0.0020(8) -0.0014(9)
    C6 0.0400(10) 0.0407(10) 0.0455(10) -0.0018(8) 0.0072(8) -0.0053(8)
    C7 0.0402(10) 0.0464(10) 0.0409(10) -0.0029(8) -0.0040(8) 0.0024(8)
    C8 0.0618(15) 0.0606(15) 0.096(2) -0.0197(12) 0.0093(14) -0.0221(14)
    C101 0.0339(8) 0.0326(8) 0.0351(9) 0.0012(7) 0.0050(7) -0.0019(7)
    C102 0.0438(10) 0.0486(11) 0.0354(9) 0.0062(8) 0.0038(8) 0.0009(8)
    C103 0.0614(13) 0.0578(12) 0.0361(10) 0.0031(10) 0.0112(9) -0.0067(9)
    C104 0.0555(12) 0.0486(11) 0.0560(13) 0.0089(9) 0.0183(10) -0.0130(10)
    C105 0.0450(11) 0.0427(10) 0.0562(12) 0.0121(8) 0.0038(9) -0.0045(9)
    C106 0.0418(9) 0.0393(9) 0.0402(10) 0.0076(8) -0.0008(8) -0.0038(8)
    C111 0.0300(8) 0.0412(9) 0.0315(8) 0.0071(7) 0.0039(6) 0.0045(7)
    C112 0.0414(10) 0.0432(10) 0.0466(11) 0.0069(8) 0.0009(8) 0.0052(8)
    C113 0.0533(12) 0.0553(12) 0.0546(12) 0.0199(10) 0.0054(10) 0.0177(10)
    C114 0.0413(11) 0.0820(16) 0.0415(11) 0.0194(11) 0.0010(9) 0.0146(11)
    C115 0.0404(10) 0.0778(15) 0.0442(11) 0.0018(10) -0.0065(9) 0.0032(11)
    C116 0.0380(10) 0.0499(11) 0.0438(10) 0.0004(8) -0.0021(8) 0.0034(8)
    C121 0.0327(8) 0.0369(9) 0.0320(8) 0.0014(7) -0.0009(7) 0.0048(7)
    C122 0.0443(10) 0.0454(10) 0.0488(11) 0.0037(8) 0.0122(9) 0.0051(9)
    C123 0.0472(11) 0.0714(15) 0.0555(13) -0.0017(11) 0.0168(10) 0.0115(11)
    C124 0.0545(13) 0.0669(15) 0.0616(14) -0.0146(11) 0.0052(11) 0.0248(12)
    C125 0.0733(15) 0.0409(11) 0.0759(16) -0.0115(11) 0.0073(13) 0.0079(11)
    C126 0.0569(12) 0.0382(10) 0.0557(12) -0.0032(9) 0.0119(10) -0.0002(9)
    O1 0.0545(9) 0.0731(11) 0.0919(13) 0.0082(8) 0.0300(9) -0.0257(10)
    O2 0.0848(12) 0.0690(11) 0.0609(10) -0.0069(9) -0.0155(9) 0.0310(9)
    P1 0.0290(2) 0.0307(2) 0.0288(2) 0.00389(16) 0.00205(16) 0.00170(16)
    S1 0.0588(3) 0.0429(3) 0.0525(3) -0.0060(2) 0.0127(2) -0.0082(2)
    Mn1 0.02944(14) 0.03077(14) 0.03094(14) 0.00126(9) 0.00370(10) 0.00046(10)
_geom_special_details
;
 All esds (except the esd in the dihedral angle between two l.s. planes)
 are estimated using the full covariance matrix.  The cell esds are taken
 into account individually in the estimation of esds in distances, angles
 and torsion angles; correlations between esds in cell parameters are only
 used when they are defined by crystal symmetry.  An approximate (isotropic)
 treatment of cell esds is used for estimating esds involving l.s. planes.
;
loop_
    _geom_bond_atom_site_label_1
    _geom_bond_atom_site_label_2
    _geom_bond_site_symmetry_2
    _geom_bond_distance
    _geom_bond_publ_flag
    C1 C5 . 1.411(3) ?
    C1 C2 . 1.423(3) ?
    C1 S1 . 1.7614(19) ?
    C1 Mn1 . 2.1296(17) ?
    C2 C3 . 1.407(3) ?
    C2 Mn1 . 2.1477(18) ?
    C2 H2 . 0.9300 ?
    C3 C4 . 1.410(3) ?
    C3 Mn1 . 2.1497(18) ?
    C3 H3 . 0.9300 ?
    C4 C5 . 1.410(3) ?
    C4 Mn1 . 2.1481(19) ?
    C4 H4 . 0.9300 ?
    C5 Mn1 . 2.1270(18) ?
    C5 H5 . 0.9300 ?
    C6 O1 . 1.158(2) ?
    C6 Mn1 . 1.7704(19) ?
    C7 O2 . 1.154(2) ?
    C7 Mn1 . 1.7667(19) ?
    C8 S1 . 1.794(2) ?
    C8 H81A . 0.9600 ?
    C8 H81B . 0.9600 ?
    C8 H81C . 0.9600 ?
    C101 C102 . 1.391(2) ?
    C101 C106 . 1.393(2) ?
    C101 P1 . 1.8338(17) ?
    C102 C103 . 1.386(3) ?
    C102 H102 . 0.9300 ?
    C103 C104 . 1.373(3) ?
    C103 H103 . 0.9300 ?
    C104 C105 . 1.378(3) ?
    C104 H104 . 0.9300 ?
    C105 C106 . 1.382(3) ?
    C105 H105 . 0.9300 ?
    C106 H106 . 0.9300 ?
    C111 C112 . 1.386(3) ?
    C111 C116 . 1.393(3) ?
    C111 P1 . 1.8377(17) ?
    C112 C113 . 1.394(3) ?
    C112 H112 . 0.9300 ?
    C113 C114 . 1.364(3) ?
    C113 H113 . 0.9300 ?
    C114 C115 . 1.374(3) ?
    C114 H114 . 0.9300 ?
    C115 C116 . 1.384(3) ?
    C115 H115 . 0.9300 ?
    C116 H116 . 0.9300 ?
    C121 C126 . 1.389(3) ?
    C121 C122 . 1.390(3) ?
    C121 P1 . 1.8393(17) ?
    C122 C123 . 1.384(3) ?
    C122 H122 . 0.9300 ?
    C123 C124 . 1.373(3) ?
    C123 H123 . 0.9300 ?
    C124 C125 . 1.374(4) ?
    C124 H124 . 0.9300 ?
    C125 C126 . 1.384(3) ?
    C125 H125 . 0.9300 ?
    C126 H126 . 0.9300 ?
    P1 Mn1 . 2.2407(5) ?
loop_
    _geom_angle_atom_site_label_1
    _geom_angle_atom_site_label_2
    _geom_angle_atom_site_label_3
    _geom_angle_site_symmetry_1
    _geom_angle_site_symmetry_3
    _geom_angle
    _geom_angle_publ_flag
    C5 C1 C2 . . 107.49(17) ?
    C5 C1 S1 . . 126.00(15) ?
    C2 C1 S1 . . 126.41(14) ?
    C5 C1 Mn1 . . 70.54(10) ?
    C2 C1 Mn1 . . 71.25(10) ?
    S1 C1 Mn1 . . 126.45(10) ?
    C3 C2 C1 . . 107.72(17) ?
    C3 C2 Mn1 . . 70.96(11) ?
    C1 C2 Mn1 . . 69.88(10) ?
    C3 C2 H2 . . 126.1 ?
    C1 C2 H2 . . 126.1 ?
    Mn1 C2 H2 . . 124.6 ?
    C2 C3 C4 . . 108.59(18) ?
    C2 C3 Mn1 . . 70.81(10) ?
    C4 C3 Mn1 . . 70.79(11) ?
    C2 C3 H3 . . 125.7 ?
    C4 C3 H3 . . 125.7 ?
    Mn1 C3 H3 . . 124.3 ?
    C5 C4 C3 . . 107.63(17) ?
    C5 C4 Mn1 . . 69.94(11) ?
    C3 C4 Mn1 . . 70.91(11) ?
    C5 C4 H4 . . 126.2 ?
    C3 C4 H4 . . 126.2 ?
    Mn1 C4 H4 . . 124.6 ?
    C4 C5 C1 . . 108.56(18) ?
    C4 C5 Mn1 . . 71.56(11) ?
    C1 C5 Mn1 . . 70.74(10) ?
    C4 C5 H5 . . 125.7 ?
    C1 C5 H5 . . 125.7 ?
    Mn1 C5 H5 . . 123.6 ?
    O1 C6 Mn1 . . 176.73(18) ?
    O2 C7 Mn1 . . 176.40(18) ?
    S1 C8 H81A . . 109.5 ?
    S1 C8 H81B . . 109.5 ?
    H81A C8 H81B . . 109.5 ?
    S1 C8 H81C . . 109.5 ?
    H81A C8 H81C . . 109.5 ?
    H81B C8 H81C . . 109.5 ?
    C102 C101 C106 . . 118.12(16) ?
    C102 C101 P1 . . 124.12(13) ?
    C106 C101 P1 . . 117.73(13) ?
    C103 C102 C101 . . 120.41(18) ?
    C103 C102 H102 . . 119.8 ?
    C101 C102 H102 . . 119.8 ?
    C104 C103 C102 . . 120.68(19) ?
    C104 C103 H103 . . 119.7 ?
    C102 C103 H103 . . 119.7 ?
    C103 C104 C105 . . 119.68(18) ?
    C103 C104 H104 . . 120.2 ?
    C105 C104 H104 . . 120.2 ?
    C104 C105 C106 . . 120.02(19) ?
    C104 C105 H105 . . 120.0 ?
    C106 C105 H105 . . 120.0 ?
    C105 C106 C101 . . 121.06(18) ?
    C105 C106 H106 . . 119.5 ?
    C101 C106 H106 . . 119.5 ?
    C112 C111 C116 . . 118.32(16) ?
    C112 C111 P1 . . 119.93(14) ?
    C116 C111 P1 . . 121.74(14) ?
    C111 C112 C113 . . 120.29(19) ?
    C111 C112 H112 . . 119.9 ?
    C113 C112 H112 . . 119.9 ?
    C114 C113 C112 . . 120.6(2) ?
    C114 C113 H113 . . 119.7 ?
    C112 C113 H113 . . 119.7 ?
    C113 C114 C115 . . 119.90(19) ?
    C113 C114 H114 . . 120.0 ?
    C115 C114 H114 . . 120.0 ?
    C114 C115 C116 . . 120.2(2) ?
    C114 C115 H115 . . 119.9 ?
    C116 C115 H115 . . 119.9 ?
    C115 C116 C111 . . 120.75(19) ?
    C115 C116 H116 . . 119.6 ?
    C111 C116 H116 . . 119.6 ?
    C126 C121 C122 . . 117.73(17) ?
    C126 C121 P1 . . 123.89(14) ?
    C122 C121 P1 . . 118.34(14) ?
    C123 C122 C121 . . 121.0(2) ?
    C123 C122 H122 . . 119.5 ?
    C121 C122 H122 . . 119.5 ?
    C124 C123 C122 . . 120.5(2) ?
    C124 C123 H123 . . 119.8 ?
    C122 C123 H123 . . 119.8 ?
    C123 C124 C125 . . 119.3(2) ?
    C123 C124 H124 . . 120.4 ?
    C125 C124 H124 . . 120.4 ?
    C124 C125 C126 . . 120.6(2) ?
    C124 C125 H125 . . 119.7 ?
    C126 C125 H125 . . 119.7 ?
    C125 C126 C121 . . 120.9(2) ?
    C125 C126 H126 . . 119.5 ?
    C121 C126 H126 . . 119.5 ?
    C101 P1 C111 . . 103.59(8) ?
    C101 P1 C121 . . 102.50(8) ?
    C111 P1 C121 . . 100.53(8) ?
    C101 P1 Mn1 . . 113.03(6) ?
    C111 P1 Mn1 . . 117.51(6) ?
    C121 P1 Mn1 . . 117.53(6) ?
    C1 S1 C8 . . 98.99(11) ?
    C7 Mn1 C6 . . 93.22(9) ?
    C7 Mn1 C5 . . 89.35(8) ?
    C6 Mn1 C5 . . 127.37(8) ?
    C7 Mn1 C1 . . 113.56(8) ?
    C6 Mn1 C1 . . 94.47(8) ?
    C5 Mn1 C1 . . 38.71(7) ?
    C7 Mn1 C2 . . 151.88(8) ?
    C6 Mn1 C2 . . 94.52(8) ?
    C5 Mn1 C2 . . 64.64(8) ?
    C1 Mn1 C2 . . 38.87(7) ?
    C7 Mn1 C4 . . 102.41(9) ?
    C6 Mn1 C4 . . 157.64(8) ?
    C5 Mn1 C4 . . 38.50(8) ?
    C1 Mn1 C4 . . 64.73(7) ?
    C2 Mn1 C4 . . 64.35(8) ?
    C7 Mn1 C3 . . 139.76(9) ?
    C6 Mn1 C3 . . 126.78(9) ?
    C5 Mn1 C3 . . 64.29(8) ?
    C1 Mn1 C3 . . 64.58(7) ?
    C2 Mn1 C3 . . 38.23(8) ?
    C4 Mn1 C3 . . 38.30(8) ?
    C7 Mn1 P1 . . 91.40(6) ?
    C6 Mn1 P1 . . 94.01(6) ?
    C5 Mn1 P1 . . 138.50(6) ?
    C1 Mn1 P1 . . 153.08(5) ?
    C2 Mn1 P1 . . 114.93(6) ?
    C4 Mn1 P1 . . 101.40(6) ?
    C3 Mn1 P1 . . 90.04(6) ?
loop_
    _geom_torsion_atom_site_label_1
    _geom_torsion_atom_site_label_2
    _geom_torsion_atom_site_label_3
    _geom_torsion_atom_site_label_4
    _geom_torsion_site_symmetry_1
    _geom_torsion_site_symmetry_2
    _geom_torsion_site_symmetry_3
    _geom_torsion_site_symmetry_4
    _geom_torsion
    _geom_torsion_publ_flag
    C5 C1 C2 C3 . . . . 0.4(2) ?
    S1 C1 C2 C3 . . . . 176.85(14) ?
    Mn1 C1 C2 C3 . . . . -61.20(13) ?
    C5 C1 C2 Mn1 . . . . 61.59(13) ?
    S1 C1 C2 Mn1 . . . . -121.95(15) ?
    C1 C2 C3 C4 . . . . -0.5(2) ?
    Mn1 C2 C3 C4 . . . . -61.01(13) ?
    C1 C2 C3 Mn1 . . . . 60.50(12) ?
    C2 C3 C4 C5 . . . . 0.4(2) ?
    Mn1 C3 C4 C5 . . . . -60.60(13) ?
    C2 C3 C4 Mn1 . . . . 61.02(13) ?
    C3 C4 C5 C1 . . . . -0.2(2) ?
    Mn1 C4 C5 C1 . . . . -61.40(13) ?
    C3 C4 C5 Mn1 . . . . 61.23(13) ?
    C2 C1 C5 C4 . . . . -0.1(2) ?
    S1 C1 C5 C4 . . . . -176.61(14) ?
    Mn1 C1 C5 C4 . . . . 61.91(13) ?
    C2 C1 C5 Mn1 . . . . -62.05(12) ?
    S1 C1 C5 Mn1 . . . . 121.48(15) ?
    C106 C101 C102 C103 . . . . 1.1(3) ?
    P1 C101 C102 C103 . . . . 179.34(15) ?
    C101 C102 C103 C104 . . . . -0.2(3) ?
    C102 C103 C104 C105 . . . . -0.8(3) ?
    C103 C104 C105 C106 . . . . 0.8(3) ?
    C104 C105 C106 C101 . . . . 0.2(3) ?
    C102 C101 C106 C105 . . . . -1.1(3) ?
    P1 C101 C106 C105 . . . . -179.46(15) ?
    C116 C111 C112 C113 . . . . -1.1(3) ?
    P1 C111 C112 C113 . . . . 178.93(15) ?
    C111 C112 C113 C114 . . . . 0.4(3) ?
    C112 C113 C114 C115 . . . . 0.3(3) ?
    C113 C114 C115 C116 . . . . -0.1(3) ?
    C114 C115 C116 C111 . . . . -0.6(3) ?
    C112 C111 C116 C115 . . . . 1.2(3) ?
    P1 C111 C116 C115 . . . . -178.80(16) ?
    C126 C121 C122 C123 . . . . -1.3(3) ?
    P1 C121 C122 C123 . . . . 176.52(16) ?
    C121 C122 C123 C124 . . . . 1.5(3) ?
    C122 C123 C124 C125 . . . . -0.9(4) ?
    C123 C124 C125 C126 . . . . 0.2(4) ?
    C124 C125 C126 C121 . . . . 0.0(4) ?
    C122 C121 C126 C125 . . . . 0.6(3) ?
    P1 C121 C126 C125 . . . . -177.09(17) ?
    C102 C101 P1 C111 . . . . 4.93(18) ?
    C106 C101 P1 C111 . . . . -176.84(14) ?
    C102 C101 P1 C121 . . . . 109.18(16) ?
    C106 C101 P1 C121 . . . . -72.59(15) ?
    C102 C101 P1 Mn1 . . . . -123.32(15) ?
    C106 C101 P1 Mn1 . . . . 54.91(15) ?
    C112 C111 P1 C101 . . . . -115.98(15) ?
    C116 C111 P1 C101 . . . . 64.01(16) ?
    C112 C111 P1 C121 . . . . 138.27(15) ?
    C116 C111 P1 C121 . . . . -41.74(16) ?
    C112 C111 P1 Mn1 . . . . 9.44(16) ?
    C116 C111 P1 Mn1 . . . . -170.56(13) ?
    C126 C121 P1 C101 . . . . -4.02(18) ?
    C122 C121 P1 C101 . . . . 178.35(15) ?
    C126 C121 P1 C111 . . . . 102.60(17) ?
    C122 C121 P1 C111 . . . . -75.03(16) ?
    C126 C121 P1 Mn1 . . . . -128.59(15) ?
    C122 C121 P1 Mn1 . . . . 53.78(16) ?
    C5 C1 S1 C8 . . . . 83.89(19) ?
    C2 C1 S1 C8 . . . . -91.92(19) ?
    Mn1 C1 S1 C8 . . . . 175.31(14) ?
_shelx_space_group_comment
;
The symmetry employed for this shelxl refinement is uniquely defined
by the following loop, which should always be used as a source of
symmetry information in preference to the above space-group names.
They are only intended as comments.
;
_shelx_estimated_absorpt_T_min     0.929
_shelx_estimated_absorpt_T_max     0.978
_shelx_hkl_file
;
  -2   0   0 2954.45   83.29
   2   0   0 2927.05   82.27
  -3   0   0  126.35    4.56
  -3   0   0  123.85    3.93
   3   0   0  132.23    4.72
   3   0   0  130.99    4.04
   3   0   0  124.12    3.49
  -3   0   0  129.52    3.59
   4   0   0  120.76    3.62
  -4   0   0  122.38    3.78
   4   0   0  121.42    4.30
   4   0   0  122.46    5.16
  -4   0   0  120.06    4.28
  -4   0   0  117.39    4.93
  -5   0   0  321.17    8.12
  -5   0   0  327.04    8.93
  -5   0   0  313.51    9.89
   5   0   0  345.08   10.37
   5   0   0  327.74    7.89
   5   0   0  321.53    8.94
   6   0   0  396.43    9.56
  -6   0   0  404.49   10.98
  -6   0   0  407.32   10.05
   6   0   0  423.05   12.69
   6   0   0  409.92   11.16
  -6   0   0  408.87   12.44
  -7   0   0  112.44    6.18
   7   0   0  122.85    3.71
   7   0   0  120.50    6.50
   7   0   0  128.87    5.50
  -7   0   0  127.08    4.48
  -7   0   0  123.04    5.39
   8   0   0    5.70    2.06
  -8   0   0    8.92    1.92
   8   0   0   10.70    3.16
  -8   0   0    8.72    1.35
  -9   0   0   31.24    4.10
  -9   0   0   34.78    2.26
  -9   0   0   39.86    3.93
   9   0   0   34.37    5.86
  -9   0   0   32.09    2.14
   1  -1   0  475.68   21.12
   1   1   0  482.65   22.31
  -2  -1   0  931.65   19.97
   3  -1   0  384.84    9.64
  -3  -1   0  369.59    8.49
  -3  -1   0  366.53    9.66
  -3  -1   0  366.23    9.04
   3  -1   0  375.80    8.66
   3  -1   0  354.18    8.21
   3   1   0  357.85    8.36
  -3   1   0  361.07    9.39
  -3   1   0  368.22    8.62
   3   1   0  378.94    9.15
  -3   1   0  377.93    8.36
   4  -1   0  170.92    5.98
   4  -1   0  162.65    5.01
  -4  -1   0  166.33    4.75
   4  -1   0  158.00    4.43
  -4  -1   0  166.87    5.38
  -4   1   0  163.12    4.95
   4   1   0  176.01    6.32
  -4   1   0  157.77    4.53
  -4   1   0  160.62    5.81
   4   1   0  155.71    4.54
  -5  -1   0   68.17    3.95
  -5  -1   0   66.18    3.54
  -5  -1   0   69.47    2.96
   5  -1   0   75.59    3.98
   5  -1   0   70.41    2.65
   5  -1   0   68.28    4.17
   5   1   0   65.57    3.52
   5   1   0   67.11    4.25
  -5   1   0   66.25    3.19
  -5   1   0   65.39    2.75
  -5   1   0   74.82    3.97
   5   1   0   67.48    2.71
  -6  -1   0  176.51    6.41
  -6  -1   0  179.15    5.59
  -6  -1   0  180.22    7.50
   6  -1   0  178.35    4.99
   6  -1   0  191.22    6.29
   6  -1   0  179.14    7.39
  -6   1   0  180.30    5.44
   6   1   0  183.29    6.64
  -6   1   0  177.24    7.21
  -6   1   0  185.24    6.17
   6   1   0  185.69    7.84
   7  -1   0   80.33    2.77
  -7  -1   0   82.52    3.64
   7  -1   0   83.81    4.31
   7  -1   0   85.20    5.74
  -7  -1   0   85.42    5.48
  -7  -1   0   79.80    4.41
  -7   1   0   79.01    3.46
   7   1   0   87.08    4.85
   7   1   0   80.17    5.60
   7   1   0   80.58    2.99
  -7   1   0   83.86    4.16
  -7   1   0   82.02    5.30
  -8  -1   0    3.50    1.08
  -8  -1   0    1.72    1.63
   8  -1   0    1.98    2.37
  -8   1   0    4.97    1.62
  -8   1   0    5.68    1.84
  -8   1   0    4.23    1.06
   8   1   0    3.01    0.57
   8   1   0    3.18    2.07
   8   1   0    3.49    2.47
   9  -1   0   -0.35    1.63
  -9  -1   0   -1.79    0.66
  -9  -1   0    3.11    1.69
  -9  -1   0   -1.70    1.14
  -9   1   0   -1.38    1.41
  -9   1   0    1.37    1.43
   9   1   0   -1.57    1.53
  -9   1   0   -1.03    0.67
   0  -2   0    0.04    0.20
   0  -2   0   -0.24    0.15
   0   2   0    0.16    0.20
   0   2   0   -0.24    0.18
   0   2   0   -0.09    0.14
   1  -2   0   35.00    1.05
   1  -2   0   32.20    1.33
  -1  -2   0   37.09    1.72
   1  -2   0   32.66    1.37
  -1  -2   0   35.35    1.52
  -1  -2   0   34.56    1.49
  -1  -2   0   34.96    1.66
   1  -2   0   32.06    1.36
  -1   2   0   34.56    1.26
  -1   2   0   33.15    1.40
  -1   2   0   34.73    1.02
   1   2   0   35.54    1.68
   1   2   0   33.92    1.65
   2  -2   0  790.29   16.69
  -2  -2   0  759.57   16.35
  -2  -2   0  779.80   17.10
  -2  -2   0  781.52   16.80
  -2   2   0  779.44   16.59
   2   2   0  773.00   17.11
  -2   2   0  776.69   15.87
   2   2   0  778.85   16.85
  -3  -2   0  319.46    7.73
  -3  -2   0  335.06    8.38
   3  -2   0  320.54    7.41
  -3  -2   0  311.67    8.77
   3  -2   0  315.91    8.44
   3  -2   0  308.01    7.36
  -3   2   0  306.03    7.41
  -3   2   0  321.13    7.45
   3   2   0  325.30    8.87
   3   2   0  317.27    8.37
  -3   2   0  324.10    8.33
   3   2   0  317.96    7.63
  -3   2   0  315.68    7.40
   4  -2   0   26.20    1.83
   4  -2   0   34.68    2.79
   4  -2   0   28.76    1.69
  -4  -2   0   31.22    2.41
  -4  -2   0   26.50    2.73
  -4  -2   0   28.23    1.94
  -4   2   0   31.55    1.98
   4   2   0   29.30    2.60
  -4   2   0   26.32    2.39
   4   2   0   27.65    2.42
   4   2   0   26.99    1.81
  -4   2   0   29.20    1.78
   5  -2   0  406.77    9.62
   5  -2   0  405.41   11.82
  -5  -2   0  402.52   11.06
  -5  -2   0  412.40   12.10
  -5  -2   0  422.82   10.27
   5  -2   0  422.60   10.30
  -5   2   0  403.88    9.85
   5   2   0  420.88   12.32
  -5   2   0  415.21   10.26
  -5   2   0  401.03   11.52
   5   2   0  416.18    9.93
   5   2   0  434.06   11.41
  -6  -2   0   18.29    2.78
  -6  -2   0   16.56    1.85
   6  -2   0   13.45    2.68
   6  -2   0   11.95    1.25
  -6  -2   0   18.49    2.45
   6   2   0   13.82    1.49
  -6   2   0   17.91    1.89
   6   2   0   18.24    3.05
  -6   2   0   13.78    1.55
  -6   2   0   12.80    2.44
   6   2   0   12.39    2.23
  -6   2   0   17.00    2.00
   7  -2   0  237.74    5.93
  -7  -2   0  242.14    7.25
   7  -2   0  232.60    5.98
  -7  -2   0  245.25    9.73
  -7  -2   0  250.69    8.52
   7  -2   0  251.11    9.68
  -7   2   0  239.32    6.86
   7   2   0  240.30    8.58
  -7   2   0  250.22    7.70
  -7   2   0  243.38    9.20
   7   2   0  236.73    6.48
  -7   2   0  242.01    7.60
   7   2   0  238.68    9.81
  -8  -2   0   28.06    2.34
   8  -2   0   34.37    4.53
  -8  -2   0   23.82    3.16
  -8  -2   0   24.36    2.25
   8   2   0   22.16    3.16
   8   2   0   24.91    4.18
  -8   2   0   23.84    2.73
  -8   2   0   30.62    2.69
  -8   2   0   25.33    2.03
  -9  -2   0    4.65    2.01
  -9  -2   0    1.69    1.03
   9  -2   0    3.12    2.42
  -9  -2   0    2.05    1.06
  -9  -2   0   -0.08    2.56
  -9   2   0    4.73    1.57
   9   2   0    5.13    2.12
   9   2   0    4.17    2.71
  -9   2   0   -0.70    1.57
  -9   2   0    4.63    1.05
   0  -3   0    0.54    0.55
   0  -3   0    0.14    0.62
   0  -3   0    1.33    0.47
   0  -3   0    1.40    0.66
   0   3   0    0.95    0.47
   0   3   0    0.65    0.59
   0   3   0    0.89    0.57
   0   3   0    0.41    0.52
  -1  -3   0  226.15    5.63
   1  -3   0  220.38    5.02
   1  -3   0  210.75    4.86
  -1  -3   0  226.74    5.68
  -1  -3   0  217.95    5.58
   1  -3   0  216.92    5.44
  -1  -3   0  223.40    5.62
  -1  -3   0  221.40    5.60
   1   3   0  217.19    5.66
   1   3   0  219.88    5.57
  -1   3   0  223.61    5.48
  -1   3   0  224.89    4.99
  -1   3   0  222.13    4.86
   2  -3   0  530.88   11.18
  -2  -3   0  553.81   12.43
   2  -3   0  538.12   11.76
   2  -3   0  525.72   11.77
   2  -3   0  557.97   12.03
  -2  -3   0  532.73   12.08
  -2  -3   0  546.52   12.05
  -2  -3   0  532.29   12.60
  -2   3   0  531.49   11.11
   2   3   0  529.57   12.55
  -2   3   0  538.90   11.82
   2   3   0  543.69   12.03
   2   3   0  552.06   12.51
  -2   3   0  548.10   11.86
   3  -3   0   71.31    2.72
  -3  -3   0   74.25    3.29
   3  -3   0   75.78    3.35
  -3  -3   0   78.28    3.07
  -3  -3   0   72.85    3.55
  -3   3   0   78.60    2.83
   3   3   0   83.31    3.91
   3   3   0   67.06    3.90
  -3   3   0   77.47    2.50
   3   3   0   83.10    3.05
  -3   3   0   75.45    2.41
  -3   3   0   75.22    3.16
  -4  -3   0  300.85    8.54
   4  -3   0  310.77    8.83
  -4  -3   0  296.38    9.20
  -4  -3   0  299.85    7.94
   4  -3   0  295.45    7.41
  -4   3   0  285.31    7.23
  -4   3   0  308.48    8.56
   4   3   0  296.47    9.25
   4   3   0  305.27    7.76
  -4   3   0  294.80    7.32
   4   3   0  313.71    8.84
  -4   3   0  295.48    7.52
   5  -3   0   44.94    3.40
   5  -3   0   46.59    2.26
  -5  -3   0   39.50    3.24
  -5  -3   0   48.72    3.19
  -5  -3   0   47.12    2.66
   5   3   0   46.79    3.53
  -5   3   0   44.15    3.11
  -5   3   0   47.68    2.41
   5   3   0   45.41    2.47
  -5   3   0   46.00    2.39
   5   3   0   50.70    3.40
  -5   3   0   46.49    2.42
  -6  -3   0   23.40    2.80
   6  -3   0   23.08    1.56
  -6  -3   0   21.77    2.13
   6  -3   0   24.89    1.73
   6  -3   0   30.09    3.26
  -6  -3   0   25.55    3.35
   6   3   0   21.08    3.21
  -6   3   0   24.66    2.10
  -6   3   0   22.60    2.88
   6   3   0   23.80    1.93
  -6   3   0   21.30    2.00
   6   3   0   23.42    2.95
  -6   3   0   24.98    2.01
  -7  -3   0    3.26    1.64
   7  -3   0   -0.67    0.53
  -7  -3   0    0.17    0.95
  -7  -3   0    0.82    1.01
  -7  -3   0    0.84    1.99
   7  -3   0   -1.08    1.76
   7  -3   0    0.39    0.63
  -7   3   0    1.90    1.29
   7   3   0    1.06    0.86
  -7   3   0    0.65    1.29
   7   3   0   -0.51    2.03
  -7   3   0   -0.38    1.01
   7   3   0    1.65    1.55
  -7   3   0    0.37    0.91
   8  -3   0    5.92    2.64
  -8  -3   0    7.16    2.14
  -8  -3   0    3.96    1.35
  -8  -3   0    7.00    1.43
  -8   3   0    7.67    1.31
   8   3   0   11.13    2.65
  -8   3   0    9.76    1.96
   8   3   0    5.23    0.97
  -8   3   0    8.76    1.69
   8   3   0   10.14    3.13
  -9  -3   0    0.74    0.91
  -9  -3   0    1.84    0.99
   9  -3   0    2.30    2.22
  -9  -3   0    3.34    2.85
  -9   3   0    1.29    1.32
   9   3   0   10.30    3.30
  -9   3   0    0.93    0.75
   9   3   0    1.66    1.78
  -9   3   0   -1.13    1.26
   0  -4   0  706.86   14.88
   0  -4   0  693.79   15.28
   0  -4   0  707.71   15.30
   0   4   0  716.49   15.32
   0   4   0  687.18   15.26
   1  -4   0   42.34    1.55
  -1  -4   0   41.36    2.04
   1  -4   0   43.00    1.53
  -1  -4   0   44.64    2.18
  -1  -4   0   43.80    2.06
  -1  -4   0   42.21    2.03
  -1  -4   0   39.82    2.10
   1  -4   0   41.68    2.02
  -1   4   0   42.18    1.49
   1   4   0   43.25    2.15
  -1   4   0   41.19    2.02
   1   4   0   42.68    2.06
  -1   4   0   43.84    1.57
   1   4   0   40.49    2.10
  -1   4   0   39.24    1.99
  -2  -4   0   69.78    3.09
  -2  -4   0   73.22    2.95
   2  -4   0   72.01    2.73
   2  -4   0   74.55    2.79
  -2  -4   0   70.52    2.93
   2  -4   0   70.55    2.08
   2  -4   0   73.57    2.65
  -2  -4   0   73.12    3.27
  -2  -4   0   74.72    3.25
   2   4   0   64.88    3.08
  -2   4   0   73.91    2.04
  -2   4   0   75.18    2.81
   2   4   0   67.33    3.14
  -2   4   0   74.18    2.49
  -3  -4   0   23.88    1.96
   3  -4   0   25.20    1.79
   3  -4   0   21.23    2.12
  -3  -4   0   20.92    1.97
  -3  -4   0   20.51    1.91
   3  -4   0   21.66    1.61
  -3  -4   0   19.66    2.39
  -3   4   0   24.63    1.82
  -3   4   0   22.52    1.33
   3   4   0   21.44    1.85
  -3   4   0   23.37    1.24
   3   4   0   24.14    2.15
   3   4   0   25.89    2.64
  -3   4   0   23.48    1.80
   4  -4   0  619.05   13.83
   4  -4   0  598.27   13.67
  -4  -4   0  613.15   15.69
   4  -4   0  614.30   14.94
  -4  -4   0  615.22   14.32
  -4  -4   0  603.59   15.26
  -4  -4   0  636.27   14.49
  -4   4   0  607.54   13.16
   4   4   0  589.22   15.58
   4   4   0  624.37   14.23
  -4   4   0  605.97   13.89
  -4   4   0  616.62   13.30
  -4   4   0  603.71   14.57
   4   4   0  610.71   15.27
   5  -4   0  140.37    4.36
   5  -4   0  133.98    5.72
  -5  -4   0  131.56    6.12
  -5  -4   0  131.80    4.87
  -5  -4   0  140.91    5.70
   5  -4   0  139.66    4.44
  -5  -4   0  140.92    5.05
   5   4   0  136.25    6.29
  -5   4   0  139.50    4.23
   5   4   0  126.55    5.65
   5   4   0  138.05    4.76
  -5   4   0  144.00    4.65
  -5   4   0  137.16    4.28
  -5   4   0  136.70    5.48
  -6  -4   0    9.63    2.20
  -6  -4   0    8.98    1.80
   6  -4   0    8.09    1.13
  -6  -4   0    6.89    1.82
   6  -4   0   10.08    2.42
  -6  -4   0   12.68    2.58
   6  -4   0   11.68    1.47
  -6   4   0   10.49    1.52
   6   4   0    7.79    2.12
  -6   4   0   12.88    1.58
  -6   4   0   11.26    2.27
   6   4   0   10.77    1.50
  -6   4   0    8.81    1.37
   6   4   0    8.44    2.50
  -7  -4   0    1.33    1.61
  -7  -4   0    1.58    1.11
   7  -4   0    1.62    0.69
  -7  -4   0    1.66    1.15
   7  -4   0    1.65    0.80
  -7   4   0    1.43    1.03
   7   4   0    0.64    0.92
   7   4   0    1.55    1.82
  -7   4   0    1.91    1.16
   7   4   0    4.31    2.38
  -7   4   0    1.94    1.19
  -8  -4   0   31.25    3.74
  -8  -4   0   40.73    5.32
  -8  -4   0   34.85    2.88
  -8  -4   0   35.24    2.85
   8  -4   0   38.79    4.21
  -8   4   0   34.28    2.39
   8   4   0   32.30    2.20
  -8   4   0   38.62    2.70
   8   4   0   34.63    4.10
   8   4   0   36.92    5.02
  -9  -4   0   31.01    5.06
  -9  -4   0   41.64    3.01
   9  -4   0   42.81    5.17
  -9  -4   0   39.69    3.73
  -9   4   0   31.14    2.56
  -9   4   0   37.12    2.88
  -9   4   0   37.90    2.28
   9   4   0   35.11    4.33
   0  -5   0    8.54    1.28
   0   5   0    7.17    1.14
   0   5   0    6.16    1.09
   1  -5   0    0.72    0.49
  -1  -5   0    2.73    0.88
   1  -5   0    1.31    0.75
  -1  -5   0    2.31    0.80
  -1  -5   0    1.59    0.89
   1  -5   0    0.97    0.60
   1  -5   0    1.17    0.78
  -1  -5   0    0.78    0.79
  -1  -5   0   -0.29    0.79
  -1   5   0    0.54    0.75
   1   5   0    1.77    0.98
  -1   5   0    0.87    0.57
   1   5   0    0.80    0.87
  -1   5   0    1.38    0.52
   1   5   0    1.55    0.84
   1   5   0    0.78    0.83
  -1   5   0    0.67    0.67
  -2  -5   0  326.14    8.69
  -2  -5   0  336.32    8.60
   2  -5   0  307.98    8.15
  -2  -5   0  326.64    8.54
  -2  -5   0  325.25    8.65
   2  -5   0  339.32    7.81
  -2  -5   0  307.48    8.59
   2  -5   0  328.52    7.20
   2  -5   0  326.72    8.24
  -2   5   0  327.26    8.29
  -2   5   0  324.32    7.57
  -2   5   0  328.54    7.20
   3  -5   0 1197.68   26.26
  -3  -5   0 1224.09   26.69
   3  -5   0 1281.97   26.51
  -3  -5   0 1212.69   27.48
  -3  -5   0 1253.86   27.28
  -3  -5   0 1263.50   27.67
   3  -5   0 1247.26   26.29
  -3  -5   0 1294.55   26.94
   3   5   0 1197.55   27.49
  -3   5   0 1237.47   26.14
  -3   5   0 1254.15   25.16
   3   5   0 1217.38   27.40
   3   5   0 1254.66   27.45
  -3   5   0 1236.85   25.05
  -3   5   0 1262.60   26.40
  -4  -5   0   16.78    2.42
  -4  -5   0   16.73    2.02
  -4  -5   0   19.43    2.01
  -4  -5   0   18.95    2.43
   4  -5   0   17.93    1.63
   4  -5   0   17.93    1.74
   4  -5   0   19.27    2.29
  -4   5   0   17.30    1.29
   4   5   0   19.64    2.40
   4   5   0   20.00    1.95
  -4   5   0   16.94    1.73
   4   5   0   15.59    2.45
  -4   5   0   18.92    1.87
  -4   5   0   16.52    1.16
   5  -5   0   27.73    1.93
   5  -5   0   23.34    1.94
  -5  -5   0   24.10    2.91
  -5  -5   0   22.53    2.29
  -5  -5   0   24.95    2.28
  -5  -5   0   26.51    2.81
   5  -5   0   29.39    2.80
   5   5   0   21.54    2.87
  -5   5   0   24.19    2.31
   5   5   0   23.44    3.13
  -5   5   0   25.95    1.62
  -5   5   0   25.67    1.69
  -5   5   0   24.05    2.01
   5   5   0   27.42    2.25
  -6  -5   0    3.78    1.40
  -6  -5   0    3.59    1.28
  -6  -5   0    4.39    1.98
   6  -5   0    1.77    1.83
   6  -5   0    4.16    1.14
  -6  -5   0    5.85    1.95
  -6  -5   0    3.88    1.95
   6   5   0    3.67    1.94
  -6   5   0    3.58    1.08
  -6   5   0    3.14    1.55
  -6   5   0    4.22    1.07
  -6   5   0    3.67    1.12
   6   5   0    4.79    2.19
   6   5   0    3.99    1.18
   7  -5   0   19.14    1.58
  -7  -5   0   14.93    3.50
  -7  -5   0   17.30    2.34
   7  -5   0   12.04    3.11
  -7  -5   0   16.74    2.24
   7  -5   0   18.38    1.68
  -7  -5   0   16.76    2.88
  -7   5   0   18.03    3.30
  -7   5   0   17.95    1.77
  -7   5   0   15.54    1.75
   7   5   0   14.52    1.79
   7   5   0   18.68    3.67
   7   5   0   16.95    3.01
  -7   5   0   15.37    1.87
  -8  -5   0   50.70    5.49
  -8  -5   0   45.20    3.40
   8  -5   0   60.77    4.93
  -8  -5   0   59.79    3.71
   8  -5   0   52.02    2.02
   8   5   0   54.42    3.03
  -8   5   0   54.19    3.02
  -8   5   0   54.60    2.95
   8   5   0   64.30    4.97
  -8   5   0   56.18    3.01
   9  -5   0    4.21    2.65
  -9  -5   0    6.98    1.58
  -9  -5   0    7.39    3.32
   9   5   0    8.63    2.59
  -9   5   0    9.68    1.60
  -9   5   0    9.10    1.34
   0  -6   0  176.89    4.64
   0  -6   0  182.11    5.63
   0  -6   0  185.80    5.66
   0  -6   0  176.09    5.08
   0   6   0  183.53    5.64
   0   6   0  175.05    5.13
   0   6   0  176.08    5.58
   0   6   0  180.35    4.78
   1  -6   0 1356.72   28.39
  -1  -6   0 1348.19   28.51
  -1  -6   0 1281.06   28.12
   1   6   0 1362.68   28.54
   1   6   0 1311.57   27.97
  -2  -6   0  136.46    5.68
   2  -6   0  135.64    4.03
  -2  -6   0  134.94    4.90
   2  -6   0  138.46    3.70
   2  -6   0  132.39    4.64
  -2  -6   0  145.16    5.07
  -2  -6   0  132.33    5.58
  -2  -6   0  132.47    4.94
  -2   6   0  134.63    3.86
  -2   6   0  141.70    3.74
  -2   6   0  140.48    4.76
   2   6   0  130.95    4.93
  -3  -6   0  668.11   16.41
  -3  -6   0  660.73   16.64
   3  -6   0  677.10   15.67
   3  -6   0  680.67   15.47
  -3  -6   0  684.56   16.15
   3  -6   0  684.70   14.32
   3  -6   0  696.78   15.72
  -3  -6   0  690.66   16.26
  -3   6   0  680.18   15.11
  -3   6   0  684.40   14.24
   3   6   0  675.24   16.58
   3   6   0  674.76   16.01
  -3   6   0  693.18   15.80
  -4  -6   0  363.17   11.12
  -4  -6   0  358.45   10.07
  -4  -6   0  359.43   10.66
   4  -6   0  390.98    9.74
  -4  -6   0  372.09   11.14
   4  -6   0  370.20    9.59
   4  -6   0  376.87   10.09
  -4  -6   0  393.68   10.39
  -4   6   0  369.61    8.39
   4   6   0  362.20   10.90
  -4   6   0  375.48    9.67
   4   6   0  363.93   10.85
  -4   6   0  374.07    8.27
   4   6   0  382.97   10.10
  -4   6   0  366.92    9.73
   5  -6   0  127.45    4.46
   5  -6   0  113.78    5.13
  -5  -6   0  113.28    5.85
  -5  -6   0  120.52    5.06
   5  -6   0  119.15    4.47
  -5  -6   0  120.92    6.12
  -5  -6   0  116.98    4.93
  -5  -6   0  118.22    5.55
   5   6   0  117.13    5.70
  -5   6   0  118.11    4.84
   5   6   0  114.23    4.71
  -5   6   0  117.07    3.56
  -5   6   0  115.64    3.43
  -5   6   0  120.42    4.60
   5   6   0  128.24    6.15
  -6  -6   0   55.29    4.11
   6  -6   0   47.60    2.67
  -6  -6   0   52.07    3.52
  -6  -6   0   59.87    4.93
   6  -6   0   48.50    3.31
   6  -6   0   51.89    3.95
  -6  -6   0   51.34    3.41
  -6  -6   0   49.93    4.12
  -6   6   0   56.22    2.43
  -6   6   0   52.22    3.11
   6   6   0   55.19    4.35
  -6   6   0   54.39    2.31
   6   6   0   61.89    4.85
  -6   6   0   55.38    3.61
   6   6   0   53.70    3.21
  -7  -6   0    2.54    1.78
  -7  -6   0    3.94    1.49
   7  -6   0    2.98    1.92
  -7  -6   0    2.07    1.38
  -7  -6   0    5.06    2.79
   7  -6   0    2.91    0.99
  -7   6   0    3.27    1.28
  -7   6   0    3.00    0.96
  -7   6   0    3.80    1.01
  -7   6   0    1.96    1.49
   7   6   0    3.74    2.14
   7   6   0    3.61    1.27
  -8  -6   0   45.90    4.91
  -8  -6   0   45.30    3.49
   8  -6   0   42.33    4.24
  -8  -6   0   47.44    3.55
   8  -6   0   45.52    2.25
   8   6   0   43.60    2.91
   8   6   0   52.43    4.62
  -8   6   0   49.85    3.00
  -8   6   0   46.75    2.38
  -8   6   0   45.80    2.37
   9  -6   0   58.66    5.33
  -9  -6   0   60.99    3.84
  -9  -6   0   62.67    3.95
  -9  -6   0   67.08    6.46
  -9   6   0   58.00    2.64
   9   6   0   76.39    5.67
  -9   6   0   64.87    3.26
   0  -7   0    5.48    1.18
   0  -7   0    6.77    1.40
   0  -7   0    6.97    1.44
   0   7   0    7.47    1.12
   0   7   0    8.37    1.49
  -1  -7   0   42.05    2.42
   1  -7   0   38.21    2.62
   1  -7   0   42.44    2.07
  -1  -7   0   43.13    2.39
  -1  -7   0   42.40    2.88
   1  -7   0   42.71    1.88
   1  -7   0   42.84    2.77
  -1  -7   0   44.42    2.52
  -1  -7   0   46.16    2.93
  -1   7   0   45.56    2.30
   1   7   0   39.19    2.51
   1   7   0   40.02    2.40
   1   7   0   37.94    2.73
   1   7   0   40.23    2.80
  -1   7   0   43.19    1.87
  -1   7   0   42.49    2.77
  -1   7   0   38.81    2.67
  -2  -7   0  874.83   19.86
   2  -7   0  881.62   18.40
  -2  -7   0  847.60   19.93
   2  -7   0  864.35   19.81
  -2  -7   0  868.74   20.12
  -2  -7   0  881.68   20.24
  -2  -7   0  867.44   20.10
   2  -7   0  908.55   18.71
  -2   7   0  875.48   18.46
   2   7   0  898.32   20.16
  -2   7   0  881.63   18.48
   2   7   0  867.06   20.21
  -2   7   0  881.13   19.90
   3  -7   0  429.98   11.03
  -3  -7   0  421.13   11.40
   3  -7   0  441.98   11.07
  -3  -7   0  428.53   11.77
  -3  -7   0  439.92   11.57
  -3  -7   0  375.56   11.38
   3  -7   0  436.14    9.54
  -3  -7   0  442.15   11.82
   3  -7   0  435.75   10.53
   3   7   0  433.27   11.92
  -3   7   0  424.74   11.07
  -3   7   0  438.42    9.51
  -3   7   0  428.48   10.17
  -4  -7   0   30.19    2.64
  -4  -7   0   32.68    2.97
   4  -7   0   31.97    2.34
  -4  -7   0   28.78    2.89
   4  -7   0   29.44    2.37
  -4  -7   0   30.84    2.70
  -4  -7   0   32.16    2.88
   4  -7   0   27.99    2.32
   4   7   0   30.64    2.52
  -4   7   0   28.02    1.41
   4   7   0   32.89    3.19
  -4   7   0   29.96    1.50
  -4   7   0   31.70    2.15
  -4   7   0   27.81    2.33
   5  -7   0  115.80    5.09
  -5  -7   0  118.77    5.18
  -5  -7   0  114.75    5.99
  -5  -7   0  116.39    5.98
   5  -7   0  115.84    4.51
  -5  -7   0  110.09    5.57
   5  -7   0  119.79    4.68
  -5  -7   0  120.02    5.31
   5   7   0  110.72    5.74
  -5   7   0  124.57    4.85
   5   7   0  123.27    5.03
  -5   7   0  113.77    3.27
  -5   7   0  113.51    4.67
  -5   7   0  112.60    3.39
   6  -7   0    2.43    1.75
   6  -7   0    2.77    1.06
  -6  -7   0    1.66    1.41
  -6  -7   0    2.27    2.25
  -6  -7   0    0.12    1.20
  -6  -7   0    3.22    1.76
   6  -7   0    1.62    1.12
  -6  -7   0    2.10    1.82
   6   7   0    2.69    1.26
  -6   7   0    2.70    1.50
  -6   7   0    2.84    0.78
   6   7   0    2.73    2.07
  -6   7   0    2.74    1.20
  -6   7   0    2.80    0.82
  -7  -7   0   36.22    3.68
  -7  -7   0   35.20    3.24
   7  -7   0   36.02    3.70
  -7  -7   0   39.24    4.97
   7  -7   0   35.41    2.51
  -7  -7   0   34.68    3.25
  -7   7   0   40.29    2.90
  -7   7   0   36.95    1.81
   7   7   0   35.15    4.36
  -7   7   0   37.98    1.88
  -7   7   0   36.39    3.25
   8  -7   0   46.35    2.55
  -8  -7   0   49.82    3.85
   8  -7   0   47.24    4.37
  -8  -7   0   53.50    3.87
  -8  -7   0   55.52    5.68
   8   7   0   47.96    4.78
  -8   7   0   49.69    2.04
  -8   7   0   48.28    3.18
   8   7   0   49.81    3.30
  -8   7   0   48.99    2.06
   9  -7   0    7.41    2.74
  -9  -7   0    3.45    1.59
   9   7   0    8.07    2.58
  -9   7   0    4.80    1.18
  -9   7   0    3.60    0.76
   0  -8   0   10.64    1.90
   0  -8   0   11.75    1.97
   0  -8   0   11.15    1.36
   0  -8   0   12.32    1.68
   0   8   0   12.70    1.91
   0   8   0   13.16    1.50
   0   8   0   10.63    1.82
  -1  -8   0   61.44    2.94
   1  -8   0   67.62    3.64
   1  -8   0   62.09    2.83
  -1  -8   0   62.10    3.20
   1  -8   0   68.80    3.67
  -1  -8   0   62.44    3.09
  -1  -8   0   62.07    3.63
   1  -8   0   66.68    2.57
  -1  -8   0   65.06    3.74
   1   8   0   68.03    3.20
   1   8   0   68.53    3.73
  -1   8   0   68.36    3.07
  -1   8   0   72.14    3.80
  -1   8   0   62.45    3.54
  -1   8   0   65.81    2.52
   1   8   0   64.92    3.58
   1   8   0   64.69    3.61
  -2  -8   0   14.87    2.11
   2  -8   0   11.27    1.32
   2  -8   0   11.87    1.37
  -2  -8   0   12.30    2.08
  -2  -8   0   13.03    1.98
  -2  -8   0   16.05    2.21
  -2  -8   0   10.81    1.92
   2  -8   0   12.09    2.15
  -2   8   0   13.87    1.98
  -2   8   0   13.35    1.43
  -2   8   0   12.91    1.28
   2   8   0    9.93    1.85
   2   8   0   12.78    2.20
  -3  -8   0  678.38   16.82
  -3  -8   0  678.76   16.68
   3  -8   0  701.14   16.31
   3  -8   0  691.69   15.35
   3  -8   0  670.38   16.19
  -3  -8   0  659.81   16.80
   3  -8   0  659.81   14.39
  -3  -8   0  681.92   16.88
  -3  -8   0  654.44   16.63
  -3   8   0  659.95   16.26
  -3   8   0  675.26   14.44
  -3   8   0  670.67   14.92
   3   8   0  646.71   16.86
  -4  -8   0  470.43   13.54
   4  -8   0  476.22   12.30
  -4  -8   0  481.28   13.03
   4  -8   0  482.73   12.10
  -4  -8   0  474.92   13.55
  -4  -8   0  474.16   12.89
  -4  -8   0  462.39   13.25
   4  -8   0  469.17   12.33
   4   8   0  460.54   13.47
   4   8   0  486.76   13.04
  -4   8   0  489.93   11.64
  -4   8   0  479.40   12.47
  -4   8   0  463.89   10.33
  -4   8   0  464.07   10.40
   5  -8   0    2.31    1.18
  -5  -8   0    0.94    1.93
   5  -8   0    4.92    1.73
  -5  -8   0    4.29    2.15
  -5  -8   0    1.88    1.36
   5  -8   0    3.66    1.23
  -5  -8   0    1.23    1.37
  -5  -8   0    0.63    1.29
   5   8   0    2.28    1.34
  -5   8   0    1.61    0.65
   5   8   0    4.13    1.96
  -5   8   0    2.29    0.64
  -5   8   0    2.35    1.16
  -5   8   0    2.44    1.20
   6  -8   0    2.20    1.13
   6  -8   0    2.26    1.26
  -6  -8   0   -0.73    2.07
  -6  -8   0    2.90    1.65
  -6  -8   0    1.67    1.37
   6  -8   0    3.16    1.88
  -6  -8   0    0.05    1.46
  -6  -8   0   -2.40    1.43
   6   8   0   -1.17    1.80
  -6   8   0    1.96    1.92
  -6   8   0    2.13    0.59
  -6   8   0    3.10    0.67
  -6   8   0    0.18    1.26
   6   8   0   -0.46    0.96
  -7  -8   0   37.76    4.95
   7  -8   0   36.17    3.80
  -7  -8   0   35.73    3.39
   7  -8   0   31.71    2.63
   7   8   0   40.81    3.93
  -7   8   0   33.60    3.28
   7   8   0   30.16    2.85
  -7   8   0   32.12    1.44
  -7   8   0   33.58    2.88
  -7   8   0   32.05    1.24
  -8  -8   0   43.60    3.74
   8  -8   0   37.69    2.69
   8  -8   0   43.00    4.22
  -8  -8   0   38.44    5.41
  -8  -8   0   37.67    3.56
  -8   8   0   42.14    3.06
   8   8   0   32.71    3.03
   8   8   0   35.52    4.65
   0  -9   0    2.10    1.18
   0  -9   0   -0.82    1.19
   0  -9   0    0.26    0.89
   0  -9   0    2.12    1.40
   0   9   0   -0.43    1.15
   0   9   0    0.05    1.22
   0   9   0    0.65    1.19
   0   9   0    1.28    0.85
  -1  -9   0    9.49    1.55
  -1  -9   0    6.71    1.71
   1  -9   0    8.59    1.44
  -1  -9   0    6.04    1.88
   1  -9   0    9.19    1.89
  -1  -9   0    6.70    1.47
   1  -9   0    9.55    1.25
   1  -9   0    9.14    1.90
  -1   9   0    9.21    1.22
   1   9   0    8.66    1.79
  -1   9   0    5.64    1.63
   1   9   0   10.15    1.65
  -1   9   0    6.00    1.72
  -1   9   0    7.44    1.41
   1   9   0   10.29    1.98
   1   9   0   11.36    2.00
  -2  -9   0    1.83    1.26
  -2  -9   0    2.84    1.44
  -2  -9   0   -0.33    1.07
   2  -9   0    1.27    1.09
   2  -9   0    1.30    1.08
  -2  -9   0    0.84    1.20
   2  -9   0    0.33    0.79
  -2  -9   0    1.13    1.36
   2  -9   0    1.54    0.86
   2   9   0   -0.03    1.33
   2   9   0    0.75    1.10
  -2   9   0    0.62    0.87
   2   9   0    1.98    1.30
  -2   9   0    1.52    0.83
  -3  -9   0  103.10    5.05
  -3  -9   0  106.91    4.86
  -3  -9   0  102.48    5.01
   3  -9   0  106.24    3.96
   3  -9   0  107.47    3.43
  -3  -9   0  108.31    5.13
   3  -9   0  103.70    4.74
   3  -9   0  109.43    4.79
   3   9   0  104.28    5.24
  -3   9   0  111.88    4.92
   3   9   0  105.60    4.94
  -3   9   0  107.42    3.49
  -3   9   0  107.81    3.68
   4  -9   0  177.19    6.44
   4  -9   0  188.84    6.13
   4  -9   0  184.97    6.55
  -4  -9   0  176.52    6.93
  -4  -9   0  165.72    7.03
  -4  -9   0  174.11    6.98
  -4  -9   0  173.17    7.29
  -4  -9   0  178.36    7.29
   4  -9   0  180.46    4.77
  -4   9   0  179.58    5.59
   4   9   0  176.12    7.40
  -4   9   0  178.03    6.58
  -4   9   0  184.33    4.76
   4   9   0  191.21    6.97
   5  -9   0  173.02    6.32
  -5  -9   0  170.51    7.15
  -5  -9   0  166.31    7.02
   5  -9   0  179.69    6.53
   5  -9   0  175.75    6.38
  -5   9   0  172.64    4.34
  -5   9   0  158.17    6.38
   5   9   0  170.55    7.73
  -5   9   0  169.18    5.87
   5   9   0  172.38    6.73
  -5   9   0  171.03    4.27
   6  -9   0   13.88    2.10
  -6  -9   0   14.37    2.96
  -6  -9   0   15.54    2.59
  -6  -9   0   14.97    2.53
   6  -9   0   17.05    2.73
  -6  -9   0   13.87    3.25
   6   9   0   18.61    3.41
   6   9   0   15.30    2.31
  -6   9   0   14.25    2.19
  -6   9   0   15.02    0.83
  -6   9   0   12.81    2.05
  -7  -9   0    5.19    2.40
   7  -9   0    5.22    1.44
  -7  -9   0    4.04    1.81
  -7  -9   0    4.40    1.86
   7  -9   0    6.16    2.00
  -7   9   0    7.31    1.66
  -7   9   0    6.59    1.74
   7   9   0   -0.15    1.22
   7   9   0    1.12    1.69
   8  -9   0    3.18    1.67
  -8  -9   0    0.22    1.44
   8  -9   0   -0.21    1.62
  -8  -9   0    2.61    1.67
  -8  -9   0    2.36    2.60
   8   9   0    1.92    2.59
  -8   9   0    1.12    1.14
   8   9   0   -0.79    1.38
  -8   9   0    4.95    2.12
   0 -10   0   54.30    3.07
   0 -10   0   66.82    3.94
   0 -10   0   56.18    2.68
   0 -10   0   59.27    3.76
   0  10   0   56.34    2.78
   0  10   0   52.42    3.69
   0  10   0   61.16    3.40
   1 -10   0   38.46    2.12
  -1 -10   0   44.83    2.68
  -1 -10   0   34.97    2.52
   1 -10   0   36.94    3.09
   1 -10   0   41.62    3.23
   1 -10   0   38.71    2.37
  -1 -10   0   44.37    3.42
  -1 -10   0   39.13    2.70
  -1 -10   0   35.04    3.19
  -1  10   0   37.21    3.13
  -1  10   0   41.31    2.58
   1  10   0   39.40    3.12
  -1  10   0   41.29    2.18
   1  10   0   37.97    2.62
  -1  10   0   38.75    3.11
   1  10   0   36.23    3.14
   1  10   0   40.82    3.30
   2 -10   0  409.03   11.40
   2 -10   0  393.40   11.37
  -2 -10   0  387.09   11.55
   2 -10   0  406.73    9.56
  -2 -10   0  399.00   11.26
  -2 -10   0  395.57   11.65
  -2 -10   0  413.36   10.87
  -2 -10   0  390.67   10.96
   2 -10   0  371.45    9.57
  -2  10   0  401.04    9.89
  -2  10   0  382.97    9.34
  -2  10   0  386.32   11.29
   2  10   0  382.47   11.41
   2  10   0  402.03   11.58
   2  10   0  392.55   11.48
  -3 -10   0    4.17    1.68
  -3 -10   0    3.69    1.72
   3 -10   0    2.12    1.24
  -3 -10   0    0.93    1.42
   3 -10   0    3.17    0.93
   3 -10   0    3.06    1.08
  -3 -10   0    0.75    1.27
  -3 -10   0    5.14    1.74
  -3  10   0    3.12    1.00
   3  10   0    2.50    1.43
   3  10   0    2.83    1.46
  -3  10   0    2.67    0.96
  -3  10   0    5.42    1.57
  -4 -10   0   48.67    3.98
  -4 -10   0   53.92    4.12
  -4 -10   0   48.94    3.77
  -4 -10   0   48.69    3.80
  -4 -10   0   55.46    4.12
   4 -10   0   45.73    3.43
   4 -10   0   54.95    3.20
   4 -10   0   50.74    2.20
   4 -10   0   51.55    3.55
   4  10   0   50.23    3.94
  -4  10   0   50.39    2.67
  -4  10   0   49.12    2.21
  -4  10   0   43.79    3.52
  -5 -10   0   31.48    3.37
   5 -10   0   29.33    2.90
   5 -10   0   30.31    2.88
  -5 -10   0   35.22    4.03
  -5 -10   0   33.83    3.54
   5 -10   0   33.70    2.95
  -5 -10   0   31.40    3.36
  -5 -10   0   31.46    3.40
  -5  10   0   33.37    2.55
  -5  10   0   30.32    1.47
  -5  10   0   31.57    1.47
  -5  10   0   32.44    3.14
   5  10   0   35.39    4.24
   5  10   0   27.25    3.15
  -6 -10   0    2.07    2.27
   6 -10   0    0.68    1.24
   6 -10   0    2.42    1.56
  -6 -10   0    0.18    1.49
  -6 -10   0    3.10    1.70
   6  10   0    3.08    1.89
  -6  10   0    4.49    1.60
   6  10   0    0.97    1.32
  -6  10   0    2.07    1.36
  -7 -10   0   47.02    4.24
   7 -10   0   46.89    4.09
  -7 -10   0   50.51    4.17
   7 -10   0   50.39    3.49
  -7 -10   0   47.78    4.82
   7  10   0   47.68    4.92
  -7  10   0   47.41    3.69
   7  10   0   47.91    3.86
  -7  10   0   51.77    3.64
   8 -10   0   11.72    2.46
  -8 -10   0    7.14    2.17
  -8 -10   0    7.17    2.23
  -8 -10   0    6.11    3.15
   8  10   0    8.13    2.89
  -8  10   0    5.81    1.77
  -8  10   0    5.66    1.74
   8  10   0    7.31    2.22
   0 -11   0    1.86    1.16
   0 -11   0    2.30    1.49
   0 -11   0    2.43    1.23
   0 -11   0    1.72    1.38
   0  11   0    0.71    1.25
   0  11   0    1.52    1.45
   0  11   0    2.35    1.10
   0  11   0    3.48    1.43
   1 -11   0   96.73    3.50
  -1 -11   0   92.00    4.12
  -1 -11   0   92.30    3.98
   1 -11   0  103.14    5.07
   1 -11   0   95.38    4.98
  -1 -11   0  100.10    5.17
  -1 -11   0   92.99    5.06
  -1 -11   0   98.28    4.50
   1 -11   0   97.44    3.98
   1  11   0   92.80    4.92
   1  11   0   95.57    5.03
  -1  11   0  100.74    4.32
  -1  11   0   92.77    3.57
  -1  11   0   90.78    4.82
   1  11   0   99.46    4.84
   1  11   0   90.49    4.15
  -1  11   0   92.82    4.89
  -2 -11   0   64.53    4.29
   2 -11   0   63.06    4.09
   2 -11   0   67.71    2.89
   2 -11   0   67.88    3.09
   2 -11   0   65.18    4.10
  -2 -11   0   63.45    3.82
  -2 -11   0   66.86    3.66
  -2 -11   0   76.81    4.15
  -2 -11   0   71.78    4.48
   2  11   0   63.93    4.02
  -2  11   0   70.49    2.89
  -2  11   0   66.45    4.16
  -2  11   0   65.96    3.25
   2  11   0   68.31    4.33
   2  11   0   70.61    4.39
  -3 -11   0    4.81    1.85
  -3 -11   0    4.48    1.72
   3 -11   0    5.33    1.66
  -3 -11   0    6.10    1.93
  -3 -11   0    5.45    1.82
   3 -11   0    4.89    1.10
   3 -11   0    5.88    1.32
  -3 -11   0    4.55    1.85
  -3  11   0    4.73    1.73
  -3  11   0    4.75    1.13
  -3  11   0    3.05    1.12
   3  11   0    5.07    1.78
   3  11   0    4.70    1.78
   4 -11   0   37.58    2.70
   4 -11   0   40.61    5.78
  -4 -11   0   48.97    4.03
  -4 -11   0   33.82    3.63
   4 -11   0   41.59    3.40
  -4 -11   0   34.19    3.66
  -4 -11   0   35.45    3.64
   4 -11   0   41.40    2.08
  -4 -11   0   39.87    3.79
  -4  11   0   32.45    3.15
  -4  11   0   36.72    2.12
   4  11   0   41.13    4.06
  -4  11   0   35.12    2.37
  -5 -11   0    0.98    2.06
  -5 -11   0    2.49    1.87
  -5 -11   0   -0.22    1.47
   5 -11   0   -0.45    1.11
   5 -11   0    0.08    1.17
  -5 -11   0   -0.44    1.94
  -5 -11   0    0.86    1.48
   5 -11   0   -0.97    1.14
  -5  11   0   -0.59    1.32
  -5  11   0    0.64    0.58
  -5  11   0    0.11    0.56
  -5  11   0   -0.21    1.12
   5  11   0    2.19    2.22
  -6 -11   0   34.39    3.70
   6 -11   0   35.29    3.24
   6 -11   0   30.01    3.06
  -6 -11   0   26.48    3.48
  -6 -11   0   30.69    4.30
   6  11   0   32.70    3.40
  -6  11   0   32.27    3.26
  -6  11   0   31.91    2.66
   6  11   0   38.94    4.76
   7 -11   0   49.42    3.92
   7 -11   0   41.83    3.55
  -7 -11   0   44.91    4.33
  -7 -11   0   48.63    5.22
  -7 -11   0   51.29    4.39
  -7  11   0   47.21    3.42
   7  11   0   47.72    4.04
  -7  11   0   44.23    3.67
   7  11   0   45.45    4.54
   8 -11   0    3.06    1.62
  -8 -11   0   -0.42    1.65
  -8 -11   0    0.84    2.65
  -8 -11   0    4.42    2.36
  -8  11   0    2.43    1.42
  -8  11   0    3.46    1.68
   8  11   0   -1.41    1.93
   8  11   0   -0.02    2.40
   0 -12   0  921.38   23.29
   0 -12   0  858.61   23.24
   0 -12   0  947.17   22.02
   0 -12   0  972.15   20.93
   0  12   0  978.50   22.43
   0  12   0  983.80   23.45
   0  12   0  967.00   23.46
   0  12   0  968.45   21.43
   1 -12   0  398.40   12.10
   1 -12   0  388.69   10.57
  -1 -12   0  410.92   11.51
   1 -12   0  393.06   12.18
  -1 -12   0  405.37   12.30
   1 -12   0  410.04   10.47
  -1 -12   0  399.62   12.30
  -1 -12   0  402.87   10.53
   1  12   0  405.74   11.75
  -1  12   0  396.91   12.06
   1  12   0  373.10   11.96
  -1  12   0  388.55   12.05
  -1  12   0  388.69    9.97
  -1  12   0  401.25   10.94
   2 -12   0    0.21    0.81
   2 -12   0   -0.28    1.17
  -2 -12   0    1.29    1.23
  -2 -12   0   -1.24    1.25
  -2 -12   0   -1.36    1.20
   2 -12   0   -0.33    0.91
  -2 -12   0    0.78    1.54
   2 -12   0   -0.02    1.19
  -2 -12   0    0.61    1.53
   2  12   0   -0.13    1.51
  -2  12   0   -0.30    1.14
   2  12   0   -0.11    1.31
  -2  12   0    1.13    0.89
  -2  12   0    0.01    1.13
  -3 -12   0    3.28    1.95
   3 -12   0    3.88    1.05
  -3 -12   0    3.99    1.95
  -3 -12   0    4.59    1.99
   3 -12   0    3.16    1.51
  -3 -12   0    5.12    1.84
  -3 -12   0    6.42    2.01
  -3  12   0    3.28    1.14
   3  12   0    5.94    2.01
  -3  12   0    6.05    2.09
   3  12   0    1.74    2.01
  -4 -12   0  158.72   11.01
  -4 -12   0  159.68    7.29
   4 -12   0  145.37    6.51
  -4 -12   0  156.39    7.34
  -4 -12   0  147.07    7.05
  -4 -12   0  148.14    6.92
   4 -12   0  130.58    8.82
   4 -12   0  150.40    5.46
   4 -12   0  159.07    4.69
   4  12   0  143.27    6.82
  -4  12   0  149.95    5.06
  -4  12   0  155.01    4.72
   4  12   0  148.45    7.45
  -4  12   0  159.23    6.93
  -5 -12   0   68.24    5.04
   5 -12   0   71.82    3.93
  -5 -12   0   64.63    5.10
  -5 -12   0   68.50    4.87
   5 -12   0   65.68    4.39
  -5 -12   0   67.57    5.14
  -5  12   0   66.68    2.32
  -5  12   0   64.47    2.31
  -5  12   0   60.95    3.31
   5  12   0   60.85    4.43
   5  12   0   68.11    5.35
  -5  12   0   66.18    4.47
  -6 -12   0  146.19    7.35
   6 -12   0  150.53    6.63
   6 -12   0  152.79    6.35
  -6 -12   0  156.40    7.57
  -6 -12   0  146.00    7.66
  -6  12   0  141.26    5.58
  -6  12   0  163.76    7.09
   6  12   0  145.20    7.05
   6  12   0  157.34    8.22
   7 -12   0    3.39    1.65
   7 -12   0    0.40    1.45
  -7 -12   0   -0.17    1.76
  -7 -12   0   -1.66    1.63
   7  12   0   -2.77    1.47
  -7  12   0   -0.46    1.11
  -7  12   0   -1.21    1.29
   0 -13   0    1.92    1.61
   0 -13   0    1.18    1.01
   0 -13   0    1.05    1.30
   0 -13   0    3.66    1.90
   0  13   0    2.47    1.77
   0  13   0    3.19    1.59
   0  13   0    2.53    1.33
   0  13   0    1.33    1.51
  -1 -13   0  258.58    7.79
  -1 -13   0  261.21    8.73
  -1 -13   0  250.86    8.09
  -1 -13   0  251.22    9.47
   1 -13   0  258.54    8.01
   1 -13   0  269.49    9.65
   1 -13   0  256.78    7.14
  -1 -13   0  265.28    9.62
   1 -13   0  264.99    9.49
  -1  13   0  253.18    9.40
  -1  13   0  268.84    7.47
   1  13   0  277.13    9.69
   1  13   0  252.67    8.97
  -1  13   0  254.83    8.31
  -1  13   0  239.46    9.12
   1  13   0  243.70    9.28
  -2 -13   0   44.55    3.22
   2 -13   0   38.21    3.69
  -2 -13   0   49.38    4.24
  -2 -13   0   51.78    4.25
  -2 -13   0   40.14    3.60
   2 -13   0   41.00    3.79
  -2 -13   0   46.65    3.52
   2  13   0   47.03    4.06
  -2  13   0   39.74    2.97
   2  13   0   46.27    4.01
  -2  13   0   42.58    2.50
  -2  13   0   43.64    3.88
  -3 -13   0   15.33    2.90
   3 -13   0   15.91    1.87
   3 -13   0   14.31    2.59
   3 -13   0   15.76    1.90
  -3 -13   0   13.74    2.70
  -3 -13   0   14.73    2.95
  -3 -13   0   13.31    2.56
  -3 -13   0   14.62    2.73
   3 -13   0   17.10    2.85
  -3  13   0   15.49    1.96
   3  13   0   17.02    2.91
   3  13   0   15.41    2.86
  -3  13   0   11.53    2.55
  -3  13   0   15.05    1.72
  -4 -13   0    3.42    2.02
  -4 -13   0    6.30    2.16
  -4 -13   0    3.54    1.98
   4 -13   0    3.33    1.40
   4 -13   0    1.54    0.93
   4 -13   0   -1.31    1.14
   4 -13   0    2.12    1.71
  -4 -13   0    4.70    2.02
   4  13   0   -0.50    1.94
  -4  13   0    2.22    1.55
  -4  13   0    3.17    1.10
  -4  13   0    3.30    1.31
   4  13   0    3.53    1.91
  -5 -13   0   71.18    5.29
   5 -13   0   76.53    4.04
  -5 -13   0   69.00    5.15
   5 -13   0   77.39    4.95
  -5 -13   0   76.73    5.52
  -5  13   0   73.60    2.60
  -5  13   0   74.85    2.56
   5  13   0   66.64    5.59
  -5  13   0   71.24    4.87
  -5  13   0   68.14    3.55
  -6 -13   0   42.87    5.18
   6 -13   0   42.98    3.85
   6 -13   0   50.70    3.61
  -6 -13   0   40.53    4.71
  -6 -13   0   39.07    4.02
  -6  13   0   30.10    3.61
  -6  13   0   43.15    3.00
   6  13   0   45.50    4.22
   6  13   0   46.36    5.51
  -7 -13   0   90.56    6.44
  -7 -13   0   84.05    5.81
  -7 -13   0   84.58    6.05
   7 -13   0   88.34    5.04
  -7  13   0   80.77    4.27
   7  13   0   82.67    5.74
   7  13   0   87.84    6.73
  -7  13   0   88.54    5.51
   0 -14   0   49.86    3.52
   0 -14   0   48.50    2.95
   0 -14   0   51.89    4.40
   0 -14   0   47.65    4.33
   0  14   0   45.56    4.10
   0  14   0   47.68    4.24
   0  14   0   45.59    3.64
   1 -14   0   15.74    1.87
  -1 -14   0   14.16    2.55
  -1 -14   0   18.59    2.52
   1 -14   0   18.42    3.06
  -1 -14   0   15.72    2.84
  -1 -14   0   19.56    3.22
  -1 -14   0   18.96    2.39
   1 -14   0   17.92    2.40
   1 -14   0   16.16    2.91
  -1  14   0   21.32    2.11
   1  14   0   14.06    2.71
  -1  14   0   15.71    3.02
   1  14   0   21.50    3.19
  -1  14   0   16.59    2.55
   1  14   0   15.99    3.00
  -2 -14   0  138.35    7.09
   2 -14   0  139.86    6.87
  -2 -14   0  133.15    6.56
  -2 -14   0  134.63    6.13
  -2 -14   0  135.01    5.71
   2 -14   0  147.70    5.43
   2 -14   0  139.99    4.76
  -2 -14   0  129.56    6.92
   2 -14   0  145.36    7.02
   2  14   0  142.00    6.98
  -2  14   0  130.10    6.74
   2  14   0  147.61    7.14
  -2  14   0  138.54    4.85
  -2  14   0  138.98    5.63
  -3 -14   0  181.70    7.38
   3 -14   0  186.47    6.09
   3 -14   0  188.52    8.09
  -3 -14   0  186.01    7.94
   3 -14   0  192.43    8.21
  -3 -14   0  182.43    8.39
  -3 -14   0  180.89    7.71
   3 -14   0  191.46    6.04
  -3 -14   0  181.50    8.40
   3  14   0  187.40    8.46
  -3  14   0  199.60    8.34
  -3  14   0  190.05    5.86
  -3  14   0  190.88    6.33
   3  14   0  193.78    8.41
   4 -14   0  156.14    7.17
   4 -14   0  142.92    5.37
   4 -14   0  150.09    4.87
  -4 -14   0  152.03    7.34
  -4 -14   0  141.93    6.89
  -4 -14   0  145.31    7.56
  -4 -14   0  145.68    7.47
  -4  14   0  149.94    5.09
   4  14   0  147.88    7.66
   4  14   0  147.38    7.34
  -4  14   0  131.12    6.83
  -5 -14   0  116.46    6.84
   5 -14   0  126.45    5.21
  -5 -14   0  118.47    6.71
  -5 -14   0  128.32    7.18
   5 -14   0  121.93    3.62
   5 -14   0  121.60    6.40
   5  14   0  120.97    7.37
  -5  14   0  113.92    6.41
  -5  14   0  110.30    4.49
  -5  14   0  113.64    3.62
  -6 -14   0   28.85    4.33
  -6 -14   0   25.58    3.89
   6 -14   0   35.34    3.03
  -6 -14   0   26.61    3.85
   6 -14   0   42.66    3.86
  -6  14   0   30.64    2.62
  -6  14   0   28.02    3.70
   6  14   0   30.04    3.91
   7 -14   0   22.38    2.98
   7 -14   0   11.13    2.74
  -7 -14   0   16.12    3.21
  -7 -14   0   11.67    3.56
  -7 -14   0   19.23    3.46
  -7  14   0   16.01    2.21
  -7  14   0   16.59    2.93
   7  14   0    9.81    2.93
   7  14   0   16.91    3.82
   0 -15   0    1.28    1.91
   0 -15   0    0.93    1.24
   0 -15   0   -0.94    1.36
   0 -15   0    0.59    1.29
   0 -15   0   -0.94    1.74
   0  15   0    2.18    1.57
   0  15   0   -1.50    1.56
   0  15   0    1.43    1.33
   0  15   0   -0.68    1.49
   1 -15   0  227.96    6.68
  -1 -15   0  207.47    9.12
   1 -15   0  205.03    9.13
  -1 -15   0  227.20    7.36
   1 -15   0  214.99    9.15
  -1 -15   0  231.88    9.47
  -1 -15   0  212.89    8.43
   1 -15   0  220.18    7.60
  -1 -15   0  222.34    7.72
  -1  15   0  219.30    6.99
  -1  15   0  227.50    8.07
   1  15   0  205.23    8.96
   1  15   0  236.28    9.48
  -1  15   0  206.85    8.97
   1  15   0  197.15    9.47
  -2 -15   0  172.40    7.56
   2 -15   0  163.74    6.16
  -2 -15   0  169.53    7.03
  -2 -15   0  169.56    6.60
   2 -15   0  164.07    8.70
   2 -15   0  168.41    5.55
   2 -15   0  187.90    8.19
  -2 -15   0  171.85    8.26
  -2 -15   0  166.02    8.05
   2  15   0  177.91    8.02
  -2  15   0  160.77    7.84
  -2  15   0  186.51    6.76
   2  15   0  165.35    7.96
  -2  15   0  166.65    5.67
  -3 -15   0    0.57    1.69
  -3 -15   0   -0.18    2.14
   3 -15   0    2.33    1.22
   3 -15   0   -0.43    1.48
  -3 -15   0    1.71    1.87
   3 -15   0    3.19    1.96
  -3 -15   0    0.98    1.75
   3 -15   0    3.52    1.24
  -3  15   0    2.12    1.39
  -3  15   0    0.48    1.07
  -3  15   0    3.89    1.83
   3  15   0    0.31    1.64
   3  15   0    2.08    2.20
  -4 -15   0   89.33    5.69
  -4 -15   0   87.32    5.36
  -4 -15   0   87.45    5.96
  -4 -15   0   87.97    6.08
   4 -15   0   90.81    4.09
   4 -15   0   85.65    3.65
   4  15   0   81.74    5.97
  -4  15   0   81.97    3.82
   4  15   0   89.50    5.94
  -4  15   0   81.79    3.68
  -4  15   0   82.06    5.50
   5 -15   0    2.96    0.88
   5 -15   0    3.46    1.47
  -5 -15   0    3.03    1.94
  -5 -15   0    0.34    1.84
  -5 -15   0    3.82    2.19
   5 -15   0    3.43    1.91
  -5  15   0   -1.08    1.10
  -5  15   0    2.22    0.85
   5  15   0   -0.32    1.01
   5  15   0    3.19    2.58
  -5  15   0    3.21    1.73
   6 -15   0   10.51    2.60
  -6 -15   0   10.64    3.63
  -6 -15   0   12.66    3.19
  -6 -15   0   14.10    3.05
   6  15   0   17.48    3.82
  -6  15   0   11.15    2.66
  -6  15   0   14.40    2.13
   6  15   0   13.15    4.08
   0 -16   0  226.84    9.65
   0 -16   0  216.62    7.50
   0 -16   0  212.95    9.49
   0 -16   0  223.76    8.25
   0 -16   0  231.53    7.21
   0  16   0  226.53    9.54
   0  16   0  228.74    9.62
   0  16   0  219.89    8.61
  -1 -16   0  139.72    5.55
  -1 -16   0  131.41    7.38
   1 -16   0  129.43    7.17
  -1 -16   0  142.07    7.56
   1 -16   0  142.43    5.08
   1 -16   0  130.32    5.79
   1 -16   0  139.05    7.44
  -1 -16   0  137.00    6.50
  -1 -16   0  135.18    6.00
   1  16   0  138.52    7.35
   1  16   0  139.55    7.47
  -1  16   0  140.65    6.09
  -1  16   0  122.87    6.96
  -1  16   0  137.32    6.34
   1  16   0  139.08    6.97
  -2 -16   0    3.92    2.01
   2 -16   0    0.47    1.02
   2 -16   0   -1.75    1.51
  -2 -16   0   -1.07    1.44
  -2 -16   0    1.67    2.17
   2 -16   0   -1.34    1.61
  -2 -16   0   -2.17    1.93
   2 -16   0    0.96    1.13
  -2  16   0   -0.15    1.23
   2  16   0    0.48    2.03
   2  16   0    0.74    1.85
  -2  16   0   -0.51    1.70
  -2  16   0    0.77    1.23
  -3 -16   0   12.19    3.14
  -3 -16   0   10.32    2.51
  -3 -16   0   10.86    2.49
   3 -16   0   13.09    2.91
   3 -16   0    7.69    1.68
  -3 -16   0   13.20    2.87
   3 -16   0    9.16    1.61
   3  16   0   11.16    2.89
  -3  16   0   10.84    2.05
  -3  16   0   11.47    1.77
   3  16   0    2.14    2.57
  -3  16   0    7.53    2.60
  -4 -16   0   12.81    3.12
   4 -16   0   12.38    2.00
  -4 -16   0    9.76    2.93
  -4 -16   0   12.79    2.67
   4 -16   0   11.93    1.73
  -4  16   0   10.00    1.83
  -4  16   0   11.02    1.97
   4  16   0    8.60    3.20
   4  16   0    8.19    2.72
  -4  16   0   12.17    2.81
   5 -16   0   15.11    2.20
  -5 -16   0   11.29    2.97
   5 -16   0   12.06    1.37
  -5 -16   0   15.77    3.39
  -5 -16   0   10.44    3.00
   5 -16   0   12.47    2.97
   5  16   0    6.08    2.99
  -5  16   0   13.32    1.43
  -5  16   0   11.08    1.83
  -5  16   0   13.43    2.87
   5  16   0   11.26    3.03
  -6 -16   0   -0.63    2.36
   6 -16   0    0.99    1.32
  -6 -16   0    2.43    2.27
  -6 -16   0   -1.48    1.95
   6 -16   0   -6.18    1.78
   6  16   0    3.27    2.88
  -6  16   0    1.34    1.70
   6  16   0   -0.88    2.21
   0 -17   0    0.72    1.86
   0 -17   0    1.13    2.06
   0 -17   0   -0.48    1.61
   0 -17   0   -0.88    1.22
   0 -17   0    2.53    1.62
   0  17   0    0.02    1.54
   0  17   0   -0.15    1.73
   1 -17   0    4.05    2.71
  -1 -17   0    4.86    2.10
  -1 -17   0    7.86    2.69
   1 -17   0    9.05    2.11
  -1 -17   0   10.37    2.13
  -1 -17   0    8.98    2.14
   1 -17   0    7.78    2.59
  -1 -17   0    2.08    2.30
   1 -17   0    8.17    1.64
   1  17   0    9.08    2.57
  -1  17   0    6.53    2.24
  -1  17   0    2.03    2.37
   1  17   0    6.46    2.29
   1  17   0    7.81    2.66
  -1  17   0    4.30    1.56
   2 -17   0    8.52    1.90
   2 -17   0    8.17    2.43
  -2 -17   0   10.40    2.47
   2 -17   0    6.31    2.63
  -2 -17   0    6.90    2.46
  -2 -17   0    8.88    2.60
  -2 -17   0    6.84    1.98
   2 -17   0    4.85    1.34
  -2  17   0    4.15    1.87
   2  17   0    9.34    2.74
   2  17   0    2.05    2.04
  -2  17   0    6.68    2.34
  -3 -17   0   42.96    3.84
   3 -17   0   53.50    3.09
  -3 -17   0   47.53    5.07
   3 -17   0   47.91    3.26
   3 -17   0   50.27    4.74
  -3 -17   0   55.21    4.59
  -3 -17   0   56.05    5.33
  -3  17   0   48.55    4.81
  -3  17   0   41.88    2.76
   3  17   0   43.31    4.69
  -3  17   0   51.24    3.52
   3  17   0   54.04    5.15
  -4 -17   0    6.38    2.83
   4 -17   0    3.36    1.39
   4 -17   0    1.47    1.37
   4 -17   0   -0.82    0.90
  -4 -17   0    7.92    2.56
  -4 -17   0    1.81    1.89
   4  17   0    1.74    2.80
  -4  17   0    4.01    1.45
   4  17   0    1.98    2.10
  -4  17   0    4.91    2.15
  -5 -17   0    1.09    2.26
   5 -17   0    2.57    1.06
   5 -17   0    3.71    2.59
   5 -17   0    4.06    1.54
  -5 -17   0    7.73    2.77
  -5 -17   0    2.90    2.41
  -5  17   0    1.54    1.29
  -5  17   0    7.04    2.40
   5  17   0    3.33    2.37
  -5  17   0    3.82    1.08
   5  17   0    3.18    2.54
   0 -18   0   -3.12    1.57
   0 -18   0   -0.35    2.02
   0 -18   0   -2.32    1.31
   0 -18   0    0.54    1.32
   0 -18   0    2.29    1.49
   0  18   0    0.32    1.71
   0  18   0   -2.22    1.75
  -1 -18   0   36.26    4.78
   1 -18   0   33.21    3.13
   1 -18   0   24.79    4.10
  -1 -18   0   32.88    4.52
  -1 -18   0   36.54    3.18
  -1 -18   0   35.96    3.59
   1 -18   0   28.49    2.55
   1 -18   0   30.20    2.78
   1 -18   0   30.27    4.46
  -1  18   0   30.19    2.66
   1  18   0   35.66    4.33
  -1  18   0   31.16    4.28
  -1  18   0   38.62    3.68
   1  18   0   30.49    4.29
  -2 -18   0    4.23    2.48
   2 -18   0    3.43    1.34
  -2 -18   0    8.13    2.67
   2 -18   0    3.73    1.53
  -2 -18   0    3.01    2.37
  -2 -18   0    4.81    1.85
   2 -18   0    6.13    2.52
   2  18   0    1.70    2.33
  -2  18   0    5.31    1.56
  -2  18   0   -0.57    2.12
   2  18   0    3.39    2.08
  -2  18   0    4.87    2.02
  -3 -18   0    6.51    2.56
   3 -18   0    1.56    1.56
   3 -18   0    8.98    2.79
  -3 -18   0    6.08    2.43
  -3 -18   0    5.68    2.12
   3 -18   0    7.48    1.58
  -3  18   0   11.95    3.01
   3  18   0   10.22    3.20
   3  18   0    7.72    2.97
  -3  18   0    4.15    1.62
  -4 -18   0   52.53    5.49
   4 -18   0   54.79    3.17
  -4 -18   0   45.02    4.31
  -4 -18   0   32.23    4.75
   4 -18   0   45.93    3.08
   4  18   0   25.51    4.28
  -4  18   0   45.05    3.24
   4  18   0   36.18    4.74
  -4  18   0   46.97    4.83
   0 -19   0   -2.49    1.89
   0 -19   0    1.78    2.41
   0 -19   0    1.24    1.31
   0 -19   0   -0.31    1.57
   0  19   0    3.41    1.97
   0  19   0    1.34    1.86
   1 -19   0   10.13    3.19
  -1 -19   0   15.66    2.52
  -1 -19   0   12.56    3.07
   1 -19   0   13.98    1.96
   1 -19   0   14.20    2.19
   1 -19   0   14.84    2.62
  -1 -19   0    8.02    2.97
  -1 -19   0   18.94    2.70
  -1  19   0    7.79    2.23
  -1  19   0   12.85    3.26
   1  19   0   13.55    3.05
  -2 -19   0   54.16    3.97
   2 -19   0   51.85    4.53
   2 -19   0   55.08    3.23
  -2 -19   0   42.58    5.21
  -2 -19   0   57.98    4.48
   2 -19   0   63.17    5.82
  -2 -19   0   60.07    5.75
   2  19   0   72.39    5.78
  -2  19   0   54.62    3.34
  -2  19   0   60.47    6.42
   2  19   0   49.23    5.31
  -2  19   0   60.23    4.48
  -3 -19   0   47.05    5.89
  -3 -19   0   48.22    5.80
   3 -19   0   53.46    3.06
   3 -19   0   48.00    3.53
   3 -19   0   42.17    5.09
  -3 -19   0   49.25    4.15
   3  19   0   54.41    5.52
  -3  19   0   50.18    5.10
  -3  19   0   53.39    3.81
   3  19   0   44.53    5.42
   4 -19   0    3.27    2.68
  -4 -19   0    4.55    2.42
  -4 -19   0   -5.23    2.51
  -4 -19   0    2.28    2.35
   4 -19   0   -0.07    1.71
   4 -19   0    6.44    1.58
   4  19   0   -0.08    1.80
   4  19   0   -0.74    2.69
  -4  19   0   -1.87    2.09
  -4  19   0    2.73    2.25
  -4  19   0    4.50    1.52
   0 -20   0   20.63    3.89
   0 -20   0   20.92    3.00
   0 -20   0   24.51    4.22
   0 -20   0   15.17    2.36
   0  20   0   22.89    3.92
   0  20   0   22.06    3.90
  -1 -20   0   22.44    3.66
   1 -20   0   20.97    2.41
   1 -20   0   17.83    4.02
   1 -20   0   18.84    2.63
  -1 -20   0   19.79    4.05
  -1 -20   0   17.23    3.55
  -1  20   0   17.46    3.07
   1  20   0   19.34    3.67
  -1  20   0   18.54    3.83
  -2 -20   0    5.84    2.13
   2 -20   0   -1.43    1.81
  -2 -20   0    0.82    1.86
   2 -20   0    1.06    1.20
  -2 -20   0    1.90    2.19
  -2 -20   0   -5.09    1.86
   2 -20   0    2.81    2.68
   2 -20   0    3.34    1.57
  -2  20   0    4.75    2.09
   2  20   0    0.07    2.22
  -2  20   0   -0.18    2.01
  -3 -20   0   29.77    4.99
   3 -20   0   26.45    2.37
   3 -20   0   18.52    4.18
  -3 -20   0   21.03    3.34
   3 -20   0   16.39    2.80
  -3 -20   0   13.90    3.81
  -3  20   0   19.12    2.85
  -3  20   0   26.03    4.51
   3  20   0   18.05    3.78
   3  20   0   15.42    3.69
   0 -21   0   -1.45    1.18
   0 -21   0    3.39    1.73
   0 -21   0    1.07    2.41
   0  21   0    2.09    2.13
   9   0  -1    3.29    2.29
  -9   0   1   -0.19    0.48
  -9   0   1    0.04    1.59
  -9   0   1   -0.10    0.45
  -9   0   1    0.60    2.34
  -9   0   1   -1.99    1.16
   8   0  -1    0.04    1.61
  -8   0   1   -1.63    1.21
  -8   0   1   -0.91    1.27
  -8   0   1    0.89    0.70
   8   0  -1    0.15    1.32
  -7   0   1   -0.06    1.49
   7   0  -1    1.85    1.51
   7   0  -1   -0.07    1.95
  -7   0   1    1.08    0.80
  -7   0   1    1.29    1.81
   6   0  -1   -1.22    1.26
  -6   0   1    1.62    1.71
   6   0  -1   -0.71    1.13
  -6   0   1   -2.98    1.14
  -6   0   1   -0.55    0.60
   6   0  -1    0.09    0.39
  -5   0   1   -0.97    0.86
  -5   0   1   -0.40    0.82
   5   0  -1    0.27    1.43
   5   0  -1    0.01    0.38
  -5   0   1    0.49    0.57
   5   0  -1    0.85    1.08
   4   0  -1   -0.62    0.40
   4   0  -1   -0.27    0.94
  -4   0   1   -0.08    0.53
  -4   0   1   -0.27    0.87
   4   0  -1   -0.48    0.95
  -4   0   1   -1.23    0.77
   3   0  -1    0.06    0.33
  -3   0   1    0.20    0.70
   3   0  -1   -0.58    0.84
  -3   0   1    0.23    0.38
  -3   0   1    0.03    0.92
   3   0  -1   -1.46    0.89
  -2   0   1   -0.89    0.61
   2   0  -1    0.03    0.20
  -2   0   1   -0.23    0.53
  -2   0   1    0.29    0.23
   2   0  -1    0.74    0.65
   2   0  -1    0.61    0.80
   1   0  -1   -0.19    0.25
  -1   0   1    0.03    0.26
  -1   0   1    0.26    0.25
   1   0  -1   -0.10    0.19
  -1   0  -1    0.11    0.29
  -1   0  -1   -0.45    0.48
   1   0   1   -0.01    0.34
   1   0   1   -0.24    0.45
   2   0   1    0.44    0.55
  -2   0  -1    0.16    0.49
   2   0   1   -0.18    0.45
  -2   0  -1   -0.96    0.45
   2   0   1   -1.26    0.72
  -2   0  -1    0.38    0.58
   3   0   1   -0.13    1.08
  -3   0  -1   -0.38    0.57
  -3   0  -1   -0.76    1.01
  -3   0  -1   -1.18    0.62
   3   0   1   -0.49    0.63
   3   0   1   -0.15    0.59
   4   0   1    0.21    1.12
   4   0   1   -0.54    0.66
  -4   0  -1   -0.28    0.76
  -4   0  -1    0.46    0.86
   4   0   1   -0.54    0.82
   5   0   1    0.20    0.73
  -5   0  -1   -0.46    0.97
   5   0   1   -0.42    1.11
   5   0   1   -0.30    0.85
  -5   0  -1   -0.23    0.79
  -5   0  -1   -1.40    1.31
   6   0   1    0.88    0.76
  -6   0  -1   -1.93    1.32
  -6   0  -1   -1.25    1.43
   6   0   1    2.72    2.03
   6   0   1    2.88    1.47
  -6   0  -1    0.41    0.92
   7   0   1    0.00    1.47
  -7   0  -1   -0.87    1.19
   7   0   1   -1.80    0.68
  -7   0  -1   -2.42    1.44
   7   0   1   -0.05    1.47
  -7   0  -1    0.17    0.99
  -8   0  -1    3.28    1.51
   8   0   1   -1.83    1.11
  -8   0  -1   -0.06    0.87
   8   0   1    0.99    2.24
   8   0   1   -0.92    0.64
  -9   0  -1   -0.33    0.82
  -9   0  -1   -0.05    1.44
  -9   0  -1   -1.80    1.39
   9   0   1   -1.80    1.35
   9  -1  -1   24.83    4.26
  -9  -1   1   17.26    4.12
  -9  -1   1   24.39    1.59
  -9  -1   1   27.64    3.64
  -9  -1   1   24.61    1.59
  -9  -1   1   30.65    3.58
  -9   1   1   25.57    3.09
   9   1  -1   26.13    3.45
   9   1  -1   23.05    4.01
  -9   1   1   24.39    1.24
  -9   1   1   25.51    1.23
  -9   1   1   25.04    3.00
   8  -1  -1    2.77    2.36
  -8  -1   1   10.06    1.31
  -8  -1   1    9.71    2.29
  -8  -1   1   10.28    1.34
  -8   1   1    9.50    1.19
   8   1  -1    8.29    2.93
   8   1  -1    9.96    2.42
  -8   1   1   12.06    2.20
  -8   1   1    7.61    2.10
   7  -1  -1  177.49    8.01
  -7  -1   1  173.12    5.19
  -7  -1   1  180.69    8.02
  -7  -1   1  172.92    6.74
   7   1  -1  179.52    7.95
  -7   1   1  183.73    6.68
   7   1  -1  165.94    3.90
   7   1  -1  169.35    6.98
  -7   1   1  165.81    7.50
  -7   1   1  161.46    6.31
  -7   1   1  168.20    4.95
   6  -1  -1   60.24    1.81
   6  -1  -1   62.11    4.15
   6  -1  -1   59.78    3.39
  -6  -1   1   57.15    3.97
  -6  -1   1   57.16    2.62
  -6  -1   1   62.71    3.74
  -6   1   1   56.65    4.02
   6   1  -1   59.06    4.13
   6   1  -1   56.81    2.09
  -6   1   1   56.51    2.45
  -6   1   1   61.36    4.14
   6   1  -1   59.32    3.85
  -5  -1   1   59.36    3.83
   5  -1  -1   53.83    3.07
  -5  -1   1   55.70    3.23
   5  -1  -1   57.89    3.83
   5  -1  -1   56.77    1.93
  -5   1   1   59.98    3.11
   5   1  -1   65.69    4.13
   5   1  -1   63.73    3.48
  -5   1   1   59.76    2.31
  -5   1   1   60.48    3.74
   5   1  -1   58.85    2.15
   4  -1  -1   62.15    3.39
  -4  -1   1   68.24    3.29
  -4  -1   1   67.44    2.45
   4  -1  -1   66.38    2.98
   4  -1  -1   66.68    2.06
  -4  -1   1   68.19    3.68
  -4   1   1   64.79    2.99
  -4   1   1   61.97    3.45
   4   1  -1   67.21    3.85
  -4   1   1   64.76    2.25
   4   1  -1   63.90    2.22
   4   1  -1   62.95    3.28
   3  -1  -1    0.19    0.33
  -3  -1   1    1.65    1.17
   3  -1  -1    0.64    0.79
  -3  -1   1    0.23    0.45
  -3  -1   1    0.22    0.77
   3  -1  -1    0.02    0.69
  -3   1   1    0.65    0.71
  -3   1   1   -0.46    0.56
   3   1  -1   -0.54    0.83
   3   1  -1    0.28    1.02
  -3   1   1    0.65    0.38
   3   1  -1    0.25    0.41
  -2  -1   1  496.10   10.67
  -2  -1   1  535.21   11.57
   2  -1  -1  509.30   11.11
   2  -1  -1  525.29   10.42
  -2  -1   1  530.74   11.80
   2  -1  -1  506.46   10.38
   2  -1  -1  512.77   11.49
   2   1  -1  504.57   11.48
  -2   1   1  501.75   10.47
   2   1  -1  520.28   11.77
  -2   1   1  516.06   11.13
  -2   1   1  521.35   11.13
   2   1  -1  507.80   10.62
  -2   1   1  514.16   11.45
   1  -1  -1   44.12    1.24
  -1  -1   1   55.88    1.85
  -1  -1   1   50.40    1.80
   1   1  -1   44.77    1.36
  -1  -1  -1  529.22   11.37
   2  -1   1  647.88   13.44
   2  -1   1  659.27   14.42
  -2  -1  -1  661.32   13.95
  -2  -1  -1  652.87   13.98
  -2  -1  -1  666.04   14.56
  -2   1  -1  644.06   13.82
   2   1   1  654.35   14.61
  -2   1  -1  645.06   13.41
   2   1   1  622.96   13.95
  -2   1  -1  634.62   14.28
   2   1   1  657.97   14.05
  -3  -1  -1   13.57    1.87
   3  -1   1   14.23    1.29
   3  -1   1   13.04    1.85
  -3  -1  -1   13.92    1.44
   3  -1   1   13.67    1.30
  -3  -1  -1   16.02    1.44
  -3   1  -1   12.76    1.16
  -3   1  -1   14.21    1.33
  -3   1  -1   14.57    1.55
   3   1   1   14.15    1.55
   3   1   1   12.41    1.80
   3   1   1   13.54    1.35
  -4  -1  -1   89.86    3.48
   4  -1   1   91.43    3.42
  -4  -1  -1   88.62    4.22
   4  -1   1   93.09    4.52
   4  -1   1   88.40    3.29
  -4  -1  -1   95.71    3.74
  -4   1  -1   89.32    3.38
  -4   1  -1   90.47    4.19
   4   1   1   91.42    3.39
   4   1   1   93.53    4.62
   4   1   1   95.26    3.91
  -4   1  -1   90.26    3.32
   5  -1   1  328.32    8.45
   5  -1   1  347.32    8.95
   5  -1   1  338.83   10.47
  -5  -1  -1  345.37    9.31
  -5  -1  -1  341.96    8.87
  -5  -1  -1  329.39   10.37
  -5   1  -1  329.88    8.72
   5   1   1  339.78   10.67
   5   1   1  341.92    8.64
  -5   1  -1  333.11    8.65
  -5   1  -1  309.56    9.90
   5   1   1  344.12    9.43
  -6  -1  -1  156.47    6.92
   6  -1   1  175.02    5.86
   6  -1   1  160.06    5.12
  -6  -1  -1  167.79    6.14
   6  -1   1  167.03    7.36
  -6  -1  -1  169.16    6.45
   6   1   1  172.49    6.31
   6   1   1  161.68    7.41
   6   1   1  165.65    5.27
  -6   1  -1  167.36    5.67
  -6   1  -1  164.13    5.41
  -6   1  -1  157.68    6.89
   7  -1   1   30.36    4.10
   7  -1   1   31.33    2.74
  -7  -1  -1   38.41    4.46
  -7  -1  -1   34.30    2.68
  -7  -1  -1   30.20    2.99
   7  -1   1   30.62    2.13
   7   1   1   39.98    4.76
  -7   1  -1   32.31    2.45
   7   1   1   27.15    3.22
  -7   1  -1   34.98    2.74
  -7   1  -1   32.93    3.89
   7   1   1   31.79    2.23
  -8  -1  -1    4.77    1.67
  -8  -1  -1    5.10    1.39
   8  -1   1    5.81    1.47
   8  -1   1    5.06    1.67
   8  -1   1    3.33    1.98
   8   1   1    3.81    0.96
   8   1   1    8.96    2.72
  -8   1  -1    4.53    1.79
  -8   1  -1    3.94    1.17
  -8   1  -1    3.49    1.48
   8   1   1    6.21    2.07
  -9  -1  -1   -1.15    1.31
  -9  -1  -1    0.50    0.99
  -9   1  -1    1.08    0.91
   9   1   1    0.87    1.68
  -9   1  -1    1.13    1.42
   9   1   1   -0.86    1.53
  -9  -2   1   14.95    1.52
  -9  -2   1   18.02    3.42
   9  -2  -1   11.25    3.46
  -9  -2   1   19.70    4.08
  -9  -2   1   12.53    1.41
  -9   2   1   13.96    0.95
  -9   2   1   17.88    2.46
   9   2  -1   12.94    2.64
  -9   2   1   13.50    0.93
  -9   2   1   17.04    2.50
  -8  -2   1   67.60    5.74
   8  -2  -1   86.88    5.88
  -8  -2   1   74.55    3.26
  -8  -2   1   78.56    3.34
  -8   2   1   76.68    3.40
   8   2  -1   65.93    5.22
   8   2  -1   75.59    9.19
  -8   2   1   79.71    4.22
  -8   2   1   79.75    4.35
  -7  -2   1   15.67    1.72
   7  -2  -1   27.61    4.47
  -7  -2   1   15.00    2.51
  -7  -2   1   15.88    3.15
  -7  -2   1   17.60    1.73
  -7   2   1   19.49    2.44
  -7   2   1   19.13    2.38
   7   2  -1   15.41    3.23
  -7   2   1   13.62    1.47
   7   2  -1   18.35    2.81
   7   2  -1   16.13    1.18
   6  -2  -1  106.32    2.82
  -6  -2   1  114.00    5.13
  -6  -2   1  108.36    3.87
  -6  -2   1  105.04    5.71
   6  -2  -1  101.22    5.46
   6  -2  -1  108.02    2.88
  -6  -2   1  110.49    3.94
  -6   2   1  112.29    4.52
   6   2  -1   98.88    5.48
  -6   2   1  107.28    3.58
   6   2  -1  102.06    5.04
   6   2  -1  105.99    3.37
  -6   2   1  107.32    5.30
  -6   2   1  115.54    4.56
  -5  -2   1   52.05    3.30
  -5  -2   1   52.98    2.50
   5  -2  -1   51.35    3.58
   5  -2  -1   54.39    1.90
   5  -2  -1   53.34    1.96
  -5  -2   1   59.95    3.75
   5   2  -1   61.96    3.57
  -5   2   1   56.47    2.29
  -5   2   1   55.40    3.49
   5   2  -1   52.63    3.85
  -5   2   1   60.70    3.01
   5   2  -1   56.91    2.30
  -4  -2   1   72.95    3.86
   4  -2  -1   75.29    3.82
  -4  -2   1   87.78    3.87
  -4  -2   1   80.54    2.94
   4  -2  -1   77.80    2.43
   4   2  -1   78.23    3.78
  -4   2   1   76.76    3.71
  -4   2   1   77.89    2.61
  -4   2   1   79.77    3.17
   4   2  -1   75.94    2.69
   4   2  -1   78.00    4.18
  -4   2   1   75.24    3.11
  -3  -2   1   24.62    1.49
  -3  -2   1   24.68    2.05
   3  -2  -1   25.78    2.05
   3  -2  -1   25.70    1.19
  -3  -2   1   24.85    2.25
   3  -2  -1   25.31    1.23
  -3   2   1   25.48    1.89
   3   2  -1   24.85    2.08
   3   2  -1   26.09    1.45
   3   2  -1   27.32    2.37
  -3   2   1   27.99    1.68
  -3   2   1   28.21    1.34
  -3   2   1   24.69    1.50
  -2  -2   1   81.09    2.53
  -2  -2   1   86.36    3.13
  -2  -2   1   78.20    3.21
   2  -2  -1   84.95    2.84
  -2  -2   1   82.59    2.57
  -2  -2   1   85.00    3.17
   2  -2  -1   85.57    2.32
   2  -2  -1   84.95    2.34
   2   2  -1   80.71    3.18
   2   2  -1   84.64    3.05
  -2   2   1   85.64    2.56
  -2   2   1   82.37    2.34
  -2   2   1   82.47    2.74
  -2   2   1   84.11    2.50
   2   2  -1   82.29    2.51
  -1  -2   1 2047.01   65.46
   1  -2  -1 2046.13   62.22
  -1  -2   1 2084.98   65.73
   1   2  -1 2128.05   66.21
   0  -2  -1    0.30    0.30
   0  -2  -1   -0.18    0.17
   0  -2   1    0.10    0.22
   0  -2   1    0.15    0.25
   0  -2   1    0.02    0.22
   0  -2  -1   -0.03    0.26
   0  -2  -1    0.18    0.27
   0   2  -1    0.17    0.21
   0   2   1    0.04    0.14
   0   2   1   -0.19    0.22
   0   2  -1    0.03    0.21
   0   2   1    0.40    0.22
  -1   2  -1 2971.03   90.33
   2  -2   1   20.74    0.88
  -2  -2  -1   20.98    1.48
  -2  -2  -1   18.95    1.49
  -2  -2  -1   22.64    1.64
   2  -2   1   20.57    1.56
   2  -2   1   23.54    1.66
   2   2   1   20.52    1.77
  -2   2  -1   18.77    0.85
   2   2   1   20.73    1.44
  -2   2  -1   18.28    1.29
  -2   2  -1   18.71    1.41
   2   2   1   21.56    1.60
   3  -2   1  812.89   18.41
  -3  -2  -1  818.54   17.75
  -3  -2  -1  825.65   18.02
   3  -2   1  830.17   16.94
   3  -2   1  812.65   17.46
  -3  -2  -1  811.32   18.69
  -3   2  -1  819.40   17.52
  -3   2  -1  816.54   16.91
   3   2   1  808.97   18.77
   3   2   1  791.63   17.62
  -3   2  -1  799.63   18.19
   3   2   1  826.27   18.15
  -4  -2  -1  574.97   14.20
  -4  -2  -1  598.68   13.86
   4  -2   1  605.55   13.28
   4  -2   1  596.84   13.52
   4  -2   1  616.00   15.06
  -4  -2  -1  599.11   15.21
  -4   2  -1  617.02   13.28
   4   2   1  600.58   14.44
   4   2   1  602.47   15.32
  -4   2  -1  585.42   14.65
   4   2   1  599.33   13.75
  -4   2  -1  588.40   13.58
  -5  -2  -1  333.09   10.44
  -5  -2  -1  325.64   10.43
   5  -2   1  329.97    8.47
   5  -2   1  327.80    8.49
  -5  -2  -1  335.56    8.92
   5  -2   1  337.38   10.38
  -5   2  -1  330.49    8.44
   5   2   1  330.94    9.56
   5   2   1  329.98    8.66
   5   2   1  342.70   10.73
  -5   2  -1  339.38    8.68
  -5   2  -1  328.84    9.90
   6  -2   1    9.21    1.57
   6  -2   1    8.01    2.38
   6  -2   1    6.73    1.22
  -6  -2  -1    6.34    2.20
  -6  -2  -1   12.38    2.13
  -6  -2  -1    8.27    1.97
  -6   2  -1    8.13    1.39
   6   2   1   10.91    2.36
  -6   2  -1    8.72    1.49
   6   2   1    8.61    1.34
  -6   2  -1    7.87    1.74
   6   2   1    6.05    1.83
  -7  -2  -1   49.46    3.16
  -7  -2  -1   40.24    3.27
  -7  -2  -1   43.93    4.17
   7  -2   1   45.55    4.43
   7  -2   1   40.57    2.41
   7   2   1   51.06    4.78
  -7   2  -1   43.65    2.77
  -7   2  -1   47.00    3.06
  -7   2  -1   41.41    3.87
   7   2   1   42.95    2.63
   7   2   1   46.29    3.80
   8  -2   1  118.14    7.05
  -8  -2  -1   96.91    5.22
  -8  -2  -1  103.71    4.64
  -8   2  -1  102.77    4.78
   8   2   1  101.41    6.77
   8   2   1  100.03    3.86
  -8   2  -1  108.62    4.69
   8   2   1  104.29    5.53
  -8   2  -1  105.91    4.34
   9  -2   1   -1.24    2.32
  -9  -2  -1    7.81    2.18
  -9  -2  -1    5.55    1.44
   9   2   1    2.73    2.89
  -9   2  -1    5.53    1.86
   9   2   1    7.41    2.28
  -9   2  -1    4.60    1.21
  -9   2  -1    7.26    1.70
   9  -3  -1   81.65    6.09
  -9  -3   1   71.61    3.22
  -9  -3   1   66.81    6.35
  -9   3   1   73.65    2.29
  -9   3   1   69.70    4.05
  -9   3   1   77.61    4.16
   9   3  -1   74.94    5.29
  -8  -3   1   85.41    3.65
  -8  -3   1   86.78    5.31
   8  -3  -1   86.50    5.76
  -8  -3   1   80.01    3.63
  -8  -3   1   86.73    6.42
   8   3  -1   83.15    5.23
   8   3  -1   87.53    6.35
  -8   3   1   81.57    4.20
  -8   3   1   84.00    3.53
  -8   3   1   77.05    4.16
  -7  -3   1  104.98    4.07
  -7  -3   1   91.65    5.13
   7  -3  -1   97.85    6.81
  -7  -3   1   97.99    4.05
  -7  -3   1  105.45    6.13
  -7  -3   1   96.43    6.27
  -7   3   1   99.98    5.58
  -7   3   1   99.47    3.56
  -7   3   1   97.09    4.42
   7   3  -1   94.97    3.29
   7   3  -1   93.77    5.35
   7   3  -1  101.15    6.25
  -7   3   1  102.91    4.49
  -6  -3   1    0.22    0.76
   6  -3  -1    1.68    1.72
   6  -3  -1   -0.05    0.40
   6  -3  -1    0.37    0.48
  -6  -3   1   -0.11    1.31
  -6  -3   1    1.22    0.86
  -6  -3   1    1.09    1.77
   6   3  -1   -1.78    1.34
  -6   3   1    0.41    1.17
  -6   3   1   -0.38    0.64
  -6   3   1   -0.92    0.93
   6   3  -1   -1.00    1.18
  -6   3   1   -1.19    1.17
   5  -3  -1  577.34   12.44
  -5  -3   1  582.80   15.61
   5  -3  -1  572.38   12.50
   5  -3  -1  585.16   14.99
  -5  -3   1  576.43   14.76
  -5  -3   1  574.53   13.33
  -5  -3   1  582.20   13.43
   5   3  -1  558.28   12.97
  -5   3   1  568.49   13.38
   5   3  -1  570.80   15.54
  -5   3   1  562.94   14.62
  -5   3   1  590.02   13.53
  -5   3   1  592.51   12.99
   5   3  -1  580.58   14.93
  -4  -3   1  866.77   19.65
   4  -3  -1  850.59   17.71
   4  -3  -1  843.22   17.76
  -4  -3   1  848.60   18.46
  -4  -3   1  841.53   18.36
   4  -3  -1  873.92   19.57
  -4  -3   1  823.00   20.12
   4   3  -1  818.61   18.13
   4   3  -1  859.43   20.23
  -4   3   1  853.82   17.96
  -4   3   1  838.56   18.21
  -4   3   1  847.83   19.29
   4   3  -1  848.09   19.70
  -4   3   1  846.09   18.33
  -3  -3   1  895.62   19.85
  -3  -3   1  937.60   19.98
  -3  -3   1  910.81   21.21
  -3  -3   1  971.63   20.96
   3  -3  -1  918.93   19.43
   3  -3  -1  928.79   19.46
   3  -3  -1  974.45   20.55
  -3  -3   1  954.15   21.32
   3   3  -1  941.39   19.84
   3   3  -1  948.35   21.18
  -3   3   1  937.31   19.68
  -3   3   1  948.97   19.60
  -3   3   1  948.04   19.59
  -3   3   1  945.16   20.32
   2  -3  -1  381.92    8.55
  -2  -3   1  386.40    8.95
   2  -3  -1  384.25    8.65
  -2  -3   1  381.45    9.63
  -2  -3   1  390.82    9.64
  -2  -3   1  392.31    9.53
   2  -3  -1  383.45    8.66
   2  -3  -1  393.35    8.85
  -2  -3   1  386.32    8.97
  -2   3   1  384.16    8.73
   2   3  -1  390.35    9.53
  -2   3   1  386.45    8.47
  -2   3   1  416.67    8.77
  -1  -3   1 1155.27   51.98
  -1  -3   1 1166.13   52.25
   1   3  -1 1153.28   52.18
   0  -3  -1  394.23    8.17
   0  -3  -1  409.40    8.94
   0  -3   1  389.54    8.51
   0  -3   1  399.70    8.88
   0  -3   1  384.54    8.86
   0  -3  -1  408.01    8.94
   0  -3  -1  394.09    8.63
   0  -3   1  399.30    8.45
   0   3  -1  387.71    8.52
   0   3   1  394.01    8.65
   0   3   1  331.96   10.11
   0   3  -1  388.70    8.84
   0   3   1  391.43    8.90
   0   3  -1  400.13    8.90
  -1  -3  -1 1100.84   52.79
  -1   3  -1 1129.33   53.31
   2  -3   1  513.53   11.71
  -2  -3  -1  529.85   11.98
  -2  -3  -1  518.48   11.85
   2  -3   1  486.52   11.52
  -2  -3  -1  509.90   12.16
   2   3   1  510.04   12.18
  -2   3  -1  512.73   11.59
  -2   3  -1  525.08   11.60
   2   3   1  567.35   12.72
  -2   3  -1  508.31   10.34
  -2   3  -1  510.44   10.38
   2   3   1  517.07   12.01
  -3  -3  -1   21.35    2.44
   3  -3   1   20.16    1.71
   3  -3   1   22.65    2.16
  -3  -3  -1   23.31    1.95
  -3  -3  -1   21.99    1.84
  -3   3  -1   22.90    1.17
  -3   3  -1   20.83    1.70
   3   3   1   17.48    2.27
  -3   3  -1   20.51    1.88
   3   3   1   20.05    1.78
   3   3   1   18.24    2.16
  -3   3  -1   21.11    1.17
   4  -3   1   66.23    3.70
  -4  -3  -1   59.33    3.81
  -4  -3  -1   67.96    3.48
   4  -3   1   65.08    2.89
  -4  -3  -1   66.46    3.21
  -4   3  -1   66.91    2.96
  -4   3  -1   64.82    3.43
   4   3   1   63.83    3.97
  -4   3  -1   64.84    2.43
  -4   3  -1   65.33    2.43
   4   3   1   68.12    3.58
   4   3   1   65.24    3.06
  -5  -3  -1  199.55    6.70
  -5  -3  -1  187.63    6.09
  -5  -3  -1  187.78    7.25
   5  -3   1  184.09    5.62
   5  -3   1  183.93    7.08
  -5   3  -1  185.08    6.76
  -5   3  -1  184.94    5.75
   5   3   1  177.65    7.24
   5   3   1  188.49    5.91
  -5   3  -1  192.18    5.32
   5   3   1  185.46    6.71
  -5   3  -1  193.67    5.36
  -6  -3  -1   62.09    3.82
   6  -3   1   59.53    4.34
   6  -3   1   59.03    2.88
  -6  -3  -1   52.85    4.28
  -6  -3  -1   60.72    3.38
  -6   3  -1   52.35    2.95
  -6   3  -1   57.19    2.85
   6   3   1   54.36    4.45
  -6   3  -1   59.03    2.84
   6   3   1   60.10    3.08
  -6   3  -1   52.56    3.78
   6   3   1   53.23    3.73
  -7  -3  -1   -2.17    1.21
  -7  -3  -1    0.96    2.03
   7  -3   1    1.37    1.96
   7  -3   1    0.49    0.85
  -7  -3  -1    2.47    1.30
  -7   3  -1    3.49    1.93
  -7   3  -1    0.80    1.03
   7   3   1    1.30    2.25
  -7   3  -1    2.48    1.26
  -7   3  -1    1.88    1.15
   7   3   1    0.22    0.90
   7   3   1    1.53    1.88
  -8  -3  -1    3.50    1.59
  -8  -3  -1    3.11    1.38
  -8  -3  -1    1.22    1.16
   8  -3   1    1.33    2.20
  -8   3  -1    0.49    0.97
  -8   3  -1    3.00    1.19
  -8   3  -1    2.94    1.37
   8   3   1    5.03    2.06
   8   3   1    1.96    0.98
   8   3   1    3.96    2.20
  -9  -3  -1   25.61    2.98
  -9  -3  -1   39.86    3.02
   9  -3   1   40.94    5.38
   9   3   1   44.61    4.24
  -9   3  -1   34.02    2.92
  -9   3  -1   36.41    2.56
  -9   3  -1   32.19    2.76
   9   3   1   39.86    5.14
  -9  -4   1   40.43    2.61
  -9  -4   1   38.95    2.59
  -9  -4   1   39.96    5.31
   9  -4  -1   38.23    5.07
  -9   4   1   35.56    2.96
  -9   4   1   35.54    2.84
   9   4  -1   54.69    4.97
  -9   4   1   39.94    1.78
  -8  -4   1   11.37    3.16
  -8  -4   1   15.22    2.78
  -8  -4   1   12.41    1.72
  -8  -4   1   10.93    1.69
   8  -4  -1   14.58    3.28
  -8   4   1    9.45    1.81
   8   4  -1   10.60    2.67
  -8   4   1    9.02    1.75
  -8   4   1   10.53    1.33
   7  -4  -1   33.43    3.61
  -7  -4   1   26.67    2.40
  -7  -4   1   26.14    4.21
  -7  -4   1   29.83    2.43
   7  -4  -1   26.33    1.13
  -7  -4   1   33.55    4.53
  -7  -4   1   33.75    3.72
   7  -4  -1   26.66    1.10
  -7   4   1   29.58    3.44
  -7   4   1   25.11    2.36
   7   4  -1   24.67    3.88
   7   4  -1   31.08    3.79
  -7   4   1   29.32    2.46
  -7   4   1   29.69    2.01
   7   4  -1   26.60    1.92
   6  -4  -1  169.57    4.65
   6  -4  -1  165.01    4.54
  -6  -4   1  173.06    7.61
  -6  -4   1  173.29    5.70
  -6  -4   1  173.14    5.74
  -6  -4   1  170.51    7.97
   6  -4  -1  177.40    7.06
  -6  -4   1  159.36    6.71
  -6   4   1  169.33    5.15
  -6   4   1  169.65    5.50
   6   4  -1  172.49    7.04
   6   4  -1  161.73    7.66
  -6   4   1  159.82    6.50
   6   4  -1  174.34    5.30
  -6   4   1  181.17    5.60
  -5  -4   1   49.31    3.41
   5  -4  -1   48.22    3.31
  -5  -4   1   47.07    3.75
   5  -4  -1   45.70    2.13
  -5  -4   1   43.23    2.55
  -5  -4   1   49.23    3.65
  -5  -4   1   47.17    2.70
   5  -4  -1   45.89    2.04
  -5   4   1   40.35    2.89
   5   4  -1   48.90    3.58
   5   4  -1   44.72    2.40
  -5   4   1   49.92    2.51
  -5   4   1   50.14    2.46
   5   4  -1   44.91    3.40
  -4  -4   1  325.24    9.89
   4  -4  -1  321.28    7.94
  -4  -4   1  326.24    8.52
   4  -4  -1  330.95    9.20
   4  -4  -1  329.76    7.92
  -4  -4   1  330.69   10.08
  -4  -4   1  340.62    8.68
  -4  -4   1  332.44    9.54
   4   4  -1  327.88    8.37
  -4   4   1  332.72    8.13
  -4   4   1  322.19    8.84
  -4   4   1  332.45    8.10
  -4   4   1  334.81    7.95
   4   4  -1  336.19    9.60
   4   4  -1  328.38    9.91
   3  -4  -1   41.29    2.04
  -3  -4   1   37.41    2.65
  -3  -4   1   34.32    2.21
  -3  -4   1   40.05    2.58
   3  -4  -1   40.22    1.97
  -3  -4   1   36.86    2.91
  -3  -4   1   38.70    2.28
   3  -4  -1   38.80    2.29
  -3   4   1   38.80    2.12
  -3   4   1   41.52    2.08
  -3   4   1   39.10    1.89
   3   4  -1   41.45    2.95
  -3   4   1   39.45    1.79
   3   4  -1   37.84    2.17
   2  -4  -1  585.01   13.10
  -2  -4   1  613.01   13.89
   2  -4  -1  609.29   12.88
   2  -4  -1  604.69   12.69
   2  -4  -1  591.31   13.10
  -2  -4   1  594.11   13.89
  -2  -4   1  582.66   13.41
  -2  -4   1  596.34   13.93
  -2  -4   1  609.38   13.46
   2   4  -1  594.99   13.38
   2   4  -1  603.43   13.94
  -2   4   1  595.49   12.72
  -2   4   1  601.40   12.63
   2   4  -1  598.84   13.38
  -2   4   1  586.61   13.14
  -1  -4   1  139.14    4.26
  -1  -4   1  144.77    4.35
  -1  -4   1  141.09    4.30
   1  -4  -1  149.35    3.32
   1  -4  -1  141.94    3.76
   1  -4  -1  145.77    4.20
  -1  -4   1  148.06    4.20
   1   4  -1  142.84    4.28
   1   4  -1  134.33    4.22
  -1   4   1  140.86    3.74
  -1   4   1  138.28    4.14
  -1   4   1  141.22    4.16
   1   4  -1  147.58    4.34
   0  -4  -1  145.91    4.41
   0  -4   1  153.73    4.03
   0  -4  -1  146.93    3.60
   0  -4   1  154.65    4.45
   0  -4   1  150.28    3.89
   0  -4   1  144.82    4.38
   0  -4  -1  142.74    4.36
   0  -4  -1  148.59    4.10
   0   4   1  147.63    4.39
   0   4   1  150.51    4.15
   0   4  -1  154.38    4.44
   0   4  -1  144.13    4.33
   0   4   1  146.78    3.67
   0   4  -1  154.08    4.06
   0   4   1  144.96    4.38
   0   4  -1  148.17    3.89
   1  -4   1  493.56   10.09
  -1  -4  -1  490.24   11.25
  -1  -4  -1  470.62   10.93
   1  -4   1  502.46   11.15
  -1  -4  -1  488.40   11.13
   1  -4   1  488.47   10.53
  -1  -4  -1  471.01   10.91
   1  -4   1  415.56   10.88
   1   4   1  496.69   11.29
  -1   4  -1  492.02   10.13
   1   4   1  490.88   10.92
  -1   4  -1  496.84   10.49
  -1   4  -1  495.20   11.15
   1   4   1  491.82   11.17
  -2  -4  -1  179.67    5.63
   2  -4   1  181.08    5.05
   2  -4   1  181.67    3.91
  -2  -4  -1  188.20    5.49
  -2  -4  -1  176.31    5.45
   2  -4   1  183.28    5.22
  -2   4  -1  178.56    3.88
  -2   4  -1  188.88    4.97
   2   4   1  182.33    5.60
  -2   4  -1  181.13    5.22
   2   4   1  180.29    5.56
  -3  -4  -1 1469.90   30.81
  -3  -4  -1 1492.40   31.13
   3  -4   1 1459.59   30.82
  -3  -4  -1 1460.99   31.55
   3  -4   1 1477.66   30.39
  -3   4  -1 1450.19   29.13
   3   4   1 1453.18   31.54
   3   4   1 1460.07   31.22
   3   4   1 1357.15   31.44
   4  -4   1  239.71    7.49
  -4  -4  -1  242.10    7.20
   4  -4   1  240.16    6.75
  -4  -4  -1  231.91    7.60
  -4  -4  -1  228.76    7.87
  -4   4  -1  249.59    6.88
   4   4   1  236.20    8.02
  -4   4  -1  245.09    5.64
   4   4   1  243.26    7.05
  -4   4  -1  237.59    7.25
  -4   4  -1  243.80    5.71
   4   4   1  236.89    7.66
   5  -4   1   56.33    3.62
   5  -4   1   63.68    3.02
  -5  -4  -1   61.34    3.35
  -5  -4  -1   66.24    4.12
  -5  -4  -1   68.89    3.85
  -5   4  -1   61.27    3.57
  -5   4  -1   60.18    2.39
   5   4   1   57.17    3.59
  -5   4  -1   61.39    3.11
  -5   4  -1   63.62    2.46
   5   4   1   62.29    3.21
   5   4   1   63.04    4.12
  -6  -4  -1   25.06    2.96
  -6  -4  -1   23.42    2.47
   6  -4   1   21.19    1.99
   6  -4   1   22.68    3.24
   6   4   1   22.92    2.23
  -6   4  -1   20.32    2.84
  -6   4  -1   23.26    1.79
   6   4   1   20.47    2.94
  -6   4  -1   24.33    1.84
   6   4   1   21.71    4.27
  -6   4  -1   27.28    2.32
  -7  -4  -1   75.07    4.10
  -7  -4  -1   74.43    4.01
   7  -4   1   73.51    3.38
  -7  -4  -1   77.40    4.58
   7  -4   1   88.93    5.55
   7  -4   1   71.00    3.21
   7   4   1   77.02    5.67
   7   4   1   76.12    3.70
  -7   4  -1   76.96    3.75
   7   4   1   76.29    4.88
  -7   4  -1   77.04    3.24
  -7   4  -1   79.74    4.87
  -8  -4  -1  195.48    7.05
   8  -4   1  201.99    9.08
  -8  -4  -1  185.71    7.82
  -8  -4  -1  191.52    6.92
   8   4   1  188.98    9.24
   8   4   1  189.85    6.21
  -8   4  -1  192.18    6.43
  -8   4  -1  188.06    6.03
  -8   4  -1  193.66    6.03
   8   4   1  195.94    8.46
  -9  -4  -1   45.10    3.29
   9  -4   1   50.76    5.07
  -9  -4  -1   53.86    5.84
  -9  -4  -1   50.14    3.43
  -9   4  -1   46.44    2.95
   9   4   1   49.42    4.38
  -9   4  -1   37.89    2.74
   9   4   1   51.17    5.56
  -9  -5   1   38.16    5.46
  -9  -5   1   38.84    2.82
  -9  -5   1   28.05    2.59
   9  -5  -1   36.28    4.51
   9   5  -1   31.77    4.20
  -9   5   1   34.19    2.73
  -9   5   1   33.79    2.64
  -9   5   1   34.73    1.88
   8  -5  -1   84.16    5.61
  -8  -5   1   80.83    4.04
  -8  -5   1   77.90    6.34
  -8  -5   1   74.38    3.87
  -8   5   1   75.24    4.97
   8   5  -1   79.64    5.44
   8   5  -1   73.78    3.15
  -8   5   1   73.95    3.67
  -8   5   1   79.30    3.31
  -7  -5   1    2.26    1.25
   7  -5  -1    1.83    0.59
  -7  -5   1    2.63    1.14
  -7  -5   1    3.07    2.41
  -7  -5   1    5.10    2.11
   7  -5  -1    4.95    2.05
   7  -5  -1    4.54    0.79
   7   5  -1    3.29    1.09
  -7   5   1    1.90    1.20
  -7   5   1    1.03    1.15
  -7   5   1    4.63    1.74
  -7   5   1    5.55    1.16
   7   5  -1    4.27    1.88
   6  -5  -1   14.90    1.48
  -6  -5   1   15.46    3.16
  -6  -5   1   16.79    2.92
  -6  -5   1   13.27    1.85
  -6  -5   1   14.05    2.51
   6  -5  -1   12.19    1.32
   6  -5  -1   13.97    2.48
   6   5  -1   14.25    1.68
   6   5  -1   12.30    2.58
  -6   5   1   12.99    1.59
  -6   5   1   12.77    1.70
  -6   5   1   15.77    2.33
  -6   5   1   13.04    1.64
   5  -5  -1    5.71    1.03
  -5  -5   1    7.55    1.97
  -5  -5   1    6.90    1.36
  -5  -5   1    6.70    2.12
   5  -5  -1   10.53    1.97
   5  -5  -1    8.33    1.16
  -5  -5   1    5.81    1.58
  -5  -5   1    8.65    1.46
  -5   5   1    9.05    1.33
   5   5  -1    7.82    1.33
   5   5  -1    9.61    2.18
  -5   5   1    9.31    1.29
  -5   5   1    6.70    1.18
  -5   5   1    6.61    1.45
  -4  -5   1   59.94    3.71
   4  -5  -1   60.32    2.65
  -4  -5   1   62.54    3.15
   4  -5  -1   58.90    2.70
  -4  -5   1   64.84    3.21
   4  -5  -1   68.70    3.46
  -4  -5   1   62.04    4.05
  -4  -5   1   62.00    3.69
  -4   5   1   64.90    2.58
  -4   5   1   61.26    2.99
   4   5  -1   64.29    3.04
  -4   5   1   60.26    2.38
   4   5  -1   57.83    3.72
  -4   5   1   60.65    2.80
   3  -5  -1  111.76    3.93
  -3  -5   1  123.73    4.93
  -3  -5   1  128.70    5.15
   3  -5  -1  116.00    3.95
  -3  -5   1  126.36    4.46
   3  -5  -1  117.12    3.55
  -3  -5   1  113.88    4.29
   3  -5  -1  123.25    4.16
  -3  -5   1  116.07    4.81
  -3   5   1  123.65    3.94
  -3   5   1  118.95    3.44
  -3   5   1  112.83    3.99
   3   5  -1  116.34    4.24
   3   5  -1  123.45    4.87
  -2  -5   1   41.76    2.41
   2  -5  -1   36.40    1.66
   2  -5  -1   36.95    2.09
  -2  -5   1   36.65    2.48
   2  -5  -1   37.95    2.10
   2  -5  -1   39.95    1.79
  -2  -5   1   34.02    2.43
  -2  -5   1   42.92    2.44
  -2  -5   1   36.97    2.32
   2   5  -1   40.69    2.34
  -2   5   1   39.04    2.17
  -2   5   1   38.36    1.70
  -2   5   1   39.37    1.59
  -1   5   1 1079.62   23.54
  -1   5   1 1147.49   23.65
   1   5  -1 1106.62   23.68
   0  -5   1   23.18    1.42
   0  -5  -1   21.54    1.52
   0  -5  -1   18.13    1.67
   0  -5   1   23.89    1.78
   0  -5  -1   23.46    1.73
   0  -5   1   22.44    1.47
   0  -5  -1   23.75    1.18
   0  -5   1   21.83    1.75
   0   5  -1   20.27    1.71
   0   5   1   23.13    1.59
   0   5   1   22.43    1.77
   0   5   1   20.37    1.22
   0   5   1   21.92    1.75
   0   5  -1   23.91    1.81
   0   5  -1   23.52    1.37
   0   5  -1   23.21    1.50
   1  -5   1  682.53   15.58
   1  -5   1  695.49   15.63
   1  -5   1  704.58   14.83
  -1  -5  -1  702.86   15.58
  -1  -5  -1  691.45   15.29
  -1  -5  -1  702.80   15.85
   1  -5   1  700.36   14.52
  -1  -5  -1  699.16   15.28
  -1  -5  -1  692.77   15.79
   1   5   1  689.53   15.61
  -1   5  -1  705.72   14.78
  -1   5  -1  683.93   14.56
   1   5   1  693.66   15.81
  -1   5  -1  724.01   16.60
  -2  -5  -1  486.11   11.99
  -2  -5  -1  477.68   11.91
  -2  -5  -1  477.12   11.97
   2  -5   1  514.01   11.31
   2  -5   1  490.64   11.65
  -2  -5  -1  495.39   11.93
   2  -5   1  477.33   10.14
  -2   5  -1  497.39   11.10
  -2   5  -1  498.48   10.16
   2   5   1  505.45   11.98
   2   5   1  479.38   12.16
  -2   5  -1  495.06   11.74
  -3  -5  -1  118.96    4.59
  -3  -5  -1  113.52    4.50
  -3  -5  -1  112.27    4.43
   3  -5   1  117.96    4.30
  -3  -5  -1  111.26    4.87
   3  -5   1  104.48    4.07
   3   5   1  114.16    4.39
  -3   5  -1  111.00    4.18
   3   5   1  110.15    4.65
   3   5   1  114.93    4.86
  -3   5  -1  111.17    2.65
  -3   5  -1  106.74    3.92
   4  -5   1  364.21    9.87
  -4  -5  -1  354.37    9.59
  -4  -5  -1  349.93   10.45
  -4  -5  -1  338.16    9.91
   4  -5   1  337.78    9.10
  -4  -5  -1  341.86    9.60
  -4   5  -1  351.71    7.59
  -4   5  -1  348.25    7.48
  -4   5  -1  336.19    9.12
   4   5   1  353.90    9.51
   4   5   1  332.95   10.37
  -4   5  -1  363.34    9.50
   4   5   1  344.01   10.08
   5  -5   1  450.21   12.79
  -5  -5  -1  456.84   12.17
  -5  -5  -1  487.94   12.99
   5  -5   1  471.18   11.67
  -5  -5  -1  446.74   13.44
  -5  -5  -1  461.48   12.30
   5   5   1  464.01   12.02
  -5   5  -1  461.47   10.13
   5   5   1  482.43   13.81
   5   5   1  450.65   13.01
  -5   5  -1  466.17   11.77
  -5   5  -1  477.14   10.28
  -5   5  -1  482.99   12.56
   6  -5   1  327.40   10.61
  -6  -5  -1  322.46    9.45
  -6  -5  -1  318.09    9.52
  -6  -5  -1  312.42   10.12
   6  -5   1  319.40    8.70
   6  -5   1  307.38    8.56
  -6  -5  -1  301.40   10.84
  -6   5  -1  311.91    9.93
  -6   5  -1  311.38    7.53
   6   5   1  302.39   10.28
  -6   5  -1  312.85    7.62
   6   5   1  309.99    9.09
   6   5   1  312.77   11.05
  -6   5  -1  329.36    9.72
   7  -5   1   45.41    4.25
  -7  -5  -1   53.59    3.52
  -7  -5  -1   52.98    4.10
  -7  -5  -1   45.75    3.45
   7  -5   1   46.50    2.79
  -7   5  -1   45.58    3.07
  -7   5  -1   38.69    3.56
   7   5   1   50.46    4.55
  -7   5  -1   45.54    2.30
   7   5   1   53.69    4.32
  -7   5  -1   45.36    2.30
   7   5   1   57.62    5.08
  -8  -5  -1   11.82    3.63
  -8  -5  -1   13.80    2.32
  -8  -5  -1    8.92    1.93
   8  -5   1   13.94    3.12
   8   5   1   10.22    1.65
  -8   5  -1   10.97    1.77
   8   5   1   15.73    3.67
   8   5   1   10.56    2.64
  -8   5  -1   13.32    1.56
  -8   5  -1   13.58    1.53
   9  -5   1   35.94    4.86
  -9  -5  -1   31.93    3.00
  -9  -5  -1   27.84    4.67
  -9  -5  -1   38.69    3.27
   9   5   1   37.24    5.22
  -9   5  -1   34.16    2.60
  -9   5  -1   29.61    1.98
   9   5   1   24.79    2.61
   9   5   1   28.71    4.08
  -9   5  -1   19.34    2.61
   9  -6  -1   11.33    2.85
  -9  -6   1   10.82    1.84
  -9  -6   1   10.54    2.14
  -9  -6   1   15.73    3.68
  -9   6   1    8.99    1.59
   9   6  -1   11.49    3.09
  -9   6   1    5.66    1.62
  -9   6   1    9.38    1.23
   8  -6  -1    8.17    2.43
  -8  -6   1    4.20    1.48
  -8  -6   1    6.97    1.58
  -8  -6   1    3.18    2.97
  -8   6   1    6.70    2.09
  -8   6   1    4.81    1.33
   8   6  -1    3.46    1.10
  -8   6   1    4.90    1.33
   8   6  -1    5.33    2.34
  -8   6   1    5.28    1.23
  -7  -6   1    3.82    1.38
   7  -6  -1    2.53    0.80
   7  -6  -1    5.47    2.09
  -7  -6   1    1.61    2.27
   7  -6  -1    1.63    0.72
  -7  -6   1    1.72    1.13
  -7  -6   1    3.79    1.95
   7   6  -1    2.10    1.09
  -7   6   1    3.37    1.62
  -7   6   1    1.95    1.00
   7   6  -1    3.27    2.09
  -7   6   1    2.63    1.14
  -6  -6   1    0.09    1.04
   6  -6  -1    0.60    0.80
  -6  -6   1    0.39    1.18
  -6  -6   1    0.26    1.79
  -6  -6   1   -0.13    1.06
   6  -6  -1    2.25    1.79
  -6  -6   1   -0.03    1.95
   6  -6  -1    0.45    0.66
   6   6  -1   -0.59    1.12
  -6   6   1    1.16    0.96
  -6   6   1    1.41    0.93
  -6   6   1   -0.76    0.80
  -6   6   1    0.68    1.27
   6   6  -1   -0.58    0.87
   5  -6  -1    9.60    1.94
   5  -6  -1    7.04    1.24
  -5  -6   1    8.93    1.67
   5  -6  -1    7.15    1.23
  -5  -6   1    8.44    2.21
  -5  -6   1    7.33    1.79
  -5  -6   1    7.30    1.50
  -5  -6   1    5.45    1.93
  -5   6   1    7.64    1.13
   5   6  -1    5.59    2.04
  -5   6   1    8.44    1.22
   5   6  -1    7.32    1.44
  -5   6   1    9.27    1.67
  -5   6   1    8.77    1.38
  -4  -6   1  130.37    5.01
   4  -6  -1  131.44    4.50
  -4  -6   1  133.71    5.87
   4  -6  -1  130.69    4.89
  -4  -6   1  125.55    4.87
  -4  -6   1  127.09    5.76
   4  -6  -1  126.37    4.40
  -4  -6   1  138.14    5.67
  -4   6   1  124.80    4.46
  -4   6   1  124.87    3.75
  -4   6   1  134.63    3.98
  -4   6   1  130.25    4.58
   4   6  -1  134.70    4.88
   4   6  -1  124.85    5.47
  -3  -6   1  134.27    5.54
  -3  -6   1  135.85    5.43
   3  -6  -1  139.08    4.69
   3  -6  -1  142.72    4.50
  -3  -6   1  149.53    5.24
   3  -6  -1  139.19    4.03
   3  -6  -1  139.00    4.67
  -3  -6   1  139.60    5.08
  -3  -6   1  110.75    5.93
  -3   6   1  146.72    4.84
   3   6  -1  146.91    5.05
  -3   6   1  147.64    4.00
  -3   6   1  140.41    4.23
   3   6  -1  143.60    5.66
   2  -6  -1   31.33    1.72
   2  -6  -1   29.34    2.14
  -2  -6   1   31.00    2.48
   2  -6  -1   27.37    1.59
  -2  -6   1   27.42    2.38
  -2  -6   1   32.50    2.57
  -2  -6   1   30.74    2.34
   2  -6  -1   31.18    2.16
  -2  -6   1   28.90    2.34
  -2   6   1   29.76    1.42
  -2   6   1   29.47    2.20
   2   6  -1   27.51    2.25
   2   6  -1   31.37    2.65
  -2   6   1   31.05    2.22
  -2   6   1   31.07    1.69
   1  -6  -1   45.41    1.60
  -1  -6   1   44.39    2.63
   1  -6  -1   50.12    2.12
   1  -6  -1   44.96    2.54
  -1  -6   1   44.18    2.31
   1  -6  -1   41.18    2.49
  -1  -6   1   43.84    2.53
  -1  -6   1   41.53    2.59
   1   6  -1   48.70    2.48
   1   6  -1   51.87    2.73
  -1   6   1   45.96    2.12
   1   6  -1   45.81    2.65
   1   6  -1   47.78    2.69
  -1   6   1   45.45    1.61
  -1   6   1   48.12    2.62
  -1   6   1   48.68    2.63
   0  -6   1  359.06    8.30
   0  -6  -1  356.65    7.99
   0  -6  -1  348.84    9.18
   0  -6   1  360.66    9.26
   0  -6  -1  363.62    9.30
   0  -6  -1  347.54    8.67
   0  -6   1  357.84    8.60
   0  -6   1  346.42    9.17
   0   6   1  364.53    9.26
   0   6   1  353.31    9.21
   0   6  -1  358.67    8.68
   0   6  -1  349.81    9.20
   0   6   1  356.29    8.79
   0   6  -1  360.59    9.23
   0   6   1  353.60    8.14
   0   6  -1  350.48    8.37
  -1  -6  -1   55.77    3.03
  -1  -6  -1   60.00    2.74
   1  -6   1   63.45    3.06
   1  -6   1   62.24    2.24
  -1  -6  -1   59.36    2.63
   1  -6   1   58.00    2.27
  -1  -6  -1   63.39    3.18
   1  -6   1   63.86    3.07
  -1  -6  -1   59.76    2.78
  -1   6  -1   59.49    2.30
   1   6   1   57.10    3.03
  -1   6  -1   59.22    2.97
  -1   6  -1   62.45    2.33
   1   6   1   59.92    2.85
   1   6   1   61.31    3.10
  -2  -6  -1   38.88    2.72
   2  -6   1   38.56    1.50
   2  -6   1   38.90    2.51
  -2  -6  -1   38.67    2.47
  -2  -6  -1   34.59    3.09
   2  -6   1   40.12    2.20
  -2   6  -1   37.84    1.57
  -2   6  -1   37.97    2.01
  -2   6  -1   38.56    2.54
   2   6   1   36.39    2.54
   2   6   1   37.96    2.66
   3  -6   1  201.11    6.28
  -3  -6  -1  201.31    6.81
  -3  -6  -1  204.31    7.00
   3  -6   1  172.88    6.85
   3  -6   1  212.09    6.32
  -3  -6  -1  211.40    6.75
  -3  -6  -1  216.32    6.85
  -3   6  -1  220.77    6.57
   3   6   1  213.39    6.97
  -3   6  -1  213.63    5.99
  -3   6  -1  212.34    4.90
   3   6   1  200.05    6.99
  -3   6  -1  211.73    4.62
   4  -6   1   37.11    2.57
  -4  -6  -1   39.93    2.91
  -4  -6  -1   34.38    2.95
   4  -6   1   44.89    2.92
  -4  -6  -1   37.11    2.98
  -4  -6  -1   35.28    2.73
   4  -6   1   38.29    2.46
   4   6   1   41.47    3.39
  -4   6  -1   35.20    2.44
   4   6   1   36.65    2.95
   4   6   1   41.59    2.86
  -4   6  -1   40.90    1.28
  -4   6  -1   41.56    2.66
   5  -6   1    0.48    0.75
   5  -6   1    0.73    1.35
  -5  -6  -1   -0.25    1.09
  -5  -6  -1    0.99    1.07
  -5  -6  -1   -0.05    1.54
  -5  -6  -1   -0.43    1.24
   5  -6   1    1.00    0.94
  -5   6  -1    0.38    0.44
  -5   6  -1    0.92    1.15
   5   6   1    0.72    1.57
   5   6   1    1.54    1.67
  -5   6  -1    0.09    0.99
   5   6   1    1.40    1.09
  -6  -6  -1   11.22    2.06
   6  -6   1   10.90    1.59
  -6  -6  -1   12.74    2.60
  -6  -6  -1   13.38    2.13
   6  -6   1   13.71    2.69
  -6  -6  -1   16.16    3.13
   6  -6   1   12.88    1.80
  -6   6  -1   11.04    1.04
   6   6   1   11.72    2.56
   6   6   1   12.74    1.98
  -6   6  -1   13.46    2.34
   6   6   1   13.28    2.96
  -6   6  -1   11.84    1.08
  -7  -6  -1    0.08    1.97
   7  -6   1   -0.58    1.57
  -7  -6  -1   -0.14    1.18
   7  -6   1   -0.25    0.90
  -7  -6  -1    1.93    1.81
  -7  -6  -1   -1.59    1.17
  -7   6  -1    0.28    0.68
   7   6   1    1.08    1.14
   7   6   1   -0.44    1.44
  -7   6  -1    2.34    1.67
  -7   6  -1    0.54    1.09
   7   6   1    0.28    1.72
  -7   6  -1    0.34    0.62
  -8  -6  -1    2.45    1.64
   8  -6   1    2.44    1.49
  -8  -6  -1    4.31    1.70
  -8  -6  -1    5.34    3.03
   8  -6   1    5.86    2.58
   8   6   1    2.14    2.79
  -8   6  -1    3.73    1.24
  -8   6  -1    4.25    0.83
   8   6   1    2.65    2.47
  -8   6  -1    2.26    0.75
   8   6   1    2.34    1.30
  -9  -6  -1    7.90    4.18
  -9  -6  -1    4.04    1.62
  -9  -6  -1    1.62    1.46
   9  -6   1    4.34    2.31
  -9   6  -1    3.17    1.11
  -9   6  -1    2.15    0.62
   9   6   1    0.81    1.23
   9   6   1    3.42    2.33
  -9   6  -1    0.93    0.58
   9  -7  -1   -2.66    1.68
  -9  -7   1    1.15    1.32
  -9   7   1   -0.78    0.93
   9   7  -1   -1.43    2.47
  -9   7   1   -0.38    0.85
  -9   7   1    1.07    0.77
  -8  -7   1   10.26    2.01
   8  -7  -1    4.48    2.47
  -8  -7   1    4.48    1.54
  -8  -7   1    6.55    2.98
   8   7  -1   12.78    3.18
  -8   7   1    4.75    1.71
  -8   7   1    4.08    1.11
  -8   7   1    8.50    1.31
  -8   7   1    5.40    1.27
   8   7  -1    4.58    1.33
   7  -7  -1   54.52    4.11
   7  -7  -1   48.76    2.59
  -7  -7   1   49.67    3.64
  -7  -7   1   45.76    4.54
  -7  -7   1   54.20    3.61
  -7  -7   1   41.64    5.05
  -7   7   1   50.14    2.53
  -7   7   1   50.58    3.10
   7   7  -1   53.65    4.72
  -7   7   1   52.10    3.79
   7   7  -1   48.51    3.21
  -7   7   1   48.87    2.43
   6  -7  -1   18.76    2.90
  -6  -7   1   16.16    3.01
  -6  -7   1   16.45    2.23
  -6  -7   1   18.05    3.03
  -6  -7   1   11.86    2.07
   6  -7  -1   13.73    1.59
   6  -7  -1   14.30    1.76
  -6   7   1   14.69    1.92
   6   7  -1   13.67    1.94
  -6   7   1   15.74    1.63
  -6   7   1   14.43    1.49
  -6   7   1   16.10    2.24
   6   7  -1   15.17    2.98
  -5  -7   1   33.15    2.85
  -5  -7   1   39.28    3.85
   5  -7  -1   37.04    2.51
  -5  -7   1   33.81    2.83
   5  -7  -1   35.04    2.96
  -5  -7   1   31.51    2.97
   5  -7  -1   34.45    2.34
  -5  -7   1   38.46    3.69
  -5   7   1   34.74    2.57
   5   7  -1   35.86    2.71
  -5   7   1   32.77    2.56
   5   7  -1   29.64    3.04
  -5   7   1   34.78    1.87
  -5   7   1   34.98    1.99
   4  -7  -1    6.95    1.31
  -4  -7   1    7.40    1.60
   4  -7  -1    5.60    1.32
  -4  -7   1    7.54    2.13
  -4  -7   1    8.10    2.14
  -4  -7   1    6.08    1.51
  -4  -7   1    7.21    1.70
  -4   7   1    7.09    1.00
  -4   7   1    8.20    1.11
  -4   7   1    8.24    1.52
   4   7  -1    6.50    2.06
   4   7  -1    7.19    1.54
  -4   7   1    7.23    1.30
  -3  -7   1   17.73    2.08
  -3  -7   1   20.35    2.20
   3  -7  -1   16.15    1.40
   3  -7  -1   20.69    1.73
   3  -7  -1   18.74    1.98
  -3  -7   1   20.66    2.44
   3  -7  -1   18.52    1.95
  -3  -7   1   15.54    2.17
  -3  -7   1   18.41    2.50
   3   7  -1   17.84    2.54
  -3   7   1   19.76    1.45
  -3   7   1   19.38    2.07
  -3   7   1   17.33    1.48
  -2  -7   1   21.59    2.30
   2  -7  -1   23.67    1.49
   2  -7  -1   24.69    1.65
  -2  -7   1   26.18    2.51
  -2  -7   1   21.13    2.29
   2  -7  -1   23.54    2.22
  -2  -7   1   25.46    2.45
  -2  -7   1   25.88    2.54
  -2   7   1   22.70    1.39
  -2   7   1   25.67    2.25
   2   7  -1   21.12    2.28
   2   7  -1   20.29    2.15
  -2   7   1   24.89    2.25
   2   7  -1   22.95    2.28
  -2   7   1   21.91    1.70
  -1  -7   1   48.71    2.55
   1  -7  -1   47.65    2.90
  -1  -7   1   48.13    3.06
   1  -7  -1   48.01    2.92
  -1  -7   1   52.39    3.06
   1  -7  -1   44.40    2.27
   1  -7  -1   49.79    1.84
  -1  -7   1   47.89    2.68
  -1   7   1   47.00    1.82
   1   7  -1   51.12    2.71
  -1   7   1   44.95    2.85
   1   7  -1   48.56    2.93
   1   7  -1   52.30    3.07
   1   7  -1   50.73    3.04
  -1   7   1   47.32    2.41
  -1   7   1   52.96    2.99
   0  -7  -1  269.39    7.73
   0  -7   1  257.19    6.56
   0  -7   1  268.69    7.70
   0  -7  -1  258.43    6.28
   0  -7  -1  265.98    7.71
   0  -7   1  253.29    7.60
   0  -7  -1  244.38    6.95
   0  -7   1  251.72    6.89
   0   7   1  260.01    7.61
   0   7   1  263.02    6.49
   0   7  -1  254.90    7.01
   0   7   1  259.39    7.63
   0   7  -1  264.60    7.64
   0   7   1  254.33    7.11
   0   7  -1  253.51    6.67
   0   7  -1  265.75    7.64
   1  -7   1   77.57    2.81
   1  -7   1   75.70    2.82
  -1  -7  -1   77.50    3.78
  -1  -7  -1   77.18    3.81
   1  -7   1   78.04    3.71
  -1  -7  -1   73.14    3.16
   1  -7   1   79.79    3.69
  -1  -7  -1   72.06    3.14
  -1  -7  -1   77.29    3.55
  -1   7  -1   75.36    2.78
  -1   7  -1   72.52    2.87
   1   7   1   70.02    3.62
   1   7   1   77.03    3.76
  -1   7  -1   76.38    3.66
   1   7   1   75.36    3.46
   2  -7   1   21.22    2.24
   2  -7   1   20.54    1.66
  -2  -7  -1   19.56    2.33
  -2  -7  -1   21.62    2.27
  -2  -7  -1   20.44    2.36
  -2  -7  -1   18.50    2.26
  -2  -7  -1   19.10    2.35
   2  -7   1   21.30    1.30
  -2   7  -1   22.55    1.41
   2   7   1   20.67    2.18
   2   7   1   18.77    2.24
  -2   7  -1   19.57    1.63
  -2   7  -1   20.54    2.18
  -3  -7  -1   49.10    3.22
  -3  -7  -1   43.88    3.13
   3  -7   1   53.16    3.03
  -3  -7  -1   44.15    3.30
   3  -7   1   45.27    1.60
   3  -7   1   43.30    2.53
  -3  -7  -1   44.53    3.10
   3  -7   1   44.72    2.91
  -3  -7  -1   46.97    3.27
   3   7   1   47.31    3.48
  -3   7  -1   42.83    2.92
  -3   7  -1   43.26    2.43
  -3   7  -1   46.89    1.62
  -4  -7  -1    2.87    1.26
  -4  -7  -1    0.44    1.21
  -4  -7  -1    2.06    1.36
   4  -7   1    1.34    1.26
  -4  -7  -1    2.07    1.60
   4  -7   1    0.07    0.96
  -4  -7  -1   -0.29    1.10
   4  -7   1    0.57    0.91
  -4   7  -1    1.32    0.33
  -4   7  -1    0.28    0.90
   4   7   1   -0.38    1.11
   4   7   1    1.20    1.55
   4   7   1    0.40    1.09
  -4   7  -1    0.96    1.02
  -5  -7  -1   48.22    3.76
   5  -7   1   50.22    3.01
   5  -7   1   42.98    3.49
  -5  -7  -1   50.08    3.49
  -5  -7  -1   46.21    4.01
  -5  -7  -1   56.20    3.70
  -5  -7  -1   49.45    4.30
   5  -7   1   49.77    3.13
  -5   7  -1   50.97    3.24
   5   7   1   47.82    3.25
  -5   7  -1   45.49    3.13
   5   7   1   49.46    4.12
  -5   7  -1   47.65    1.28
   5   7   1   42.77    3.72
  -6  -7  -1   28.80    3.95
   6  -7   1   29.19    3.46
  -6  -7  -1   26.11    3.67
  -6  -7  -1   29.80    4.14
   6  -7   1   26.53    2.48
  -6  -7  -1   22.56    2.85
   6  -7   1   24.85    2.28
  -6  -7  -1   23.46    2.79
   6   7   1   25.66    2.65
  -6   7  -1   24.92    2.59
  -6   7  -1   26.24    0.88
   6   7   1   27.25    3.72
   6   7   1   29.23    3.76
  -6   7  -1   26.84    3.01
   7  -7   1    3.63    1.35
   7  -7   1    1.94    1.82
  -7  -7  -1    4.92    1.83
  -7  -7  -1    3.31    1.92
  -7  -7  -1    5.42    2.28
  -7  -7  -1    0.65    1.63
  -7   7  -1    1.27    1.51
   7   7   1    5.18    2.24
   7   7   1    5.62    2.48
  -7   7  -1    3.03    1.49
   7   7   1    3.93    1.40
   8  -7   1   -2.24    0.94
   8  -7   1    0.36    1.72
  -8  -7  -1    0.76    1.39
   8   7   1    0.57    1.29
  -8   7  -1    0.46    1.06
   8   7   1   -1.09    2.08
  -8  -8   1   -1.59    1.63
   8  -8  -1   -0.86    1.65
   8  -8  -1   -0.74    0.71
  -8  -8   1   -0.42    1.82
  -8  -8   1    0.33    1.26
  -8   8   1    2.65    1.66
  -8   8   1   -0.05    0.75
   8   8  -1   -2.33    1.76
  -8   8   1   -0.80    0.63
  -8   8   1   -0.13    0.82
   8   8  -1   -1.16    1.05
   7  -8  -1   18.29    2.98
  -7  -8   1   15.57    2.37
   7  -8  -1   16.04    1.90
  -7  -8   1   18.48    3.88
  -7  -8   1   19.57    2.78
  -7   8   1   20.31    1.61
   7   8  -1   18.26    2.43
  -7   8   1   17.05    1.46
   7   8  -1   16.73    3.36
  -7   8   1   15.53    2.07
  -7   8   1   19.27    2.70
   6  -8  -1   55.47    3.10
  -6  -8   1   58.16    3.80
   6  -8  -1   55.74    3.95
  -6  -8   1   56.99    4.83
  -6  -8   1   59.20    4.56
  -6  -8   1   56.10    4.86
  -6  -8   1   56.74    3.86
   6   8  -1   57.85    3.57
  -6   8   1   53.95    2.44
   6   8  -1   62.81    4.90
  -6   8   1   53.53    2.34
  -6   8   1   55.17    3.42
  -6   8   1   57.54    3.57
  -5  -8   1  122.45    6.35
   5  -8  -1  120.07    5.12
   5  -8  -1  119.08    4.70
  -5  -8   1  118.07    6.07
  -5  -8   1  117.09    5.76
  -5  -8   1  120.62    5.47
   5  -8  -1  120.81    4.79
  -5  -8   1  123.26    5.42
   5   8  -1  115.80    5.08
  -5   8   1  118.63    4.95
  -5   8   1  122.81    3.74
  -5   8   1  126.67    3.93
   5   8  -1  125.17    6.08
  -4  -8   1   -0.19    1.12
  -4  -8   1    1.40    1.35
   4  -8  -1    1.13    1.01
  -4  -8   1    1.14    1.53
   4  -8  -1    2.13    0.85
  -4  -8   1    2.15    1.37
  -4  -8   1    1.05    1.60
   4  -8  -1    2.40    1.10
  -4   8   1    1.94    1.16
   4   8  -1    2.62    1.24
   4   8  -1    1.79    1.76
  -4   8   1    1.77    0.80
  -4   8   1    0.13    0.84
  -3  -8   1   98.88    4.59
   3  -8  -1   97.79    4.21
   3  -8  -1   96.30    4.20
   3  -8  -1   93.37    3.48
  -3  -8   1   92.23    4.64
  -3  -8   1   92.67    4.47
  -3  -8   1   86.40    4.32
  -3  -8   1   96.00    4.74
   3  -8  -1   91.68    3.25
   3   8  -1   97.23    4.91
  -3   8   1   95.58    3.21
  -3   8   1   92.06    4.17
  -3   8   1   97.09    3.30
  -2  -8   1    4.18    1.46
   2  -8  -1    6.11    0.98
   2  -8  -1    6.87    1.14
  -2  -8   1    4.10    1.48
  -2  -8   1    2.84    1.41
  -2  -8   1    6.36    1.58
  -2  -8   1    5.56    1.73
   2   8  -1    4.03    1.43
  -2   8   1    4.55    1.39
  -2   8   1    6.72    0.93
  -2   8   1    2.95    0.98
   2   8  -1    6.63    1.82
   2   8  -1    5.44    1.51
  -2   8   1    5.33    1.41
   1  -8  -1  496.42   11.79
  -1  -8   1  503.58   13.02
  -1  -8   1  487.50   12.39
   1  -8  -1  505.81   12.87
   1  -8  -1  503.83   10.93
   1  -8  -1  507.93   12.79
  -1  -8   1  491.46   12.89
   1   8  -1  499.88   12.90
  -1   8   1  499.36   11.91
  -1   8   1  490.84   10.96
   1   8  -1  511.13   12.66
  -1   8   1  499.03   12.84
  -1   8   1  507.42   12.87
   1   8  -1  516.33   12.37
   1   8  -1  507.41   12.98
   0  -8   1   93.70    4.28
   0  -8   1   90.26    3.31
   0  -8  -1   89.04    3.07
   0  -8  -1   91.96    4.33
   0  -8   1   93.04    3.71
   0  -8  -1   87.22    3.70
   0  -8   1   91.18    4.31
   0  -8  -1   92.99    4.30
   0   8  -1   92.84    4.29
   0   8   1   86.96    4.19
   0   8  -1   92.88    4.32
   0   8   1   90.77    3.90
   0   8   1   96.46    4.38
   0   8   1   91.42    3.26
   0   8  -1   88.63    3.40
   0   8  -1   86.04    3.71
  -1  -8  -1  180.62    5.77
   1  -8   1  193.32    6.59
  -1  -8  -1  196.04    5.76
   1  -8   1  191.61    6.53
  -1  -8  -1  194.64    6.73
   1  -8   1  190.40    5.46
  -1  -8  -1  196.71    6.26
   1  -8   1  193.10    5.38
  -1  -8  -1  196.75    6.74
  -1   8  -1  193.49    5.57
   1   8   1  201.90    6.54
  -1   8  -1  194.57    5.35
   1   8   1  194.13    6.65
  -1   8  -1  198.87    6.66
   1   8   1  202.97    6.77
  -2  -8  -1    1.27    1.27
  -2  -8  -1    0.99    1.25
   2  -8   1    1.13    0.83
  -2  -8  -1   -1.07    1.04
   2  -8   1    0.33    1.06
   2  -8   1    0.65    1.14
  -2  -8  -1    2.33    1.40
   2  -8   1    0.33    0.68
  -2  -8  -1    0.84    1.04
   2   8   1    0.71    1.48
  -2   8  -1    1.10    0.80
   2   8   1   -0.32    1.16
  -2   8  -1    1.62    0.92
  -2   8  -1    0.37    1.07
  -3  -8  -1   12.99    2.12
  -3  -8  -1   14.83    2.29
  -3  -8  -1   14.68    2.20
   3  -8   1   11.15    1.79
  -3  -8  -1   11.35    2.17
  -3  -8  -1   14.36    2.31
   3  -8   1   15.34    1.06
   3  -8   1   16.31    2.13
   3   8   1   10.88    2.21
  -3   8  -1   11.06    1.81
  -3   8  -1   14.44    1.10
  -3   8  -1   14.59    1.63
  -4  -8  -1  111.93    5.55
   4  -8   1   98.93    4.55
  -4  -8  -1  107.53    5.57
   4  -8   1  114.97    4.75
  -4  -8  -1  101.16    5.01
  -4  -8  -1  111.13    5.17
   4  -8   1  113.92    4.87
  -4  -8  -1  111.34    5.17
  -4   8  -1  105.88    2.63
   4   8   1  100.98    4.88
   4   8   1  114.69    5.45
  -4   8  -1  110.11    4.23
  -4   8  -1  117.86    4.97
  -5  -8  -1   39.62    3.29
  -5  -8  -1   39.31    3.45
  -5  -8  -1   39.74    3.41
   5  -8   1   41.72    3.19
  -5  -8  -1   40.76    3.58
   5  -8   1   38.53    3.04
   5  -8   1   43.16    3.08
  -5  -8  -1   34.71    4.16
  -5   8  -1   43.50    2.90
   5   8   1   34.62    3.08
   5   8   1   35.38    3.35
  -5   8  -1   38.86    3.04
  -6  -8  -1   36.73    3.52
   6  -8   1   35.50    2.80
  -6  -8  -1   35.88    3.38
   6  -8   1   45.60    3.89
   6  -8   1   41.36    3.13
  -6  -8  -1   33.84    4.23
  -6  -8  -1   39.05    4.67
  -6  -8  -1   38.39    3.56
   6   8   1   41.34    4.17
  -6   8  -1   35.22    3.04
  -6   8  -1   36.04    2.99
   6   8   1   36.71    3.16
   7  -8   1   53.74    3.49
  -7  -8  -1   65.94    4.46
  -7  -8  -1   58.38    5.55
  -7  -8  -1   53.75    4.17
   7  -8   1   60.97    4.62
  -7   8  -1   53.60    4.71
   7   8   1   52.34    4.78
  -7   8  -1   56.83    3.73
   7   8   1   62.85    3.99
  -8  -8  -1    3.03    1.83
  -8  -8  -1    3.75    1.84
   8  -8   1    8.14    2.38
   8  -8   1    2.25    1.21
  -8  -8  -1    4.87    3.09
  -8   8  -1    4.74    1.51
   8   8   1    3.38    1.62
   8   8   1    7.87    2.75
   8  -9  -1   40.84    3.90
  -8  -9   1   39.36    3.72
  -8  -9   1   34.53    3.52
   8  -9  -1   42.91    2.52
  -8  -9   1   39.44    5.12
  -8   9   1   43.46    3.39
   8   9  -1   44.62    4.48
  -8   9   1   42.81    3.06
   8   9  -1   37.56    3.18
  -8   9   1   36.34    1.14
   7  -9  -1    2.27    1.53
  -7  -9   1    2.25    1.99
  -7  -9   1    3.32    2.49
   7  -9  -1    0.68    1.10
  -7  -9   1    4.21    1.75
   7   9  -1    2.31    1.45
  -7   9   1    2.85    0.71
  -7   9   1    2.71    1.33
  -7   9   1    4.98    0.89
  -7   9   1    2.10    1.58
   7   9  -1    3.66    2.43
   6  -9  -1   20.99    2.40
  -6  -9   1   17.95    2.75
  -6  -9   1   23.42    3.92
  -6  -9   1   23.83    3.50
  -6  -9   1   25.36    3.00
   6  -9  -1   26.31    3.06
  -6   9   1   20.14    2.52
   6   9  -1   21.54    3.67
  -6   9   1   20.55    1.48
   6   9  -1   21.35    2.69
  -6   9   1   19.79    1.50
  -6   9   1   21.11    2.47
  -5  -9   1  311.33   12.42
   5  -9  -1  322.60    9.48
   5  -9  -1  330.39    9.52
  -5  -9   1  323.54   10.30
   5  -9  -1  332.47    9.46
  -5  -9   1  335.19   10.55
  -5  -9   1  311.44   12.60
  -5   9   1  310.34    9.54
  -5   9   1  323.59    7.94
   5   9  -1  340.85   11.70
   5   9  -1  314.25    9.88
  -5   9   1  325.80    7.82
   4  -9  -1  280.79    7.23
   4  -9  -1  280.19    8.60
  -4  -9   1  280.84    9.15
  -4  -9   1  283.18    9.25
   4  -9  -1  281.16    8.58
  -4  -9   1  269.89    9.35
  -4  -9   1  297.94    9.80
  -4  -9   1  272.73    9.64
  -4   9   1  296.34    7.21
   4   9  -1  289.44    9.76
  -4   9   1  286.68    7.54
  -4   9   1  298.45    8.86
   4   9  -1  277.00    8.94
  -3  -9   1  310.58    9.80
   3  -9  -1  311.42    7.97
   3  -9  -1  313.20    9.24
   3  -9  -1  310.15    7.86
  -3  -9   1  322.14    9.78
  -3  -9   1  311.10    9.67
   3  -9  -1  307.08    9.18
  -3  -9   1  320.08    9.67
  -3  -9   1  316.30    9.80
   3   9  -1  311.83    9.91
  -3   9   1  324.85    7.70
  -3   9   1  324.18    7.98
  -3   9   1  299.71    9.21
  -2  -9   1  486.40   12.89
  -2  -9   1  475.64   12.60
   2  -9  -1  459.18   12.44
  -2  -9   1  471.40   12.84
   2  -9  -1  484.58   10.64
  -2  -9   1  468.69   12.19
   2  -9  -1  468.05   11.17
  -2   9   1  452.40   12.43
   2   9  -1  486.33   12.83
  -2   9   1  471.71   10.48
  -2   9   1  476.27   12.53
   2   9  -1  460.42   12.66
  -2   9   1  471.40   11.31
  -1  -9   1  211.37    7.41
   1  -9  -1  207.64    7.10
   1  -9  -1  203.72    5.28
  -1  -9   1  208.23    7.64
  -1  -9   1  209.36    7.25
   1  -9  -1  204.37    6.11
  -1  -9   1  201.68    6.19
   1  -9  -1  202.71    7.00
  -1   9   1  216.30    7.21
  -1   9   1  211.64    6.45
  -1   9   1  209.76    7.11
   1   9  -1  213.01    6.97
   1   9  -1  206.39    7.15
  -1   9   1  209.47    5.42
   1   9  -1  209.35    7.20
   1   9  -1  192.70    6.39
   0  -9   1   41.65    3.08
   0  -9  -1   39.21    2.46
   0  -9   1   41.08    2.59
   0  -9   1   40.24    2.35
   0  -9  -1   40.95    2.09
   0  -9  -1   42.22    3.20
   0  -9  -1   42.44    3.22
   0  -9   1   42.67    3.22
   0   9  -1   41.92    3.10
   0   9   1   39.49    3.08
   0   9   1   38.57    2.20
   0   9  -1   43.17    2.50
   0   9   1   38.08    2.74
   0   9  -1   39.69    2.69
   0   9  -1   43.35    3.12
   0   9   1   40.06    3.04
   1  -9   1  818.98   20.02
  -1  -9  -1  858.33   20.25
  -1  -9  -1  827.37   19.58
   1  -9   1  844.61   20.11
   1  -9   1  841.12   18.58
  -1  -9  -1  862.81   19.09
   1  -9   1  855.64   18.39
  -1  -9  -1  833.93   18.82
  -1  -9  -1  855.14   20.37
  -1   9  -1  848.46   20.13
   1   9   1  848.26   20.26
   1   9   1  824.29   20.11
   1   9   1  843.43   19.83
  -1   9  -1  872.33   18.84
  -1   9  -1  869.91   18.46
   2  -9   1  281.13    8.75
  -2  -9  -1  296.52    9.14
   2  -9   1  279.63    7.08
   2  -9   1  278.81    8.75
  -2  -9  -1  275.50    8.71
   2  -9   1  285.20    7.51
  -2  -9  -1  292.79    9.18
  -2  -9  -1  289.22    8.54
  -2  -9  -1  289.95    8.41
  -2   9  -1  301.53    8.98
  -2   9  -1  283.86    7.33
   2   9   1  281.09    8.96
   2   9   1  274.32    8.88
  -2   9  -1  286.48    7.26
  -3  -9  -1  214.44    7.71
   3  -9   1  220.22    6.56
   3  -9   1  216.69    5.40
   3  -9   1  213.20    7.29
  -3  -9  -1  212.78    7.57
  -3  -9  -1  222.13    7.72
  -3  -9  -1  219.19    7.85
  -3  -9  -1  214.69    7.57
   3   9   1  217.58    7.93
  -3   9  -1  213.93    6.16
  -3   9  -1  220.68    7.48
   3   9   1  220.62    7.66
  -3   9  -1  225.32    5.53
   4  -9   1   26.63    2.57
   4  -9   1   28.01    2.56
  -4  -9  -1   27.51    2.95
  -4  -9  -1   31.03    3.46
  -4  -9  -1   32.13    3.29
  -4  -9  -1   29.83    3.50
  -4  -9  -1   29.62    3.00
   4  -9   1   29.02    2.82
  -4   9  -1   30.68    2.28
   4   9   1   24.44    3.31
  -4   9  -1   26.75    1.18
  -4   9  -1   24.63    2.63
  -4   9  -1   29.66    1.20
  -5  -9  -1  119.63    7.23
  -5  -9  -1  121.73    7.66
   5  -9   1  131.28    5.45
   5  -9   1  127.78    5.52
   5  -9   1  138.15    5.81
  -5  -9  -1  118.50    6.03
  -5  -9  -1  122.55    5.99
  -5   9  -1  123.32    5.59
   5   9   1  134.41    6.85
  -5   9  -1  122.98    4.99
   5   9   1  132.25    5.84
  -6  -9  -1   55.53    4.66
  -6  -9  -1   54.27    4.21
  -6  -9  -1   52.07    4.37
   6  -9   1   59.86    3.80
   6  -9   1   52.84    4.13
  -6  -9  -1   57.22    4.24
   6   9   1   54.80    3.90
  -6   9  -1   50.19    3.43
  -6   9  -1   51.44    3.74
   6   9   1   67.74    5.20
   7  -9   1    1.28    1.33
  -7  -9  -1    1.35    1.50
   7  -9   1    4.31    1.88
  -7  -9  -1   -4.82    1.85
  -7  -9  -1    0.64    1.54
  -7   9  -1    0.97    1.32
   7   9   1   -2.87    1.17
   7   9   1    1.34    2.11
  -7   9  -1   -0.41    1.43
   8  -9   1    2.84    1.43
  -8  -9  -1    5.34    3.23
   8  -9   1   11.75    2.76
  -8  -9  -1    5.56    1.98
  -8  -9  -1    4.13    1.81
   8   9   1    7.97    2.69
   8   9   1    3.03    1.79
  -8   9  -1    7.09    1.67
  -8 -10   1    2.45    1.76
  -8 -10   1    1.60    2.22
   8 -10  -1   -0.95    0.97
   8 -10  -1    3.33    1.89
  -8 -10   1    1.67    1.55
  -8  10   1    1.41    1.01
  -8  10   1    1.75    1.42
   8  10  -1    7.45    2.81
   8  10  -1    1.24    1.49
  -7 -10   1   23.38    4.20
   7 -10  -1   25.87    2.56
  -7 -10   1   26.93    3.25
   7 -10  -1   27.01    3.42
  -7 -10   1   19.33    3.04
   7  10  -1   21.48    3.66
  -7  10   1   23.78    2.82
   7  10  -1   18.37    2.62
  -7  10   1   23.96    1.03
  -7  10   1   30.69    2.81
  -6 -10   1   32.34    3.49
   6 -10  -1   27.63    2.93
   6 -10  -1   28.27    2.75
  -6 -10   1   39.89    4.00
  -6 -10   1   35.22    3.54
  -6  10   1   31.62    2.63
  -6  10   1   34.78    1.72
  -6  10   1   32.59    1.71
   6  10  -1   37.56    4.56
   6  10  -1   32.14    3.10
  -5 -10   1   72.49    4.65
  -5 -10   1   72.14    4.59
   5 -10  -1   69.81    3.81
  -5 -10   1   72.18    5.05
   5 -10  -1   76.24    4.17
   5 -10  -1   72.54    4.06
  -5 -10   1   79.99    5.39
  -5 -10   1   67.38    4.61
  -5  10   1   72.03    2.83
   5  10  -1   66.98    4.23
  -5  10   1   73.10    2.79
   5  10  -1   76.97    5.33
  -5  10   1   72.23    4.19
  -4 -10   1  155.05    6.89
   4 -10  -1  153.39    6.01
  -4 -10   1  154.28    6.57
   4 -10  -1  155.53    6.07
  -4 -10   1  142.57    6.55
  -4 -10   1  142.99    6.62
  -4 -10   1  136.03    6.23
   4 -10  -1  154.36    4.66
   4  10  -1  148.47    6.25
  -4  10   1  156.05    4.68
  -4  10   1  144.13    6.04
  -4  10   1  152.04    4.80
   4  10  -1  154.91    7.04
  -3 -10   1   -0.55    1.07
   3 -10  -1   -0.31    1.06
  -3 -10   1    0.72    1.33
  -3 -10   1   -0.90    1.29
  -3 -10   1   -0.11    1.38
   3 -10  -1    0.68    0.78
   3 -10  -1   -1.40    0.77
  -3 -10   1    0.89    1.43
   3 -10  -1    0.08    0.79
   3  10  -1   -0.35    1.01
  -3  10   1   -0.80    0.75
  -3  10   1    0.50    0.69
   3  10  -1    0.88    1.34
  -3  10   1    0.40    1.10
  -2 -10   1  398.75   11.26
  -2 -10   1  411.01   11.92
  -2 -10   1  406.68   11.03
  -2 -10   1  400.63   11.51
   2 -10  -1  418.73    9.49
  -2 -10   1  412.16   11.86
   2 -10  -1  416.09   11.60
   2 -10  -1  404.94   11.57
   2 -10  -1  406.29   10.14
   2  10  -1  416.43   11.81
  -2  10   1  425.54   11.29
  -2  10   1  405.50    9.36
   2  10  -1  392.67   11.65
  -2  10   1  395.55   11.45
   2  10  -1  401.71   11.71
  -2  10   1  407.70   11.62
  -1 -10   1  466.34   12.22
  -1 -10   1  492.72   13.61
   1 -10  -1  500.00   11.29
   1 -10  -1  517.93   15.01
   1 -10  -1  531.40   13.74
  -1 -10   1  518.65   13.90
   1 -10  -1  502.00   12.34
  -1 -10   1  502.53   13.06
  -1  10   1  509.99   12.60
  -1  10   1  498.02   11.46
  -1  10   1  503.20   13.54
  -1  10   1  500.62   13.59
   1  10  -1  491.77   13.64
   1  10  -1  514.68   13.34
   1  10  -1  507.04   13.65
   1  10  -1  519.61   12.88
   0 -10  -1  252.82    8.39
   0 -10  -1  251.53    8.27
   0 -10   1  248.60    8.28
   0 -10   1  247.06    8.25
   0 -10   1  249.14    6.86
   0 -10  -1  241.83    6.42
   0 -10   1  241.64    7.28
   0  10  -1  243.76    7.46
   0  10   1  231.44    8.08
   0  10  -1  234.96    8.08
   0  10   1  242.77    6.76
   0  10   1  238.29    7.47
   0  10   1  228.54    8.02
   0  10  -1  240.54    6.97
   0  10  -1  238.89    8.17
   1 -10   1   53.45    3.57
  -1 -10  -1   46.26    2.96
   1 -10   1   49.09    3.53
  -1 -10  -1   47.75    2.81
   1 -10   1   53.47    2.79
  -1 -10  -1   45.08    3.43
  -1 -10  -1   53.13    2.85
  -1 -10  -1   52.92    3.72
   1 -10   1   55.97    2.64
  -1  10  -1   50.70    2.56
  -1  10  -1   52.15    2.83
  -1  10  -1   49.24    3.50
   1  10   1   45.43    3.48
   1  10   1   46.98    3.47
   1  10   1   48.94    3.18
  -2 -10  -1  121.63    4.95
  -2 -10  -1  112.36    5.01
   2 -10   1  123.83    4.23
   2 -10   1  129.76    5.54
   2 -10   1  118.68    3.96
  -2 -10  -1  119.14    5.62
   2 -10   1  115.77    5.35
  -2 -10  -1  121.98    5.61
  -2 -10  -1  123.05    5.39
  -2  10  -1  122.90    4.13
  -2  10  -1  119.84    5.44
  -2  10  -1  123.02    4.22
   2  10   1  121.23    5.38
   2  10   1  115.90    5.48
  -3 -10  -1   42.05    3.54
  -3 -10  -1   38.79    3.20
   3 -10   1   44.23    3.25
  -3 -10  -1   47.50    3.61
   3 -10   1   43.54    1.99
  -3 -10  -1   38.34    3.44
   3 -10   1   43.78    2.66
  -3 -10  -1   45.07    3.47
  -3  10  -1   43.19    2.45
  -3  10  -1   41.79    2.09
   3  10   1   45.57    3.52
  -3  10  -1   46.85    3.40
   3  10   1   41.01    3.36
  -4 -10  -1  498.18   14.60
  -4 -10  -1  502.34   14.46
   4 -10   1  522.15   13.87
  -4 -10  -1  477.53   14.16
   4 -10   1  508.36   13.82
   4 -10   1  501.32   10.77
  -4 -10  -1  505.10   14.53
   4 -10   1  521.74   13.06
  -4 -10  -1  518.73   14.61
   4  10   1  505.26   14.80
  -4  10  -1  497.62   13.29
  -4  10  -1  500.66   10.78
  -4  10  -1  515.22   13.98
   5 -10   1   94.60    4.86
  -5 -10  -1   89.98    5.49
  -5 -10  -1  101.19    5.96
   5 -10   1   92.20    4.79
  -5 -10  -1   94.98    5.40
   5 -10   1   90.35    4.81
  -5 -10  -1  102.27    5.53
  -5 -10  -1   92.31    5.40
   5  10   1   92.24    6.66
   5  10   1  101.56    6.07
  -5  10  -1   93.50    4.97
  -5  10  -1   87.47    4.15
   6 -10   1    9.77    2.05
  -6 -10  -1   12.13    2.49
  -6 -10  -1   12.19    2.60
  -6 -10  -1   11.08    3.03
   6 -10   1   14.75    2.69
   6  10   1   10.96    2.96
   6  10   1   12.97    2.49
  -6  10  -1   12.58    2.09
  -6  10  -1    9.76    2.14
  -7 -10  -1   47.67    4.29
   7 -10   1   43.32    4.08
  -7 -10  -1   34.32    4.84
   7 -10   1   42.12    3.49
  -7 -10  -1   40.91    4.05
   7  10   1   41.66    4.89
  -7  10  -1   43.95    4.11
  -7  10  -1   41.10    3.67
   7  10   1   39.34    3.62
  -8 -10  -1   15.33    2.89
   8 -10   1   22.56    3.66
  -8 -10  -1   15.65    4.08
  -8 -10  -1   10.81    2.50
   8 -10   1   13.90    2.23
   8  10   1   19.31    2.92
   8  10   1   19.28    3.82
  -8  10  -1   16.89    2.55
  -8 -11   1   67.26    5.87
  -8 -11   1   61.58    4.98
   8 -11  -1   64.86    3.86
   8 -11  -1   70.67    4.77
  -8  11   1   70.61    4.20
  -8  11   1   62.80    4.04
   8  11  -1   65.89    4.60
   8  11  -1   72.27    6.21
  -7 -11   1   45.81    4.26
   7 -11  -1   46.15    3.52
  -7 -11   1   53.31    4.48
   7 -11  -1   58.67    4.03
  -7 -11   1   52.13    5.19
   7  11  -1   45.56    3.86
  -7  11   1   52.25    3.43
   7  11  -1   54.91    5.29
  -7  11   1   51.66    3.88
  -6 -11   1    2.70    2.18
  -6 -11   1    4.47    1.94
   6 -11  -1    2.78    1.55
   6 -11  -1    1.03    1.52
  -6 -11   1    2.00    1.75
  -6  11   1    2.29    1.26
  -6  11   1    2.48    0.73
  -6  11   1    3.95    0.83
   6  11  -1    1.62    1.55
   6  11  -1    4.47    2.49
  -6  11   1    5.13    1.72
  -5 -11   1    1.09    1.56
  -5 -11   1    0.66    1.39
  -5 -11   1    0.08    2.05
   5 -11  -1   -0.04    1.35
  -5 -11   1    0.74    1.45
   5 -11  -1   -0.47    1.05
   5 -11  -1    0.30    1.34
  -5 -11   1    1.90    1.61
  -5  11   1    0.09    1.09
   5  11  -1    0.68    1.85
   5  11  -1   -0.06    1.34
  -5  11   1   -0.30    1.31
  -5  11   1    1.37    0.83
  -5  11   1    0.98    0.83
  -4 -11   1    2.89    1.88
  -4 -11   1    4.97    1.92
   4 -11  -1    2.51    1.03
  -4 -11   1    5.35    2.23
  -4 -11   1    0.16    1.76
   4 -11  -1    4.02    1.42
  -4 -11   1   -0.59    1.17
   4  11  -1    0.17    1.91
  -4  11   1    3.51    1.14
  -4  11   1    4.38    1.11
  -4  11   1    4.39    1.63
  -3 -11   1    4.57    1.79
  -3 -11   1    7.28    2.03
   3 -11  -1    5.36    1.25
  -3 -11   1    4.46    1.85
  -3 -11   1   10.51    2.34
   3 -11  -1    5.40    1.18
  -3 -11   1    8.26    2.02
   3 -11  -1    5.56    1.71
   3  11  -1    3.82    1.65
  -3  11   1    5.25    1.76
   3  11  -1    6.06    1.73
  -3  11   1    6.74    1.14
   2 -11  -1   20.01    1.52
   2 -11  -1   19.28    2.59
  -2 -11   1   22.89    2.78
  -2 -11   1   17.38    2.47
  -2 -11   1   15.00    2.54
  -2 -11   1   17.75    2.66
  -2 -11   1   20.39    2.45
   2 -11  -1   17.55    1.98
   2 -11  -1   17.82    2.51
  -2  11   1   17.27    2.51
   2  11  -1   15.40    2.41
  -2  11   1   16.28    2.39
   2  11  -1   19.18    2.65
   2  11  -1   16.64    2.68
  -2  11   1   19.70    1.49
  -2  11   1   16.31    2.03
   1 -11  -1   35.34    2.50
   1 -11  -1   28.32    2.90
  -1 -11   1   26.38    2.62
   1 -11  -1   32.13    1.86
   1 -11  -1   31.35    3.00
  -1 -11   1   30.89    2.49
  -1 -11   1   30.65    3.12
  -1 -11   1   31.95    3.22
  -1  11   1   28.60    2.98
  -1  11   1   32.07    1.97
  -1  11   1   30.15    2.52
   1  11  -1   28.09    2.84
   1  11  -1   33.76    3.19
   1  11  -1   31.15    2.94
  -1  11   1   28.21    2.99
   1  11  -1   30.81    3.07
   0 -11  -1   29.31    3.09
   0 -11   1   29.82    3.07
   0 -11  -1   30.33    3.11
   0 -11  -1   29.85    1.98
   0 -11   1   28.31    2.43
   0 -11   1   30.84    3.10
   0 -11   1   30.52    2.23
   0 -11  -1   32.64    2.44
   0  11   1   32.47    2.19
   0  11   1   29.47    2.49
   0  11   1   32.92    3.13
   0  11  -1   31.20    3.07
   0  11  -1   27.45    2.97
   0  11  -1   33.63    2.76
   0  11   1   30.37    3.04
   0  11  -1   29.09    2.33
  -1 -11  -1  133.21    4.77
   1 -11   1  130.29    5.86
  -1 -11  -1  135.87    6.08
  -1 -11  -1  130.11    5.00
  -1 -11  -1  132.70    6.05
   1 -11   1  129.14    4.51
  -1 -11  -1  129.66    5.42
   1 -11   1  135.96    5.96
   1 -11   1  126.89    4.67
  -1  11  -1  133.90    4.52
   1  11   1  121.61    5.79
   1  11   1  125.71    5.87
  -1  11  -1  135.03    5.94
  -1  11  -1  133.26    5.00
   1  11   1  134.51    5.71
   2 -11   1   60.11    2.92
  -2 -11  -1   59.21    3.70
  -2 -11  -1   58.44    3.55
  -2 -11  -1   55.00    4.01
   2 -11   1   57.69    3.91
   2 -11   1   59.35    2.76
  -2 -11  -1   63.30    3.55
  -2 -11  -1   50.24    3.93
   2 -11   1   61.82    4.06
   2  11   1   62.33    4.16
  -2  11  -1   55.59    3.85
  -2  11  -1   58.69    2.97
  -2  11  -1   55.34    2.75
   2  11   1   55.00    3.74
  -3 -11  -1   -0.11    1.30
  -3 -11  -1    0.22    1.33
  -3 -11  -1    4.05    1.83
   3 -11   1   -0.70    1.12
  -3 -11  -1    2.37    1.64
   3 -11   1    1.24    1.12
   3 -11   1   -0.46    0.66
  -3 -11  -1    2.20    1.71
  -3  11  -1    1.83    1.46
  -3  11  -1    0.34    0.87
   3  11   1    2.22    1.57
   3  11   1    0.35    1.57
  -3  11  -1    1.45    1.02
  -4 -11  -1  199.56    7.97
  -4 -11  -1  208.28    8.33
   4 -11   1  228.04    7.19
  -4 -11  -1  206.22    8.18
   4 -11   1  213.24    5.22
  -4 -11  -1  203.16    8.31
  -4 -11  -1  218.38    8.54
   4  11   1  185.96    7.77
  -4  11  -1  220.26    8.09
   4  11   1  214.70    8.55
  -4  11  -1  206.80    5.24
   5 -11   1  197.75    7.27
  -5 -11  -1  198.78    8.46
  -5 -11  -1  208.55    8.50
   5 -11   1  197.91    7.78
  -5 -11  -1  191.77    8.58
  -5 -11  -1  199.19    8.52
   5 -11   1  214.18    7.87
  -5 -11  -1  202.58    8.31
   5  11   1  203.95    8.93
  -5  11  -1  202.13    6.69
   5  11   1  198.44    8.03
  -5  11  -1  194.81    7.75
  -6 -11  -1  192.58    8.92
  -6 -11  -1  196.61    8.32
   6 -11   1  201.77    7.68
   6 -11   1  202.45    7.70
  -6 -11  -1  194.16    8.46
  -6  11  -1  192.34    7.79
   6  11   1  189.10    7.95
   6  11   1  194.92    8.87
  -6  11  -1  189.22    6.90
  -7 -11  -1   11.33    2.56
   7 -11   1    9.21    2.19
   7 -11   1    8.60    2.32
  -7 -11  -1   12.20    2.71
  -7 -11  -1    7.67    2.67
  -7  11  -1   13.52    2.23
   7  11   1   12.84    2.51
  -7  11  -1    9.66    2.16
   7  11   1   14.96    3.54
   8 -11   1   -1.26    2.00
   8 -11   1   -1.75    1.44
  -8 -11  -1    2.64    2.79
  -8 -11  -1   -1.81    1.77
   8  11   1    0.78    2.32
   8  11   1   -3.14    1.89
  -8  11  -1    0.84    1.35
   7 -12  -1    3.96    1.75
  -7 -12   1    1.75    1.83
  -7 -12   1    3.44    2.59
  -7 -12   1    2.19    2.00
   7 -12  -1    4.17    1.68
  -7  12   1    3.54    1.31
   7  12  -1   -0.05    1.51
  -7  12   1    0.64    1.45
   7  12  -1    2.36    3.32
  -6 -12   1   98.63    5.92
   6 -12  -1   89.63    4.97
  -6 -12   1   89.02    6.31
  -6 -12   1   94.13    5.86
   6 -12  -1   92.62    4.70
   6  12  -1   96.88    5.49
  -6  12   1   91.31    4.12
  -6  12   1   88.29    5.19
   6  12  -1   95.97    6.27
  -6  12   1   85.97    2.74
  -6  12   1   89.57    2.79
  -5 -12   1    8.33    2.45
   5 -12  -1    4.00    1.06
  -5 -12   1    2.36    1.92
   5 -12  -1    3.73    1.70
   5 -12  -1    5.35    1.58
  -5 -12   1    6.29    2.50
  -5 -12   1    2.70    1.76
  -5  12   1    3.24    1.78
   5  12  -1    4.14    2.33
  -5  12   1    4.01    1.11
  -5  12   1    4.17    1.25
   4 -12  -1   21.42    2.86
  -4 -12   1   21.90    3.27
  -4 -12   1   23.10    3.60
   4 -12  -1   24.84    3.11
   4 -12  -1   23.03    1.95
  -4 -12   1   19.02    2.95
  -4  12   1   22.79    1.90
  -4  12   1   25.90    2.38
  -4  12   1   20.27    2.85
   4  12  -1   22.16    3.51
   3 -12  -1    7.60    1.40
   3 -12  -1    7.80    1.30
  -3 -12   1    3.83    1.91
  -3 -12   1    5.61    1.77
  -3 -12   1    4.71    2.05
  -3 -12   1    8.13    2.24
  -3 -12   1    8.40    1.93
   3 -12  -1    3.59    1.54
   3  12  -1    6.77    1.94
  -3  12   1    8.75    1.64
   3  12  -1    6.74    2.31
  -3  12   1    4.92    1.73
  -3  12   1    6.70    1.19
   2 -12  -1   -1.15    0.70
  -2 -12   1    3.63    1.50
  -2 -12   1   -0.62    1.02
  -2 -12   1    0.01    1.20
  -2 -12   1    0.00    1.57
   2 -12  -1    0.52    1.31
   2 -12  -1    1.42    1.08
   2 -12  -1    1.82    1.45
  -2 -12   1    0.59    1.44
   2  12  -1    0.70    1.16
  -2  12   1    0.30    1.43
  -2  12   1   -0.32    1.29
  -2  12   1   -0.95    1.17
  -2  12   1    1.85    0.88
   2  12  -1   -0.44    1.30
   2  12  -1    1.12    1.63
   1 -12  -1   49.76    3.91
   1 -12  -1   54.83    2.44
   1 -12  -1   49.84    3.89
   1 -12  -1   53.75    3.28
  -1 -12   1   56.82    4.14
  -1 -12   1   46.78    3.93
  -1 -12   1   52.69    3.55
  -1 -12   1   53.90    3.12
  -1  12   1   54.47    4.06
   1  12  -1   49.17    3.89
  -1  12   1   44.07    2.47
  -1  12   1   47.69    3.25
   1  12  -1   51.29    3.33
  -1  12   1   55.00    4.05
   1  12  -1   49.14    3.87
   1  12  -1   48.20    3.42
   0 -12  -1  102.54    5.46
   0 -12  -1  104.51    4.07
   0 -12  -1  100.65    4.60
   0 -12   1  100.46    4.56
   0 -12   1  100.13    5.53
   0 -12   1  109.97    5.60
   0 -12   1  100.32    4.10
   0 -12  -1   99.23    4.29
   0  12   1   97.19    4.08
   0  12   1   99.93    4.85
   0  12   1  105.77    5.50
   0  12  -1  106.13    4.33
   0  12  -1   97.10    5.33
   0  12   1   91.35    5.20
   0  12  -1  117.15    5.05
   0  12  -1  109.88    5.63
   1 -12   1    9.96    2.23
  -1 -12  -1    7.71    1.89
   1 -12   1   10.20    2.13
  -1 -12  -1    8.28    1.64
  -1 -12  -1    7.96    1.54
  -1 -12  -1   10.17    2.30
  -1 -12  -1    9.21    2.25
   1 -12   1    8.15    1.49
   1  12   1    6.85    2.01
  -1  12  -1   10.27    1.81
  -1  12  -1    7.03    1.41
   1  12   1    8.94    2.44
  -1  12  -1    7.81    2.14
   1  12   1    6.15    1.88
  -2 -12  -1   81.89    4.32
   2 -12   1   81.62    4.82
  -2 -12  -1   84.80    5.14
   2 -12   1   90.62    5.01
   2 -12   1   83.82    3.52
  -2 -12  -1   76.81    4.54
  -2 -12  -1   74.84    4.96
  -2 -12  -1   79.92    4.09
   2 -12   1   85.38    3.60
   2  12   1   77.65    4.87
   2  12   1   84.92    4.75
  -2  12  -1   89.05    3.86
  -2  12  -1   83.56    3.52
  -2  12  -1   79.71    4.82
  -3 -12  -1   21.25    2.83
   3 -12   1   21.58    2.87
   3 -12   1   16.76    2.65
  -3 -12  -1   21.44    2.99
  -3 -12  -1   22.27    3.03
  -3 -12  -1   19.61    3.08
   3 -12   1   16.65    1.59
  -3 -12  -1   19.69    3.02
   3 -12   1   16.66    2.06
  -3  12  -1   19.82    2.82
  -3  12  -1   17.10    1.78
   3  12   1   14.51    2.63
  -3  12  -1   18.65    1.87
   3  12   1   17.24    3.49
  -4 -12  -1  248.03    9.12
  -4 -12  -1  244.37    9.46
   4 -12   1  251.04    9.03
  -4 -12  -1  256.32    9.75
  -4 -12  -1  268.47    9.77
   4 -12   1  253.02    9.09
   4 -12   1  253.57    6.27
   4 -12   1  265.79    8.06
  -4 -12  -1  230.59   10.62
  -4  12  -1  250.32    6.33
  -4  12  -1  254.77    9.27
   4  12   1  259.31   10.01
   4  12   1  244.60    9.32
  -4  12  -1  252.43    7.43
  -5 -12  -1   15.11    3.22
   5 -12   1    8.79    2.21
  -5 -12  -1    9.45    2.38
  -5 -12  -1    9.21    2.46
   5 -12   1   14.26    2.36
  -5 -12  -1    9.28    2.32
  -5  12  -1   10.66    2.44
   5  12   1   12.70    3.00
  -5  12  -1    9.05    1.82
   6 -12   1    6.05    1.97
  -6 -12  -1    1.65    1.92
   6 -12   1    3.26    1.72
  -6 -12  -1    0.05    2.30
  -6 -12  -1    0.55    1.81
  -6  12  -1    3.85    1.81
  -6  12  -1    3.63    1.46
   6  12   1    3.71    2.19
   6  12   1    2.14    1.79
   7 -12   1   14.20    2.65
  -7 -12  -1    9.41    2.75
   7 -12   1   17.17    2.98
  -7 -12  -1   18.81    3.13
  -7 -12  -1   15.10    4.52
   7  12   1   13.70    4.36
   7  12   1   14.58    2.72
  -7  12  -1   18.85    2.60
  -7  12  -1   16.86    2.84
  -7 -13   1    1.94    2.62
   7 -13  -1    3.54    1.75
  -7 -13   1    3.57    2.07
   7 -13  -1   -1.49    1.54
  -7 -13   1   -0.87    1.74
   7  13  -1    2.25    2.04
   7  13  -1    1.48    2.39
  -7  13   1    3.50    1.25
  -7  13   1    1.98    1.77
   6 -13  -1   48.58    3.43
   6 -13  -1   51.65    4.03
  -6 -13   1   45.95    4.49
  -6 -13   1   48.52    4.67
  -6 -13   1   41.71    4.28
  -6  13   1   43.97    1.72
  -6  13   1   41.43    1.68
  -6  13   1   40.82    3.89
  -6  13   1   43.27    2.83
   6  13  -1   52.20    4.36
   6  13  -1   44.86    4.57
   5 -13  -1   18.13    2.31
  -5 -13   1   22.35    3.49
  -5 -13   1   14.85    3.01
  -5 -13   1   18.48    3.13
   5 -13  -1   19.49    2.94
   5 -13  -1   16.07    1.65
  -5  13   1   17.77    1.78
  -5  13   1   16.03    1.96
   5  13  -1   20.49    3.21
   5  13  -1   19.96    3.80
  -5  13   1   17.77    2.94
   4 -13  -1   34.91    3.44
  -4 -13   1   28.12    3.72
   4 -13  -1   30.38    3.96
  -4 -13   1   35.98    3.88
  -4 -13   1   31.97    4.40
   4 -13  -1   35.66    2.36
  -4 -13   1   36.05    3.91
  -4 -13   1   28.73    3.55
   4  13  -1   38.72    3.77
  -4  13   1   37.82    2.61
  -4  13   1   26.50    3.36
   4  13  -1   35.89    4.24
  -4  13   1   29.60    2.18
  -3 -13   1    1.89    1.86
  -3 -13   1    2.02    1.93
  -3 -13   1    1.49    1.48
   3 -13  -1    1.02    1.09
  -3 -13   1    1.60    1.69
  -3 -13   1    2.89    1.86
   3 -13  -1    1.50    1.97
   3 -13  -1    3.44    1.21
  -3  13   1    3.19    2.08
  -3  13   1    3.93    1.06
  -3  13   1    1.23    1.40
   3  13  -1    5.45    2.60
   3  13  -1    3.18    1.92
   2 -13  -1   97.09    5.39
   2 -13  -1   82.73    5.12
   2 -13  -1   93.08    3.43
  -2 -13   1   91.20    5.12
  -2 -13   1   90.21    4.64
   2 -13  -1   97.78    4.28
  -2 -13   1   99.18    5.67
  -2 -13   1   87.43    5.41
  -2 -13   1   95.68    4.91
   2  13  -1   92.13    5.40
  -2  13   1   91.95    4.40
  -2  13   1   99.43    5.50
   2  13  -1   85.63    5.27
   2  13  -1   88.85    5.35
  -2  13   1   86.33    3.41
  -1 -13   1   79.17    4.35
   1 -13  -1   84.03    3.25
  -1 -13   1   90.33    5.40
   1 -13  -1   83.58    5.11
  -1 -13   1   79.48    5.11
  -1 -13   1   80.87    4.10
   1 -13  -1   81.79    4.10
   1 -13  -1   81.98    5.06
   1  13  -1   79.03    4.21
   1  13  -1   97.35    5.47
  -1  13   1   86.22    5.20
   1  13  -1   87.31    5.25
  -1  13   1   86.43    5.14
  -1  13   1   76.74    4.24
  -1  13   1   75.57    3.38
   1  13  -1   88.70    4.97
   0 -13   1    4.64    1.88
   0 -13  -1    3.12    1.46
   0 -13  -1    2.05    1.54
   0 -13  -1    1.32    1.08
   0 -13   1    1.91    1.33
   0 -13   1    4.51    1.44
   0 -13  -1    2.31    1.22
   0 -13  -1    1.18    1.58
   0 -13   1    1.82    1.83
   0  13   1    3.63    1.83
   0  13   1    1.80    1.60
   0  13  -1    4.47    1.75
   0  13  -1    2.53    1.80
   0  13   1    2.83    1.51
   0  13  -1    3.94    1.91
   1 -13   1    0.65    1.49
  -1 -13  -1    0.69    1.65
   1 -13   1    3.03    1.24
  -1 -13  -1    3.57    1.41
   1 -13   1    1.43    1.69
  -1 -13  -1    3.31    1.82
  -1 -13  -1    0.37    1.69
   1 -13   1    1.29    1.15
  -1 -13  -1    0.37    1.18
   1  13   1    0.97    1.59
  -1  13  -1    0.77    1.66
  -1  13  -1    3.05    1.59
   1  13   1    4.17    1.89
   1  13   1    0.93    1.55
  -1  13  -1    2.69    1.21
   2 -13   1   -0.58    0.95
   2 -13   1   -0.75    1.30
  -2 -13  -1    0.11    1.47
   2 -13   1   -0.37    0.97
   2 -13   1   -1.56    1.24
  -2 -13  -1   -0.55    1.23
  -2 -13  -1   -0.17    1.21
  -2 -13  -1   -0.46    1.58
  -2 -13  -1    1.15    1.77
   2  13   1    0.80    1.56
   2  13   1   -3.01    1.01
  -2  13  -1   -1.43    0.85
  -2  13  -1   -0.25    1.37
  -2  13  -1    0.32    1.13
   3 -13   1  132.26    6.51
  -3 -13  -1  131.42    6.85
   3 -13   1  136.79    6.52
  -3 -13  -1  129.52    6.03
   3 -13   1  133.31    4.53
  -3 -13  -1  129.58    6.20
  -3 -13  -1  129.36    6.81
   3 -13   1  141.84    5.12
  -3 -13  -1  130.44    6.54
  -3  13  -1  140.11    6.71
  -3  13  -1  132.67    4.80
   3  13   1  139.98    7.00
   3  13   1  134.40    6.74
  -4 -13  -1    1.73    1.80
   4 -13   1    1.03    0.78
  -4 -13  -1    0.08    1.68
   4 -13   1   -0.29    1.46
  -4 -13  -1    1.33    1.69
   4 -13   1    3.10    1.48
   4 -13   1    2.05    1.68
  -4 -13  -1    0.95    1.75
   4  13   1    0.08    1.58
  -4  13  -1    1.19    0.90
   4  13   1   -0.38    1.87
  -4  13  -1   -0.22    1.39
  -4  13  -1    1.39    1.30
   5 -13   1   26.47    3.41
   5 -13   1   39.29    3.18
  -5 -13  -1   42.55    4.20
  -5 -13  -1   33.30    4.22
  -5  13  -1   31.03    2.63
  -5  13  -1   33.46    3.61
   5  13   1   28.54    4.29
  -6 -13  -1    1.48    1.73
  -6 -13  -1    3.71    2.27
   6 -13   1    4.72    1.86
  -6 -13  -1    5.55    2.50
   6 -13   1    2.39    1.73
  -6  13  -1    6.02    1.98
   6  13   1    4.98    2.25
   6  13   1    6.26    2.50
  -6  13  -1    3.92    1.57
  -7 -13  -1   27.50    4.25
  -7 -13  -1   31.24    4.94
   7 -13   1   28.20    3.59
   7 -13   1   29.35    3.58
  -7 -13  -1   27.15    3.98
  -7  13  -1   30.26    3.69
   7  13   1   29.20    4.64
  -7  13  -1   37.16    2.98
   7  13   1   27.23    3.60
   7 -14  -1   10.67    2.80
  -7 -14   1   12.71    2.88
  -7 -14   1   15.33    3.26
  -7 -14   1   19.66    4.02
   7 -14  -1   15.77    2.34
  -7  14   1   14.88    2.05
  -7  14   1   20.14    3.07
   7  14  -1   14.43    3.45
   7  14  -1   13.42    3.09
   6 -14  -1    0.59    1.42
  -6 -14   1    1.35    1.96
  -6 -14   1    2.43    2.17
   6 -14  -1   -1.52    1.53
  -6 -14   1   -2.24    1.47
  -6  14   1   -0.32    1.58
   6  14  -1    3.85    2.07
  -6  14   1   -1.34    1.09
  -6  14   1    0.99    0.52
  -6  14   1    1.38    0.53
   5 -14  -1   14.49    2.12
  -5 -14   1   21.35    3.78
   5 -14  -1   17.54    2.75
   5 -14  -1   14.30    1.67
  -5 -14   1   13.42    2.97
  -5 -14   1   15.82    3.09
  -5  14   1   14.77    1.71
   5  14  -1   16.09    3.64
  -5  14   1   12.67    1.78
  -5  14   1   16.41    2.89
  -4 -14   1    0.71    1.73
   4 -14  -1   -0.95    1.45
  -4 -14   1    1.85    1.82
  -4 -14   1    0.98    1.96
   4 -14  -1    1.80    1.10
  -4 -14   1    3.64    2.07
   4  14  -1    4.17    2.07
  -4  14   1   -1.90    1.26
   4  14  -1    0.71    1.70
  -4  14   1    1.49    1.22
  -4  14   1   -0.72    0.89
   3 -14  -1   23.24    2.28
  -3 -14   1   22.91    3.53
   3 -14  -1   26.44    2.06
  -3 -14   1   26.24    3.48
   3 -14  -1   25.26    3.36
   3 -14  -1   25.74    3.27
  -3 -14   1   23.89    3.59
  -3 -14   1   21.48    3.10
  -3 -14   1   28.07    3.43
   3  14  -1   21.40    3.33
  -3  14   1   19.48    3.06
  -3  14   1   26.21    2.61
  -3  14   1   19.67    1.81
   3  14  -1   24.55    3.53
   2 -14  -1  273.56   10.20
   2 -14  -1  282.88    7.46
   2 -14  -1  289.12   10.39
  -2 -14   1  294.77    9.75
  -2 -14   1  292.02    9.12
  -2 -14   1  275.68   10.51
  -2 -14   1  286.80   10.59
   2 -14  -1  274.05    8.51
  -2  14   1  285.32    8.94
   2  14  -1  290.69   10.53
   2  14  -1  279.96   11.82
  -2  14   1  290.41   10.43
   2  14  -1  274.23   10.29
  -2  14   1  281.12    7.58
   1 -14  -1   -0.27    1.17
  -1 -14   1   -0.47    1.00
  -1 -14   1   -0.03    1.76
  -1 -14   1   -0.59    1.65
  -1 -14   1    0.15    1.19
   1 -14  -1   -0.01    1.49
  -1 -14   1   -0.74    1.43
   1 -14  -1   -0.12    1.62
   1  14  -1   -1.72    1.32
  -1  14   1    0.12    1.44
  -1  14   1    1.48    1.73
  -1  14   1    0.84    1.72
   1  14  -1   -1.55    1.48
   1  14  -1   -2.91    1.32
  -1  14   1   -0.62    0.91
   1  14  -1    1.45    1.65
   0 -14  -1   25.87    3.59
   0 -14  -1   31.07    3.83
   0 -14  -1   30.78    2.32
   0 -14  -1   31.27    2.51
   0 -14  -1   29.46    2.91
   0 -14   1   31.14    2.63
   0 -14   1   28.48    3.71
   0 -14   1   26.03    3.50
   0 -14   1   35.39    3.04
   0  14  -1   29.58    4.39
   0  14   1   31.45    3.72
   0  14   1   29.70    3.62
   0  14  -1   28.64    2.60
   0  14  -1   33.20    3.19
   0  14   1   26.86    3.31
  -1 -14  -1   68.18    3.65
   1 -14   1   73.90    5.12
  -1 -14  -1   66.15    3.95
  -1 -14  -1   67.66    5.01
   1 -14   1   70.97    3.80
  -1 -14  -1   67.16    4.33
  -1 -14  -1   61.50    4.89
   1 -14   1   71.39    3.45
   1 -14   1   67.79    4.98
   1  14   1   64.18    4.57
  -1  14  -1   74.38    4.19
   1  14   1   75.13    5.14
  -1  14  -1   74.46    5.08
   1  14   1   62.15    4.84
   2 -14   1   25.73    3.46
   2 -14   1   30.45    3.69
  -2 -14  -1   24.77    3.44
  -2 -14  -1   29.26    3.01
  -2 -14  -1   27.80    3.80
  -2 -14  -1   26.99    2.73
   2 -14   1   22.97    2.29
   2 -14   1   26.94    2.29
  -2 -14  -1   29.28    3.29
  -2  14  -1   25.04    2.63
  -2  14  -1   23.56    2.15
  -2  14  -1   29.06    3.65
   2  14   1   35.02    3.99
  -3 -14  -1  120.79    6.82
   3 -14   1  121.22    4.42
  -3 -14  -1  127.46    6.26
   3 -14   1  114.21    6.28
  -3 -14  -1  117.51    6.36
   3 -14   1  115.43    4.81
   3 -14   1  117.34    6.32
  -3 -14  -1  118.45    6.70
  -3 -14  -1  115.07    5.68
   3  14   1  110.05    6.58
  -3  14  -1  120.88    4.69
  -3  14  -1  131.29    6.70
   3  14   1  120.95    6.68
  -4 -14  -1   13.07    2.85
   4 -14   1   17.10    1.56
  -4 -14  -1   16.95    2.96
  -4 -14  -1   19.96    3.22
  -4 -14  -1   17.05    3.24
   4 -14   1   17.83    2.39
  -4  14  -1   16.38    2.84
  -4  14  -1   15.19    2.08
   4  14   1   14.88    3.02
  -4  14  -1   15.63    1.68
   4  14   1   17.61    3.34
  -5 -14  -1    4.24    2.30
   5 -14   1    8.02    2.44
  -5 -14  -1    6.92    2.48
  -5 -14  -1    3.86    2.41
   5 -14   1    6.64    1.77
  -5  14  -1   11.21    2.67
   5  14   1    5.94    2.86
  -5  14  -1    5.19    1.57
  -6 -14  -1   12.55    3.05
  -6 -14  -1    8.65    2.76
   6 -14   1    8.48    2.32
  -6 -14  -1    9.89    3.10
   6 -14   1   11.56    2.18
  -6  14  -1   12.78    2.66
   6  14   1   10.30    3.43
  -6  14  -1    8.23    1.86
   6  14   1    8.07    2.86
  -7 -14  -1    5.86    2.56
   7 -14   1    0.99    2.25
  -7 -14  -1    6.24    2.51
   7 -14   1    7.55    2.11
  -7 -14  -1    7.16    2.99
  -7  14  -1    1.83    1.43
   7  14   1    0.44    2.36
   7  14   1    6.73    3.09
  -7  14  -1    3.85    2.01
   6 -15  -1    2.90    2.03
  -6 -15   1    1.93    1.92
  -6 -15   1    7.26    2.51
   6 -15  -1    6.19    1.73
   6  15  -1    3.82    2.30
  -6  15   1    1.22    1.31
  -6  15   1    3.58    0.49
   6  15  -1    3.42    2.68
  -6  15   1    4.53    2.04
  -5 -15   1   13.90    2.82
   5 -15  -1   19.75    2.24
  -5 -15   1   21.49    3.63
  -5 -15   1   17.93    3.46
   5 -15  -1   16.73    2.92
   5 -15  -1   17.40    1.86
  -5  15   1   15.85    1.91
  -5  15   1   21.65    3.22
   5  15  -1   15.94    3.41
   4 -15  -1  148.80    7.23
  -4 -15   1  155.63    7.27
  -4 -15   1  158.41    7.96
  -4 -15   1  155.94    8.03
  -4 -15   1  150.58    8.73
  -4  15   1  160.34    5.72
  -4  15   1  159.52    5.02
   4  15  -1  149.15    7.70
   4  15  -1  180.18    8.63
  -4  15   1  149.00    7.42
   3 -15  -1  173.11    5.36
  -3 -15   1  172.67    8.27
  -3 -15   1  161.94    7.12
   3 -15  -1  173.39    6.15
   3 -15  -1  168.24    7.88
   3 -15  -1  175.77    7.91
  -3 -15   1  186.34    8.58
  -3  15   1  173.69    6.37
   3  15  -1  172.56    8.23
  -3  15   1  164.40    5.22
  -3  15   1  162.98    7.81
   3  15  -1  183.69    8.31
  -2 -15   1   89.82    4.83
   2 -15  -1   93.65    4.51
   2 -15  -1   90.17    5.87
  -2 -15   1  100.18    5.67
   2 -15  -1   94.93    3.68
  -2 -15   1   95.92    6.21
  -2 -15   1   95.06    5.32
  -2 -15   1   95.91    6.18
  -2  15   1   94.69    3.82
   2  15  -1  101.67    6.02
  -2  15   1   88.16    5.76
   2  15  -1   99.61    6.30
   2  15  -1  104.24    6.13
  -2  15   1  103.23    5.06
   1 -15  -1    1.07    1.74
  -1 -15   1    0.20    1.73
  -1 -15   1   -0.26    1.65
   1 -15  -1    2.62    1.52
  -1 -15   1    1.80    1.63
  -1 -15   1    1.18    1.44
   1 -15  -1    1.15    1.91
  -1 -15   1    0.47    1.35
   1 -15  -1    1.14    0.99
  -1  15   1   -0.52    0.97
   1  15  -1    1.13    1.93
   1  15  -1   -0.64    1.63
   1  15  -1    0.78    1.27
  -1  15   1    0.68    1.71
   1  15  -1    0.36    1.74
  -1  15   1    1.43    1.59
  -1  15   1   -0.39    1.41
   0 -15   1   20.32    3.48
   0 -15  -1   21.79    2.88
   0 -15   1   21.11    2.82
   0 -15  -1   20.79    2.22
   0 -15   1   22.86    2.47
   0 -15  -1   22.86    3.50
   0 -15   1   17.69    3.30
   0 -15  -1   16.75    3.16
   0 -15  -1   20.99    2.71
   0  15   1   22.26    4.10
   0  15   1   19.01    2.97
   0  15  -1   24.26    2.64
   0  15  -1   22.05    3.08
   0  15   1   24.34    3.55
   0  15  -1   19.91    3.40
  -1 -15  -1   83.58    4.50
   1 -15   1   88.84    5.76
   1 -15   1   78.23    5.60
  -1 -15  -1   90.00    4.25
  -1 -15  -1   81.73    5.92
  -1 -15  -1   93.73    5.90
   1 -15   1   80.20    4.21
   1 -15   1   81.52    3.84
  -1 -15  -1   75.17    5.45
  -1  15  -1   78.81    3.98
  -1  15  -1   77.77    4.66
  -1  15  -1   79.45    5.56
   1  15   1   91.34    5.85
   1  15   1   86.88    5.49
   2 -15   1  183.13    8.33
   2 -15   1  174.30    6.28
  -2 -15  -1  181.94    6.88
  -2 -15  -1  174.84    7.75
  -2 -15  -1  189.95    7.34
   2 -15   1  188.54    8.40
   2 -15   1  179.30    6.08
  -2 -15  -1  179.66    8.42
  -2 -15  -1  186.12    8.59
   2  15   1  181.47    8.24
  -2  15  -1  179.98    6.70
  -2  15  -1  181.49    8.25
   2  15   1  174.90    8.29
  -2  15  -1  184.89    7.03
   3 -15   1   20.40    3.27
   3 -15   1   25.25    2.54
   3 -15   1   27.71    2.32
   3 -15   1   25.61    3.64
  -3 -15  -1   29.89    4.04
  -3 -15  -1   25.38    3.35
  -3 -15  -1   33.71    3.74
   3  15   1   24.05    3.88
  -3  15  -1   30.30    2.54
  -3  15  -1   30.08    3.75
   3  15   1   28.99    3.96
  -3  15  -1   26.40    2.38
  -4 -15  -1   20.65    3.32
  -4 -15  -1   21.64    3.45
   4 -15   1   17.18    1.64
   4 -15   1   21.76    2.61
  -4 -15  -1   21.85    3.67
  -4 -15  -1   14.71    3.21
  -4  15  -1   18.63    3.75
  -4  15  -1   17.30    1.86
  -4  15  -1   20.41    2.34
   4  15   1   18.13    3.40
   4  15   1   18.78    3.45
   5 -15   1   -2.18    1.47
  -5 -15  -1    0.70    2.07
   5 -15   1    0.31    1.30
  -5 -15  -1    0.41    1.72
  -5 -15  -1    2.04    2.12
   5  15   1   -0.60    1.93
   5  15   1   -0.52    1.61
  -5  15  -1    3.23    1.70
  -5  15  -1   -2.10    1.18
   6 -15   1    1.57    1.91
   6 -15   1    1.79    1.57
  -6 -15  -1   -0.70    1.93
  -6 -15  -1   -4.66    1.40
  -6 -15  -1    3.19    2.85
   6  15   1    0.06    1.91
  -6  15  -1    1.52    1.94
   6  15   1    2.57    2.79
  -6 -16   1    0.38    2.17
  -6 -16   1    0.69    2.01
  -6 -16   1   -3.65    1.68
   6 -16  -1    4.64    1.55
   6 -16  -1    0.53    2.35
  -6  16   1   -2.05    1.16
  -6  16   1    4.68    2.19
   6  16  -1   -0.24    2.42
   5 -16  -1   31.57    3.96
  -5 -16   1   24.60    4.12
  -5 -16   1   31.85    4.14
  -5 -16   1   43.37    4.67
   5 -16  -1   33.62    2.30
   5 -16  -1   33.86    2.60
  -5  16   1   31.23    4.02
   5  16  -1   32.78    4.76
   5  16  -1   21.07    3.43
  -5  16   1   27.42    2.17
  -5  16   1   33.76    2.65
  -4 -16   1   22.45    3.73
   4 -16  -1   28.08    2.50
  -4 -16   1   27.72    4.19
  -4 -16   1   24.84    3.58
  -4  16   1   30.13    4.12
   4  16  -1   22.58    4.05
  -4  16   1   28.25    2.73
  -4  16   1   25.67    1.99
   4  16  -1   30.45    4.18
   3 -16  -1   14.52    2.88
   3 -16  -1   13.99    2.23
  -3 -16   1   14.74    3.07
  -3 -16   1   20.58    3.24
  -3 -16   1   14.95    2.83
   3 -16  -1   15.73    1.92
  -3 -16   1   14.10    3.35
  -3  16   1   13.40    2.28
  -3  16   1   16.12    1.69
   3  16  -1   15.68    3.42
   3  16  -1    5.90    2.34
  -3  16   1   16.66    3.17
  -2 -16   1  110.65    6.79
  -2 -16   1  117.05    5.51
   2 -16  -1  111.20    6.60
  -2 -16   1  105.60    6.69
   2 -16  -1  110.38    6.60
   2 -16  -1  111.32    5.16
  -2 -16   1  108.71    5.73
  -2 -16   1  116.42    7.30
   2  16  -1  118.91    6.86
  -2  16   1  115.87    5.53
  -2  16   1  114.92    4.34
   2  16  -1  107.72    6.52
  -2  16   1  111.77    6.59
   2  16  -1  112.05    6.31
   1 -16  -1    2.54    2.16
  -1 -16   1    5.08    1.69
  -1 -16   1    2.81    2.27
   1 -16  -1    4.25    1.31
   1 -16  -1    4.65    2.45
  -1 -16   1    5.47    2.51
  -1 -16   1    2.09    1.69
  -1 -16   1    7.27    1.95
   1 -16  -1    4.10    1.29
   1 -16  -1    4.45    1.63
  -1  16   1    3.82    1.86
   1  16  -1    2.77    1.98
  -1  16   1    5.62    2.32
   1  16  -1    3.45    1.82
  -1  16   1    3.06    1.94
   1  16  -1    3.54    2.22
   0 -16   1   18.97    3.35
   0 -16   1   19.24    2.41
   0 -16  -1   17.90    2.31
   0 -16   1   16.40    3.27
   0 -16  -1   19.39    3.31
   0 -16  -1   17.27    2.18
   0 -16  -1   17.91    3.38
   0 -16   1   22.21    3.01
   0 -16  -1   21.41    3.52
   0  16  -1   15.04    2.38
   0  16  -1   15.78    2.93
   0  16   1   18.93    3.24
   0  16  -1   14.23    3.05
   0  16   1   11.67    2.86
  -1 -16  -1   18.69    3.22
  -1 -16  -1   19.31    2.90
   1 -16   1   11.66    2.21
   1 -16   1   20.79    3.44
   1 -16   1   19.07    2.30
  -1 -16  -1   12.43    3.04
   1 -16   1   18.70    3.34
  -1 -16  -1   20.20    2.73
  -1 -16  -1   19.57    2.49
  -1  16  -1   19.49    2.82
   1  16   1   22.50    3.50
  -1  16  -1   18.11    2.45
  -1  16  -1   19.20    3.28
   1  16   1   19.51    3.59
  -2 -16  -1   37.75    4.62
  -2 -16  -1   27.72    4.03
   2 -16   1   27.53    2.54
   2 -16   1   29.87    3.89
  -2 -16  -1   30.36    3.47
  -2 -16  -1   29.06    3.00
   2 -16   1   28.21    3.94
   2 -16   1   23.80    2.67
  -2  16  -1   28.66    2.98
  -2  16  -1   25.93    2.42
   2  16   1   33.44    4.37
  -2  16  -1   23.14    3.59
   2  16   1   31.05    4.09
  -3 -16  -1  153.03    6.74
  -3 -16  -1  143.14    8.00
  -3 -16  -1  171.85    7.70
   3 -16   1  152.93    5.56
   3 -16   1  152.61    5.67
  -3 -16  -1  153.78    8.11
   3 -16   1  161.12    7.99
  -3  16  -1  153.71    7.87
  -3  16  -1  158.51    5.68
   3  16   1  155.95    8.13
  -3  16  -1  153.64    5.80
   4 -16   1   50.13    3.36
  -4 -16  -1   49.22    4.26
  -4 -16  -1   48.60    4.96
   4 -16   1   49.90    2.67
  -4 -16  -1   46.00    4.79
  -4  16  -1   50.47    3.77
  -4  16  -1   48.09    3.10
   4  16   1   61.97    5.25
  -4  16  -1   47.55    4.62
   4  16   1   60.55    5.59
   5 -16   1   -0.60    1.75
  -5 -16  -1   -0.88    1.94
  -5 -16  -1    1.78    2.19
  -5 -16  -1   -2.03    1.91
   5 -16   1    1.50    1.38
  -5  16  -1   -2.48    1.26
   5  16   1   -1.63    1.62
   5  16   1    0.25    2.27
  -5  16  -1    1.26    1.84
   6 -16   1   -3.01    2.13
  -6 -16  -1   -2.10    2.07
  -6 -16  -1   -0.71    2.11
  -6 -16  -1   -3.11    1.75
   6 -16   1   -0.08    1.44
  -6  16  -1   -1.71    1.30
  -6  16  -1   -2.35    1.66
  -5 -17   1    0.50    2.50
   5 -17  -1    1.68    1.65
  -5 -17   1   -1.47    1.98
   5 -17  -1   -1.97    1.10
   5 -17  -1    0.32    1.89
  -5  17   1    2.22    1.86
   5  17  -1   -0.20    2.15
   5  17  -1    1.55    2.46
  -5  17   1    1.29    1.17
  -4 -17   1   23.52    3.53
  -4 -17   1   18.96    3.70
   4 -17  -1   14.78    2.15
  -4 -17   1   18.69    3.67
   4  17  -1   16.96    3.34
  -4  17   1   14.82    3.05
  -4  17   1   14.48    1.70
  -4  17   1   18.47    2.36
   4  17  -1   18.17    3.41
   3 -17  -1   25.27    2.83
   3 -17  -1   34.93    4.37
  -3 -17   1   37.99    3.96
  -3 -17   1   27.70    3.55
  -3 -17   1   32.04    4.48
  -3 -17   1   29.13    4.30
   3  17  -1   28.59    4.31
  -3  17   1   25.47    2.12
  -3  17   1   26.83    3.93
  -3  17   1   29.23    2.94
  -2 -17   1    2.95    2.36
  -2 -17   1    5.46    2.30
  -2 -17   1    2.08    2.62
   2 -17  -1    3.02    1.07
   2 -17  -1    2.98    2.24
   2 -17  -1    8.33    1.93
   2 -17  -1    3.16    2.13
  -2  17   1    3.70    2.10
   2  17  -1    3.25    1.83
   2  17  -1    2.26    2.02
  -2  17   1    3.51    1.20
  -2  17   1    2.22    1.80
   1 -17  -1   57.54    3.99
  -1 -17   1   49.82    3.62
  -1 -17   1   48.42    5.10
   1 -17  -1   53.00    5.03
  -1 -17   1   47.00    4.87
   1 -17  -1   49.44    2.84
   1 -17  -1   53.26    4.92
  -1 -17   1   48.55    4.16
   1 -17  -1   52.55    3.15
  -1 -17   1   45.27    3.69
   1  17  -1   52.65    4.89
   1  17  -1   51.59    4.61
  -1  17   1   51.81    4.80
  -1  17   1   41.91    4.92
   0 -17  -1   18.18    3.46
   0 -17  -1   24.85    2.31
   0 -17  -1   15.44    2.59
   0 -17  -1   22.11    2.71
   0 -17  -1   18.03    3.37
   0 -17   1   20.73    2.84
   0 -17   1   20.50    3.62
   0 -17   1   13.41    2.23
   0 -17   1   23.53    3.77
   0  17  -1   16.13    2.55
   0  17  -1   14.11    3.03
   0  17   1   12.37    2.70
   0  17   1   16.67    3.22
   0  17  -1   18.18    3.26
   0  17   1   19.23    3.40
   1 -17   1  131.50    5.15
  -1 -17  -1  135.94    5.47
   1 -17   1  128.50    5.79
  -1 -17  -1  110.46    7.08
  -1 -17  -1  131.06    5.87
  -1 -17  -1  137.78    7.62
   1 -17   1  130.26    7.46
  -1  17  -1  120.58    7.28
  -1  17  -1  125.06    5.47
  -1  17  -1  133.76    6.22
   1  17   1  124.97    6.89
   1  17   1  126.95    7.28
   2 -17   1  177.42    8.81
   2 -17   1  178.08    6.76
  -2 -17  -1  186.60    7.13
  -2 -17  -1  182.98    9.11
   2 -17   1  184.71    6.40
   2 -17   1  206.74    9.29
  -2 -17  -1  198.21    9.30
  -2 -17  -1  187.02    7.72
  -2  17  -1  178.08    6.44
   2  17   1  191.48    8.89
  -2  17  -1  190.48    9.03
  -2  17  -1  191.11    7.30
   2  17   1  202.70    9.31
   3 -17   1    8.34    2.69
  -3 -17  -1    6.25    1.99
  -3 -17  -1    4.03    2.76
  -3 -17  -1    8.18    2.40
  -3 -17  -1    8.40    2.75
   3 -17   1    7.36    1.71
   3 -17   1    6.12    1.67
  -3  17  -1    8.77    1.81
   3  17   1   11.18    2.88
  -3  17  -1    9.12    2.03
   3  17   1    6.37    2.78
  -3  17  -1    6.64    2.50
  -4 -17  -1   34.62    4.08
   4 -17   1   27.14    2.24
   4 -17   1   34.60    4.38
   4 -17   1   33.94    2.84
  -4 -17  -1   28.44    4.28
  -4 -17  -1   33.46    4.66
  -4  17  -1   30.93    2.61
  -4  17  -1   29.87    2.39
  -4  17  -1   32.01    4.32
   4  17   1   28.30    4.24
   5 -17   1   68.93    3.95
  -5 -17  -1   70.35    5.44
  -5 -17  -1   67.66    5.86
  -5 -17  -1   50.52    5.45
   5 -17   1   74.22    7.54
  -5  17  -1   63.11    3.65
   5  17   1   68.83    6.01
   5  17   1   55.85    5.38
  -5  17  -1   61.86    5.44
  -5 -18   1   12.63    3.66
  -5 -18   1   24.21    4.60
   5 -18  -1    9.56    3.78
  -5 -18   1   24.22    4.32
  -5  18   1   17.82    2.05
  -5  18   1   15.59    1.95
   5  18  -1   22.71    4.02
  -5  18   1   15.31    3.35
   4 -18  -1    8.76    2.04
  -4 -18   1   14.95    3.40
  -4 -18   1   15.32    3.19
   4 -18  -1   20.42    1.82
  -4 -18   1   12.18    3.45
  -4  18   1   15.03    2.17
  -4  18   1   14.75    1.64
   4  18  -1   13.25    3.32
  -4  18   1   17.46    3.30
   4  18  -1   10.65    3.09
  -3 -18   1    4.93    2.97
   3 -18  -1    9.63    2.77
  -3 -18   1   11.59    2.72
  -3 -18   1   14.47    3.14
   3 -18  -1   11.14    2.10
   3  18  -1    8.57    3.00
   3  18  -1   11.26    3.31
  -3  18   1   13.16    2.33
  -3  18   1   17.31    3.31
  -3  18   1    9.84    1.48
  -2 -18   1   29.57    3.67
   2 -18  -1   30.74    2.21
   2 -18  -1   26.94    4.05
  -2 -18   1   20.91    2.99
   2 -18  -1   27.64    2.26
  -2 -18   1   24.84    4.17
   2 -18  -1   27.74    2.90
  -2 -18   1   24.23    4.08
  -2  18   1   27.79    4.20
   2  18  -1   27.64    4.05
  -2  18   1   26.24    3.25
  -1 -18   1   16.18    3.54
  -1 -18   1   20.21    2.84
   1 -18  -1   16.46    2.07
  -1 -18   1   15.66    2.58
   1 -18  -1   14.27    2.53
   1 -18  -1   10.73    3.05
  -1 -18   1   14.00    3.32
   1 -18  -1   17.43    3.69
   1  18  -1   13.15    3.05
  -1  18   1   12.58    2.57
   1  18  -1   12.64    3.07
  -1  18   1   14.73    3.22
   0 -18  -1   59.94    8.55
   0 -18   1   70.35    3.91
   0 -18  -1   63.80    3.82
   0 -18   1   66.07    4.17
   0 -18   1   74.75    6.03
   0 -18  -1   60.48    5.24
   0 -18  -1   64.36    5.59
   0 -18  -1   73.08    3.73
   0 -18   1   70.33    5.88
   0 -18   1   58.97    4.52
   0  18  -1   68.58    5.60
   0  18   1   73.39    5.32
   0  18  -1   69.81    5.00
   0  18   1   62.93    5.40
   0  18   1   51.22    5.10
  -1 -18  -1   85.66    4.76
  -1 -18  -1   69.78    5.87
   1 -18   1   81.58    6.21
  -1 -18  -1   82.13    6.19
   1 -18   1   76.02    3.90
  -1 -18  -1   79.34    4.31
   1 -18   1   66.05    5.82
   1  18   1   62.41    5.18
   1  18   1   73.60    5.85
  -1  18  -1   75.24    4.24
  -1  18  -1   75.37    5.82
  -1  18  -1   68.36    5.71
  -2 -18  -1    8.86    2.45
   2 -18   1    8.39    1.93
  -2 -18  -1    8.36    2.63
   2 -18   1    6.41    1.61
  -2 -18  -1    6.60    2.42
  -2 -18  -1    6.00    1.89
   2 -18   1    4.50    2.36
  -2  18  -1    6.64    1.72
   2  18   1    5.63    2.61
  -2  18  -1    5.68    2.02
  -2  18  -1    7.37    2.39
   2  18   1    9.34    2.82
  -3 -18  -1   41.09    5.15
   3 -18   1   45.27    3.07
   3 -18   1   41.35    3.07
   3 -18   1   30.63    4.38
  -3 -18  -1   43.76    4.33
  -3 -18  -1   40.06    3.71
  -3 -18  -1   55.23    5.44
  -3  18  -1   49.12    3.38
   3  18   1   41.70    5.08
  -3  18  -1   38.77    2.93
  -3  18  -1   42.15    5.01
   3  18   1   42.35    5.32
  -4 -18  -1    2.60    2.13
   4 -18   1    2.18    2.42
   4 -18   1    2.97    1.46
  -4 -18  -1    1.54    2.42
  -4 -18  -1    0.49    2.13
   4  18   1   -0.82    2.25
   4  18   1    0.21    2.44
  -4  18  -1    3.00    1.34
  -4  18  -1    1.02    1.45
  -4  18  -1    1.69    1.94
  -4 -19   1   27.86    3.95
   4 -19  -1   27.62    3.09
   4 -19  -1   40.24    2.19
  -4 -19   1   27.50    4.40
  -4 -19   1   29.03    4.71
  -4  19   1   34.23    2.01
   4  19  -1   34.90    5.21
  -4  19   1   38.14    4.73
  -4  19   1   36.76    3.09
   3 -19  -1   14.51    2.43
   3 -19  -1   21.46    1.95
   3 -19  -1   22.75    3.83
   3 -19  -1   24.00    2.07
  -3 -19   1   16.04    3.09
  -3 -19   1   15.06    3.54
  -3 -19   1   14.36    3.48
  -3  19   1   22.03    3.71
   3  19  -1   15.21    3.37
  -3  19   1   24.00    3.17
   2 -19  -1    7.73    1.47
  -2 -19   1    8.40    2.29
   2 -19  -1    6.74    1.93
  -2 -19   1   12.27    3.27
  -2 -19   1    7.38    2.94
   2 -19  -1   11.57    1.71
  -2 -19   1   12.86    2.68
   2 -19  -1    7.05    3.13
  -2  19   1   12.14    3.06
  -2  19   1    9.82    2.36
   2  19  -1   10.01    2.84
   1 -19  -1    1.04    1.02
  -1 -19   1   -4.17    1.59
   1 -19  -1    1.47    1.20
  -1 -19   1    0.12    1.43
   1 -19  -1   -0.46    1.61
   1 -19  -1    1.08    2.37
  -1 -19   1    0.44    2.34
  -1  19   1   -0.32    1.78
  -1  19   1   -2.30    1.64
   1  19  -1    0.73    1.85
   1  19  -1   -0.11    1.76
   0 -19   1   24.80    4.20
   0 -19  -1   25.73    2.52
   0 -19  -1   24.58    2.90
   0 -19   1   29.86    4.52
   0 -19   1   24.62    3.01
   0 -19  -1   31.39    4.60
   0 -19   1   32.45    2.83
   0 -19  -1   20.60    3.88
   0  19  -1   22.87    3.81
   0  19  -1   26.98    3.88
   0  19   1   30.91    3.90
  -1 -19  -1   17.75    3.65
  -1 -19  -1    5.56    2.85
   1 -19   1   13.06    2.44
   1 -19   1   10.37    3.24
  -1 -19  -1    6.36    1.87
  -1 -19  -1   11.78    2.36
   1 -19   1   11.54    1.96
  -1  19  -1   11.53    2.19
  -1  19  -1   12.23    2.75
   1  19   1   10.33    3.06
  -1  19  -1   10.66    3.29
   1  19   1   10.81    3.00
   2 -19   1   39.76    4.95
  -2 -19  -1   30.41    4.57
  -2 -19  -1   26.11    4.39
   2 -19   1   32.67    3.18
  -2 -19  -1   36.80    3.50
   2 -19   1   35.59    2.81
  -2  19  -1   35.67    4.71
  -2  19  -1   34.10    3.37
  -2  19  -1   30.25    2.94
   2  19   1   38.58    4.84
   2  19   1   34.43    5.03
  -3 -19  -1    6.01    2.83
   3 -19   1   -2.99    2.00
  -3 -19  -1   -3.57    1.92
   3 -19   1   -1.76    1.33
   3 -19   1   -0.09    1.23
  -3 -19  -1   -1.86    1.51
   3  19   1    2.05    1.97
   3  19   1   -0.98    2.23
  -3  19  -1   -2.34    1.25
  -3  19  -1   -0.20    1.36
  -3  19  -1   -2.35    1.64
   4 -19   1    0.60    3.00
  -4 -19  -1   -0.69    1.89
  -4 -19  -1    0.93    2.16
   4 -19   1    1.75    1.30
   4 -19   1   -3.72    1.44
  -4 -19  -1    3.61    2.35
  -4  19  -1    1.77    1.27
   4  19   1    1.11    3.00
   4  19   1   -5.32    2.34
  -4  19  -1    0.79    2.03
  -4  19  -1   -3.12    1.14
  -3 -20   1    5.92    3.01
  -3 -20   1    2.62    2.49
   3 -20  -1    2.18    2.70
   3 -20  -1   -0.16    1.89
   3 -20  -1    3.55    1.14
  -3 -20   1    4.61    2.30
  -3  20   1    4.19    1.91
  -3  20   1    6.07    2.47
   3  20  -1    7.35    2.99
   2 -20  -1    0.05    1.73
  -2 -20   1    0.74    2.09
  -2 -20   1    2.58    2.40
   2 -20  -1    2.10    1.12
  -2 -20   1   -1.42    1.73
   2 -20  -1    2.79    1.40
   2 -20  -1    2.07    2.32
  -2  20   1   -0.72    2.04
  -2  20   1    4.04    1.89
  -1 -20   1   11.25    2.55
  -1 -20   1   18.03    2.80
   1 -20  -1   14.41    2.17
  -1 -20   1   15.46    3.87
   1 -20  -1   17.82    3.96
   1 -20  -1   14.97    1.98
  -1  20   1   13.69    3.06
  -1  20   1   11.26    3.51
   1  20  -1    9.76    2.81
   1  20  -1    9.97    2.84
   0 -20   1    1.12    1.52
   0 -20  -1   -1.21    1.23
   0 -20  -1    4.47    1.64
   0 -20  -1    0.17    2.13
   0 -20   1   -0.61    2.38
   0 -20   1    4.08    1.80
   0 -20   1    0.35    2.33
   0  20  -1   -1.92    1.67
   0  20  -1    4.33    2.14
   0  20   1    2.61    2.17
  -1 -20  -1   25.31    4.11
  -1 -20  -1   24.62    3.21
   1 -20   1   20.38    2.60
  -1 -20  -1   21.35    4.26
   1 -20   1   19.85    3.89
   1 -20   1   23.03    2.44
  -1 -20  -1   16.21    2.50
   1  20   1   17.40    3.54
   1  20   1   16.78    3.64
  -1  20  -1   22.65    4.10
  -1  20  -1   19.83    2.93
  -2 -20  -1    4.22    2.07
   2 -20   1   -0.30    1.15
  -2 -20  -1   -1.44    1.71
   2 -20   1    3.81    2.66
   2 -20   1   -0.73    1.76
  -2 -20  -1   -0.51    2.23
  -2  20  -1    2.31    1.62
  -2  20  -1   -5.37    1.97
   2  20   1   -1.43    1.96
   2  20   1   -1.42    2.10
  -2  20  -1   -3.32    1.20
   0 -21  -1   37.15    5.11
   0 -21   1   48.29    4.76
   0 -21  -1   50.97    3.96
   0 -21   1   46.31    5.88
   0 -21  -1   36.20    2.93
   0  21   1   40.68    5.01
   0  21  -1   32.42    4.79
   0  21  -1   35.69    4.54
  -9   0   2   52.48    4.13
  -9   0   2   50.61    5.85
  -9   0   2   52.78    4.33
  -8   0   2    2.15    0.50
   8   0  -2    2.12    2.24
  -8   0   2    2.58    0.51
  -8   0   2    2.47    1.72
  -8   0   2    1.48    2.22
  -8   0   2    3.38    1.68
  -7   0   2 1023.61   21.13
   7   0  -2 1003.51   24.14
  -7   0   2 1030.64   21.13
   7   0  -2 1007.23   25.68
  -7   0   2 1050.23   24.34
  -7   0   2 1035.92   25.75
  -7   0   2 1021.29   24.18
  -6   0   2  467.64   10.24
  -6   0   2  463.59   13.46
  -6   0   2  471.83   12.57
   6   0  -2  475.93   12.60
   6   0  -2  451.30   13.52
   5   0  -2   40.01    2.90
  -5   0   2   45.28    3.31
  -5   0   2   45.73    1.70
   5   0  -2   43.64    3.34
  -5   0   2   44.03    2.86
   4   0  -2  160.85    7.82
  -4   0   2  178.84    5.73
  -4   0   2  181.40    4.19
  -4   0   2  183.32    6.24
   4   0  -2  177.46    6.22
  -3   0   2  819.73   17.82
  -3   0   2  807.75   18.14
   3   0  -2  810.80   18.11
   3   0  -2  803.38   17.77
  -3   0   2  802.86   16.14
   2   0  -2  266.81    6.62
  -2   0   2  265.58    6.63
  -2   0   2  264.63    6.55
   2   0  -2  260.50    6.52
  -2   0   2  255.44    6.61
   1   0  -2 2500.30   62.81
  -1   0   2 2659.23   63.51
   0   0  -2   -0.02    0.20
   0   0  -2   -0.09    0.17
   0   0   2    0.05    0.15
  -1   0  -2  513.76   11.15
   2   0   2  143.54    4.55
  -2   0  -2  146.14    4.18
  -2   0  -2  140.12    3.71
  -2   0  -2  142.41    4.45
   2   0   2  141.35    4.13
   2   0   2  137.91    3.75
  -3   0  -2   17.89    1.48
  -3   0  -2   21.80    1.77
   3   0   2   22.01    1.77
   3   0   2   22.10    2.40
   3   0   2   23.04    1.72
  -3   0  -2   23.79    1.99
   4   0   2  569.91   14.81
   4   0   2  570.81   13.39
  -4   0  -2  561.61   13.13
   4   0   2  585.85   13.39
  -4   0  -2  572.47   14.56
  -4   0  -2  587.39   13.56
   5   0   2    4.13    1.35
  -5   0  -2    2.96    1.19
   5   0   2    1.76    1.05
   5   0   2    2.53    1.50
  -5   0  -2    1.93    1.07
  -5   0  -2    2.43    1.54
   6   0   2  270.05    7.86
  -6   0  -2  273.78    8.16
  -6   0  -2  266.09    9.61
  -6   0  -2  292.39    9.24
   6   0   2  280.42    8.36
   6   0   2  285.06   10.19
   7   0   2    4.15    1.73
  -7   0  -2    1.78    1.19
  -7   0  -2    1.81    1.39
   7   0   2    3.52    1.93
  -7   0  -2    0.68    1.70
   7   0   2    2.86    1.09
   8   0   2   14.90    2.49
   8   0   2   13.94    1.74
  -8   0  -2   13.01    2.08
   8   0   2   12.12    3.30
  -8   0  -2   15.90    2.18
   9   0   2   16.02    3.65
   9   0   2   17.88    2.69
  -9   0  -2   13.87    2.14
  -9   0  -2   16.32    2.48
  -9  -1   2   13.74    3.45
  -9  -1   2   13.85    2.58
   9  -1  -2   14.40    3.50
  -9  -1   2   22.93    3.42
  -9   1   2   13.44    3.44
  -8  -1   2  203.91    8.03
  -8  -1   2  207.90    5.27
   8  -1  -2  215.17    9.34
  -8  -1   2  217.34    9.77
   8   1  -2  225.40    9.72
  -8   1   2  212.33    7.75
   8   1  -2  226.87    8.54
  -8   1   2  215.00    7.88
  -7  -1   2   37.66    3.85
  -7  -1   2   39.47    1.98
  -7  -1   2   38.21    1.91
  -7  -1   2   41.23    4.34
   7  -1  -2   39.98    5.28
  -7  -1   2   40.20    3.33
  -7   1   2   32.74    1.61
  -7   1   2   40.02    3.17
   7   1  -2   34.53    3.40
   7   1  -2   46.13    4.43
  -7   1   2   35.10    3.01
  -6  -1   2  227.59    5.79
  -6  -1   2  229.62    7.78
  -6  -1   2  230.35    8.63
  -6  -1   2  230.39    5.83
   6  -1  -2  246.27    8.68
  -6   1   2  217.96    8.19
  -6   1   2  232.37    7.51
  -6   1   2  232.06    5.53
   6   1  -2  216.63    7.70
  -6   1   2  242.13    7.61
   6   1  -2  226.55    8.51
   5  -1  -2  224.80    7.82
   5  -1  -2  232.55    7.09
  -5  -1   2  235.27    5.71
  -5  -1   2  230.64    8.04
  -5  -1   2  228.36    7.55
  -5  -1   2  237.02    5.75
  -5   1   2  244.17    5.46
  -5   1   2  234.23    7.10
  -5   1   2  228.25    7.09
  -5   1   2  227.26    7.75
   5   1  -2  234.42    8.02
   5   1  -2  238.14    7.51
  -4  -1   2  729.35   14.97
   4  -1  -2  742.33   16.40
   4  -1  -2  722.73   17.03
  -4  -1   2  705.25   14.89
  -4  -1   2  718.24   17.31
  -4  -1   2  685.09   16.59
   4   1  -2  728.62   17.30
  -4   1   2  728.12   16.98
   4   1  -2  717.10   16.77
  -4   1   2  706.01   14.60
   4   1  -2  692.25   14.49
  -4   1   2  742.71   16.40
  -4   1   2  703.45   16.29
  -3  -1   2  421.64   10.65
   3  -1  -2  420.92   10.36
  -3  -1   2  431.29   10.79
  -3  -1   2  417.70    8.95
  -3  -1   2  421.70    8.93
  -3  -1   2  422.79   10.38
   3   1  -2  419.63   10.34
   3   1  -2  427.52   10.67
  -3   1   2  424.88   10.37
   3   1  -2  417.05    8.70
  -3   1   2  421.88    8.60
  -3   1   2  412.75    9.96
  -3   1   2  429.57   10.08
  -2  -1   2   22.56    1.65
  -2  -1   2   17.27    1.56
   2  -1  -2   19.91    1.39
  -2  -1   2   20.04    1.41
  -2  -1   2   20.82    0.89
  -2  -1   2   20.21    0.88
  -2   1   2   18.31    1.29
  -2   1   2   20.14    0.65
  -2   1   2   20.92    1.36
   2   1  -2   19.97    1.60
  -2   1   2   18.50    1.27
  -1  -1   2 1054.73   37.25
  -1   1   2 1042.74   33.31
   1   1  -2 1033.19   36.47
   0  -1  -2    0.03    0.22
   0  -1   2   -0.18    0.20
   0  -1   2    0.00    0.21
   0  -1  -2    0.07    0.19
   0  -1   2    0.11    0.26
   0  -1  -2   -0.05    0.16
   0   1  -2   -0.10    0.22
   0   1  -2    0.05    0.21
   0   1   2   -0.01    0.13
   0   1   2    0.03    0.16
   0   1   2    0.22    0.26
   0   1  -2    0.06    0.22
  -1  -1  -2   29.10    1.46
   1  -1   2   27.13    0.94
  -1  -1  -2   29.14    1.57
  -1  -1  -2   27.82    1.33
   1  -1   2   27.02    1.52
  -1   1  -2   27.39    1.52
   1   1   2   28.87    1.38
  -1   1  -2   27.76    0.93
  -1   1  -2   25.95    1.47
   1   1   2   24.34    1.54
   2  -1   2  922.46   19.93
  -2  -1  -2  918.03   19.97
   2  -1   2  884.50   19.45
  -2  -1  -2  944.53   19.35
   2   1   2  932.58   19.38
   2   1   2  935.26   20.10
  -2   1  -2  931.35   19.82
  -2   1  -2  916.51   18.69
  -3  -1  -2   39.78    2.56
  -3  -1  -2   45.65    2.26
   3  -1   2   45.01    1.98
   3  -1   2   43.41    2.68
   3  -1   2   43.08    2.28
  -3  -1  -2   46.59    2.43
  -3   1  -2   45.48    2.72
   3   1   2   41.75    2.71
   3   1   2   41.52    2.29
  -3   1  -2   42.22    1.87
  -3   1  -2   45.25    2.34
   3   1   2   47.02    2.40
   4  -1   2  139.55    4.59
  -4  -1  -2  134.51    4.64
  -4  -1  -2  129.58    5.32
   4  -1   2  135.19    4.29
   4  -1   2  140.46    5.65
  -4  -1  -2  137.78    4.75
   4   1   2  132.87    4.61
   4   1   2  134.80    4.72
  -4   1  -2  136.23    4.18
  -4   1  -2  131.18    4.59
  -4   1  -2  134.29    5.22
   4   1   2  130.79    5.67
  -5  -1  -2  284.40    9.29
   5  -1   2  276.16    9.32
   5  -1   2  266.37    7.51
  -5  -1  -2  278.46    7.94
  -5  -1  -2  277.83    7.92
   5  -1   2  263.02    7.62
   5   1   2  282.93    8.19
  -5   1  -2  279.40    7.84
  -5   1  -2  276.52    8.90
   5   1   2  277.74    9.48
  -5   1  -2  278.51    7.45
   5   1   2  273.39    7.76
   6  -1   2    1.59    1.21
  -6  -1  -2    1.53    1.13
  -6  -1  -2    0.23    1.59
   6  -1   2   -0.19    1.16
  -6  -1  -2    0.67    1.07
   6  -1   2    0.25    0.89
   6   1   2    0.15    1.90
  -6   1  -2    1.00    1.05
  -6   1  -2    2.10    1.61
   6   1   2    1.50    1.00
  -6   1  -2    1.57    1.16
   6   1   2    2.06    1.46
  -7  -1  -2    1.66    1.16
  -7  -1  -2    0.76    1.51
   7  -1   2    0.70    1.33
   7  -1   2    1.30    2.16
   7  -1   2    1.89    1.05
  -7  -1  -2    2.37    1.45
  -7   1  -2    0.48    1.26
   7   1   2   -0.20    1.62
   7   1   2    0.83    1.35
  -7   1  -2    0.29    1.05
   7   1   2   -0.23    0.89
  -7   1  -2    0.96    1.72
   8  -1   2   39.00    3.08
  -8  -1  -2   47.42    3.50
   8  -1   2   43.41    5.13
  -8  -1  -2   39.22    3.02
   8  -1   2   40.84    2.60
   8   1   2   37.35    2.61
   8   1   2   42.61    3.43
  -8   1  -2   46.32    3.11
  -8   1  -2   40.73    3.01
   8   1   2   43.89    5.24
  -9  -1  -2    1.63    1.25
  -9  -1  -2    1.77    1.62
   9  -1   2    0.36    2.27
  -9   1  -2    2.53    1.99
   9   1   2    4.95    1.78
  -9   1  -2    3.61    1.55
  -9   1  -2    1.07    1.30
   9   1   2    3.68    2.66
  -9  -2   2    1.07    0.42
  -9  -2   2    1.42    0.43
   9  -2  -2    1.08    2.59
  -9  -2   2    2.34    1.91
  -9   2   2    1.11    1.49
   9   2  -2    2.11    1.85
  -9   2   2   -0.93    2.31
  -9   2   2    3.92    1.66
  -8  -2   2    7.51    2.15
   8  -2  -2    6.89    2.46
  -8  -2   2    9.01    1.10
  -8  -2   2    4.34    2.71
  -8  -2   2    7.61    1.30
   8   2  -2    8.60    2.35
  -8   2   2    4.78    1.76
  -8   2   2    6.21    1.77
  -7  -2   2  252.41    6.63
  -7  -2   2  256.04    6.61
  -7  -2   2  242.39    9.72
  -7  -2   2  251.24    8.82
  -7  -2   2  264.45   10.14
   7  -2  -2  261.93   10.66
  -7   2   2  244.49    5.95
   7   2  -2  249.93    8.95
  -7   2   2  261.23    8.27
   7   2  -2  265.69   10.10
  -7   2   2  248.47    9.28
  -7   2   2  237.86    8.04
  -6  -2   2   19.37    2.59
  -6  -2   2   20.29    3.02
   6  -2  -2   16.50    2.77
  -6  -2   2   17.15    1.58
  -6  -2   2   20.14    1.56
  -6  -2   2   19.50    2.87
   6   2  -2   16.17    0.95
  -6   2   2   19.64    2.36
   6   2  -2   21.55    2.83
  -6   2   2   21.94    2.97
  -6   2   2   17.61    1.25
   6   2  -2   19.09    2.90
  -5  -2   2  107.84    3.44
  -5  -2   2  100.05    5.22
  -5  -2   2  101.51    5.12
  -5  -2   2  101.89    4.65
  -5  -2   2  106.39    3.39
   5  -2  -2  107.68    4.97
  -5   2   2  105.27    4.75
   5   2  -2  101.25    5.15
  -5   2   2  102.81    4.11
  -5   2   2  102.92    4.15
  -5   2   2  106.42    3.00
   5   2  -2   99.54    4.70
   5   2  -2  108.98    3.00
  -4  -2   2  205.06    5.32
  -4  -2   2  209.58    5.30
   4  -2  -2  204.36    4.35
  -4  -2   2  204.48    6.59
  -4  -2   2  211.18    7.12
   4  -2  -2  204.32    6.64
  -4  -2   2  209.28    7.29
   4  -2  -2  207.77    4.37
  -4   2   2  201.39    5.94
  -4   2   2  214.85    6.62
   4   2  -2  207.22    5.03
   4   2  -2  204.87    6.93
  -4   2   2  199.85    6.03
   4   2  -2  223.48    6.90
  -4   2   2  212.42    4.90
   3  -2  -2   20.00    1.78
  -3  -2   2   25.35    2.28
  -3  -2   2   20.12    1.28
   3  -2  -2   22.03    0.89
   3  -2  -2   19.62    0.84
  -3  -2   2   19.72    1.99
  -3  -2   2   20.11    2.16
  -3  -2   2   20.95    1.29
  -3   2   2   20.00    1.69
   3   2  -2   22.20    1.19
  -3   2   2   19.87    1.00
  -3   2   2   22.49    1.68
  -3   2   2   24.77    1.74
   3   2  -2   19.99    1.80
   2  -2  -2  468.14   10.26
  -2  -2   2  466.67    9.92
  -2  -2   2  458.36   10.78
   2  -2  -2  458.30    9.54
   2  -2  -2  454.74    9.56
  -2  -2   2  455.68   10.87
   2  -2  -2  458.77   10.19
  -2  -2   2  456.01    9.89
  -2  -2   2  456.68   10.85
  -2   2   2  466.17    9.63
  -2   2   2  470.12   10.20
  -2   2   2  466.55    9.63
   2   2  -2  453.43    9.84
   2   2  -2  448.16   10.77
  -2   2   2  454.80   10.16
   2   2  -2  460.03    9.83
   1  -2  -2 1719.56   56.03
   1   2  -2 1743.96   60.79
   0  -2   2 1885.16   68.45
   0  -2  -2 1895.25   67.32
   0   2  -2 2283.54   78.34
  -1  -2  -2  591.04   12.78
  -1  -2  -2  600.31   12.96
   1   2   2  571.13   12.69
   1   2   2  590.99   12.95
   1   2   2  595.91   12.82
  -2  -2  -2   45.64    2.22
  -2  -2  -2   46.39    2.34
   2  -2   2   48.21    2.18
   2  -2   2   45.80    2.33
   2  -2   2   44.43    1.32
  -2  -2  -2   46.65    2.15
   2   2   2   43.66    2.16
  -2   2  -2   45.66    2.13
  -2   2  -2   43.95    1.25
   2   2   2   46.96    2.40
  -2   2  -2   44.72    2.13
   3  -2   2   70.10    4.12
  -3  -2  -2   80.68    3.25
   3  -2   2   77.94    2.42
   3  -2   2   73.07    3.07
  -3  -2  -2   79.01    3.62
  -3  -2  -2   76.52    3.27
   3   2   2   70.90    3.23
   3   2   2   65.29    3.44
  -3   2  -2   79.07    3.13
  -3   2  -2   76.38    2.31
   3   2   2   81.09    3.77
  -3   2  -2   69.82    3.21
   4  -2   2  650.19   14.15
   4  -2   2  650.39   14.91
  -4  -2  -2  640.71   15.18
  -4  -2  -2  641.96   16.27
   4  -2   2  646.89   16.16
  -4  -2  -2  634.31   15.16
  -4   2  -2  621.06   15.91
  -4   2  -2  647.84   14.95
   4   2   2  693.55   15.59
   4   2   2  639.72   16.45
  -4   2  -2  664.99   14.10
   4   2   2  670.30   15.15
  -5  -2  -2   39.61    2.67
   5  -2   2   34.22    2.14
  -5  -2  -2   34.37    3.26
   5  -2   2   34.29    2.37
   5  -2   2   35.04    3.26
  -5   2  -2   33.81    2.42
  -5   2  -2   31.54    1.99
   5   2   2   34.11    2.46
   5   2   2   32.97    3.45
   5   2   2   34.94    2.77
  -5   2  -2   32.85    2.89
  -6  -2  -2  165.56    6.12
  -6  -2  -2  164.74    5.97
  -6  -2  -2  148.67    6.88
   6  -2   2  151.48    6.99
   6  -2   2  161.30    5.49
  -6   2  -2  155.27    6.79
   6   2   2  168.05    5.71
  -6   2  -2  168.93    5.78
  -6   2  -2  159.64    5.17
   6   2   2  185.72    7.89
   6   2   2  162.17    6.32
  -7  -2  -2   -0.76    1.36
  -7  -2  -2   -1.96    1.75
   7  -2   2    3.42    2.26
   7  -2   2    0.31    1.08
  -7  -2  -2    0.06    1.12
   7  -2   2    0.92    0.91
  -7   2  -2    0.24    1.02
   7   2   2    0.35    1.65
   7   2   2    0.51    0.88
   7   2   2    0.86    1.66
  -7   2  -2   -1.68    0.96
  -7   2  -2    2.31    1.74
   8  -2   2    0.35    2.16
  -8  -2  -2   -1.96    1.54
  -8  -2  -2    1.00    1.36
   8  -2   2   -1.60    0.82
  -8   2  -2    0.14    1.11
   8   2   2    1.55    1.73
   8   2   2    0.90    0.99
  -8   2  -2    0.33    1.31
   8   2   2   -0.01    1.63
  -8   2  -2   -0.61    0.95
  -9  -2  -2   32.66    2.82
   9  -2   2   28.95    5.28
  -9  -2  -2   30.93    3.28
  -9   2  -2   29.58    2.64
   9   2   2   29.52    3.68
   9   2   2   41.39    5.51
   9   2   2   32.57    3.28
  -9   2  -2   29.02    2.69
  -9  -3   2    0.85    0.61
  -9  -3   2   -1.07    2.25
   9  -3  -2    1.80    2.19
  -9  -3   2    0.02    0.58
  -9   3   2    0.00    2.09
  -9   3   2   -0.04    1.29
  -9   3   2   -0.70    1.40
   9   3  -2    0.56    1.74
   8  -3  -2   16.00    3.25
  -8  -3   2   15.28    1.57
  -8  -3   2   10.75    3.33
  -8  -3   2   10.26    1.33
  -8  -3   2   19.73    3.15
  -8   3   2   12.83    0.80
   8   3  -2   12.38    2.62
  -8   3   2   13.20    2.27
  -8   3   2   12.08    2.17
  -7  -3   2   10.89    1.40
  -7  -3   2   14.40    3.03
  -7  -3   2   13.32    1.50
   7  -3  -2   12.47    2.59
  -7  -3   2   14.15    3.04
  -7  -3   2    9.94    2.30
  -7   3   2   15.99    2.18
  -7   3   2   14.75    2.15
  -7   3   2   10.39    2.44
   7   3  -2   10.40    2.51
  -7   3   2   11.75    1.15
   6  -3  -2  161.24    6.73
  -6  -3   2  159.53    7.20
  -6  -3   2  155.20    6.98
  -6  -3   2  163.16    4.96
  -6  -3   2  168.00    6.64
  -6  -3   2  168.42    5.07
   6   3  -2  159.47    4.36
   6   3  -2  160.37    7.05
  -6   3   2  159.61    4.37
  -6   3   2  152.46    5.58
  -6   3   2  157.31    6.43
  -6   3   2  163.86    5.59
   6   3  -2  151.10    6.52
  -5  -3   2  123.19    5.31
  -5  -3   2  125.96    4.06
   5  -3  -2  126.25    5.30
   5  -3  -2  122.89    2.98
  -5  -3   2  122.91    5.79
  -5  -3   2  126.28    4.23
   5  -3  -2  126.41    3.59
  -5  -3   2  119.87    5.83
  -5   3   2  124.90    5.13
   5   3  -2  123.66    5.82
  -5   3   2  126.93    4.54
   5   3  -2  120.97    3.70
  -5   3   2  126.12    5.06
   5   3  -2  120.18    5.36
  -5   3   2  123.42    3.58
  -4  -3   2   32.41    1.92
  -4  -3   2   33.93    2.74
   4  -3  -2   32.67    2.67
  -4  -3   2   31.74    2.99
  -4  -3   2   29.46    2.68
   4  -3  -2   30.46    1.36
  -4  -3   2   30.12    1.83
  -4   3   2   32.33    2.17
   4   3  -2   30.99    1.72
  -4   3   2   25.00    2.21
  -4   3   2   31.31    1.55
  -4   3   2   34.22    2.01
   4   3  -2   29.45    2.76
  -3  -3   2  800.65   17.32
   3  -3  -2  783.01   16.77
  -3  -3   2  807.27   18.53
   3  -3  -2  805.43   16.80
  -3  -3   2  811.96   18.74
   3  -3  -2  839.51   17.93
  -3  -3   2  822.58   18.78
  -3  -3   2  841.58   17.44
   3   3  -2  824.61   18.62
  -3   3   2  822.96   17.52
   3   3  -2  806.17   17.22
  -3   3   2  819.84   17.78
  -3   3   2  807.69   16.93
  -3   3   2  811.24   17.40
  -2  -3   2  170.46    5.24
   2  -3  -2  174.03    4.44
   2  -3  -2  166.91    4.34
  -2  -3   2  181.88    4.70
   2  -3  -2  172.03    4.34
  -2  -3   2  168.04    4.61
   2  -3  -2  167.19    4.54
  -2  -3   2  178.19    5.26
  -2  -3   2  173.61    5.24
   2   3  -2  178.22    5.28
  -2   3   2  171.13    4.40
   2   3  -2  178.25    5.35
   2   3  -2  174.23    4.59
  -2   3   2  171.12    4.49
  -2   3   2  175.05    4.42
   2   3  -2  173.48    4.60
  -2   3   2  173.06    4.40
   0  -3  -2   50.76    2.03
   0  -3   2   54.36    2.21
   0  -3   2   51.93    1.88
   0  -3  -2   49.20    2.18
   0  -3   2   52.55    1.88
   0   3  -2   52.47    1.89
   0   3   2   47.04    2.14
   0   3  -2   45.10    2.13
   0   3   2   51.55    2.06
   0   3   2   52.11    1.57
   0   3  -2   51.83    1.96
  -1  -3  -2    5.72    0.89
   1  -3   2    6.47    1.08
  -1  -3  -2    6.60    1.05
   1  -3   2    6.16    0.51
   1  -3   2    8.17    0.99
   1   3   2    5.47    1.02
   1   3   2    7.29    1.14
  -1   3  -2    5.56    0.98
  -1   3  -2    7.91    1.00
  -1   3  -2    6.70    0.51
   1   3   2    5.78    0.99
  -2  -3  -2    9.94    1.37
  -2  -3  -2   11.21    1.41
   2  -3   2   12.24    1.41
  -2  -3  -2   10.37    1.35
   2   3   2   11.54    1.62
  -2   3  -2   11.73    1.28
   2   3   2   13.10    1.47
  -2   3  -2   11.78    1.34
   3  -3   2   95.69    4.70
  -3  -3  -2   86.28    4.14
  -3  -3  -2   96.28    3.87
  -3  -3  -2   96.92    3.85
   3  -3   2   95.75    3.65
  -3   3  -2   93.60    2.43
  -3   3  -2   97.63    3.90
   3   3   2   92.92    4.44
   3   3   2  100.17    3.90
  -3   3  -2   95.03    3.66
  -4  -3  -2   31.51    2.88
  -4  -3  -2   29.71    2.37
  -4  -3  -2   30.50    2.43
   4  -3   2   26.90    2.66
   4  -3   2   28.82    1.48
   4  -3   2   28.57    2.16
   4   3   2   27.51    2.52
  -4   3  -2   27.19    1.41
   4   3   2   28.42    2.30
   4   3   2   29.20    2.70
  -4   3  -2   18.21    2.54
  -4   3  -2   26.10    2.13
  -5  -3  -2  250.17    8.75
  -5  -3  -2  245.43    7.53
   5  -3   2  235.57    8.38
  -5  -3  -2  241.61    7.67
   5  -3   2  239.11    7.08
   5  -3   2  240.51    6.25
  -5   3  -2  246.24    7.24
  -5   3  -2  249.87    8.12
  -5   3  -2  236.73    6.15
   5   3   2  239.61    8.83
   5   3   2  239.42    7.87
   5   3   2  240.87    7.32
   6  -3   2   26.70    3.36
  -6  -3  -2   24.09    2.52
   6  -3   2   23.33    2.14
  -6  -3  -2   25.34    2.60
  -6  -3  -2   31.31    6.04
  -6   3  -2   25.37    1.85
  -6   3  -2   22.97    1.90
  -6   3  -2   25.60    2.38
   6   3   2   23.99    2.30
   6   3   2   24.42    2.96
  -6   3  -2   27.07    3.22
   7  -3   2    6.72    2.18
  -7  -3  -2    7.22    1.94
  -7  -3  -2    9.43    1.88
   7  -3   2    9.53    1.62
  -7   3  -2    8.14    1.53
  -7   3  -2    6.99    1.59
  -7   3  -2    7.65    1.35
   7   3   2    5.52    2.03
   7   3   2    7.72    2.38
  -7   3  -2    6.35    2.16
   8  -3   2   -0.85    0.92
  -8  -3  -2   -1.38    1.38
   8  -3   2    2.18    2.11
  -8  -3  -2    2.10    1.43
   8   3   2   -0.60    1.77
   8   3   2    0.57    1.07
  -8   3  -2    0.95    1.06
  -8   3  -2    2.13    1.29
  -8   3  -2   -0.70    0.93
   8   3   2   -4.90    1.87
  -9  -3  -2    0.48    1.15
  -9  -3  -2    0.99    1.25
   9   3   2    1.91    1.84
   9   3   2   -0.07    1.04
  -9   3  -2    3.22    1.53
   9   3   2   -1.15    2.24
  -9   3  -2    2.06    1.15
  -9  -4   2    7.63    3.32
   9  -4  -2   16.12    3.32
  -9  -4   2    6.99    1.16
  -9   4   2    6.32    1.64
  -9   4   2    9.01    2.02
   9   4  -2   13.48    3.16
  -8  -4   2    0.51    0.87
  -8  -4   2   -1.60    1.44
  -8  -4   2    1.44    2.37
   8  -4  -2   -0.79    1.65
  -8  -4   2    0.99    0.88
  -8   4   2    0.50    0.46
   8   4  -2    0.43    1.80
  -8   4   2    1.63    1.20
  -8   4   2    1.02    1.49
  -8   4   2   -1.56    1.15
  -7  -4   2   36.81    3.79
   7  -4  -2   39.65    3.77
  -7  -4   2   36.84    2.56
  -7  -4   2   38.58    4.81
  -7  -4   2   38.25    2.45
  -7  -4   2   40.10    4.19
  -7   4   2   36.35    3.25
  -7   4   2   36.51    1.95
  -7   4   2   36.78    2.91
  -7   4   2   44.20    2.91
  -6  -4   2   -0.43    1.22
   6  -4  -2   -0.01    0.31
  -6  -4   2   -0.60    1.33
   6  -4  -2    0.60    1.44
  -6  -4   2   -0.61    0.79
  -6  -4   2   -1.27    1.11
  -6  -4   2   -0.35    0.74
   6  -4  -2   -0.19    0.26
   6   4  -2   -0.48    0.58
  -6   4   2   -0.74    1.16
  -6   4   2   -0.26    1.03
  -6   4   2   -1.03    0.84
  -6   4   2    0.13    0.61
   6   4  -2    0.52    1.59
  -5  -4   2   16.18    2.68
  -5  -4   2   13.88    2.43
   5  -4  -2   19.56    2.43
  -5  -4   2   17.75    2.51
   5  -4  -2   14.96    1.10
   5  -4  -2   15.60    1.10
  -5  -4   2   16.25    1.70
  -5  -4   2   15.21    1.63
   5   4  -2   15.17    1.46
  -5   4   2   16.38    2.23
  -5   4   2   15.05    1.32
  -5   4   2   17.21    1.88
  -5   4   2   15.84    1.78
   5   4  -2   11.31    2.27
  -4  -4   2   -0.74    0.76
  -4  -4   2    0.16    0.79
   4  -4  -2   -0.42    0.55
  -4  -4   2    0.11    1.53
   4  -4  -2    0.44    0.55
  -4  -4   2    1.74    1.27
  -4  -4   2    1.65    1.12
   4   4  -2    1.25    1.47
   4   4  -2    0.04    0.69
  -4   4   2    0.93    0.99
  -4   4   2   -0.39    0.81
  -4   4   2   -0.16    0.80
  -4   4   2    0.76    0.65
   3  -4  -2   22.55    1.70
  -3  -4   2   22.57    2.52
   3  -4  -2   21.16    1.47
  -3  -4   2   20.65    2.15
  -3  -4   2   21.64    2.43
  -3  -4   2   22.26    1.84
  -3  -4   2   21.63    1.77
   3  -4  -2   21.83    1.87
   3  -4  -2   23.82    1.54
   3   4  -2   22.03    1.68
   3   4  -2   25.07    2.60
  -3   4   2   21.36    1.62
  -3   4   2   22.31    1.56
  -3   4   2   24.29    1.60
  -2  -4   2 2323.85   89.71
   2  -4  -2 2366.11   84.46
  -2   4   2 2362.45   86.00
  -1   4   2 2416.31   88.83
   0  -4   2  492.76   11.65
   0  -4  -2  532.76   11.78
   0  -4  -2  511.97   10.71
   0  -4   2  523.19   11.22
   0  -4  -2  529.31   10.75
   0  -4   2  506.41   11.18
   0  -4  -2  496.57   11.37
   0  -4   2  507.03   11.68
   0  -4  -2  520.24   11.77
   0   4  -2  511.40   11.24
   0   4   2  526.74   11.79
   0   4  -2  509.15   11.22
   0   4  -2  505.86   11.71
   0   4   2  503.55   11.41
   1  -4   2 1276.30   76.00
  -2  -4  -2 1396.52   29.64
  -2  -4  -2 1400.66   29.63
  -3  -4  -2  455.78   11.49
  -3  -4  -2  458.32   11.48
   3  -4   2  446.85   11.58
  -3  -4  -2  450.65   11.87
   3  -4   2  446.67   11.25
  -3   4  -2  469.43   11.25
  -3   4  -2  463.95   11.23
   3   4   2  463.51   11.43
   3   4   2  446.80   11.60
   3   4   2  460.28   11.98
  -4  -4  -2   26.22    2.40
   4  -4   2   27.23    2.66
  -4  -4  -2   30.08    2.67
   4  -4   2   30.46    2.31
  -4  -4  -2   26.35    2.34
  -4   4  -2   28.56    1.18
  -4   4  -2   28.48    1.18
   4   4   2   31.26    3.04
  -4   4  -2   33.22    2.35
   4   4   2   28.13    2.34
   4   4   2   28.89    2.70
   5  -4   2   38.55    3.10
  -5  -4  -2   43.13    3.05
  -5  -4  -2   42.13    3.36
  -5  -4  -2   39.75    3.02
   5  -4   2   43.68    2.77
  -5   4  -2   44.00    3.14
   5   4   2   44.50    3.78
  -5   4  -2   45.65    1.85
   5   4   2   42.85    2.90
  -5   4  -2   45.16    1.86
  -5   4  -2   41.31    2.74
   5   4   2   48.82    3.43
  -6  -4  -2   32.57    3.33
  -6  -4  -2   34.24    3.00
   6  -4   2   33.01    2.50
  -6  -4  -2   35.07    3.08
   6  -4   2   40.18    3.76
  -6   4  -2   36.05    1.90
  -6   4  -2   37.69    3.28
  -6   4  -2   38.06    2.81
   6   4   2   35.03    2.78
   6   4   2   37.27    4.36
  -6   4  -2   34.60    1.94
   6   4   2   29.85    3.16
   7  -4   2  109.95    6.33
   7  -4   2  104.42    4.39
  -7  -4  -2   92.16    5.08
  -7  -4  -2  104.54    5.09
   7   4   2  110.51    5.75
   7   4   2   98.31    6.18
  -7   4  -2  105.77    3.70
  -7   4  -2  103.48    3.75
  -7   4  -2  100.55    4.64
   7   4   2  106.59    4.83
  -7   4  -2  105.71    5.67
  -8  -4  -2   16.89    2.42
   8  -4   2   11.40    3.03
  -8  -4  -2   13.52    2.70
  -8  -4  -2   15.24    2.35
   8  -4   2   14.09    1.84
   8   4   2   13.50    3.73
   8   4   2   11.95    1.89
  -8   4  -2   14.61    1.66
  -8   4  -2   14.39    2.04
   8   4   2   14.77    2.94
   9  -4   2    4.60    3.09
  -9  -4  -2    4.31    1.52
  -9  -4  -2    6.36    1.76
   9   4   2    2.06    1.30
  -9   4  -2    3.57    1.13
   9   4   2    5.17    2.10
   9   4   2    8.16    3.33
  -9   4  -2    1.03    1.09
   9  -5  -2   46.26    4.62
  -9  -5   2   51.30    5.30
  -9  -5   2   53.48    2.92
  -9  -5   2   52.89    2.95
  -9   5   2   47.91    3.21
  -9   5   2   53.56    3.40
   9   5  -2   52.91    4.95
  -8  -5   2    5.37    1.36
  -8  -5   2    4.35    1.27
   8  -5  -2    5.43    2.48
  -8  -5   2    1.62    2.53
  -8   5   2    6.05    0.90
  -8   5   2    4.46    1.77
  -8   5   2    6.43    1.59
   8   5  -2    8.98    2.51
  -8   5   2    7.77    1.65
   7  -5  -2   32.97    3.46
  -7  -5   2   29.56    2.50
  -7  -5   2   34.26    3.53
  -7  -5   2   34.21    2.51
  -7  -5   2   41.25    4.79
  -7   5   2   34.37    2.59
  -7   5   2   31.64    1.96
   7   5  -2   34.68    2.10
   7   5  -2   33.46    4.00
  -7   5   2   30.46    2.41
  -7   5   2   35.58    3.21
  -6  -5   2   21.13    2.81
  -6  -5   2   14.83    3.60
   6  -5  -2   17.76    1.25
  -6  -5   2   18.62    2.36
   6  -5  -2   16.26    2.56
  -6  -5   2   16.22    2.84
   6  -5  -2   17.54    1.22
  -6  -5   2   20.91    2.18
  -6   5   2   17.57    1.96
  -6   5   2   18.11    1.67
   6   5  -2   17.39    2.96
   6   5  -2   16.22    1.70
  -6   5   2   19.14    2.57
  -6   5   2   18.83    2.05
   5  -5  -2   22.22    1.50
  -5  -5   2   22.87    2.99
  -5  -5   2   21.92    2.06
   5  -5  -2   23.09    2.37
  -5  -5   2   24.52    2.04
  -5  -5   2   21.59    3.13
   5  -5  -2   20.71    1.46
  -5  -5   2   26.02    3.05
   5   5  -2   24.73    3.05
  -5   5   2   23.69    1.87
   5   5  -2   25.09    1.89
  -5   5   2   21.03    1.68
  -5   5   2   23.74    1.81
  -4  -5   2  903.25   20.15
  -4  -5   2  881.37   21.18
  -4  -5   2  881.81   21.63
  -4  -5   2  890.47   21.58
   4  -5  -2  911.97   19.32
   4  -5  -2  899.15   20.22
  -4  -5   2  901.03   20.01
   4  -5  -2  926.69   19.35
  -4   5   2  911.78   20.01
   4   5  -2  890.99   19.82
  -4   5   2  916.93   19.59
  -4   5   2  906.35   19.52
   4   5  -2  900.44   21.44
  -4   5   2  914.19   19.35
  -3  -5   2    7.04    1.32
  -3  -5   2    0.45    1.42
  -3  -5   2    4.13    1.41
  -3  -5   2    7.38    1.34
   3  -5  -2    4.79    1.13
   3  -5  -2    4.85    0.98
   3  -5  -2    6.02    1.08
  -3  -5   2    5.61    1.49
   3  -5  -2    4.44    1.03
   3   5  -2    3.41    1.05
  -3   5   2    7.01    1.11
  -3   5   2    5.24    1.06
  -3   5   2    4.87    0.98
   3   5  -2    5.06    1.43
  -2  -5   2   37.16    2.56
   2  -5  -2   36.64    2.08
  -2  -5   2   41.72    2.38
   2  -5  -2   40.53    1.63
  -2  -5   2   44.00    2.54
   2  -5  -2   36.13    2.37
   2  -5  -2   41.10    1.98
   2   5  -2   43.30    2.68
   2   5  -2   41.16    2.74
  -2   5   2   41.16    1.51
  -2   5   2   36.79    2.09
   2   5  -2   41.09    2.70
  -2   5   2   34.86    2.41
   2   5  -2   39.86    2.34
  -2   5   2   45.57    2.01
   1  -5  -2  196.10    4.05
   1  -5  -2  190.42    5.10
   1  -5  -2  194.44    5.56
  -1  -5   2  193.38    5.66
  -1  -5   2  184.56    5.47
  -1  -5   2  190.04    5.38
  -1  -5   2  187.23    5.67
   1   5  -2  191.88    5.51
  -1   5   2  192.31    5.13
   1   5  -2  198.06    5.66
  -1   5   2  191.23    4.06
   1   5  -2  184.33    5.56
  -1   5   2  189.15    5.51
   1   5  -2  187.83    5.55
  -1   5   2  196.10    5.54
   0  -5   2  194.25    5.76
   0  -5  -2  203.93    4.75
   0  -5  -2  197.35    5.39
   0  -5  -2  214.39    5.94
   0  -5   2  199.71    5.28
   0  -5   2  187.71    5.73
   0  -5  -2  196.59    4.78
   0  -5   2  201.02    5.23
   0  -5  -2  195.26    5.82
   0   5  -2  195.63    5.28
   0   5   2  199.71    5.47
   0   5   2  198.85    5.83
   0   5  -2  199.31    5.79
   0   5  -2  208.40    5.32
  -1  -5  -2  119.95    4.20
  -1  -5  -2  113.38    4.16
   1  -5   2  111.64    3.01
   1  -5   2  111.02    3.49
  -1  -5  -2  109.04    3.65
  -1  -5  -2  106.36    3.77
   1  -5   2  112.37    4.04
   1   5   2  110.33    4.10
  -1   5  -2  108.66    3.98
  -1   5  -2  110.64    3.44
   1   5   2  113.42    3.68
  -1   5  -2  111.10    3.07
   1   5   2  108.76    3.87
  -2  -5  -2   58.07    2.87
  -2  -5  -2   50.25    2.90
  -2  -5  -2   58.86    3.10
   2  -5   2   58.24    2.67
   2  -5   2   56.23    1.36
  -2   5  -2   52.69    2.85
   2   5   2   52.71    2.94
   2   5   2   55.31    3.09
  -2   5  -2   57.26    1.40
  -2   5  -2   56.03    2.50
   2   5   2   58.20    3.08
   3  -5   2  539.68   13.15
  -3  -5  -2  533.66   13.41
   3  -5   2  516.71   13.13
  -3  -5  -2  544.06   13.81
  -3  -5  -2  547.45   13.48
   3   5   2  538.11   13.83
  -3   5  -2  554.15   12.87
   3   5   2  531.79   13.51
  -3   5  -2  562.07   13.19
   4  -5   2   78.58    4.05
  -4  -5  -2   78.67    4.01
   4  -5   2   78.71    3.66
  -4  -5  -2   73.71    4.15
  -4  -5  -2   90.47    4.14
   4   5   2   80.66    4.37
   4   5   2   78.93    3.82
   4   5   2   79.27    4.23
  -4   5  -2   76.83    3.66
  -5  -5  -2    1.94    1.34
  -5  -5  -2   -0.10    1.02
   5  -5   2   -0.96    0.89
   5  -5   2   -0.32    1.22
  -5  -5  -2   -0.27    1.00
  -5   5  -2    0.75    0.43
   5   5   2    2.06    1.88
   5   5   2   -1.02    1.34
  -5   5  -2   -1.46    1.01
  -5   5  -2    1.17    0.43
   5   5   2    1.50    1.16
  -5   5  -2    0.11    0.94
  -6  -5  -2   66.58    4.27
   6  -5   2   66.73    4.64
   6  -5   2   70.54    3.69
  -6  -5  -2   66.57    4.05
  -6  -5  -2   62.16    4.80
   6   5   2   72.54    4.94
  -6   5  -2   72.46    2.38
  -6   5  -2   77.79    4.47
  -6   5  -2   73.15    2.38
  -6   5  -2   78.63    3.95
   6   5   2   70.21    3.92
   6   5   2   67.35    4.55
  -7  -5  -2    3.90    1.57
   7  -5   2    2.35    1.20
   7  -5   2    4.04    2.26
  -7  -5  -2    3.98    1.73
   7   5   2    4.80    2.00
  -7   5  -2    4.76    0.90
  -7   5  -2    3.61    1.91
  -7   5  -2    3.70    0.87
  -7   5  -2    3.20    1.45
   7   5   2    4.49    1.43
   7   5   2    4.72    2.19
   8  -5   2   87.85    3.95
  -8  -5  -2   86.01    4.83
   8  -5   2   85.77    6.12
  -8  -5  -2   90.73    5.02
  -8   5  -2   87.43    4.41
   8   5   2   83.76    6.48
  -8   5  -2   82.63    2.91
   8   5   2   79.42    4.23
   8   5   2   83.36    5.49
  -8   5  -2   87.56    2.99
  -9  -5  -2   63.72    5.92
  -9  -5  -2   54.89    3.98
  -9  -5  -2   63.03    4.18
   9  -5   2   55.28    6.82
   9   5   2   49.18    3.36
   9   5   2   54.07    5.15
  -9   5  -2   52.06    2.18
  -9   5  -2   52.64    2.14
   9   5   2   60.03    5.69
   9  -6  -2   23.85    3.96
  -9  -6   2   27.82    2.42
  -9  -6   2   25.87    2.40
  -9  -6   2   33.99    5.11
  -9   6   2   22.56    2.38
   9   6  -2   20.77    3.82
  -9   6   2   20.42    2.38
   8  -6  -2  190.96    8.18
  -8  -6   2  174.20    6.33
  -8  -6   2  172.65    6.23
  -8  -6   2  172.08    8.97
  -8   6   2  180.42    5.95
   8   6  -2  184.26    8.60
  -8   6   2  181.87    7.60
  -8   6   2  179.69    6.81
   7  -6  -2   90.30    2.54
   7  -6  -2   91.73    5.28
  -7  -6   2   92.92    4.30
  -7  -6   2   81.31    5.28
   7  -6  -2   94.24    2.59
  -7  -6   2   97.27    4.47
  -7  -6   2  101.48    6.49
  -7   6   2   92.19    3.62
   7   6  -2   87.04    3.71
  -7   6   2   90.85    3.80
  -7   6   2   90.14    3.93
  -7   6   2   89.87    4.79
   7   6  -2   89.10    5.67
  -6  -6   2  281.60   10.63
   6  -6  -2  290.26    7.40
  -6  -6   2  293.30   10.07
   6  -6  -2  290.84    7.46
   6  -6  -2  311.49    9.68
  -6  -6   2  297.06   10.71
  -6  -6   2  298.16    8.64
   6   6  -2  286.07    8.16
  -6   6   2  300.32    7.96
  -6   6   2  293.43    9.03
  -6   6   2  310.51    8.66
   6   6  -2  310.50   10.55
  -6   6   2  265.71    7.88
   5  -6  -2  286.23    7.46
   5  -6  -2  282.19    8.58
  -5  -6   2  285.66    9.92
  -5  -6   2  276.74    8.17
  -5  -6   2  276.80    9.79
   5  -6  -2  279.86    7.36
  -5  -6   2  280.32    9.40
  -5  -6   2  292.81    8.44
   5   6  -2  286.41    8.03
  -5   6   2  280.00    7.58
  -5   6   2  278.36    8.49
  -5   6   2  283.61    8.22
  -5   6   2  288.80    7.40
   5   6  -2  283.06    9.62
   4  -6  -2  159.24    5.26
   4  -6  -2  152.08    4.84
  -4  -6   2  162.28    6.40
   4  -6  -2  148.96    4.82
  -4  -6   2  151.40    5.36
  -4  -6   2  155.15    6.25
  -4  -6   2  147.20    5.37
  -4  -6   2  166.63    6.24
  -4   6   2  152.94    4.72
  -4   6   2  161.10    5.05
  -4   6   2  151.37    4.92
   4   6  -2  154.82    5.27
   4   6  -2  148.58    6.23
  -4   6   2  161.65    4.63
   3  -6  -2  530.61   12.24
  -3  -6   2  553.50   13.24
  -3  -6   2  547.38   13.96
   3  -6  -2  537.70   12.67
  -3  -6   2  529.87   13.73
   3  -6  -2  550.85   12.75
  -3  -6   2  548.74   13.24
   3  -6  -2  539.79   12.25
  -3  -6   2  548.47   13.84
   3   6  -2  490.50   13.24
  -3   6   2  556.25   12.84
  -3   6   2  558.00   12.21
   3   6  -2  542.68   13.92
  -3   6   2  550.69   12.01
  -2  -6   2  426.67   11.21
   2  -6  -2  444.85    9.52
   2  -6  -2  453.18   10.81
  -2  -6   2  444.27   11.18
  -2  -6   2  448.05   11.11
   2  -6  -2  441.11   10.79
   2  -6  -2  432.28   10.16
  -2  -6   2  431.90   11.03
   2   6  -2  433.33   11.01
   2   6  -2  444.52   11.45
  -2   6   2  437.96    9.33
  -2   6   2  446.45   10.83
   2   6  -2  452.62   11.45
  -2   6   2  435.22   10.80
  -2   6   2  435.18   10.15
  -1  -6   2   38.59    2.47
   1  -6  -2   31.00    2.14
  -1  -6   2   42.02    2.15
   1  -6  -2   38.70    1.23
   1  -6  -2   37.94    2.00
   1  -6  -2   37.10    2.37
  -1  -6   2   39.08    2.46
  -1  -6   2   37.29    2.21
  -1   6   2   39.49    2.43
   1   6  -2   38.55    2.29
   1   6  -2   41.01    2.51
  -1   6   2   37.68    2.07
  -1   6   2   36.67    2.34
   1   6  -2   39.96    2.49
   1   6  -2   36.83    2.40
   0  -6  -2  440.31    9.46
   0  -6  -2  413.12   10.25
   0  -6   2  433.80   10.84
   0  -6   2  439.99   10.88
   0  -6  -2  452.46   10.97
   0  -6  -2  433.86    9.55
   0  -6   2  427.70   10.12
   0  -6  -2  443.10   10.88
   0  -6   2  419.26    9.96
   0   6  -2  438.48   10.22
   0   6  -2  434.33   10.83
   0   6   2  433.65   10.41
   0   6   2  413.16   10.73
   0   6  -2  424.60   10.05
   0   6   2  438.79   10.89
   1  -6   2  108.91    4.24
   1  -6   2  111.55    3.27
  -1  -6  -2  112.78    4.38
  -1  -6  -2  111.45    3.80
  -1  -6  -2  108.63    4.37
   1  -6   2  108.16    4.21
  -1  -6  -2  112.22    3.80
   1  -6   2  112.43    3.62
  -1  -6  -2  114.36    4.15
   1   6   2  109.97    4.34
  -1   6  -2  110.11    3.31
  -1   6  -2  107.66    4.23
  -1   6  -2  110.71    3.55
   2  -6   2  224.91    4.95
  -2  -6  -2  211.74    6.96
   2  -6   2  224.11    6.72
  -2  -6  -2  218.89    6.75
   2  -6   2  220.77    6.23
  -2  -6  -2  215.82    6.74
  -2   6  -2  235.13    6.91
   2   6   2  220.75    6.88
   2   6   2  231.83    7.07
  -2   6  -2  227.70    5.03
  -2   6  -2  216.80    6.03
   3  -6   2   67.53    3.51
   3  -6   2   76.47    3.51
  -3  -6  -2   67.98    4.49
  -3  -6  -2   65.90    3.65
  -3  -6  -2   68.41    3.71
  -3  -6  -2   74.76    3.86
  -3   6  -2   70.97    3.54
   3   6   2   70.50    3.91
   3   6   2   67.69    3.67
  -3   6  -2   72.97    3.19
   4  -6   2   53.69    3.14
  -4  -6  -2   53.13    3.53
  -4  -6  -2   49.22    3.18
   4  -6   2   50.96    3.26
  -4  -6  -2   46.62    3.25
  -4   6  -2   48.20    3.03
   4   6   2   49.59    3.70
   4   6   2   52.95    3.35
  -4   6  -2   54.03    3.53
   4   6   2   52.89    3.64
  -5  -6  -2    9.98    1.91
  -5  -6  -2    7.56    2.35
   5  -6   2   10.19    1.69
   5  -6   2    8.61    2.07
  -5  -6  -2   12.98    2.33
  -5  -6  -2    9.75    1.93
  -5   6  -2    7.34    1.62
   5   6   2    7.74    2.42
   5   6   2    8.74    1.78
  -5   6  -2   10.41    1.94
   5   6   2   10.51    2.13
  -6  -6  -2    4.39    1.97
  -6  -6  -2    4.42    1.88
  -6  -6  -2    1.39    1.40
   6  -6   2    2.85    1.17
   6  -6   2    3.89    2.17
   6  -6   2    3.40    1.27
  -6  -6  -2    4.21    1.75
   6   6   2    4.67    2.07
   6   6   2    3.74    1.46
  -6   6  -2    3.68    1.65
  -6   6  -2    3.25    1.39
   6   6   2    5.39    2.46
   7  -6   2  144.44    7.38
  -7  -6  -2  149.77    6.52
  -7  -6  -2  156.77    6.54
   7  -6   2  147.94    5.74
  -7  -6  -2  157.33    7.01
   7   6   2  146.96    6.12
   7   6   2  165.08    7.53
  -7   6  -2  150.95    6.75
   7   6   2  157.01    8.24
  -7   6  -2  149.83    6.03
  -8  -6  -2   35.31    3.43
  -8  -6  -2   37.52    3.63
   8  -6   2   47.27    4.71
  -8  -6  -2   43.35    5.72
   8  -6   2   38.95    2.80
  -8   6  -2   42.71    3.27
   8   6   2   34.78    3.16
   8   6   2   37.96    5.02
   8   6   2   37.78    4.51
  -9  -6  -2   18.50    2.70
   9  -6   2   17.52    3.82
   9   6   2   24.91    3.93
   9   6   2   14.88    2.41
   9  -7  -2   21.66    3.76
  -9  -7   2   19.80    4.73
  -9  -7   2   17.85    2.22
  -9  -7   2   18.99    2.31
  -9   7   2   17.89    1.97
  -8  -7   2   17.09    2.27
   8  -7  -2   21.01    3.28
  -8  -7   2   17.33    2.28
  -8  -7   2   19.56    4.10
  -8   7   2   17.83    1.95
  -8   7   2   20.85    2.78
   8   7  -2   18.33    3.52
  -8   7   2   16.89    2.00
   7  -7  -2    6.18    2.04
   7  -7  -2    2.80    0.82
  -7  -7   2    3.26    1.45
  -7  -7   2    2.95    1.95
  -7  -7   2    0.90    1.35
   7   7  -2    2.65    1.10
  -7   7   2    3.42    1.23
   7   7  -2    0.61    1.99
  -7   7   2    1.89    1.03
  -7   7   2    2.22    1.48
  -7   7   2    2.55    1.01
  -6  -7   2    2.15    2.06
   6  -7  -2    1.29    1.68
   6  -7  -2   -0.49    0.71
   6  -7  -2    1.12    0.81
  -6  -7   2    1.04    1.19
  -6  -7   2    1.27    1.94
  -6  -7   2    1.36    1.29
  -6  -7   2    0.58    1.13
  -6   7   2   -2.09    1.00
   6   7  -2   -0.04    0.97
  -6   7   2    1.20    0.93
  -6   7   2    0.04    1.04
   6   7  -2    2.14    2.08
  -6   7   2    1.60    1.15
   5  -7  -2  336.19    9.45
   5  -7  -2  331.26    8.65
  -5  -7   2  323.44   10.79
  -5  -7   2  329.08    9.58
  -5  -7   2  320.30   10.94
  -5  -7   2  326.18   10.47
  -5  -7   2  335.23    9.53
   5  -7  -2  322.58    8.58
   5   7  -2  316.45   10.69
  -5   7   2  317.71    8.90
  -5   7   2  330.55    8.19
   5   7  -2  311.65    9.09
  -5   7   2  318.41    8.81
  -5   7   2  325.20    8.41
  -4  -7   2  651.67   16.05
   4  -7  -2  647.11   15.34
  -4  -7   2  659.52   17.11
   4  -7  -2  657.04   15.31
  -4  -7   2  654.01   16.94
  -4  -7   2  667.78   17.26
   4  -7  -2  666.93   14.87
   4  -7  -2  647.54   15.31
  -4  -7   2  670.85   16.17
  -4   7   2  677.45   14.97
  -4   7   2  664.71   15.55
   4   7  -2  673.51   15.95
  -4   7   2  677.73   14.71
   4   7  -2  643.94   16.98
   3  -7  -2    1.65    1.02
  -3  -7   2    2.35    1.17
   3  -7  -2    3.02    0.86
   3  -7  -2    0.07    0.76
  -3  -7   2    1.97    1.45
  -3  -7   2   -0.17    1.05
  -3  -7   2    1.47    1.14
   3  -7  -2    1.03    0.88
  -3  -7   2    0.10    1.02
   3   7  -2    1.42    0.95
  -3   7   2   -0.08    0.62
  -3   7   2   -0.20    0.87
   3   7  -2    2.07    1.54
  -3   7   2    1.58    0.87
   3   7  -2    1.03    1.07
  -2  -7   2  808.70   18.90
   2  -7  -2  792.54   18.52
   2  -7  -2  829.67   17.79
  -2  -7   2  810.38   18.75
   2  -7  -2  820.76   18.60
   2  -7  -2  840.11   16.89
  -2  -7   2  822.02   18.91
  -2  -7   2  820.52   19.05
   2   7  -2  838.00   18.92
   2   7  -2  811.88   19.05
  -2   7   2  841.84   18.70
   2   7  -2  807.42   19.04
  -2   7   2  846.30   16.72
  -2   7   2  776.96   18.51
  -2   7   2  790.18   17.70
  -1  -7   2  245.19    7.48
  -1  -7   2  243.36    6.86
  -1  -7   2  258.11    7.57
   1  -7  -2  247.18    7.35
   1  -7  -2  247.85    6.69
  -1  -7   2  242.50    7.18
   1  -7  -2  245.05    7.38
   1  -7  -2  249.42    5.54
   1   7  -2  249.51    7.46
   1   7  -2  263.59    7.55
  -1   7   2  247.62    5.62
   1   7  -2  249.20    7.10
   1   7  -2  261.67    7.44
  -1   7   2  246.73    6.77
   0  -7   2  851.22   19.07
   0  -7   2  934.00   20.16
   0  -7  -2  875.50   18.25
   0  -7   2  908.63   18.96
   0  -7  -2  885.11   19.99
   0  -7  -2  841.10   19.24
   0  -7  -2  883.75   18.41
   0  -7  -2  874.88   20.03
   0  -7   2  888.34   20.01
   0   7   2  866.13   19.92
   0   7  -2  896.68   20.03
   0   7   2  851.50   19.91
   0   7  -2  854.21   18.98
   0   7  -2  864.29   19.16
   1  -7   2  103.29    4.36
   1  -7   2  101.12    3.28
  -1  -7  -2  103.16    4.02
  -1  -7  -2   98.64    4.41
   1  -7   2   98.10    3.49
  -1  -7  -2   98.51    3.77
   1  -7   2   97.60    4.25
  -1  -7  -2   95.13    4.37
  -1  -7  -2  100.41    3.76
  -1   7  -2  101.42    3.38
   1   7   2  102.83    4.14
  -1   7  -2  101.38    4.31
   1   7   2   95.73    4.37
  -1   7  -2   97.55    3.50
  -2  -7  -2  299.58    8.38
  -2  -7  -2  281.37    8.25
   2  -7   2  283.79    8.33
  -2  -7  -2  287.41    8.72
   2  -7   2  302.80    7.72
   2  -7   2  285.40    8.39
  -2  -7  -2  285.86    8.60
   2  -7   2  285.90    6.50
  -2   7  -2  284.31    8.59
   2   7   2  288.71    8.61
   2   7   2  291.04    8.66
   2   7   2  274.74    8.09
  -2   7  -2  290.63    6.63
  -2   7  -2  299.20    7.51
  -3  -7  -2 1078.07   24.45
  -3  -7  -2 1089.86   24.31
  -3  -7  -2 1052.41   24.34
  -3  -7  -2 1092.54   24.37
   3  -7   2 1086.77   23.47
   3  -7   2 1045.43   23.86
   3  -7   2 1028.92   23.72
  -3   7  -2 1050.14   23.90
   3   7   2 1056.37   24.28
   3   7   2 1062.20   24.47
  -3   7  -2 1025.78   22.96
   4  -7   2  218.96    7.09
  -4  -7  -2  218.45    7.63
  -4  -7  -2  216.79    7.98
  -4  -7  -2  220.36    7.69
   4  -7   2  223.81    7.22
   4  -7   2  224.55    7.30
  -4  -7  -2  209.71    7.44
   4   7   2  215.13    7.89
   4   7   2  226.69    7.54
  -4   7  -2  217.95    7.20
   4   7   2  215.70    7.85
  -4   7  -2  227.79    6.89
  -5  -7  -2   88.42    4.71
   5  -7   2   86.19    4.22
   5  -7   2   80.45    4.52
  -5  -7  -2   82.80    4.55
   5  -7   2   84.95    4.05
  -5  -7  -2   85.29    4.99
  -5  -7  -2   81.67    4.58
   5   7   2   79.65    4.90
   5   7   2   78.88    5.13
  -5   7  -2   85.04    4.33
   5   7   2   86.19    4.47
  -5   7  -2   86.47    4.23
  -6  -7  -2  108.33    5.38
   6  -7   2  109.60    4.91
  -6  -7  -2  103.92    6.21
   6  -7   2  106.46    4.68
  -6  -7  -2  106.46    5.48
  -6  -7  -2   99.82    6.55
   6  -7   2  112.77    5.84
  -6   7  -2  103.81    5.15
   6   7   2  108.02    6.00
  -6   7  -2  107.22    5.02
   6   7   2  103.35    6.08
   6   7   2  109.23    5.23
   7  -7   2    3.76    2.42
  -7  -7  -2    1.56    1.57
  -7  -7  -2    3.40    2.56
   7  -7   2    4.09    1.46
  -7  -7  -2    2.92    1.63
  -7  -7  -2    1.06    1.85
  -7   7  -2    5.21    1.60
   7   7   2    6.15    2.91
   7   7   2    2.95    2.02
   7   7   2    2.55    1.46
  -7   7  -2    3.47    1.65
   8  -7   2   71.54    5.44
   8  -7   2   59.41    3.56
  -8  -7  -2   62.39    4.48
  -8  -7  -2   44.21    4.81
  -8  -7  -2   62.28    7.79
   8   7   2   59.45    5.00
   8   7   2   58.85    3.98
  -8   7  -2   61.04    3.91
   8   7   2   60.42    7.74
  -8  -8   2    4.04    1.56
  -8  -8   2    0.98    3.10
   8  -8  -2    3.96    1.73
   8   8  -2    3.65    2.64
  -8   8   2    3.53    1.10
  -8   8   2    3.75    1.47
  -8   8   2    8.13    2.06
  -7  -8   2   -1.62    1.20
  -7  -8   2    0.66    1.68
   7  -8  -2    0.09    0.80
  -7  -8   2    0.57    1.37
   7  -8  -2    1.96    1.77
   7   8  -2    2.46    1.23
  -7   8   2    1.99    1.10
  -7   8   2    2.65    1.03
   7   8  -2    2.53    2.08
  -7   8   2    3.31    1.60
  -6  -8   2   -0.65    1.15
  -6  -8   2    0.45    1.21
   6  -8  -2    0.48    1.37
  -6  -8   2    2.01    1.81
   6  -8  -2    0.95    0.81
  -6  -8   2    1.31    2.08
  -6  -8   2   -1.19    1.05
   6  -8  -2    1.57    0.96
   6   8  -2   -1.60    0.81
  -6   8   2    0.36    0.91
  -6   8   2    1.49    1.03
  -6   8   2    0.16    0.82
   6   8  -2    0.85    1.99
  -6   8   2    0.00    1.13
  -5  -8   2   26.48    2.93
   5  -8  -2   37.37    2.83
   5  -8  -2   34.11    2.52
   5  -8  -2   30.52    2.33
  -5  -8   2   37.25    3.80
  -5  -8   2   33.59    3.02
  -5  -8   2   31.92    3.32
  -5  -8   2   34.14    3.43
  -5   8   2   31.61    2.13
   5   8  -2   36.33    2.83
  -5   8   2   31.31    2.37
  -5   8   2   33.69    2.04
   5   8  -2   38.84    3.85
  -5   8   2   36.33    2.70
   4  -8  -2  319.95    9.09
   4  -8  -2  321.52    9.08
  -4  -8   2  310.93    9.63
   4  -8  -2  337.65    8.76
  -4  -8   2  338.38    9.88
   4  -8  -2  333.14    8.43
  -4  -8   2  335.54   10.48
  -4  -8   2  316.55   10.24
  -4  -8   2  324.23   10.58
  -4   8   2  334.28    9.34
   4   8  -2  319.54   10.41
  -4   8   2  341.72    8.35
  -4   8   2  347.36    8.33
   4   8  -2  348.19    9.73
   3  -8  -2  981.19   20.77
   3  -8  -2  930.61   21.60
   3  -8  -2  988.93   20.39
  -3  -8   2  950.83   22.63
  -3  -8   2  950.63   22.46
  -3  -8   2  949.02   22.60
  -3  -8   2  975.75   22.33
  -3  -8   2  977.82   22.31
   3  -8  -2  952.29   21.74
  -3   8   2  979.10   20.68
   3   8  -2  931.36   22.75
  -3   8   2  980.21   20.04
   3   8  -2  944.23   22.07
  -3   8   2  963.96   21.84
   2  -8  -2  244.67    5.66
   2  -8  -2  235.33    7.38
  -2  -8   2  245.03    7.62
  -2  -8   2  232.46    7.31
  -2  -8   2  248.37    7.74
  -2  -8   2  232.44    7.62
   2  -8  -2  239.83    6.56
  -2   8   2  238.20    7.42
   2   8  -2  233.78    7.50
   2   8  -2  244.82    7.73
  -2   8   2  240.77    5.51
   2   8  -2  241.87    7.67
  -2   8   2  237.05    7.42
   2   8  -2  234.75    7.56
  -2   8   2  243.00    6.67
   1  -8  -2  431.16   11.66
   1  -8  -2  448.05    9.60
   1  -8  -2  437.09   10.86
  -1  -8   2  441.68   11.41
   1  -8  -2  446.39   11.80
  -1  -8   2  441.65   12.07
  -1  -8   2  447.49   11.07
  -1  -8   2  478.06   12.07
  -1   8   2  453.47    9.74
  -1   8   2  459.50   11.82
   1   8  -2  474.94   12.05
   1   8  -2  456.51   11.66
  -1   8   2  460.69   11.84
   1   8  -2  461.19   11.39
  -1   8   2  396.73   11.58
   1   8  -2  449.51   11.84
   0  -8  -2   11.13    1.56
   0  -8   2   16.31    1.86
   0  -8   2   14.27    2.11
   0  -8  -2   15.02    1.47
   0  -8   2   13.39    1.61
   0  -8  -2   14.14    2.09
   0  -8  -2   14.44    1.26
   0  -8   2   10.83    1.86
   0  -8  -2   12.72    2.12
   0   8   2    9.68    1.88
   0   8   2   17.10    2.30
   0   8  -2   13.43    1.66
   0   8  -2   15.48    2.10
   0   8   2   13.26    1.92
   0   8  -2   12.16    1.76
  -1  -8  -2  137.21    4.80
   1  -8   2  146.06    4.45
  -1  -8  -2  139.93    5.25
   1  -8   2  151.33    5.64
   1  -8   2  147.07    4.61
  -1  -8  -2  148.51    5.74
  -1  -8  -2  150.23    4.81
   1  -8   2  152.15    5.66
  -1  -8  -2  149.59    5.78
  -1   8  -2  144.57    4.56
   1   8   2  149.33    5.74
  -1   8  -2  139.05    5.51
   1   8   2  142.71    5.34
  -1   8  -2  150.07    4.61
  -2  -8  -2  911.62   21.19
  -2  -8  -2  974.68   22.09
   2  -8   2  920.53   19.40
  -2  -8  -2  942.39   22.11
  -2  -8  -2  930.50   21.32
   2  -8   2  940.85   21.89
   2  -8   2  953.96   21.70
  -2  -8  -2  915.07   21.57
   2  -8   2  938.06   20.52
  -2   8  -2  930.16   20.31
   2   8   2  923.64   21.78
  -2   8  -2  942.52   19.58
   2   8   2  962.54   22.04
  -2   8  -2  928.46   21.66
  -3  -8  -2  380.99   11.04
  -3  -8  -2  399.18   11.27
   3  -8   2  394.51   10.29
   3  -8   2  391.24   10.83
  -3  -8  -2  387.04   11.20
  -3  -8  -2  407.17   11.47
  -3  -8  -2  381.31   11.17
  -3   8  -2  401.63   11.02
   3   8   2  372.83   11.18
  -3   8  -2  392.32    9.94
  -3   8  -2  393.51    8.23
   3   8   2  396.49   11.24
   4  -8   2   80.88    4.04
  -4  -8  -2   68.62    4.53
  -4  -8  -2   65.43    4.08
  -4  -8  -2   72.65    4.30
   4  -8   2   74.36    3.87
  -4  -8  -2   75.44    4.36
   4  -8   2   75.72    4.01
  -4  -8  -2   72.23    4.48
  -4   8  -2   70.33    3.57
   4   8   2   75.29    4.51
   4   8   2   66.01    4.19
  -4   8  -2   73.95    4.01
   5  -8   2   18.48    2.37
  -5  -8  -2   18.25    2.87
  -5  -8  -2   17.02    2.58
   5  -8   2   18.26    2.61
  -5  -8  -2   15.66    3.12
  -5  -8  -2   20.00    2.78
  -5  -8  -2   21.24    2.99
   5   8   2   25.39    3.44
  -5   8  -2   18.74    2.46
  -5   8  -2   21.21    2.29
   5   8   2   21.89    2.79
   5   8   2   20.55    3.15
  -6  -8  -2    1.76    1.68
  -6  -8  -2   -1.51    1.89
  -6  -8  -2    1.85    1.60
   6  -8   2    2.54    1.78
  -6  -8  -2    1.82    1.76
  -6  -8  -2    0.39    1.84
   6  -8   2    1.07    1.34
   6   8   2   -0.88    1.10
   6   8   2   -0.26    2.01
  -6   8  -2    0.09    1.25
  -6   8  -2    1.44    1.44
   6   8   2    0.83    2.21
   7  -8   2  116.66    5.36
   7  -8   2  136.64    6.97
  -7  -8  -2  128.07    7.76
  -7  -8  -2  140.67    6.51
  -7  -8  -2  112.78    6.06
   7   8   2  118.84    5.75
  -7   8  -2  114.90    5.57
  -7   8  -2  118.63    5.82
   7   8   2  127.53    7.55
   7   8   2  124.87    6.89
  -8  -8  -2   82.72    6.80
  -8  -8  -2   84.49    5.34
   8  -8   2   90.61    6.02
  -8  -8  -2   88.97    5.43
   8  -8   2   86.34    4.41
  -8   8  -2   81.98    4.64
   8   8   2   93.24    6.28
   8   8   2   80.18    4.85
  -8  -9   2    0.62    1.39
   8  -9  -2   -1.25    1.23
  -8  -9   2   -2.75    2.49
  -8  -9   2    0.12    1.28
  -8   9   2   -0.35    0.77
  -8   9   2   -0.56    0.89
  -8   9   2   -0.77    0.74
  -8   9   2    3.13    1.62
   8   9  -2   -0.52    2.08
  -7  -9   2    1.56    1.69
   7  -9  -2    1.87    1.05
   7  -9  -2    2.90    1.86
  -7  -9   2    1.08    1.42
  -7  -9   2    1.73    2.10
  -7   9   2    0.71    1.25
   7   9  -2    1.34    1.15
   7   9  -2    3.27    2.38
  -7   9   2   -0.19    0.81
  -7   9   2    1.19    1.02
  -7   9   2    2.27    0.96
  -6  -9   2   -2.00    1.11
  -6  -9   2    0.50    1.31
   6  -9  -2    1.93    1.50
  -6  -9   2    1.70    2.20
  -6  -9   2    1.26    1.42
   6  -9  -2   -0.14    0.89
  -6   9   2    0.44    0.82
  -6   9   2    1.00    1.25
   6   9  -2    2.85    2.11
   6   9  -2    2.24    1.23
  -6   9   2    1.64    1.25
  -6   9   2    1.78    0.95
   5  -9  -2   90.53    4.14
  -5  -9   2   83.83    4.67
   5  -9  -2   90.37    4.11
  -5  -9   2   83.28    5.20
  -5  -9   2   96.95    4.96
  -5  -9   2   84.78    6.59
   5  -9  -2   81.03    4.03
  -5  -9   2   85.65    5.39
  -5   9   2   92.26    3.43
   5   9  -2   81.54    4.37
  -5   9   2   86.97    3.65
  -5   9   2   89.18    4.34
  -5   9   2   86.49    3.44
   5   9  -2   73.84    5.19
   4  -9  -2  306.56    9.08
  -4  -9   2  320.28   10.42
  -4  -9   2  316.58   10.32
  -4  -9   2  296.05   10.07
   4  -9  -2  310.53    8.27
   4  -9  -2  318.54    8.13
  -4  -9   2  310.95    9.72
   4  -9  -2  329.05    9.24
  -4  -9   2  322.22    9.87
  -4   9   2  309.76    7.85
   4   9  -2  279.91    9.71
   4   9  -2  313.76   10.38
  -4   9   2  316.45    8.04
  -4   9   2  328.31    9.44
  -3  -9   2    5.24    1.56
  -3  -9   2    5.11    1.79
  -3  -9   2    4.78    1.76
  -3  -9   2    4.97    1.55
   3  -9  -2    4.95    1.17
   3  -9  -2    4.42    1.35
  -3  -9   2    6.94    1.89
   3  -9  -2    5.53    1.01
   3  -9  -2    5.45    1.44
  -3   9   2    4.17    1.17
  -3   9   2    5.24    1.49
   3   9  -2    5.59    2.01
  -3   9   2    5.42    0.89
   3   9  -2    4.47    1.49
  -2  -9   2   99.63    4.77
  -2  -9   2   93.87    4.19
   2  -9  -2  106.28    4.61
  -2  -9   2   97.84    4.52
   2  -9  -2   98.10    3.73
  -2  -9   2   94.69    4.70
   2  -9  -2  102.76    2.95
   2   9  -2   94.68    4.61
  -2   9   2   94.98    4.49
   2   9  -2   98.87    4.66
   2   9  -2   99.53    4.52
  -2   9   2  101.10    4.58
  -2   9   2  102.78    2.86
   2   9  -2   99.60    4.82
  -1  -9   2   56.83    3.57
  -1  -9   2   55.57    3.34
   1  -9  -2   53.18    2.85
   1  -9  -2   59.65    3.59
  -1  -9   2   57.64    3.71
   1  -9  -2   57.84    2.04
   1  -9  -2   52.37    3.39
  -1  -9   2   58.31    3.05
   1   9  -2   56.91    3.54
  -1   9   2   54.31    3.46
   1   9  -2   54.08    3.43
   1   9  -2   51.86    3.04
  -1   9   2   55.59    2.15
  -1   9   2   58.48    3.54
  -1   9   2   54.41    3.02
   1   9  -2   55.48    3.58
   0  -9   2   12.40    1.70
   0  -9   2   14.73    1.73
   0  -9  -2   12.07    2.09
   0  -9  -2   11.22    1.78
   0  -9   2   13.29    2.13
   0  -9  -2   14.37    1.53
   0  -9  -2   11.15    1.92
   0  -9   2   17.79    2.33
   0  -9  -2   13.95    1.31
   0   9  -2   13.18    2.01
   0   9   2   12.88    1.97
   0   9  -2   15.70    1.91
   0   9  -2   15.09    2.23
   0   9   2   10.55    1.99
   0   9   2   18.08    2.34
  -1  -9  -2   64.85    3.12
   1  -9   2   68.14    3.88
  -1  -9  -2   63.47    3.19
  -1  -9  -2   69.39    4.06
   1  -9   2   69.21    3.95
   1  -9   2   62.74    2.94
  -1  -9  -2   63.81    3.94
   1  -9   2   67.23    2.87
  -1  -9  -2   68.51    3.66
   1   9   2   72.82    3.93
  -1   9  -2   74.41    3.12
  -1   9  -2   74.66    3.15
  -1   9  -2   70.16    3.95
   1   9   2   67.74    4.00
  -2  -9  -2   83.12    4.28
  -2  -9  -2   83.09    4.02
  -2  -9  -2   90.37    4.66
   2  -9   2   92.87    4.52
  -2  -9  -2   89.80    4.15
   2  -9   2   84.78    4.36
  -2  -9  -2   87.87    4.64
   2  -9   2   84.15    2.94
   2  -9   2   87.64    3.60
  -2   9  -2   89.38    4.44
   2   9   2   95.94    4.68
  -2   9  -2   80.04    3.06
   2   9   2   82.69    4.46
  -2   9  -2   86.10    3.41
  -3  -9  -2   24.37    2.89
   3  -9   2   21.38    2.17
  -3  -9  -2   19.12    2.60
  -3  -9  -2   25.15    2.93
   3  -9   2   22.66    2.45
  -3  -9  -2   26.03    2.98
   3  -9   2   26.18    1.21
  -3  -9  -2   26.60    2.77
  -3   9  -2   24.24    1.92
   3   9   2   22.16    2.95
   3   9   2   19.89    2.65
  -3   9  -2   23.01    2.64
  -3   9  -2   26.65    1.31
   4  -9   2   18.31    2.45
  -4  -9  -2   19.18    2.92
   4  -9   2   20.86    2.51
  -4  -9  -2   19.14    2.77
  -4  -9  -2   21.27    2.79
  -4  -9  -2   19.39    2.68
   4  -9   2   24.14    2.58
  -4  -9  -2   21.32    2.82
   4   9   2   17.04    2.69
  -4   9  -2   20.33    2.12
  -4   9  -2   20.33    2.58
  -5  -9  -2    7.36    2.22
  -5  -9  -2    7.65    3.05
   5  -9   2    6.75    1.79
   5  -9   2    6.33    1.84
   5  -9   2    7.84    1.80
  -5  -9  -2    2.89    1.70
  -5  -9  -2    5.80    1.97
  -5  -9  -2    7.24    2.21
  -5   9  -2    4.93    1.70
   5   9   2    2.86    1.54
  -5   9  -2    4.62    1.58
   5   9   2    7.11    2.54
  -6  -9  -2   30.52    3.61
   6  -9   2   26.53    3.37
   6  -9   2   27.18    2.92
  -6  -9  -2   25.73    3.96
  -6  -9  -2   35.70    3.70
  -6  -9  -2   29.27    3.76
  -6   9  -2   32.62    3.17
   6   9   2   25.29    3.21
  -6   9  -2   28.13    2.96
   6   9   2   28.21    3.99
   7  -9   2   10.34    2.12
  -7  -9  -2    9.95    3.03
  -7  -9  -2    9.50    2.38
  -7  -9  -2    9.88    2.45
   7  -9   2   12.12    2.83
   7   9   2   14.82    3.05
   7   9   2   10.98    2.31
  -7   9  -2    8.52    2.08
  -7   9  -2   11.12    2.37
  -8  -9  -2   13.83    2.65
  -8  -9  -2   13.44    3.92
  -8  -9  -2   13.93    2.71
   8  -9   2   13.87    2.27
   8  -9   2   20.99    3.51
  -8   9  -2   13.27    2.34
   8   9   2   15.10    3.47
   8   9   2   17.54    2.80
  -8 -10   2    3.94    1.89
   8 -10  -2    3.66    1.99
  -8 -10   2    2.85    1.69
  -8 -10   2    2.39    2.93
  -8  10   2    1.34    0.67
  -8  10   2    5.33    1.65
  -8  10   2    3.28    1.38
  -8  10   2    4.47    0.79
   8  10  -2    5.69    2.59
  -7 -10   2    3.39    1.63
   7 -10  -2    1.38    1.10
   7 -10  -2    1.99    1.74
  -7 -10   2    3.18    1.85
  -7 -10   2    1.79    1.96
  -7  10   2    1.85    1.40
   7  10  -2    3.13    2.37
  -7  10   2    1.72    0.85
  -7  10   2    3.66    1.63
  -7  10   2    2.64    0.95
  -6 -10   2   22.34    3.12
   6 -10  -2   26.54    2.69
  -6 -10   2   20.03    2.85
  -6 -10   2   23.54    3.83
  -6  10   2   21.65    2.60
   6  10  -2   24.32    2.84
  -6  10   2   24.09    1.92
  -6  10   2   27.75    1.91
   6  10  -2   23.78    3.99
  -6  10   2   25.00    2.32
   5 -10  -2   56.77    3.32
  -5 -10   2   53.26    4.48
  -5 -10   2   52.25    3.94
  -5 -10   2   48.77    3.80
  -5 -10   2   51.05    4.47
  -5 -10   2   50.98    4.15
   5 -10  -2   54.69    3.44
   5 -10  -2   52.01    3.46
  -5  10   2   57.32    2.69
   5  10  -2   51.23    3.75
  -5  10   2   56.35    2.87
   5  10  -2   56.35    4.41
  -5  10   2   50.66    2.65
  -5  10   2   45.89    3.42
  -4 -10   2    0.32    1.41
  -4 -10   2    0.65    1.41
  -4 -10   2   -0.50    1.23
   4 -10  -2    1.33    0.92
  -4 -10   2   -0.61    1.61
  -4 -10   2   -0.55    1.16
   4 -10  -2    1.68    1.18
   4 -10  -2   -0.20    1.07
   4 -10  -2   -0.85    0.82
   4  10  -2    0.26    1.81
  -4  10   2    0.52    0.76
  -4  10   2    1.68    1.03
  -4  10   2    0.10    1.13
   4  10  -2   -0.83    1.03
   3 -10  -2  322.37    7.71
  -3 -10   2  309.34    9.89
  -3 -10   2  315.33    9.99
  -3 -10   2  312.68    9.76
   3 -10  -2  315.59    9.57
   3 -10  -2  314.20    9.50
   3 -10  -2  315.75    8.32
  -3 -10   2  310.27   10.05
   3  10  -2  293.83    9.59
  -3  10   2  310.11    9.60
   3  10  -2  312.44    9.82
   3  10  -2  312.73   10.16
  -3  10   2  329.18    8.56
  -3  10   2  313.64    7.37
  -2 -10   2    5.18    1.59
   2 -10  -2    2.74    1.37
   2 -10  -2    3.25    1.19
   2 -10  -2    1.93    0.67
  -2 -10   2    2.00    1.22
  -2 -10   2    4.39    1.56
   2 -10  -2    3.09    1.10
  -2 -10   2    3.11    1.59
   2  10  -2    2.79    1.40
  -2  10   2    2.91    1.54
   2  10  -2    1.39    1.36
  -2  10   2    2.73    1.07
   2  10  -2    2.69    1.42
   2  10  -2    3.35    1.40
  -2  10   2    2.22    1.31
  -2  10   2    2.91    0.71
   1 -10  -2   20.54    2.55
   1 -10  -2   19.15    2.50
  -1 -10   2   14.23    2.12
  -1 -10   2   18.70    2.02
  -1 -10   2   18.86    2.52
  -1 -10   2   15.69    2.45
   1 -10  -2   17.77    1.86
   1 -10  -2   16.50    1.22
   1  10  -2   15.38    2.32
  -1  10   2   17.85    1.37
   1  10  -2   15.81    2.34
   1  10  -2   20.68    2.37
  -1  10   2   13.08    2.18
  -1  10   2   19.07    2.51
   1  10  -2   18.50    2.46
  -1  10   2   23.11    2.21
   0 -10  -2  208.57    7.71
   0 -10   2  232.47    6.62
   0 -10  -2  217.33    6.18
   0 -10   2  234.39    7.97
   0 -10  -2  223.14    7.08
   0 -10   2  220.53    7.83
   0 -10  -2  227.25    5.96
   0 -10   2  232.40    6.98
   0 -10  -2  219.88    7.85
   0  10   2  234.05    7.42
   0  10   2  231.58    7.92
   0  10  -2  232.17    6.86
   0  10  -2  220.12    7.78
   0  10  -2  221.20    7.03
   0  10   2  218.33    7.77
  -1 -10  -2  144.32    6.21
   1 -10   2  157.27    5.08
   1 -10   2  150.49    4.94
  -1 -10  -2  160.09    5.37
  -1 -10  -2  155.44    6.41
   1 -10   2  144.35    6.12
  -1 -10  -2  154.59    5.88
  -1 -10  -2  162.99    5.97
   1 -10   2  161.56    6.34
   1  10   2  160.18    6.17
  -1  10  -2  149.99    6.23
   1  10   2  165.42    6.49
  -1  10  -2  152.35    5.02
  -2 -10  -2  120.47    4.83
   2 -10   2  111.28    5.28
  -2 -10  -2  116.89    5.59
   2 -10   2  117.42    4.35
   2 -10   2  112.81    5.27
  -2 -10  -2  120.26    5.28
   2 -10   2  118.85    3.80
  -2 -10  -2  115.22    5.56
   2  10   2  115.07    5.45
  -2  10  -2  116.91    3.97
   2  10   2  109.35    5.18
  -2  10  -2  111.38    5.29
  -2  10  -2  117.00    4.23
  -3 -10  -2   27.33    3.24
  -3 -10  -2   26.75    3.09
  -3 -10  -2   24.45    3.04
   3 -10   2   24.93    2.19
  -3 -10  -2   25.89    2.99
  -3 -10  -2   25.48    3.07
   3 -10   2   24.82    2.70
   3 -10   2   26.76    1.42
   3  10   2   21.21    2.89
   3  10   2   21.97    2.94
  -3  10  -2   19.20    2.58
  -3  10  -2   25.64    1.52
  -3  10  -2   25.64    2.03
   4 -10   2  441.57   11.85
   4 -10   2  421.07   12.36
  -4 -10  -2  420.47   13.01
  -4 -10  -2  423.22   12.84
  -4 -10  -2  395.81   13.05
  -4 -10  -2  425.61   12.94
   4 -10   2  463.98   12.97
  -4 -10  -2  438.37   13.11
  -4  10  -2  439.14   12.60
   4  10   2  455.94   13.55
  -4  10  -2  436.68   11.30
  -5 -10  -2   22.03    3.31
  -5 -10  -2   21.33    3.18
   5 -10   2   16.71    2.53
   5 -10   2   17.77    2.80
  -5 -10  -2   23.96    3.48
   5 -10   2   14.03    2.41
  -5 -10  -2   16.29    2.88
  -5 -10  -2   17.70    3.31
  -5  10  -2   19.03    2.45
  -5  10  -2   17.93    2.62
   5  10   2   22.38    3.70
   5  10   2   16.94    2.65
  -6 -10  -2   23.78    3.71
   6 -10   2   29.90    3.19
   6 -10   2   22.55    2.92
  -6 -10  -2   26.40    3.45
  -6 -10  -2   21.56    3.22
   6  10   2   23.23    3.75
  -6  10  -2   23.39    2.82
  -6  10  -2   22.15    2.95
   6  10   2   27.25    3.35
   7 -10   2   18.08    3.02
   7 -10   2   11.71    2.31
  -7 -10  -2   13.60    2.92
  -7 -10  -2   18.57    3.99
  -7 -10  -2   13.37    2.76
   7  10   2    9.70    3.06
  -7  10  -2   11.51    2.36
  -7  10  -2   17.54    2.56
   7  10   2    9.00    2.12
   8 -10   2    0.82    2.10
  -8 -10  -2    0.33    1.64
  -8 -10  -2    4.40    2.85
  -8 -10  -2    2.57    2.08
   8 -10   2    2.35    1.65
  -8  10  -2    0.17    1.34
   8  10   2    2.36    2.21
   8  10   2    0.01    1.63
   8 -11  -2   40.41    3.69
  -8 -11   2   40.15    5.53
  -8 -11   2   45.97    4.03
  -8 -11   2   44.72    4.38
   8  11  -2   42.83    5.39
  -8  11   2   39.50    3.10
  -8  11   2   44.83    3.40
  -7 -11   2    1.12    2.50
   7 -11  -2    1.16    1.33
   7 -11  -2   -0.76    1.07
  -7 -11   2    1.45    1.47
  -7 -11   2    2.08    1.87
  -7  11   2    1.24    0.79
   7  11  -2    1.14    1.29
  -7  11   2    1.63    1.18
  -7  11   2    0.58    0.71
   7  11  -2    3.25    2.45
  -7  11   2    0.03    1.28
  -6 -11   2   69.11    4.68
   6 -11  -2   64.72    3.81
  -6 -11   2   63.04    4.62
  -6 -11   2   60.32    4.83
   6 -11  -2   66.68    4.67
  -6  11   2   63.78    2.79
  -6  11   2   74.58    4.44
   6  11  -2   58.19    4.88
  -6  11   2   64.03    3.31
  -6  11   2   62.48    2.80
   6  11  -2   61.30    4.19
   5 -11  -2   21.35    2.36
   5 -11  -2   22.32    2.63
  -5 -11   2   19.42    3.35
  -5 -11   2   17.93    2.82
   5 -11  -2   24.08    1.95
  -5 -11   2   25.04    3.21
  -5 -11   2   22.35    3.50
   5 -11  -2   18.03    2.44
  -5 -11   2   21.18    3.27
   5  11  -2   21.41    2.87
  -5  11   2   22.60    2.83
  -5  11   2   22.58    1.99
   5  11  -2   22.14    3.66
  -5  11   2   23.36    2.16
  -4 -11   2   33.92    3.57
  -4 -11   2   32.98    3.44
   4 -11  -2   34.81    3.98
  -4 -11   2   28.44    3.11
  -4 -11   2   35.03    3.59
  -4 -11   2   33.80    3.86
   4 -11  -2   32.03    2.99
   4 -11  -2   35.24    2.37
   4 -11  -2   32.47    2.27
  -4  11   2   37.50    2.48
  -4  11   2   32.94    1.98
  -4  11   2   29.07    2.94
   4  11  -2   34.38    3.44
  -3 -11   2    5.50    1.76
  -3 -11   2    6.90    1.88
   3 -11  -2    5.39    1.06
   3 -11  -2    6.78    1.80
  -3 -11   2    5.29    1.97
  -3 -11   2    6.85    2.04
   3 -11  -2    8.09    1.43
  -3 -11   2    7.40    2.00
   3 -11  -2    6.04    1.62
   3  11  -2    7.17    1.95
  -3  11   2    7.55    1.03
   3  11  -2   10.16    2.22
   3  11  -2    7.24    1.98
  -3  11   2    9.37    1.57
  -3  11   2    4.19    1.67
  -2 -11   2   13.50    2.16
   2 -11  -2   14.19    1.22
  -2 -11   2   12.35    2.29
   2 -11  -2   16.14    2.47
   2 -11  -2   14.10    2.38
  -2 -11   2   13.33    2.44
   2 -11  -2   16.64    2.03
  -2 -11   2   17.05    2.65
  -2 -11   2   15.77    2.33
   2  11  -2   16.49    2.41
   2  11  -2   14.64    2.38
  -2  11   2   13.78    1.20
  -2  11   2   14.15    1.91
  -2  11   2   13.24    2.27
  -2  11   2   10.38    2.16
   2  11  -2   12.61    2.17
   2  11  -2    9.72    2.09
   1 -11  -2  330.47    9.11
  -1 -11   2  310.21    8.93
  -1 -11   2  327.71    9.63
  -1 -11   2  340.03   10.48
   1 -11  -2  318.07    7.61
   1 -11  -2  318.85   10.09
  -1 -11   2  321.75   10.32
   1 -11  -2  329.36   10.25
  -1  11   2  312.38   10.07
   1  11  -2  322.10    9.49
   1  11  -2  300.86   10.30
   1  11  -2  333.29    9.91
  -1  11   2  313.63    7.85
   1  11  -2  313.78   10.11
  -1  11   2  336.01   10.33
  -1  11   2  331.47    9.34
   0 -11  -2  321.69    8.15
   0 -11  -2  327.60   10.47
   0 -11  -2  335.20    8.54
   0 -11  -2  329.71    9.51
   0 -11   2  342.61    9.00
   0 -11  -2  341.11   10.52
   0 -11   2  339.88    9.54
   0 -11   2  326.48   10.40
   0  11   2  339.37    9.87
   0  11  -2  314.45    9.03
   0  11  -2  320.18   10.34
   0  11   2  339.89   10.48
   0  11   2  321.35   10.33
   0  11  -2  323.89    9.47
   1 -11   2    7.22    1.99
   1 -11   2    6.79    1.33
  -1 -11  -2    9.51    1.97
  -1 -11  -2    4.62    1.83
   1 -11   2    7.89    1.94
  -1 -11  -2    7.01    1.51
  -1 -11  -2   13.01    2.27
   1 -11   2    9.56    1.60
  -1 -11  -2    9.46    1.68
  -1  11  -2    7.75    1.58
  -1  11  -2    7.48    1.86
   1  11   2    5.32    1.53
   1  11   2    9.36    2.04
  -1  11  -2    9.91    1.64
   2 -11   2   34.95    3.15
   2 -11   2   32.89    2.01
  -2 -11  -2   33.63    2.88
  -2 -11  -2   33.71    2.85
   2 -11   2   36.28    2.48
  -2 -11  -2   34.01    3.37
  -2 -11  -2   36.31    2.92
   2 -11   2   34.53    3.25
  -2 -11  -2   34.10    3.36
  -2  11  -2   37.28    2.29
  -2  11  -2   33.07    2.23
   2  11   2   32.72    3.28
  -2  11  -2   32.63    3.18
   2  11   2   34.59    3.07
   3 -11   2   53.67    3.20
   3 -11   2   55.57    2.25
  -3 -11  -2   53.36    3.76
   3 -11   2   52.48    3.77
  -3 -11  -2   54.14    3.74
   3 -11   2   55.39    3.96
  -3 -11  -2   59.51    4.34
  -3 -11  -2   66.41    4.55
  -3 -11  -2   57.06    3.84
   3  11   2   59.31    4.20
  -3  11  -2   55.58    3.98
  -3  11  -2   50.88    2.34
   3  11   2   46.99    3.77
  -3  11  -2   53.66    3.02
   4 -11   2  192.12    7.55
  -4 -11  -2  190.06    7.96
  -4 -11  -2  173.93    7.64
   4 -11   2  197.86    6.79
  -4 -11  -2  195.13    7.92
  -4 -11  -2  188.67    8.00
  -4 -11  -2  185.57    7.80
   4  11   2  171.31    7.92
  -4  11  -2  185.80    6.19
  -4  11  -2  180.25    7.43
   4  11   2  186.30    7.72
   5 -11   2   26.25    3.19
  -5 -11  -2   23.77    3.84
  -5 -11  -2   30.93    3.92
   5 -11   2   22.34    2.94
  -5 -11  -2   23.06    3.38
   5 -11   2   22.09    3.47
  -5 -11  -2   33.24    4.08
  -5 -11  -2   21.70    3.24
   5  11   2   24.84    3.88
   5  11   2   29.51    4.15
  -5  11  -2   29.07    2.54
  -5  11  -2   23.02    3.04
   6 -11   2   32.62    3.62
  -6 -11  -2   26.34    4.30
   6 -11   2   41.58    3.79
  -6 -11  -2   30.19    3.85
  -6 -11  -2   33.59    3.99
  -6  11  -2   24.60    3.20
  -6  11  -2   29.88    2.89
   6  11   2   27.39    4.20
   6  11   2   30.45    3.60
   7 -11   2   21.92    3.39
  -7 -11  -2   21.94    4.22
  -7 -11  -2   17.06    3.59
  -7 -11  -2   11.15    2.72
   7 -11   2   15.01    2.72
  -7  11  -2   14.80    2.66
  -7  11  -2   21.50    2.72
   7  11   2   10.56    3.11
   7  11   2    9.76    2.64
   8 -11   2    6.02    2.23
   8 -11   2   10.75    2.74
   8  11   2    1.28    2.26
   8  11   2    3.06    2.60
  -8  11  -2    6.79    2.19
  -7 -12   2  190.63    8.26
  -7 -12   2  170.71   10.77
  -7 -12   2  190.75    8.49
   7 -12  -2  218.72    7.58
   7 -12  -2  190.47    7.17
  -7  12   2  182.52    4.79
  -7  12   2  188.03    4.87
   7  12  -2  192.70    7.80
  -7  12   2  187.90    7.58
  -7  12   2  187.36    6.54
   6 -12  -2   39.31    3.39
   6 -12  -2   37.69    2.99
  -6 -12   2   33.90    3.92
  -6 -12   2   34.97    4.07
  -6 -12   2   39.08    4.80
   6  12  -2   37.07    3.57
  -6  12   2   32.71    2.49
  -6  12   2   35.89    2.17
   6  12  -2   39.18    4.96
  -6  12   2   34.17    2.11
  -5 -12   2   11.53    2.60
   5 -12  -2   13.37    1.74
  -5 -12   2   17.43    3.29
  -5 -12   2   10.64    3.00
   5 -12  -2   12.42    2.27
   5 -12  -2   12.57    1.89
  -5 -12   2   10.81    2.45
   5  12  -2   11.39    3.04
  -5  12   2   11.77    2.36
  -5  12   2   15.67    1.61
   5  12  -2   11.89    2.42
   4 -12  -2   11.99    2.09
   4 -12  -2    6.38    1.93
  -4 -12   2    8.00    2.48
  -4 -12   2   10.61    2.48
  -4 -12   2    7.25    2.31
   4 -12  -2   10.44    1.68
  -4 -12   2    9.20    2.99
   4 -12  -2    8.73    1.40
  -4  12   2    8.31    1.27
  -4  12   2    8.61    1.65
   4  12  -2   10.44    2.48
  -4  12   2    9.94    2.20
  -3 -12   2  214.19    7.77
   3 -12  -2  211.19    5.59
  -3 -12   2  203.11    8.15
  -3 -12   2  185.20    7.73
  -3 -12   2  210.81    8.18
   3 -12  -2  206.00    6.47
  -3 -12   2  211.00    8.33
   3 -12  -2  203.35    7.83
  -3  12   2  201.08    5.32
  -3  12   2  207.83    6.63
  -3  12   2  212.71    7.99
   3  12  -2  210.20    8.11
   3  12  -2  204.03    8.02
   3  12  -2  196.93    8.06
   2 -12  -2  354.19   10.99
  -2 -12   2  344.53   11.26
  -2 -12   2  343.45   10.52
  -2 -12   2  330.37   10.63
   2 -12  -2  345.19   10.96
  -2 -12   2  359.11   11.37
   2 -12  -2  351.82    8.14
  -2 -12   2  340.03   10.09
   2 -12  -2  355.78    9.62
   2  12  -2  353.24   11.20
  -2  12   2  340.20   10.93
   2  12  -2  346.42   11.14
  -2  12   2  338.67   10.93
   2  12  -2  344.77   11.02
   2  12  -2  336.35   10.62
  -2  12   2  355.99    9.81
  -2  12   2  349.88    8.19
  -1 -12   2  339.31   11.12
  -1 -12   2  373.51   11.53
  -1 -12   2  360.36    9.85
   1 -12  -2  332.94    9.73
   1 -12  -2  358.43   11.10
  -1 -12   2  355.84   10.46
   1 -12  -2  330.34   10.95
   1 -12  -2  340.69    8.29
   1  12  -2  348.92   10.23
  -1  12   2  340.43   10.06
   1  12  -2  345.16   10.60
  -1  12   2  365.27   11.23
  -1  12   2  353.62   11.10
  -1  12   2  352.82    8.65
   1  12  -2  361.04   11.20
   1  12  -2  335.76   11.07
   0 -12  -2   11.82    1.48
   0 -12   2   17.11    2.24
   0 -12   2   10.21    2.21
   0 -12  -2   16.79    1.84
   0 -12  -2   13.27    2.53
   0 -12  -2   15.33    2.15
   0 -12  -2   14.57    2.57
   0 -12   2   14.92    1.94
   0 -12   2   17.04    2.74
   0  12  -2   13.54    2.23
   0  12  -2   16.43    2.48
   0  12   2    8.72    2.20
   0  12   2   16.68    2.63
   0  12  -2   10.65    2.32
   0  12   2   15.44    2.37
   1 -12   2   97.06    4.08
   1 -12   2   99.31    5.38
  -1 -12  -2  100.22    5.48
  -1 -12  -2  100.36    4.11
  -1 -12  -2   95.30    5.41
  -1 -12  -2  107.47    5.04
   1 -12   2   98.83    5.34
   1 -12   2   97.75    4.00
  -1 -12  -2   96.73    4.30
   1  12   2   99.78    5.15
  -1  12  -2   98.18    5.32
  -1  12  -2   98.54    4.33
  -1  12  -2  102.27    4.14
   1  12   2   97.20    5.40
   2 -12   2   57.45    3.14
   2 -12   2   54.84    2.80
   2 -12   2   52.74    4.05
  -2 -12  -2   55.19    3.57
   2 -12   2   67.23    4.38
  -2 -12  -2   55.01    4.33
  -2 -12  -2   57.84    4.00
  -2 -12  -2   55.03    4.28
  -2 -12  -2   58.43    3.63
  -2  12  -2   63.64    3.20
  -2  12  -2   58.01    2.98
  -2  12  -2   56.11    4.21
   2  12   2   61.20    4.35
   2  12   2   56.56    4.31
   3 -12   2  138.15    4.23
   3 -12   2  138.96    6.49
  -3 -12  -2  142.16    6.82
  -3 -12  -2  131.97    6.13
   3 -12   2  133.22    5.24
   3 -12   2  136.68    6.41
  -3 -12  -2  132.33    5.98
  -3 -12  -2  138.52    6.85
  -3  12  -2  139.75    4.43
  -3  12  -2  148.04    6.63
  -3  12  -2  138.92    5.07
   3  12   2  133.27    6.58
   3  12   2  134.79    7.93
  -4 -12  -2   -0.46    1.26
  -4 -12  -2    0.51    1.37
  -4 -12  -2   -0.75    1.57
  -4 -12  -2   -1.00    1.59
   4 -12   2    1.24    1.45
   4 -12   2    0.55    1.43
   4 -12   2    0.48    1.68
  -4 -12  -2   -0.35    1.60
   4 -12   2    0.44    0.48
  -4  12  -2   -0.70    1.10
  -4  12  -2    1.77    1.71
   4  12   2   -1.31    1.52
  -4  12  -2    0.12    0.45
   4  12   2    0.51    2.20
  -5 -12  -2    6.25    2.19
  -5 -12  -2    7.37    2.23
  -5 -12  -2    5.87    2.29
   5 -12   2    6.04    1.84
   5 -12   2   10.95    2.17
  -5 -12  -2    6.74    2.30
   5  12   2    6.01    2.08
  -5  12  -2    9.48    1.87
  -5  12  -2    6.64    2.04
  -6 -12  -2  125.34    7.43
  -6 -12  -2  122.16    6.88
   6 -12   2  123.05    5.99
  -6 -12  -2  125.13    6.89
   6 -12   2  120.98    6.23
   6  12   2  128.67    6.68
  -6  12  -2  124.65    6.49
  -6  12  -2  122.84    5.53
   6  12   2  140.44    7.68
   7 -12   2   29.98    4.21
  -7 -12  -2   26.84    3.76
  -7 -12  -2   29.68    4.79
   7 -12   2   37.75    3.72
  -7 -12  -2   30.33    4.22
   7  12   2   22.97    3.48
  -7  12  -2   30.67    2.99
   7  12   2   22.04    3.93
  -7  12  -2   26.68    3.96
  -7 -13   2   -0.60    2.02
   7 -13  -2    3.62    1.44
   7 -13  -2   -1.84    1.30
  -7 -13   2   -2.13    1.37
  -7 -13   2    2.80    2.62
  -7  13   2    0.60    1.15
  -7  13   2    0.80    0.39
  -7  13   2   -0.31    1.46
  -7  13   2    1.32    0.62
   7  13  -2    2.34    1.97
   6 -13  -2   96.24    4.48
   6 -13  -2  102.14    5.38
  -6 -13   2   98.89    6.02
  -6 -13   2   97.53    6.03
  -6 -13   2   99.66    6.61
   6  13  -2   91.85    5.59
  -6  13   2   96.70    3.57
   6  13  -2  102.41    6.94
  -6  13   2  102.75    5.69
  -6  13   2   93.76    3.50
  -6  13   2   95.60    3.95
   5 -13  -2  195.38    7.75
   5 -13  -2  193.22    6.05
   5 -13  -2  200.72    6.36
  -5 -13   2  198.81    8.63
  -5 -13   2  201.68    8.76
  -5 -13   2  212.22    8.70
  -5  13   2  188.31    5.70
  -5  13   2  194.09    6.05
  -5  13   2  198.44    8.06
   5  13  -2  191.05    9.04
   5  13  -2  184.37    8.25
  -4 -13   2   29.19    3.12
   4 -13  -2   31.19    2.16
  -4 -13   2   29.37    3.75
   4 -13  -2   33.18    3.45
  -4 -13   2   34.39    4.84
  -4 -13   2   33.37    4.02
  -4 -13   2   35.33    3.99
   4 -13  -2   32.82    3.33
   4 -13  -2   30.79    2.38
  -4  13   2   28.41    3.47
  -4  13   2   36.02    2.65
  -4  13   2   34.00    2.01
   4  13  -2   31.36    4.01
  -3 -13   2  264.20   10.06
   3 -13  -2  274.69    6.98
   3 -13  -2  280.09    8.17
  -3 -13   2  278.71    9.95
  -3 -13   2  267.98    9.75
  -3 -13   2  272.29   10.11
  -3 -13   2  274.17    9.24
   3  13  -2  294.80   10.45
  -3  13   2  275.83    9.84
   3  13  -2  289.54   10.16
  -3  13   2  276.65    6.82
   3  13  -2  259.28    9.77
  -3  13   2  289.44    8.40
   2 -13  -2    6.82    2.11
  -2 -13   2    4.61    2.00
   2 -13  -2    4.21    1.52
  -2 -13   2    4.75    1.97
   2 -13  -2    4.11    1.81
   2 -13  -2    5.81    1.04
  -2 -13   2    6.49    1.97
  -2 -13   2    5.94    1.86
  -2 -13   2    2.42    1.85
  -2  13   2    5.64    1.64
   2  13  -2   -0.16    1.26
  -2  13   2    3.57    1.66
   2  13  -2    1.95    1.60
   2  13  -2    1.28    1.84
   2  13  -2    4.15    1.78
  -2  13   2    4.39    1.01
  -2  13   2    5.18    2.02
  -1 -13   2  166.94    7.31
  -1 -13   2  153.71    5.79
   1 -13  -2  164.22    6.04
   1 -13  -2  149.44    6.92
   1 -13  -2  161.60    4.65
  -1 -13   2  151.93    7.15
   1 -13  -2  155.31    4.82
   1 -13  -2  159.20    7.12
  -1 -13   2  145.45    6.25
  -1  13   2  155.11    7.00
   1  13  -2  157.06    7.12
   1  13  -2  150.31    6.16
  -1  13   2  157.41    7.06
  -1  13   2  166.95    6.45
   1  13  -2  153.60    6.59
   0 -13  -2  297.89   10.28
   0 -13   2  282.33   10.35
   0 -13   2  284.00    8.78
   0 -13   2  291.20    8.35
   0 -13  -2  268.12    8.80
   0 -13  -2  274.49    7.91
   0 -13   2  295.27   10.23
   0  13  -2  280.22    8.63
   0  13   2  290.72   10.13
   0  13   2  287.05   10.09
   0  13  -2  285.00    9.10
   0  13   2  289.71    9.38
   0  13  -2  259.17    9.77
  -1 -13  -2    3.05    1.73
  -1 -13  -2    2.55    1.31
  -1 -13  -2    3.91    1.39
   1 -13   2    1.07    1.74
  -1 -13  -2    2.36    1.74
   1 -13   2    2.80    1.79
   1 -13   2    2.69    1.24
   1 -13   2    2.20    1.30
  -1 -13  -2    0.31    1.08
  -1  13  -2    0.75    1.47
   1  13   2    3.56    1.92
  -1  13  -2   -0.18    1.05
  -1  13  -2    0.47    1.15
   1  13   2    1.16    1.53
  -2 -13  -2    6.08    1.87
   2 -13   2    7.42    1.47
  -2 -13  -2    8.42    2.36
   2 -13   2    3.81    1.81
   2 -13   2    7.75    1.62
  -2 -13  -2    4.96    1.57
  -2 -13  -2    9.40    2.30
  -2 -13  -2    8.00    1.91
   2 -13   2    9.73    2.30
   2  13   2    6.69    2.21
  -2  13  -2    4.09    1.41
   2  13   2    9.08    2.34
  -2  13  -2    7.36    1.87
  -2  13  -2    6.75    2.02
  -3 -13  -2   23.42    3.47
   3 -13   2   25.14    1.92
  -3 -13  -2   26.46    3.20
   3 -13   2   21.49    3.19
   3 -13   2   28.92    3.51
   3 -13   2   28.40    2.57
  -3 -13  -2   30.09    3.58
  -3 -13  -2   23.45    3.54
  -3 -13  -2   24.24    3.22
  -3  13  -2   23.87    3.31
   3  13   2   29.47    4.02
   3  13   2   24.38    3.49
  -3  13  -2   25.68    2.37
  -3  13  -2   24.54    2.11
  -4 -13  -2  178.77    7.71
   4 -13   2  172.62    7.70
   4 -13   2  193.97    6.84
  -4 -13  -2  171.27    8.89
  -4 -13  -2  180.09    8.31
   4 -13   2  177.46    4.52
  -4 -13  -2  188.00    8.36
  -4  13  -2  178.89    6.21
  -4  13  -2  179.38    7.88
   4  13   2  188.31    8.37
   4  13   2  186.62    8.19
  -4  13  -2  175.93    4.59
  -5 -13  -2  153.47    7.78
  -5 -13  -2  152.31    7.49
  -5 -13  -2  155.59    7.96
   5 -13   2  173.51    6.82
   5 -13   2  168.02    7.48
  -5  13  -2  162.28    6.06
  -5  13  -2  159.96    7.46
   5  13   2  168.98    8.49
  -6 -13  -2   38.49    4.60
  -6 -13  -2   44.74    4.58
   6 -13   2   40.13    3.93
  -6 -13  -2   44.41    5.22
   6 -13   2   48.58    3.92
   6  13   2   39.15    4.78
  -6  13  -2   41.10    3.19
  -6  13  -2   42.64    4.14
   7 -13   2    5.85    3.21
  -7 -13  -2    9.34    2.57
  -7 -13  -2    7.22    3.04
   7 -13   2   11.45    2.69
  -7 -13  -2    5.02    2.41
  -7  13  -2   10.34    2.29
   7  13   2    9.31    2.85
   7  13   2    4.33    2.10
   7 -14  -2   65.29    3.84
   7 -14  -2   64.45    4.59
  -7 -14   2   73.14    6.30
  -7 -14   2   70.55    5.38
  -7 -14   2   54.73    5.12
   7  14  -2   66.45    5.69
  -7  14   2   60.04    3.40
  -7  14   2   63.38    4.75
   6 -14  -2    5.79    1.84
  -6 -14   2    5.76    2.17
   6 -14  -2    5.01    1.57
  -6 -14   2    2.37    2.61
  -6 -14   2    5.24    2.26
   6  14  -2    5.21    2.14
  -6  14   2    3.39    1.87
  -6  14   2    3.28    1.01
  -6  14   2    4.34    1.10
   5 -14  -2   15.87    2.63
  -5 -14   2   15.21    3.12
   5 -14  -2   11.65    1.74
  -5 -14   2   13.21    2.83
  -5 -14   2   10.84    2.65
  -5  14   2   18.33    2.04
   5  14  -2    9.26    2.41
  -5  14   2   16.64    2.92
  -5  14   2   11.46    1.50
   5  14  -2   12.21    3.22
   4 -14  -2   42.83    2.85
  -4 -14   2   43.62    4.10
  -4 -14   2   43.77    4.37
   4 -14  -2   41.02    2.32
  -4 -14   2   41.03    4.00
   4 -14  -2   41.21    3.84
  -4 -14   2   39.14    4.19
   4  14  -2   42.34    4.47
  -4  14   2   37.70    3.89
   4  14  -2   34.72    3.78
  -4  14   2   35.38    2.02
  -4  14   2   36.66    2.80
   3 -14  -2  155.75    5.83
  -3 -14   2  158.25    7.24
   3 -14  -2  162.80    7.42
  -3 -14   2  158.95    7.72
  -3 -14   2  154.64    6.92
  -3 -14   2  166.75    7.85
  -3 -14   2  158.85    7.31
   3 -14  -2  168.21    4.75
   3  14  -2  163.41    7.55
   3  14  -2  172.73    7.98
  -3  14   2  164.99    4.65
  -3  14   2  173.27    6.29
  -3  14   2  158.25    7.37
   2 -14  -2  209.67    7.14
  -2 -14   2  202.48    7.86
  -2 -14   2  206.80    8.84
   2 -14  -2  205.82    5.56
  -2 -14   2  220.88   12.18
   2 -14  -2  193.87    8.35
  -2 -14   2  228.85    9.11
   2 -14  -2  200.78    8.43
  -2 -14   2  202.95    7.46
  -2  14   2  209.59    8.62
   2  14  -2  216.35    8.75
  -2  14   2  209.25    8.57
  -2  14   2  203.14    5.71
   2  14  -2  202.94    8.57
  -2  14   2  216.13    7.51
   1 -14  -2   57.00    2.84
   1 -14  -2   50.22    4.34
  -1 -14   2   60.03    4.73
  -1 -14   2   60.60    4.82
   1 -14  -2   61.13    3.72
  -1 -14   2   66.22    4.19
   1 -14  -2   55.48    4.50
  -1 -14   2   64.49    3.73
   1 -14  -2   59.44    2.64
  -1  14   2   58.09    4.53
  -1  14   2   59.17    3.97
   1  14  -2   58.62    4.21
  -1  14   2   65.15    4.76
   1  14  -2   52.25    4.50
   1  14  -2   59.55    3.86
   0 -14   2  111.33    6.36
   0 -14  -2  122.89    6.61
   0 -14   2  116.25    6.41
   0 -14  -2  124.43    4.71
   0 -14  -2  128.14    4.43
   0 -14   2  123.86    4.96
   0 -14   2  121.18    5.48
   0 -14  -2  120.73    6.44
   0 -14  -2  112.98    5.40
   0  14  -2  116.52    5.14
   0  14   2  135.08    6.70
   0  14  -2  115.63    6.38
   0  14   2  129.78    6.05
   0  14  -2  125.24    5.75
   0  14   2  129.48    6.63
  -1 -14  -2  312.30   10.36
   1 -14   2  318.87    9.40
  -1 -14  -2  328.53   11.55
   1 -14   2  312.17   11.16
  -1 -14  -2  320.36    9.03
  -1 -14  -2  325.60    9.55
  -1 -14  -2  334.64   11.55
   1 -14   2  328.72    9.13
   1  14   2  324.21   11.35
  -1  14  -2  312.36    9.63
   1  14   2  322.46   10.73
  -1  14  -2  328.76    9.40
  -1  14  -2  302.22   11.08
   2 -14   2   13.08    1.98
   2 -14   2   16.70    2.96
  -2 -14  -2   13.79    2.28
  -2 -14  -2   17.02    3.34
  -2 -14  -2   15.58    2.50
  -2 -14  -2   12.11    2.67
  -2 -14  -2   19.65    3.21
   2 -14   2   13.59    2.83
  -2  14  -2   19.54    2.33
  -2  14  -2   16.53    2.15
  -2  14  -2   18.90    3.16
   2  14   2   15.06    3.05
   2  14   2   11.99    2.79
  -3 -14  -2  231.65    9.79
   3 -14   2  228.81    9.26
  -3 -14  -2  232.98    9.65
   3 -14   2  235.57    9.31
  -3 -14  -2  218.10    8.55
  -3 -14  -2  241.35    9.50
  -3 -14  -2  232.09    8.44
   3 -14   2  228.84    6.56
   3 -14   2  228.41    7.50
  -3  14  -2  248.42    8.90
  -3  14  -2  226.31    7.21
  -3  14  -2  224.02    9.17
   3  14   2  246.18    9.73
   3  14   2  235.66    9.61
  -4 -14  -2   10.93    2.65
  -4 -14  -2   10.01    2.67
  -4 -14  -2    9.64    2.58
   4 -14   2   10.80    2.08
   4 -14   2   11.78    1.19
  -4 -14  -2   12.29    2.87
  -4  14  -2    7.75    1.82
  -4  14  -2   11.37    1.22
   4  14   2    9.53    2.88
  -4  14  -2    6.26    2.39
   4  14   2    9.21    2.61
  -5 -14  -2   -0.15    1.68
   5 -14   2   -0.50    1.54
   5 -14   2    2.44    1.58
  -5 -14  -2   -0.06    1.91
  -5 -14  -2   -1.74    1.86
   5  14   2    0.71    1.44
  -5  14  -2   -1.50    1.24
   5  14   2    1.18    2.56
  -5  14  -2    0.04    1.50
  -6 -14  -2   34.88    4.45
  -6 -14  -2   26.35    4.23
  -6 -14  -2   31.44    4.39
   6 -14   2   25.10    3.60
   6 -14   2   34.18    3.36
  -6  14  -2   29.60    2.98
   6  14   2   29.61    4.37
   6  14   2   26.68    3.77
  -6  14  -2   30.88    3.96
  -7 -14  -2   19.44    4.20
  -7 -14  -2   22.01    3.81
   7 -14   2   28.47    3.54
  -7 -14  -2   24.98    3.92
  -7  14  -2   25.99    3.02
   7  14   2   24.61    5.56
  -7  14  -2   26.31    4.08
  -6 -15   2   23.76    3.57
   6 -15  -2   26.64    2.32
  -6 -15   2   14.98    3.14
   6 -15  -2   27.44    3.51
  -6  15   2   28.98    3.76
  -6  15   2   18.04    1.94
  -6  15   2   20.66    1.74
  -6  15   2   24.47    1.90
   6  15  -2   20.63    4.19
   5 -15  -2   86.79    3.82
  -5 -15   2   65.32    8.25
  -5 -15   2   86.83    5.83
   5 -15  -2   89.71    3.59
  -5 -15   2   87.58    6.14
   5 -15  -2   78.67    5.33
  -5  15   2   83.94    3.24
   5  15  -2   84.04    6.46
  -5  15   2   85.01    5.54
  -5  15   2   91.51    4.01
   4 -15  -2    3.68    1.92
   4 -15  -2    3.84    1.01
  -4 -15   2    4.54    2.24
  -4 -15   2    1.12    1.47
  -4 -15   2    2.12    1.97
   4 -15  -2    3.20    1.35
  -4  15   2    1.34    1.44
  -4  15   2    2.41    1.70
   4  15  -2    2.99    2.40
  -4  15   2    1.53    0.87
   4  15  -2    0.69    1.74
   3 -15  -2   35.84    3.75
   3 -15  -2   30.00    2.71
  -3 -15   2   28.32    3.94
  -3 -15   2   33.39    4.24
  -3 -15   2   35.78    3.53
   3 -15  -2   37.55    2.00
   3 -15  -2   31.79    3.92
  -3 -15   2   35.26    3.70
   3  15  -2   32.96    4.12
   3  15  -2   31.27    3.99
  -3  15   2   33.56    1.90
  -3  15   2   22.20    3.40
  -3  15   2   35.19    3.07
  -2 -15   2    3.20    2.23
   2 -15  -2    5.20    2.09
  -2 -15   2    5.67    2.19
   2 -15  -2    2.61    1.99
  -2 -15   2    4.93    2.28
  -2 -15   2    3.00    2.05
   2 -15  -2    5.08    1.78
  -2 -15   2    6.87    2.06
   2 -15  -2    3.69    1.00
   2  15  -2    5.36    2.21
  -2  15   2    1.78    1.81
   2  15  -2    3.01    1.80
  -2  15   2    3.75    1.85
  -2  15   2    4.11    1.12
   1 -15  -2   62.21    3.92
   1 -15  -2   59.91    4.88
   1 -15  -2   71.39    5.22
   1 -15  -2   60.71    2.74
  -1 -15   2   62.42    4.27
  -1 -15   2   57.32    3.70
  -1 -15   2   59.57    4.88
  -1 -15   2   60.90    5.07
   1 -15  -2   57.17    2.88
  -1  15   2   64.77    4.40
   1  15  -2   59.47    4.12
   1  15  -2   67.46    4.40
  -1  15   2   58.78    4.83
   1  15  -2   63.98    4.98
  -1  15   2   55.41    4.57
   0 -15  -2   94.17    3.93
   0 -15   2   95.49    4.44
   0 -15   2   94.61    6.07
   0 -15  -2  105.20    6.24
   0 -15   2  105.50    6.25
   0 -15  -2   95.48    5.09
   0 -15  -2   93.98    4.25
   0 -15  -2   88.49    5.87
   0 -15   2   95.26    4.89
   0  15  -2  104.09    6.22
   0  15   2   98.48    5.50
   0  15   2   92.45    5.88
   0  15  -2   95.05    4.84
   0  15   2  102.28    7.11
   0  15  -2   93.61    5.16
  -1 -15  -2    3.40    2.06
  -1 -15  -2    3.70    1.45
  -1 -15  -2   -0.19    1.73
  -1 -15  -2    0.94    1.37
   1 -15   2    1.32    1.30
   1 -15   2    3.66    1.82
   1 -15   2    1.60    1.53
  -1 -15  -2    0.96    1.63
   1 -15   2    1.31    1.99
   1  15   2    3.79    2.19
  -1  15  -2    1.07    1.48
   1  15   2    3.64    2.16
  -1  15  -2    1.84    1.87
  -1  15  -2    3.47    1.41
  -2 -15  -2    4.03    1.79
   2 -15   2    4.61    1.50
  -2 -15  -2    4.04    3.15
   2 -15   2    0.75    1.31
  -2 -15  -2    4.87    2.16
   2 -15   2    1.72    2.00
   2 -15   2    0.46    1.81
  -2 -15  -2    1.84    1.73
  -2 -15  -2    5.14    2.37
  -2  15  -2    3.71    1.89
  -2  15  -2    0.91    1.29
  -2  15  -2    0.57    1.30
   2  15   2    1.30    1.68
   2  15   2    0.65    1.77
   3 -15   2    8.31    1.51
  -3 -15  -2   10.31    2.83
   3 -15   2   13.10    2.66
   3 -15   2   11.39    2.63
   3 -15   2    9.56    1.85
  -3 -15  -2   15.98    2.64
  -3 -15  -2   10.38    2.30
  -3  15  -2   10.39    1.92
  -3  15  -2   11.18    1.80
   3  15   2   11.29    2.85
   3  15   2   12.81    2.88
  -3  15  -2   12.65    2.75
  -4 -15  -2   18.48    3.47
  -4 -15  -2   16.26    2.70
  -4 -15  -2   12.46    2.80
  -4 -15  -2   16.48    3.16
   4 -15   2   10.02    2.01
   4 -15   2   11.65    1.32
  -4  15  -2   14.75    2.98
  -4  15  -2   13.46    1.49
   4  15   2   13.84    3.05
  -4  15  -2   11.73    2.05
   4  15   2   13.94    3.35
  -5 -15  -2   88.06    5.92
   5 -15   2   88.39    4.74
  -5 -15  -2   84.10    6.28
  -5 -15  -2   87.47    6.30
   5 -15   2   92.31    5.85
  -5  15  -2   79.29    5.55
   5  15   2   85.33    6.45
  -5  15  -2   79.69    4.30
   5  15   2   83.28    5.97
   6 -15   2    8.47    2.00
   6 -15   2    2.74    2.33
  -6 -15  -2    0.84    2.87
  -6 -15  -2    3.90    2.41
  -6 -15  -2   -0.24    2.21
  -6  15  -2    1.33    1.98
   6  15   2    5.93    3.00
  -6  15  -2   -1.74    1.44
  -6 -16   2   32.07    4.46
  -6 -16   2   41.35    5.15
  -6 -16   2   28.83    4.25
   6 -16  -2   31.07    3.98
  -6  16   2   36.67    2.11
  -6  16   2   33.32    2.16
  -6  16   2   45.59    4.32
   6  16  -2   35.46    5.18
  -6  16   2   34.10    2.25
  -5 -16   2    0.58    1.95
   5 -16  -2    2.62    0.97
  -5 -16   2    0.75    1.70
   5 -16  -2   -2.06    1.61
  -5 -16   2   -1.73    1.73
  -5  16   2    0.20    1.21
  -5  16   2   -0.16    1.58
   5  16  -2    1.99    2.51
  -5  16   2   -0.68    0.79
  -4 -16   2    3.15    2.21
   4 -16  -2    0.11    1.10
  -4 -16   2    1.87    2.01
   4 -16  -2    2.87    0.86
  -4 -16   2    1.70    2.00
   4 -16  -2    0.65    1.64
  -4  16   2    0.88    1.56
  -4  16   2   -0.42    0.70
  -4  16   2    1.85    1.28
   4  16  -2    0.59    1.65
   4  16  -2    1.87    2.00
  -3 -16   2   25.53    3.62
  -3 -16   2   25.69    3.85
   3 -16  -2   20.35    3.37
  -3 -16   2   19.99    3.07
  -3 -16   2   22.52    3.82
   3 -16  -2   24.33    1.66
   3 -16  -2   27.80    2.69
  -3  16   2   25.03    1.68
  -3  16   2   27.95    3.87
  -3  16   2   24.23    2.89
   3  16  -2   25.50    3.96
   2 -16  -2   53.68    2.54
  -2 -16   2   55.34    4.20
   2 -16  -2   48.23    4.55
  -2 -16   2   52.48    4.38
  -2 -16   2   56.33    5.10
   2 -16  -2   48.36    3.48
   2 -16  -2   48.33    4.55
  -2 -16   2   52.73    3.91
  -2 -16   2   56.10    5.11
   2 -16  -2   53.24    2.44
   2  16  -2   44.96    4.39
  -2  16   2   53.53    4.69
   2  16  -2   47.91    4.50
  -2  16   2   52.57    3.84
  -1 -16   2    5.57    2.50
  -1 -16   2    6.23    1.89
  -1 -16   2    4.26    2.11
   1 -16  -2    6.46    1.34
  -1 -16   2    3.47    1.87
   1 -16  -2    2.55    1.89
   1 -16  -2    4.75    1.63
   1  16  -2    3.70    2.15
   1  16  -2    4.41    1.96
  -1  16   2    5.42    2.24
   1  16  -2    5.73    2.03
  -1  16   2    6.02    1.94
  -1  16   2    5.47    2.33
   0 -16  -2    2.98    1.31
   0 -16  -2    3.22    2.07
   0 -16  -2    0.93    1.34
   0 -16   2    0.49    1.42
   0 -16  -2   -1.46    1.33
   0 -16   2    0.72    1.97
   0 -16   2   -0.68    1.70
   0 -16  -2    1.44    2.05
   0 -16   2   -1.09    1.21
   0  16  -2   -0.08    1.71
   0  16   2    1.02    1.65
   0  16  -2    0.27    1.70
   0  16  -2    2.59    1.71
   0  16   2    0.87    1.75
   1 -16   2    4.59    1.77
  -1 -16  -2    0.40    1.92
  -1 -16  -2    2.62    1.55
   1 -16   2    2.88    2.29
  -1 -16  -2    4.86    1.71
  -1 -16  -2    1.91    1.49
   1 -16   2    4.35    2.16
  -1 -16  -2    3.60    1.96
   1 -16   2    2.34    1.34
  -1  16  -2    2.06    1.73
  -1  16  -2    3.97    1.66
   1  16   2    3.46    2.26
   1  16   2    5.54    2.41
  -2 -16  -2   44.03    4.54
   2 -16   2   33.48    2.83
  -2 -16  -2   35.12    3.26
   2 -16   2   32.32    2.78
  -2 -16  -2   29.81    2.83
  -2 -16  -2   29.21    4.21
   2 -16   2   23.26    3.70
   2 -16   2   32.95    4.25
   2  16   2   35.26    4.37
  -2  16  -2   31.73    4.14
  -2  16  -2   33.87    3.05
   2  16   2   28.05    4.03
  -2  16  -2   30.02    2.76
  -3 -16  -2   26.29    4.24
  -3 -16  -2   24.21    3.99
   3 -16   2   27.87    3.89
   3 -16   2   31.74    2.80
  -3 -16  -2   28.26    3.93
  -3  16  -2   26.82    2.70
  -3  16  -2   27.94    2.60
   3  16   2   28.27    4.27
  -3  16  -2   31.20    4.16
   3  16   2   26.50    4.04
   4 -16   2    9.77    1.33
  -4 -16  -2   17.00    3.34
  -4 -16  -2    8.24    2.67
   4 -16   2   12.86    2.12
  -4 -16  -2   15.19    2.94
   4 -16   2   12.78    2.83
  -4  16  -2   16.88    2.32
  -4  16  -2   11.94    2.73
   4  16   2   18.14    3.66
   4  16   2   10.33    2.87
  -4  16  -2   14.69    1.61
  -5 -16  -2   -3.49    1.83
   5 -16   2    1.55    1.50
  -5 -16  -2    0.13    1.94
  -5 -16  -2   -2.01    1.93
   5 -16   2   -1.70    2.74
   5  16   2    1.95    2.22
  -5  16  -2   -0.45    1.52
   5  16   2    1.64    1.67
  -5  16  -2    1.08    1.41
  -6 -16  -2   -2.21    1.96
   6 -16   2    3.27    1.76
   6 -16   2    1.34    2.77
  -6 -16  -2    5.10    2.44
  -6 -16  -2    0.60    2.26
  -6  16  -2    3.32    2.27
   5 -17  -2   -1.14    1.89
   5 -17  -2    1.94    0.78
  -5 -17   2    2.96    2.39
   5 -17  -2   -1.13    1.36
  -5 -17   2    1.33    2.03
  -5  17   2    2.67    1.40
   5  17  -2    2.17    2.35
  -5  17   2    1.45    0.74
  -5  17   2   -0.63    1.51
  -4 -17   2   44.28    5.29
   4 -17  -2   35.07    3.04
  -4 -17   2   37.38    4.09
   4 -17  -2   44.34    1.87
  -4 -17   2   44.23    5.14
  -4  17   2   39.80    1.86
  -4  17   2   40.20    5.44
   4  17  -2   44.95    5.40
  -4  17   2   40.52    3.18
  -3 -17   2   11.49    3.00
   3 -17  -2   10.78    2.16
  -3 -17   2    8.41    2.53
   3 -17  -2   11.59    2.79
   3 -17  -2   11.51    1.21
  -3 -17   2   11.29    2.65
  -3 -17   2    8.08    2.75
  -3  17   2    6.76    2.05
  -3  17   2    8.70    2.55
   3  17  -2    7.08    2.87
  -2 -17   2    9.39    2.48
  -2 -17   2    3.28    1.94
  -2 -17   2    2.68    1.87
   2 -17  -2    9.14    2.21
   2 -17  -2    6.15    1.13
  -2 -17   2   -0.25    2.17
   2 -17  -2    4.04    1.07
   2 -17  -2    1.56    2.12
   2  17  -2    6.00    2.43
  -2  17   2   -0.59    1.52
   2  17  -2    2.30    1.95
  -2  17   2    6.43    2.09
   1 -17  -2   25.13    3.92
   1 -17  -2   20.15    2.04
   1 -17  -2   27.50    3.95
   1 -17  -2   20.99    2.82
  -1 -17   2   21.19    2.91
  -1 -17   2   20.92    3.75
  -1 -17   2   27.30    4.23
  -1 -17   2   27.06    3.38
   1 -17  -2   15.91    1.74
  -1 -17   2   17.45    2.88
   1  17  -2   24.62    3.30
  -1  17   2   22.50    3.72
  -1  17   2   21.04    3.15
  -1  17   2   22.48    3.82
   1  17  -2   17.36    3.22
   1  17  -2   20.86    3.32
   0 -17   2   21.35    3.60
   0 -17  -2   19.72    3.67
   0 -17   2   14.05    3.17
   0 -17  -2   17.94    3.57
   0 -17  -2   17.75    2.85
   0 -17  -2   17.05    2.09
   0 -17   2   17.71    2.56
   0 -17   2   20.15    3.60
   0 -17  -2   19.01    2.39
   0  17  -2   19.59    3.05
   0  17  -2   17.19    3.45
   0  17   2   17.26    3.22
   0  17  -2   13.88    2.39
   0  17   2   17.45    3.44
   1 -17   2   12.82    3.11
  -1 -17  -2   14.27    2.42
   1 -17   2   15.08    2.25
  -1 -17  -2   19.99    3.63
   1 -17   2   14.94    2.37
   1 -17   2    9.80    3.40
  -1 -17  -2   15.64    2.26
  -1 -17  -2   19.21    3.47
  -1  17  -2   12.97    2.89
   1  17   2   16.19    2.98
  -1  17  -2   16.30    2.53
   1  17   2   13.19    3.03
  -1  17  -2   14.12    2.46
  -2 -17  -2    1.01    2.03
   2 -17   2    3.31    1.52
  -2 -17  -2    6.12    2.72
   2 -17   2    3.62    2.15
  -2 -17  -2    2.89    1.81
  -2 -17  -2    4.74    2.01
   2 -17   2    5.05    1.63
  -2  17  -2    4.72    1.78
   2  17   2    5.66    2.24
   2  17   2    2.97    2.22
  -2  17  -2    6.01    2.33
  -2  17  -2    3.23    1.67
   3 -17   2   10.79    3.00
   3 -17   2   12.52    2.19
  -3 -17  -2   15.42    3.44
  -3 -17  -2   15.40    3.39
   3 -17   2   16.73    2.05
  -3 -17  -2   10.95    2.45
  -3 -17  -2   16.45    2.94
   3  17   2   11.90    3.01
   3  17   2   17.53    3.35
  -3  17  -2   13.98    2.24
  -3  17  -2   15.81    2.26
  -3  17  -2   10.30    2.79
   4 -17   2    9.74    1.95
  -4 -17  -2    7.49    2.62
  -4 -17  -2   12.64    3.27
  -4 -17  -2    8.80    2.78
   4 -17   2    7.28    1.28
   4 -17   2    7.91    2.57
  -4  17  -2    5.38    1.72
   4  17   2   10.12    3.13
  -4  17  -2    8.94    2.83
   4  17   2   11.78    3.00
  -5 -17  -2    5.33    2.87
   5 -17   2    6.80    1.90
  -5 -17  -2    0.74    2.16
  -5 -17  -2    4.74    2.53
   5 -17   2    2.21    2.45
  -5  17  -2    0.71    1.65
   5  17   2    4.41    2.84
   5  17   2    9.61    2.91
  -5  17  -2    2.07    1.79
  -5 -18   2   13.48    4.04
  -5 -18   2    7.88    2.91
   5 -18  -2   13.13    4.77
  -5 -18   2   15.78    3.63
   5 -18  -2   12.16    2.38
  -5  18   2   18.81    2.28
  -5  18   2   16.26    3.31
   4 -18  -2    5.02    1.81
  -4 -18   2    7.00    2.86
  -4 -18   2    7.30    2.59
  -4 -18   2    6.98    2.75
  -4  18   2    7.25    1.82
  -4  18   2    4.65    2.34
   4  18  -2    4.52    3.01
   3 -18  -2   79.80    4.49
  -3 -18   2   89.73    5.36
   3 -18  -2   92.90    2.84
   3 -18  -2   90.10    2.84
  -3 -18   2   96.40    6.99
   3 -18  -2   76.98    5.84
  -3 -18   2   92.64    6.62
  -3  18   2   89.15    4.99
  -3  18   2   88.83    6.27
   3  18  -2   77.84    6.17
   2 -18  -2   44.14    3.56
   2 -18  -2   44.86    2.30
  -2 -18   2   49.68    5.13
  -2 -18   2   43.52    3.75
   2 -18  -2   41.48    4.99
  -2 -18   2   41.44    3.95
  -2 -18   2   39.12    4.96
   2 -18  -2   46.29    2.42
  -2  18   2   45.69    4.72
  -2  18   2   41.26    3.90
   2  18  -2   36.50    4.64
   2  18  -2   44.30    4.67
  -1 -18   2   24.37    3.01
   1 -18  -2   23.97    3.87
  -1 -18   2   25.77    4.18
   1 -18  -2   26.66    2.06
   1 -18  -2   21.29    3.02
  -1 -18   2   21.12    3.89
  -1 -18   2   21.38    3.18
   1 -18  -2   29.13    2.44
   1 -18  -2   16.74    3.49
  -1  18   2   22.96    3.74
   1  18  -2   25.97    3.70
   1  18  -2   26.11    3.89
  -1  18   2   21.72    3.31
  -1  18   2   19.56    3.59
   0 -18  -2   52.04    3.07
   0 -18   2   57.88    5.50
   0 -18  -2   53.44    5.31
   0 -18  -2   57.35    3.60
   0 -18   2   57.77    3.77
   0 -18   2   48.56    5.18
   0 -18   2   50.32    4.02
   0 -18  -2   40.71    5.11
   0  18  -2   61.30    4.62
   0  18   2   50.07    4.45
   0  18   2   51.52    5.14
   0  18  -2   52.02    5.07
   0  18  -2   52.82    3.98
  -1 -18  -2   15.32    3.31
   1 -18   2    6.74    1.73
   1 -18   2   11.75    3.15
   1 -18   2   12.08    3.16
  -1 -18  -2   10.78    2.10
  -1 -18  -2    8.98    1.92
  -1 -18  -2    5.53    2.68
   1 -18   2   11.86    2.03
  -1  18  -2    7.80    2.73
   1  18   2    7.09    2.85
  -1  18  -2   12.37    2.36
   1  18   2    9.52    2.77
  -1  18  -2   10.80    2.36
  -2 -18  -2    9.27    2.17
   2 -18   2   10.57    1.93
  -2 -18  -2    9.53    3.09
   2 -18   2    7.00    2.70
  -2 -18  -2    6.68    2.78
   2 -18   2    9.46    1.90
  -2 -18  -2    7.04    2.06
  -2  18  -2    2.72    2.44
  -2  18  -2    6.36    1.86
   2  18   2    7.80    2.84
  -2  18  -2    8.91    2.08
   2  18   2    8.97    3.02
  -3 -18  -2    4.03    2.40
  -3 -18  -2   -1.93    2.08
  -3 -18  -2    2.19    1.86
   3 -18   2    2.71    1.34
  -3 -18  -2    1.06    1.71
   3 -18   2    1.54    1.31
   3 -18   2    0.08    1.89
   3  18   2    5.71    3.22
  -3  18  -2    5.93    1.70
   3  18   2    2.31    2.16
  -3  18  -2    2.85    2.37
  -3  18  -2   -0.04    1.36
   4 -18   2   32.11    2.96
   4 -18   2   26.29    2.15
  -4 -18  -2   20.62    4.06
   4 -18   2   29.98    4.33
  -4 -18  -2   26.85    4.44
  -4 -18  -2   24.97    3.71
   4  18   2   22.81    4.38
  -4  18  -2   23.81    2.74
  -4  18  -2   29.18    2.94
  -4  18  -2   24.92    3.92
   4  18   2   29.63    4.54
  -4 -19   2   30.37    4.14
  -4 -19   2   31.24    4.90
   4 -19  -2   25.17    3.18
  -4 -19   2   36.87    5.14
   4  19  -2   38.38    4.94
  -4  19   2   25.57    3.90
  -4  19   2   33.58    3.12
  -3 -19   2   21.06    3.94
  -3 -19   2   20.18    4.09
   3 -19  -2   21.86    3.97
  -3 -19   2   21.16    3.36
  -3  19   2   17.23    3.09
  -3  19   2   12.37    3.12
   3  19  -2   10.65    2.97
  -2 -19   2   33.24    4.80
   2 -19  -2   30.45    3.18
   2 -19  -2   32.64    4.76
   2 -19  -2   29.41    1.86
   2 -19  -2   38.41    2.16
  -2 -19   2   22.92    3.91
  -2 -19   2   42.42    5.29
  -2 -19   2   30.27    3.54
  -2  19   2   34.95    3.65
   2  19  -2   34.13    4.54
  -2  19   2   26.88    4.17
  -1 -19   2   53.44    4.07
  -1 -19   2   38.76    5.12
   1 -19  -2   50.82    2.81
   1 -19  -2   43.18    5.17
  -1 -19   2   58.30    4.34
   1 -19  -2   47.65    2.92
  -1  19   2   45.67    4.11
   1  19  -2   54.09    5.27
   1  19  -2   49.47    4.73
   0 -19   2   19.32    3.82
   0 -19  -2   15.19    3.51
   0 -19   2   20.77    3.77
   0 -19   2   25.07    2.92
   0 -19  -2   21.95    2.26
   0 -19  -2   20.96    3.88
   0 -19   2   17.15    2.68
   0 -19  -2   24.94    2.86
   0  19  -2   10.69    3.04
   0  19   2   14.07    3.33
   0  19  -2   15.93    2.59
   0  19  -2   20.67    3.09
   0  19   2   22.29    3.71
  -1 -19  -2   63.64    4.06
  -1 -19  -2   62.09    5.72
   1 -19   2   67.68    3.95
  -1 -19  -2   64.49    3.78
   1 -19   2   65.70    5.94
  -1 -19  -2   55.22    6.87
   1 -19   2   57.56    4.13
   1  19   2   52.73    5.12
   1  19   2   58.96    5.63
  -1  19  -2   58.74    4.02
  -1  19  -2   65.79    5.86
  -1  19  -2   62.70    4.68
   2 -19   2   -1.35    1.40
  -2 -19  -2   -0.08    1.93
   2 -19   2   -0.11    1.32
  -2 -19  -2   -0.55    2.19
  -2 -19  -2    1.79    2.37
   2 -19   2    5.24    2.75
  -2  19  -2    0.36    1.62
   2  19   2    1.62    2.33
  -2  19  -2    0.47    1.46
   2  19   2   -1.19    1.82
  -2  19  -2    4.17    2.47
  -3 -19  -2   25.85    3.35
  -3 -19  -2   19.07    4.19
   3 -19   2   29.64    2.80
   3 -19   2   27.62    2.81
   3 -19   2   26.00    4.19
  -3 -19  -2   29.63    4.68
  -3  19  -2   26.18    2.77
   3  19   2   32.59    4.79
  -3  19  -2   28.73    2.79
   3  19   2   25.41    4.23
  -3  19  -2   28.34    4.14
   3 -20  -2   28.64    4.61
  -3 -20   2   35.02    5.31
   2 -20  -2    1.54    0.79
  -2 -20   2    1.96    2.22
  -2 -20   2   -2.67    1.77
  -2 -20   2   -1.88    2.10
   2 -20  -2    0.83    2.72
   2 -20  -2    0.55    0.94
  -2  20   2    2.79    2.08
   1 -20  -2   -0.31    2.39
  -1 -20   2    3.74    1.76
  -1 -20   2    0.94    3.48
   1 -20  -2   -0.12    1.02
  -1 -20   2   -0.66    2.21
  -1 -20   2    1.76    1.76
   1 -20  -2    3.59    1.40
   1  20  -2    1.06    2.28
  -1  20   2   -0.51    1.88
   1  20  -2   -0.98    1.94
   0 -20   2   14.24    3.42
   0 -20  -2   21.23    2.66
   0 -20   2   14.30    3.50
   0 -20  -2   24.16    2.40
   0 -20   2   20.16    3.11
   0 -20  -2   23.11    4.25
   0  20   2   22.54    3.83
   0  20   2   17.67    3.91
   0  20  -2   28.26    7.54
   0  20  -2   19.28    3.47
  -1 -20  -2   44.25    3.42
   1 -20   2   37.04    5.19
   1 -20   2   43.38    3.94
  -1 -20  -2   38.30    5.48
   1 -20   2   46.12    3.41
  -1 -20  -2   54.36    3.86
   1  20   2   44.90    6.68
  -1  20  -2   36.14    4.87
  -1  20  -2   39.00    3.39
  -1  20  -2   38.39    3.95
   1  20   2   40.07    4.97
  -2 -20  -2   80.95    6.86
   2 -20   2   91.40    4.65
  -2 -20  -2   95.74    7.33
  -2 -20  -2  101.78    5.74
   2 -20   2   94.06    5.84
   2 -20   2   86.01    7.10
  -2 -20  -2   93.44    5.05
  -2  20  -2   88.79    6.84
   2  20   2   98.29    7.27
   2  20   2   96.92    7.03
  -2  20  -2  105.35    5.45
  -2  20  -2   89.62    4.88
  -9   0   3    0.24    2.30
  -9   0   3   -2.59    1.66
  -9   0   3    1.77    1.56
  -8   0   3   -0.27    1.56
  -8   0   3   -1.61    2.03
  -8   0   3    1.58    1.64
  -7   0   3   -1.46    1.89
   7   0  -3   -0.15    1.94
  -7   0   3    2.01    1.55
  -7   0   3    1.47    1.84
  -7   0   3   -1.87    1.26
   6   0  -3   -2.22    1.45
  -6   0   3    2.13    1.58
  -6   0   3    0.49    1.62
  -6   0   3    1.52    1.40
  -6   0   3    0.82    1.28
   6   0  -3    0.02    1.48
   5   0  -3   -0.48    0.92
  -5   0   3    0.01    0.19
  -5   0   3   -0.27    0.18
  -5   0   3    0.54    1.22
   5   0  -3    0.40    1.11
  -5   0   3   -0.95    1.20
  -5   0   3   -1.47    0.79
  -4   0   3   -0.26    1.16
  -4   0   3    1.65    1.12
  -4   0   3   -1.04    1.09
   4   0  -3   -0.48    1.09
   4   0  -3   -0.18    0.90
  -3   0   3   -0.50    0.85
  -3   0   3   -0.75    0.51
   3   0  -3   -0.13    0.71
  -3   0   3    0.13    0.92
  -3   0   3    0.36    0.70
  -2   0   3   -0.06    0.59
   2   0  -3   -0.51    0.67
  -2   0   3    0.11    0.23
  -2   0   3    1.05    0.81
  -2   0   3   -0.41    0.54
  -2   0   3    1.17    0.80
   1   0  -3    0.00    0.39
  -1   0   3    0.31    0.48
   1   0  -3    0.18    0.70
  -1   0   3   -0.27    0.70
   1   0  -3    0.08    0.54
  -1   0   3   -0.28    0.41
   0   0  -3    1.09    0.57
   0   0   3    0.53    0.40
   0   0   3    0.44    0.63
   0   0  -3   -0.04    0.52
   0   0  -3    0.39    0.61
   0   0   3    0.71    0.42
   1   0   3   -0.46    0.52
   1   0   3    0.06    0.45
  -1   0  -3    0.81    0.55
  -1   0  -3    0.16    0.54
  -1   0  -3   -0.18    0.64
   1   0   3    0.33    0.70
   2   0   3   -0.21    0.65
  -2   0  -3   -0.35    0.80
   2   0   3    0.60    0.56
  -2   0  -3   -0.14    0.50
  -2   0  -3   -0.90    0.57
  -3   0  -3   -0.51    0.80
  -3   0  -3    0.42    0.79
   3   0   3   -0.81    0.82
  -3   0  -3   -0.81    0.83
   3   0   3   -1.21    1.32
   3   0   3   -0.11    0.85
   4   0   3   -0.47    0.91
   4   0   3    0.37    0.87
  -4   0  -3    0.00    1.27
  -4   0  -3    1.28    0.99
   4   0   3    1.22    1.19
  -4   0  -3    1.15    0.81
  -5   0  -3   -0.16    0.99
   5   0   3    1.39    1.10
   5   0   3   -0.19    0.90
  -5   0  -3    0.72    1.48
  -5   0  -3    1.39    0.98
   5   0   3    3.19    1.87
  -6   0  -3   -1.19    0.92
   6   0   3   -1.18    1.11
   6   0   3   -0.71    1.24
   6   0   3   -0.91    0.90
  -6   0  -3    1.08    1.65
  -6   0  -3    0.71    1.00
  -7   0  -3    0.90    1.61
  -7   0  -3    1.30    1.25
   7   0   3   -1.00    1.91
   7   0   3   -1.79    1.08
  -7   0  -3    2.07    1.22
  -8   0  -3   -0.82    1.02
   8   0   3   -0.94    1.31
   8   0   3   -0.07    2.20
   8   0   3   -1.20    1.02
  -8   0  -3   -0.25    1.19
  -9   0  -3   -0.52    1.06
   9   0   3    3.05    2.60
  -9   0  -3    0.13    1.33
   9   0   3    0.25    1.34
   9   0   3   -1.98    0.94
  -9  -1   3    4.48    2.02
  -9  -1   3   -0.92    2.13
  -9  -1   3    2.79    1.97
  -9   1   3   -3.24    1.56
  -9   1   3    2.40    1.75
  -9   1   3    1.66    2.67
  -8  -1   3   15.30    3.49
  -8  -1   3   20.86    3.75
  -8   1   3   15.27    2.47
  -8   1   3   20.02    3.53
   8   1  -3   22.94    3.72
  -8   1   3   18.21    2.75
  -7  -1   3    0.24    1.26
  -7  -1   3    0.70    0.37
  -7  -1   3    1.15    1.72
  -7  -1   3    1.37    1.86
   7   1  -3    1.26    1.58
  -7   1   3    0.24    1.82
  -7   1   3   -1.76    1.30
  -7   1   3   -1.16    1.73
  -6  -1   3   51.59    3.85
  -6  -1   3   46.15    3.39
  -6  -1   3   44.50    3.80
   6  -1  -3   51.72    3.89
  -6  -1   3   43.66    1.63
  -6  -1   3   47.27    1.66
  -6   1   3   42.22    3.31
  -6   1   3   48.42    3.22
  -6   1   3   47.74    3.66
   6   1  -3   51.65    3.56
  -5  -1   3   -0.11    0.34
  -5  -1   3    1.59    1.18
  -5  -1   3   -1.01    1.01
  -5  -1   3    0.38    1.31
  -5  -1   3   -0.01    0.37
   5  -1  -3    0.10    1.24
   5   1  -3   -0.51    0.99
   5   1  -3   -0.03    1.23
  -5   1   3    0.08    1.20
  -5   1   3   -0.33    0.98
  -5   1   3   -0.66    1.03
  -4  -1   3   77.02    4.01
  -4  -1   3   74.82    3.51
  -4  -1   3   68.64    2.20
  -4  -1   3   67.09    1.97
  -4  -1   3   64.84    3.71
   4  -1  -3   74.56    3.68
  -4   1   3   71.29    3.37
   4   1  -3   68.57    3.58
  -4   1   3   66.58    3.27
  -4   1   3   75.12    3.63
  -3  -1   3   54.33    1.62
  -3  -1   3   53.52    2.79
  -3  -1   3   52.58    2.82
  -3  -1   3   53.58    1.60
  -3  -1   3   55.02    2.96
   3  -1  -3   54.91    2.73
  -3   1   3   51.67    2.64
   3   1  -3   52.94    2.86
  -3   1   3   50.50    2.54
  -3   1   3   54.22    2.65
  -3   1   3   51.59    2.65
  -2  -1   3  135.71    4.24
  -2  -1   3  128.01    4.07
  -2  -1   3  130.78    3.18
   2  -1  -3  130.09    4.00
   2  -1  -3  132.49    2.83
   2  -1  -3  130.32    2.83
  -2   1   3  129.39    3.94
   2   1  -3  132.77    3.11
  -2   1   3  126.95    2.97
  -2   1   3  137.82    4.05
  -2   1   3  133.62    3.83
  -2   1   3  129.78    3.79
   2   1  -3  121.81    4.04
   2   1  -3  128.67    4.18
  -1  -1   3 2842.85   82.38
  -1   1   3 3061.54   83.76
  -1   1   3 2588.53   80.05
   0   1  -3  903.47   45.32
  -1  -1  -3  692.17   15.76
   2   1   3 1104.18   23.72
   2   1   3 1097.97   22.90
   3  -1   3   -0.42    0.84
   3  -1   3    0.18    0.97
  -3  -1  -3    0.10    0.89
  -3  -1  -3    1.12    1.27
   3  -1   3    0.26    0.74
  -3  -1  -3    0.30    0.92
   3   1   3    0.98    1.08
   3   1   3    0.04    0.90
  -3   1  -3    1.03    0.68
  -3   1  -3    0.71    1.24
  -3   1  -3    0.38    0.90
   3   1   3    0.25    1.06
   4  -1   3  232.61    6.13
  -4  -1  -3  197.67    7.17
   4  -1   3  221.23    7.63
  -4  -1  -3  216.79    6.79
   4  -1   3  222.64    6.69
  -4  -1  -3  228.91    6.46
   4   1   3  228.77    6.80
   4   1   3  230.03    7.87
   4   1   3  224.29    6.60
  -4   1  -3  216.93    7.32
  -4   1  -3  231.45    6.81
  -4   1  -3  224.00    5.92
   5  -1   3  125.83    5.99
  -5  -1  -3  128.05    4.78
  -5  -1  -3  123.48    4.97
   5  -1   3  127.42    4.42
  -5  -1  -3  119.18    5.73
   5  -1   3  121.83    4.76
   5   1   3  130.44    5.01
  -5   1  -3  122.76    4.21
  -5   1  -3  130.45    5.00
   5   1   3  120.89    4.79
   5   1   3  125.67    6.09
  -5   1  -3  124.53    5.51
   6  -1   3   12.87    1.89
   6  -1   3   20.22    2.18
  -6  -1  -3   19.57    2.93
  -6  -1  -3   17.27    2.26
   6  -1   3   19.03    3.00
  -6  -1  -3   20.53    2.39
  -6   1  -3   21.27    2.03
   6   1   3   17.55    2.16
  -6   1  -3   18.69    2.98
  -6   1  -3   22.53    2.42
   6   1   3   17.98    2.46
   6   1   3   14.26    3.10
  -7  -1  -3    0.92    1.31
  -7  -1  -3   -0.11    1.26
   7  -1   3    2.45    1.34
   7  -1   3    2.79    2.34
  -7   1  -3    0.96    1.07
   7   1   3    0.21    1.22
   7   1   3    3.48    2.43
  -7   1  -3    2.26    1.78
   7   1   3    2.56    1.58
  -7   1  -3   -0.85    1.03
   8  -1   3   -1.33    1.24
   8  -1   3   -0.21    1.08
   8  -1   3   -0.06    1.36
  -8  -1  -3    0.30    1.26
  -8  -1  -3   -2.78    1.20
  -8   1  -3    0.35    1.21
   8   1   3   -0.59    1.01
  -8   1  -3   -0.85    1.03
   8   1   3    0.22    1.42
   8   1   3    1.54    1.79
   9  -1   3    2.15    2.07
   9  -1   3   -1.26    0.90
  -9  -1  -3   -1.46    1.04
  -9   1  -3   -0.51    1.22
   9   1   3    3.09    2.14
  -9   1  -3    0.57    1.11
  -9   1  -3    0.40    1.40
   9   1   3    0.39    1.14
  -9  -2   3   15.54    3.01
  -9  -2   3   14.34    4.10
  -9   2   3   18.29    2.93
  -9   2   3   13.65    3.43
   8  -2  -3    2.55    2.19
  -8  -2   3    2.49    1.84
  -8  -2   3    5.93    2.91
  -8  -2   3    5.33    0.52
  -8  -2   3    5.22    0.52
  -8   2   3    7.00    2.01
  -8   2   3    4.01    1.63
  -8   2   3    2.92    2.34
   8   2  -3    5.30    2.52
   7  -2  -3   54.15    4.36
  -7  -2   3   48.28    4.43
  -7  -2   3   50.27    4.01
  -7  -2   3   54.19    2.08
  -7  -2   3   53.19    2.06
  -7  -2   3   52.37    4.78
  -7   2   3   50.24    4.26
   7   2  -3   52.29    4.15
  -7   2   3   53.84    3.73
  -7   2   3   53.32    3.55
  -7   2   3   54.52    4.22
  -6  -2   3    2.49    1.60
  -6  -2   3    2.92    0.73
  -6  -2   3    2.91    0.71
   6  -2  -3    4.09    1.84
  -6  -2   3    2.64    1.85
  -6  -2   3    3.11    1.69
  -6   2   3    2.78    1.48
   6   2  -3    1.36    1.57
  -6   2   3    2.63    1.51
  -6   2   3    3.09    1.53
  -5  -2   3   24.27    2.86
   5  -2  -3   18.71    2.51
  -5  -2   3   17.25    2.42
  -5  -2   3   18.82    1.30
  -5  -2   3   17.10    1.22
  -5  -2   3   20.87    2.80
  -5   2   3   20.92    2.02
   5   2  -3   21.38    2.66
  -5   2   3   18.69    0.76
  -5   2   3   19.82    2.42
  -5   2   3   22.03    2.33
  -4  -2   3  127.45    5.03
  -4  -2   3  131.07    3.53
  -4  -2   3  128.24    5.33
   4  -2  -3  129.82    4.85
  -4  -2   3  126.75    3.55
  -4  -2   3  125.88    5.27
  -4   2   3  121.53    4.77
  -4   2   3  130.24    4.57
   4   2  -3  120.63    4.99
  -4   2   3  119.26    4.47
  -4   2   3  128.26    2.95
  -3  -2   3  346.84    7.63
  -3  -2   3  345.29    9.16
   3  -2  -3  339.57    8.49
  -3  -2   3  332.60    7.55
  -3  -2   3  330.77    8.93
  -3  -2   3  326.12    9.03
  -3   2   3  333.70    8.48
  -3   2   3  331.27    8.37
  -3   2   3  344.66    8.52
   2  -2  -3  137.43    3.33
  -2  -2   3  136.56    4.43
   2  -2  -3  138.75    4.09
  -2  -2   3  143.44    3.64
  -2  -2   3  136.93    3.62
   2  -2  -3  131.28    3.28
  -2  -2   3  133.61    4.30
   2   2  -3  133.09    4.36
   2   2  -3  132.67    4.43
  -2   2   3  134.16    3.98
  -2   2   3  136.44    3.76
  -2   2   3  138.42    3.81
  -2   2   3  134.80    3.39
   2   2  -3  138.76    3.57
   1  -2  -3 2670.68   80.64
  -1  -2   3 2696.92   85.67
   1  -2  -3 2661.49   80.45
  -1   2   3 2582.87   79.57
   0  -2   3  735.80   41.95
   0   2   3  670.60   38.71
   0   2  -3  698.19   41.38
   1  -2   3 7561.90  219.02
   1   2   3 9999.00  250.11
   2  -2   3    8.79    1.44
   2  -2   3    6.83    0.64
  -2  -2  -3    8.99    1.43
  -2  -2  -3    9.18    1.20
  -2  -2  -3    6.97    1.20
  -2   2  -3    8.37    1.17
   2   2   3    6.15    1.10
  -2   2  -3    8.76    1.34
   2   2   3    7.77    1.30
   3  -2   3   24.84    2.51
  -3  -2  -3   28.87    2.32
  -3  -2  -3   31.06    2.31
   3  -2   3   33.78    2.37
  -3  -2  -3   33.26    2.19
   3  -2   3   29.85    1.46
  -3   2  -3   28.79    1.35
   3   2   3   29.32    2.77
  -3   2  -3   29.53    2.23
   3   2   3   30.22    2.31
  -3   2  -3   29.89    2.19
   3   2   3   31.02    2.24
  -4  -2  -3  107.77    4.22
  -4  -2  -3  108.26    4.45
   4  -2   3  111.53    3.50
   4  -2   3  114.83    4.37
  -4  -2  -3  110.24    5.05
   4  -2   3  109.60    5.06
   4   2   3  107.81    5.05
   4   2   3  120.71    4.64
   4   2   3  114.01    4.47
  -4   2  -3  116.25    4.40
  -4   2  -3  106.47    4.70
  -4   2  -3  107.62    3.32
   5  -2   3  365.28    8.80
   5  -2   3  350.14    9.62
  -5  -2  -3  356.14   10.97
  -5  -2  -3  330.82    9.80
   5  -2   3  354.23   11.07
  -5  -2  -3  309.62   10.42
   5   2   3  355.85    9.80
   5   2   3  358.88   11.28
  -5   2  -3  367.29    9.81
  -5   2  -3  360.51    8.64
  -5   2  -3  371.34   10.75
   5   2   3  363.20   10.02
  -6  -2  -3   10.36    1.93
  -6  -2  -3   11.60    1.95
   6  -2   3    8.76    2.30
   6  -2   3   11.54    1.77
   6  -2   3   12.36    1.70
  -6   2  -3   14.20    1.62
  -6   2  -3   11.89    1.85
  -6   2  -3   12.44    2.42
   6   2   3   11.04    1.75
   6   2   3   13.59    2.20
   7  -2   3  145.69    5.21
  -7  -2  -3  149.10    6.13
   7  -2   3  151.87    7.49
   7  -2   3  147.48    6.37
  -7  -2  -3  143.90    5.95
   7   2   3  144.41    7.75
  -7   2  -3  135.75    6.74
   7   2   3  149.91    6.31
  -7   2  -3  150.92    5.93
   7   2   3  145.69    5.71
  -7   2  -3  139.61    4.96
   8  -2   3    7.77    1.65
  -8  -2  -3    6.31    1.78
   8  -2   3   11.21    3.26
  -8  -2  -3    7.26    2.11
  -8   2  -3    7.34    1.74
   8   2   3    6.76    1.59
  -8   2  -3    7.79    1.55
   8   2   3    8.03    3.10
   8   2   3   10.03    2.38
  -8   2  -3    7.30    1.81
  -9  -2  -3   27.62    2.97
   9  -2   3   32.64    5.01
  -9  -2  -3   27.94    4.55
   9  -2   3   23.63    2.56
   9   2   3   29.12    3.58
  -9   2  -3   26.71    2.72
  -9   2  -3   26.33    2.47
   9   2   3   26.39    4.43
   9   2   3   25.31    2.56
  -9   2  -3   27.56    2.79
  -9  -3   3    2.89    2.71
  -9   3   3   -2.58    1.21
  -9   3   3    1.82    1.55
  -9   3   3   -1.37    1.89
   9   3  -3    3.06    2.35
  -8  -3   3    6.93    2.92
  -8  -3   3    4.86    0.84
  -8  -3   3    7.10    2.15
   8  -3  -3   11.05    2.69
  -8  -3   3    3.67    1.17
  -8   3   3    4.74    2.00
  -8   3   3    3.83    2.20
  -8   3   3    5.39    1.75
   8   3  -3    6.82    2.56
  -8   3   3    4.03    1.59
   7  -3  -3    0.08    1.68
  -7  -3   3    4.26    2.29
  -7  -3   3    0.47    0.69
  -7  -3   3    1.13    1.50
  -7  -3   3    0.16    2.02
  -7  -3   3    1.40    0.72
  -7   3   3   -2.02    1.16
  -7   3   3    0.02    1.43
   7   3  -3    3.52    1.95
  -7   3   3   -0.84    1.23
  -6  -3   3  159.16    4.63
  -6  -3   3  158.07    7.23
   6  -3  -3  140.24    6.28
  -6  -3   3  156.33    6.56
  -6  -3   3  162.29    4.72
  -6  -3   3  157.82    7.17
  -6   3   3  159.73    6.43
  -6   3   3  154.90    5.81
   6   3  -3  151.93    6.58
  -6   3   3  160.28    3.79
  -6   3   3  161.17    5.75
  -5  -3   3  429.14   10.07
   5  -3  -3  433.95   11.73
  -5  -3   3  428.68   12.07
  -5  -3   3  447.09   12.71
  -5  -3   3  427.17    9.99
  -5  -3   3  442.01   12.71
  -5   3   3  428.92    9.28
  -5   3   3  421.75   11.56
  -5   3   3  420.73   11.06
  -5   3   3  442.22   10.99
   5   3  -3  426.87   12.12
   4  -3  -3  146.07    3.23
  -4  -3   3  141.54    5.68
   4  -3  -3  150.28    5.96
  -4  -3   3  138.71    5.64
  -4  -3   3  149.73    4.33
   4  -3  -3  146.50    3.23
  -4  -3   3  142.49    5.70
  -4  -3   3  144.33    4.24
  -4   3   3  144.66    3.76
  -4   3   3  152.06    4.95
  -4   3   3  143.04    4.74
  -4   3   3  147.79    5.08
   4   3  -3  150.79    5.73
  -3  -3   3  291.59    8.28
  -3  -3   3  291.89    8.45
  -3  -3   3  299.06    7.20
   3  -3  -3  297.72    6.58
   3  -3  -3  285.34    7.62
  -3  -3   3  302.10    8.55
   3  -3  -3  286.54    6.58
  -3  -3   3  302.57    7.17
   3  -3  -3  302.00    7.55
  -3   3   3  293.17    7.63
   3   3  -3  297.47    8.35
  -3   3   3  302.88    7.54
  -3   3   3  287.98    7.47
  -3   3   3  301.26    6.77
   2  -3  -3   19.15    1.19
  -2  -3   3   22.09    1.43
  -2  -3   3   18.39    1.62
  -2  -3   3   20.40    1.38
  -2  -3   3   21.55    1.84
   2  -3  -3   19.35    1.44
   2  -3  -3   19.16    1.20
  -2   3   3   20.59    1.25
   2   3  -3   18.10    1.81
  -2   3   3   21.84    1.41
   2   3  -3   17.63    1.79
   2   3  -3   19.91    1.34
  -2   3   3   20.96    1.19
  -2   3   3   20.65    1.22
   1  -3  -3  536.06   11.79
   1  -3  -3  542.99   10.72
   1  -3  -3  532.35   11.72
  -1  -3   3  532.25   11.94
   1  -3  -3  523.21   11.75
  -1  -3   3  534.14   12.10
  -1  -3   3  525.63   11.86
   1   3  -3  549.50   11.89
  -1   3   3  516.78   11.74
  -1   3   3  541.06   11.77
   1   3  -3  532.96   12.07
   1   3  -3  554.13   12.09
   0  -3  -3  121.13    3.82
   0  -3  -3  118.83    3.00
   0  -3   3  117.28    3.53
   0  -3  -3  121.59    3.62
   0  -3   3  115.18    3.76
   0  -3   3  116.95    3.37
   0   3   3  118.18    3.82
   0   3   3  119.96    3.05
   0   3  -3  118.61    3.37
   0   3  -3  123.31    3.52
   0   3  -3  122.20    3.84
   0   3   3  121.72    3.64
  -1  -3  -3   20.56    1.46
   1  -3   3   19.30    1.65
  -1  -3  -3   20.06    1.72
   1  -3   3   15.83    1.00
  -1  -3  -3   19.55    1.50
   1  -3   3   20.16    1.49
   1  -3   3   20.61    0.91
   1   3   3   21.69    1.52
   1   3   3   18.20    1.52
  -1   3  -3   22.14    1.48
  -1   3  -3   19.36    1.60
   1   3   3   19.55    1.72
   2   3   3 2051.30   97.35
  -2   3  -3 1998.56   92.81
   2   3   3 2108.99   93.23
  -3  -3  -3   61.93    3.08
   3  -3   3   59.22    3.13
  -3  -3  -3   62.46    3.25
   3  -3   3   63.86    1.75
   3  -3   3   66.82    3.53
  -3  -3  -3   62.61    3.56
  -3   3  -3   62.29    3.11
   3   3   3   62.17    3.70
  -3   3  -3   57.61    3.12
   3   3   3   61.09    3.39
   3   3   3   64.62    3.25
   4  -3   3  483.30   12.97
   4  -3   3  467.69   10.40
  -4  -3  -3  494.97   12.44
  -4  -3  -3  477.00   13.12
  -4  -3  -3  478.68   12.18
   4  -3   3  481.77   12.10
  -4   3  -3  501.69   12.23
   4   3   3  483.34   12.28
  -4   3  -3  478.79   10.34
   4   3   3  482.05   13.34
   4   3   3  510.90   12.57
  -4   3  -3  471.17   12.55
  -5  -3  -3   13.62    2.01
  -5  -3  -3   10.57    1.97
   5  -3   3   10.12    1.71
   5  -3   3    9.67    1.20
  -5  -3  -3    9.46    2.29
   5  -3   3   10.74    2.31
   5   3   3   10.79    2.23
   5   3   3    9.32    1.95
  -5   3  -3    8.08    1.59
  -5   3  -3   10.90    1.17
  -5   3  -3    9.62    2.02
   5   3   3    8.37    1.68
   6  -3   3   89.92    3.39
  -6  -3  -3   88.54    5.42
  -6  -3  -3   98.99    4.68
   6  -3   3   99.33    5.50
  -6  -3  -3   90.29    4.64
   6  -3   3   87.53    4.15
  -6   3  -3   90.83    3.30
   6   3   3   99.13    5.98
   6   3   3   86.74    4.32
  -6   3  -3   91.38    5.06
   6   3   3   93.65    4.83
  -6   3  -3   91.75    4.37
   7  -3   3  197.62    7.28
  -7  -3  -3  209.81    7.68
   7  -3   3  212.17    9.23
   7   3   3  206.85    7.23
   7   3   3  215.03    8.09
  -7   3  -3  207.92    8.49
  -7   3  -3  208.61    6.02
  -7   3  -3  210.04    7.28
   7   3   3  219.62    9.62
   8  -3   3  116.73    4.92
  -8  -3  -3  113.13    5.84
   8  -3   3  134.00    7.63
  -8  -3  -3  126.05    5.89
   8   3   3  129.06    7.90
   8   3   3  126.60    5.34
  -8   3  -3  121.13    4.39
   8   3   3  132.51    6.33
  -8   3  -3  125.04    5.51
  -8   3  -3  117.27    4.55
   9  -3   3   18.44    3.83
  -9  -3  -3   17.38    2.50
  -9   3  -3   18.50    2.45
   9   3   3   16.70    2.21
  -9   3  -3   14.86    1.96
   9   3   3   19.31    4.15
   9   3   3   22.07    3.18
  -9  -4   3   36.23    1.69
  -9  -4   3   32.66    1.61
  -9  -4   3   30.75    4.81
  -9   4   3   34.12    3.02
  -9   4   3   32.79    4.47
   9   4  -3   29.79    4.17
  -9   4   3   37.57    3.09
  -8  -4   3   85.47    6.41
  -8  -4   3   74.89    3.17
   8  -4  -3   69.29    5.04
  -8  -4   3   78.33    3.13
  -8   4   3   78.15    4.96
   8   4  -3   76.97    5.40
  -8   4   3   76.21    4.21
  -8   4   3   82.24    5.45
  -8   4   3   78.05    4.22
  -7  -4   3   27.42    3.74
  -7  -4   3   29.51    3.68
   7  -4  -3   37.28    4.14
  -7  -4   3   31.41    2.09
  -7  -4   3   44.32    5.01
  -7  -4   3   34.73    2.23
  -7   4   3   35.16    2.85
  -7   4   3   28.08    3.43
  -7   4   3   30.03    1.30
   7   4  -3   30.96    3.67
  -7   4   3   31.99    2.74
  -6  -4   3   24.45    3.59
  -6  -4   3   21.66    1.89
  -6  -4   3   24.93    2.63
  -6  -4   3   35.40    4.16
  -6  -4   3   23.87    1.90
   6  -4  -3   23.71    2.94
  -6   4   3   24.17    1.40
  -6   4   3   25.14    2.32
   6   4  -3   25.54    3.31
  -6   4   3   23.27    2.33
  -6   4   3   24.39    2.85
   5  -4  -3    1.27    0.33
  -5  -4   3    4.19    1.87
   5  -4  -3   -0.16    1.09
  -5  -4   3    2.53    0.93
  -5  -4   3    1.48    0.84
  -5  -4   3    1.34    1.69
  -5  -4   3    2.25    1.47
   5  -4  -3    2.11    0.37
  -5   4   3    2.47    1.21
  -5   4   3    2.80    1.11
   5   4  -3    4.04    1.46
  -5   4   3    1.82    0.61
  -5   4   3    1.47    1.22
  -4  -4   3 1532.47   31.06
  -4  -4   3 1290.52   32.53
  -4  -4   3 1487.98   32.68
  -4  -4   3 1510.61   33.05
   4  -4  -3 1453.99   30.00
   4  -4  -3 1541.82   31.68
   4  -4  -3 1486.35   30.03
  -4  -4   3 1473.49   30.93
   4   4  -3 1517.39   32.82
  -4   4   3 1525.96   31.40
  -4   4   3 1517.05   31.18
  -4   4   3 1510.43   30.38
  -4   4   3 1503.44   31.52
  -3  -4   3 1254.17   26.34
   3  -4  -3 1217.82   25.70
  -3  -4   3 1246.13   27.54
  -3  -4   3 1253.73   26.29
  -3  -4   3 1255.61   27.64
   3  -4  -3 1222.47   25.67
   3  -4  -3 1215.13   26.35
   3  -4  -3 1278.34   26.18
  -3  -4   3 1293.22   27.63
   3   4  -3 1264.50   27.58
  -3   4   3 1237.19   26.21
   3   4  -3 1260.94   26.20
  -3   4   3 1263.08   25.85
  -3   4   3 1274.93   26.14
  -3   4   3 1289.55   25.91
  -2  -4   3 1310.07   27.98
   2   4  -3 1309.20   28.07
   1  -4  -3   37.37    1.88
  -1  -4   3   34.95    1.98
  -1  -4   3   35.75    2.03
   1  -4  -3   35.83    1.99
  -1  -4   3   34.67    1.97
  -1  -4   3   31.16    1.87
  -1   4   3   37.55    2.01
   1   4  -3   36.06    2.05
   1   4  -3   33.97    1.97
   1   4  -3   36.40    2.11
  -1   4   3   32.32    1.77
   0  -4   3  729.69   15.52
   0  -4  -3  733.58   14.96
   0  -4  -3  750.97   15.86
   0  -4   3  716.41   15.64
   0  -4  -3  749.13   16.21
   0  -4   3  734.16   16.13
   0   4  -3  729.04   15.53
   0   4   3  708.48   16.08
   0   4  -3  714.41   16.09
   0   4   3  718.99   14.97
   0   4   3  724.90   15.84
   1  -4   3  284.28    7.03
   1  -4   3  274.56    6.15
  -1  -4  -3  269.54    6.91
   1  -4   3  291.31    7.50
  -1  -4  -3  272.43    7.51
  -1  -4  -3  273.13    7.17
   1   4   3  282.93    7.55
  -1   4  -3  272.07    7.39
   1   4   3  268.56    6.96
  -1   4  -3  276.46    6.91
  -1   4  -3  282.10    6.16
   1   4   3  284.30    7.32
  -3  -4  -3   27.96    2.67
   3  -4   3   25.63    2.40
  -3  -4  -3   29.22    2.39
   3  -4   3   25.07    2.27
  -3  -4  -3   26.92    2.44
  -3   4  -3   27.12    2.27
   3   4   3   25.31    2.44
  -3   4  -3   27.04    2.24
   3   4   3   25.62    2.39
   4  -4   3   89.58    3.96
  -4  -4  -3   83.09    4.34
  -4  -4  -3   93.18    4.14
  -4  -4  -3   80.04    4.04
   4  -4   3   85.80    4.39
   4   4   3   86.39    4.73
   4   4   3   85.68    4.22
   4   4   3   80.94    4.57
  -4   4  -3   86.51    2.19
  -4   4  -3   88.70    4.00
  -4   4  -3   91.52    3.99
  -4   4  -3   88.55    2.10
  -5  -4  -3   84.59    4.82
   5  -4   3   96.42    4.28
  -5  -4  -3   92.41    4.51
   5  -4   3   87.24    4.91
  -5  -4  -3   94.52    4.49
   5   4   3   96.21    4.43
   5   4   3   89.05    5.06
  -5   4  -3   92.86    2.64
  -5   4  -3   92.16    4.59
  -5   4  -3   92.19    2.67
   5   4   3   97.75    4.80
  -5   4  -3   90.18    4.18
  -6  -4  -3   86.76    5.44
   6  -4   3   79.56    5.20
  -6  -4  -3   79.04    4.54
   6  -4   3   87.39    4.19
  -6  -4  -3   92.31    4.70
  -6   4  -3   86.11    4.84
  -6   4  -3   76.08    4.09
   6   4   3   81.97    5.57
   6   4   3   73.18    4.58
  -6   4  -3   81.70    2.75
  -6   4  -3   84.74    2.85
   6   4   3   86.38    4.33
  -7  -4  -3   10.67    2.19
  -7  -4  -3   12.65    2.33
   7  -4   3    9.61    1.83
   7  -4   3    9.49    2.81
   7   4   3   12.60    3.17
   7   4   3   10.27    2.44
  -7   4  -3    9.14    1.16
  -7   4  -3    8.92    1.27
  -7   4  -3   10.06    2.04
  -7   4  -3   11.66    2.51
   7   4   3    9.38    1.82
  -8  -4  -3    5.67    2.00
   8  -4   3    2.70    1.35
  -8  -4  -3    6.26    1.90
   8  -4   3    9.37    2.67
   8   4   3    8.55    2.46
   8   4   3    3.21    1.56
  -8   4  -3    5.05    1.07
  -8   4  -3    5.10    1.13
   8   4   3    2.19    2.62
  -8   4  -3    6.29    1.70
  -9  -4  -3   36.52    3.48
   9  -4   3   32.11    4.72
  -9  -4  -3   33.22    3.32
   9   4   3   35.27    5.29
  -9   4  -3   32.10    1.99
   9   4   3   30.38    4.08
  -9   4  -3   29.94    1.86
  -9   4  -3   32.25    2.97
  -9  -5   3    5.08    1.03
   9  -5  -3    3.87    2.24
  -9  -5   3    4.57    3.04
  -9  -5   3    3.86    0.98
  -9   5   3    6.45    2.45
  -9   5   3    5.63    1.63
  -9   5   3    3.29    1.58
   9   5  -3    2.50    2.34
   8  -5  -3   -0.56    1.60
  -8  -5   3   -0.09    0.79
  -8  -5   3    2.39    2.58
  -8  -5   3    2.18    0.93
  -8   5   3    0.36    1.20
   8   5  -3   -0.81    1.88
  -8   5   3    0.75    1.33
  -8   5   3    0.39    1.33
  -7  -5   3    4.71    1.99
  -7  -5   3    7.69    2.78
  -7  -5   3    5.19    1.25
   7  -5  -3    4.01    2.01
  -7  -5   3    3.41    1.08
  -7   5   3    4.53    0.83
  -7   5   3    5.60    1.56
   7   5  -3    3.76    2.27
  -7   5   3    6.26    1.68
  -7   5   3    4.54    2.56
   6  -5  -3    0.49    1.33
  -6  -5   3    0.81    1.29
  -6  -5   3   -1.96    1.27
  -6  -5   3   -0.56    0.85
  -6  -5   3    1.03    2.06
  -6  -5   3    1.73    2.30
  -6   5   3    1.02    1.15
  -6   5   3    0.76    0.66
   6   5  -3    0.05    1.70
  -6   5   3    1.08    1.14
  -6   5   3    0.84    1.44
   5  -5  -3    0.84    0.52
  -5  -5   3    0.34    0.85
  -5  -5   3    1.32    1.73
  -5  -5   3    1.72    1.32
  -5  -5   3    2.47    0.95
  -5  -5   3    1.56    1.21
   5  -5  -3    1.10    1.32
  -5   5   3    1.80    1.06
  -5   5   3    0.88    0.66
   5   5  -3    0.20    0.67
   5   5  -3    1.00    1.59
  -5   5   3    2.79    1.26
  -5   5   3    1.98    1.01
   4  -5  -3   28.66    2.22
  -4  -5   3   24.25    2.49
  -4  -5   3   26.29    2.10
  -4  -5   3   25.62    2.55
   4  -5  -3   25.00    1.62
  -4  -5   3   24.32    2.02
   4  -5  -3   26.18    1.64
  -4  -5   3   26.93    2.77
   4   5  -3   26.75    1.93
  -4   5   3   25.67    1.82
   4   5  -3   28.23    2.91
  -4   5   3   26.39    1.94
  -4   5   3   22.32    1.95
  -4   5   3   28.75    1.83
   3  -5  -3  552.35   12.03
  -3  -5   3  554.50   14.94
  -3  -5   3  541.23   13.79
   3  -5  -3  514.91   12.28
   3  -5  -3  540.32   12.11
  -3  -5   3  527.84   12.60
  -3  -5   3  518.91   13.50
  -3  -5   3  544.32   12.71
   3  -5  -3  532.90   12.26
   3   5  -3  526.97   13.56
  -3   5   3  535.35   11.88
   3   5  -3  554.97   13.45
   3   5  -3  539.13   12.49
  -3   5   3  517.62   12.15
  -3   5   3  531.35   12.24
  -3   5   3  529.40   12.20
   2  -5  -3  635.50   14.49
  -2  -5   3  655.11   15.22
  -2  -5   3  661.05   15.40
  -2  -5   3  655.99   14.89
   2  -5  -3  666.13   13.36
   2  -5  -3  647.34   14.57
  -2  -5   3  646.96   14.86
   2  -5  -3  638.80   14.41
   2   5  -3  641.54   15.35
  -2   5   3  656.34   14.60
   2   5  -3  645.85   14.80
   2   5  -3  633.57   15.32
  -2   5   3  655.14   14.61
  -2   5   3  671.15   14.45
  -2   5   3  654.78   13.28
  -1  -5   3 2003.38   91.75
   1   5  -3 2035.90   92.95
  -1   5   3 2045.94   87.96
   0  -5  -3   50.54    1.80
   0  -5   3   50.81    2.29
   0  -5   3   48.10    2.60
   0  -5  -3   46.25    2.55
   0  -5  -3   46.84    2.34
   0  -5  -3   52.52    2.67
   0  -5   3   48.68    2.19
   0   5  -3   50.66    2.20
   0   5   3   45.56    2.57
   0   5   3   46.17    2.29
   0   5   3   50.31    1.76
   0   5  -3   49.54    2.22
   0   5  -3   49.66    2.63
   1  -5   3  104.61    3.52
   1  -5   3  100.75    3.99
  -1  -5  -3  106.32    3.62
   1  -5   3  104.97    2.97
  -1  -5  -3  112.91    4.23
  -1  -5  -3  104.80    3.86
   1   5   3  103.13    4.14
  -1   5  -3  105.07    3.52
  -1   5  -3  108.36    3.00
  -1   5  -3  104.19    4.03
   1   5   3  106.91    3.98
   1   5   3  103.44    3.59
   2  -5   3  619.81   14.27
  -2  -5  -3  616.74   14.53
  -2  -5  -3  609.98   14.57
  -2  -5  -3  625.34   14.95
   2   5   3  616.02   14.65
  -2   5  -3  601.23   14.59
  -2   5  -3  630.57   14.10
   2   5   3  623.19   14.75
   2   5   3  619.04   14.82
   3  -5   3  272.11    7.92
  -3  -5  -3  265.12    8.12
  -3  -5  -3  266.28    8.13
   3  -5   3  269.85    7.93
  -3  -5  -3  267.23    9.32
   3   5   3  282.34    8.27
  -3   5  -3  269.05    7.62
  -3   5  -3  269.04    7.90
   3   5   3  272.67    8.44
   4  -5   3  513.94   13.44
  -4  -5  -3  511.04   13.32
  -4  -5  -3  502.49   13.79
  -4  -5  -3  509.43   13.19
   4  -5   3  513.38   12.91
   4   5   3  506.02   13.90
   4   5   3  502.40   13.33
  -4   5  -3  491.62   12.80
  -4   5  -3  507.91   12.89
   4   5   3  497.53   13.08
   5  -5   3   84.13    4.12
  -5  -5  -3   88.20    5.09
   5  -5   3   81.98    4.77
  -5  -5  -3   88.57    4.53
  -5  -5  -3   90.88    4.55
   5   5   3   92.47    5.13
   5   5   3   83.49    4.68
  -5   5  -3   88.73    4.46
   5   5   3   92.23    4.46
  -5   5  -3   83.47    4.17
   6  -5   3   36.86    2.91
  -6  -5  -3   34.42    3.49
  -6  -5  -3   38.83    3.34
   6  -5   3   35.52    3.78
  -6  -5  -3   38.15    3.38
   6   5   3   34.33    3.01
  -6   5  -3   33.95    1.21
  -6   5  -3   36.48    3.04
   6   5   3   42.97    4.32
   6   5   3   41.08    3.66
  -6   5  -3   36.22    3.07
  -7  -5  -3    0.66    1.41
   7  -5   3    2.19    2.00
   7  -5   3    1.70    1.44
  -7  -5  -3    3.22    1.63
  -7   5  -3    1.58    0.54
  -7   5  -3    1.60    0.51
   7   5   3    1.19    1.34
  -7   5  -3    5.43    2.10
   7   5   3    4.01    2.38
   7   5   3    1.87    1.81
  -7   5  -3    2.88    1.54
   8  -5   3   13.24    1.98
  -8  -5  -3   10.01    2.17
  -8  -5  -3   14.07    2.47
   8  -5   3   20.35    3.80
   8   5   3   12.71    2.18
  -8   5  -3   12.79    0.92
   8   5   3   11.99    3.69
   8   5   3   20.39    3.33
  -8   5  -3   10.28    2.06
  -8   5  -3   13.51    0.92
   9  -5   3    4.11    2.36
  -9  -5  -3    1.48    1.40
   9   5   3    2.13    2.51
  -9   5  -3   -1.99    1.02
   9  -6  -3    6.28    2.39
  -9  -6   3    2.75    2.17
  -9  -6   3    0.94    0.92
  -9  -6   3    3.49    1.15
   9   6  -3    6.13    2.67
  -9   6   3    0.00    1.27
  -9   6   3    6.30    2.66
  -9   6   3    0.50    1.38
  -8  -6   3    8.49    1.54
  -8  -6   3   11.33    1.67
  -8  -6   3    6.39    3.05
   8  -6  -3   15.40    2.86
  -8   6   3   10.80    1.87
  -8   6   3   10.39    1.90
  -8   6   3   13.69    2.31
   8   6  -3   13.13    3.10
  -7  -6   3   15.55    3.29
  -7  -6   3   15.23    1.91
  -7  -6   3   16.28    2.97
  -7  -6   3   12.44    1.83
   7  -6  -3   13.40    2.63
  -7   6   3   10.09    2.04
  -7   6   3   11.65    1.87
   7   6  -3   14.07    3.00
  -7   6   3   14.27    1.46
  -7   6   3   10.59    1.87
   6  -6  -3   10.38    1.06
  -6  -6   3   10.10    1.70
   6  -6  -3    8.82    2.02
  -6  -6   3    8.68    2.53
  -6  -6   3   10.95    2.42
   6  -6  -3   10.15    1.08
  -6  -6   3    9.64    1.66
  -6  -6   3    9.25    2.40
  -6   6   3   10.48    1.74
  -6   6   3    9.18    1.62
  -6   6   3    9.71    1.32
  -6   6   3   10.97    1.96
   6   6  -3   10.42    2.72
  -5  -6   3  103.53    4.37
   5  -6  -3   95.73    4.41
   5  -6  -3   97.67    3.43
  -5  -6   3  102.44    5.41
  -5  -6   3  101.60    5.28
  -5  -6   3  101.85    4.22
   5  -6  -3  102.45    3.50
  -5  -6   3  107.47    5.63
  -5   6   3  102.59    4.04
  -5   6   3   99.35    3.74
  -5   6   3  102.82    4.26
   5   6  -3  103.52    5.48
  -5   6   3  103.66    3.91
   5   6  -3   96.22    3.92
   4  -6  -3   16.57    1.55
  -4  -6   3   16.09    2.61
  -4  -6   3   14.24    1.76
   4  -6  -3   15.87    1.53
   4  -6  -3   14.54    1.73
  -4  -6   3   15.71    2.46
  -4  -6   3   12.19    2.28
   4  -6  -3   15.85    1.75
  -4  -6   3   16.06    1.92
   4   6  -3   14.89    2.41
  -4   6   3   17.22    1.70
  -4   6   3   16.91    1.67
   4   6  -3   16.12    1.74
  -4   6   3   16.10    1.60
  -3  -6   3   13.92    2.02
   3  -6  -3   17.94    1.71
   3  -6  -3   11.44    1.50
  -3  -6   3   12.97    2.09
  -3  -6   3   13.52    2.15
  -3   6   3   20.20    1.88
   3   6  -3   18.62    1.92
   3   6  -3   12.20    2.21
  -2  -6   3   98.12    4.13
  -2  -6   3   90.96    3.92
  -2  -6   3   96.95    4.08
   2  -6  -3   97.61    2.42
   2  -6  -3   88.24    3.38
   2  -6  -3   91.88    3.79
  -2  -6   3   94.53    3.95
   2  -6  -3  101.94    3.85
   2   6  -3   91.05    3.86
  -2   6   3   96.34    3.47
   2   6  -3   93.05    4.05
   2   6  -3  100.50    4.20
  -2   6   3   94.53    3.77
  -2   6   3   92.03    3.75
  -1  -6   3   12.37    1.68
  -1  -6   3   13.01    1.70
   1  -6  -3   12.76    1.30
  -1  -6   3   12.42    1.53
  -1  -6   3   11.49    1.59
   1  -6  -3   13.45    1.68
  -1   6   3   12.09    1.51
   1   6  -3   15.27    1.84
   1   6  -3   15.55    1.88
  -1   6   3   11.95    1.60
   1   6  -3   14.19    1.74
  -1   6   3   12.96    1.63
   0  -6  -3  272.64    7.56
   0  -6  -3  247.46    6.90
   0  -6  -3  264.30    7.40
   0  -6   3  254.12    7.33
   0  -6  -3  258.01    5.99
   0  -6  -3  255.99    6.01
   0  -6   3  244.31    6.66
   0  -6   3  251.12    7.34
   0  -6   3  254.99    6.67
   0   6   3  250.90    7.35
   0   6  -3  256.48    6.73
   0   6  -3  245.88    7.31
   0   6   3  250.14    7.00
   0   6  -3  250.24    6.72
  -1  -6  -3  486.19   11.89
   1  -6   3  482.70   11.43
  -1  -6  -3  500.28   12.36
  -1  -6  -3  495.55   12.42
   1  -6   3  492.64   10.76
  -1  -6  -3  472.09   11.36
   1  -6   3  485.79   12.21
   1   6   3  478.53   11.34
  -1   6  -3  489.24   10.81
  -1   6  -3  502.78   11.43
   1   6   3  506.31   12.43
  -1   6  -3  500.94   12.28
   1   6   3  476.05   12.00
   2  -6   3  430.96   11.09
  -2  -6  -3  412.77   10.79
  -2  -6  -3  418.18   10.92
  -2  -6  -3  424.75   11.35
  -2   6  -3  424.93    8.73
   2   6   3  415.07   11.19
  -2   6  -3  433.04   10.32
   2   6   3  416.71   10.99
   2   6   3  413.18   11.08
   3   6   3    5.11    1.19
  -4  -6  -3   47.18    3.33
   4  -6   3   49.25    3.17
  -4  -6  -3   46.16    3.37
   4  -6   3   52.43    3.42
  -4  -6  -3   48.01    3.34
   4   6   3   47.85    3.49
   4   6   3   57.51    3.96
  -4   6  -3   48.09    3.14
   4   6   3   49.98    3.37
  -4   6  -3   48.76    2.97
  -5  -6  -3    0.33    1.63
   5  -6   3    2.03    1.50
  -5  -6  -3    0.53    1.31
  -5  -6  -3    1.47    1.31
   5  -6   3    0.30    1.14
  -5   6  -3    0.65    1.06
   5   6   3    0.25    1.04
   5   6   3    2.36    1.51
  -5   6  -3    1.17    1.30
   5   6   3    0.84    1.56
  -6  -6  -3   59.17    4.10
   6  -6   3   49.37    3.44
   6  -6   3   51.76    4.24
  -6  -6  -3   51.22    3.91
  -6  -6  -3   54.86    4.58
   6   6   3   52.77    4.77
   6   6   3   45.64    3.71
  -6   6  -3   47.33    3.60
   6   6   3   54.66    3.76
  -6   6  -3   48.64    3.53
   7  -6   3    2.85    2.12
  -7  -6  -3    4.35    1.92
   7  -6   3    4.44    2.23
  -7  -6  -3    6.20    2.02
  -7  -6  -3    5.52    1.89
  -7   6  -3    3.63    1.60
   7   6   3    6.13    1.82
   7   6   3    6.62    2.28
   7   6   3    4.86    2.42
  -7   6  -3    4.66    1.78
   8  -6   3    2.84    2.29
   8  -6   3   -0.06    1.20
  -8  -6  -3   -0.37    1.65
  -8   6  -3    2.11    1.42
   8   6   3    0.84    1.48
   8   6   3    0.48    1.51
  -9  -7   3    2.09    1.15
   9  -7  -3    3.83    2.22
  -9  -7   3    1.35    1.07
  -9  -7   3    0.90    3.18
  -9   7   3    2.74    1.50
  -9   7   3    3.12    1.39
   9   7  -3    2.86    2.60
  -9   7   3    5.29    2.53
  -8  -7   3   -1.45    0.89
  -8  -7   3   -1.47    2.24
  -8  -7   3    0.21    1.10
   8  -7  -3    1.80    1.81
  -8   7   3   -1.63    1.07
   8   7  -3    2.40    2.24
  -8   7   3   -0.89    1.21
  -8   7   3   -2.31    0.91
  -7  -7   3   -0.07    1.05
  -7  -7   3   -0.88    1.44
   7  -7  -3    0.12    0.33
  -7  -7   3   -0.23    1.09
   7  -7  -3   -1.28    1.25
  -7   7   3    0.92    0.79
  -7   7   3    3.05    1.42
  -7   7   3   -0.69    1.08
   7   7  -3    0.52    2.02
  -6  -7   3   11.68    2.47
   6  -7  -3   10.83    1.24
   6  -7  -3    6.40    1.09
  -6  -7   3   10.39    2.51
  -6  -7   3   13.84    3.01
   6  -7  -3    9.64    2.15
  -6  -7   3    6.10    1.51
   6   7  -3   10.91    2.42
  -6   7   3    6.80    1.34
  -6   7   3    8.95    1.52
  -6   7   3    7.47    1.72
  -6   7   3    7.87    1.51
  -5  -7   3   11.18    2.39
   5  -7  -3    7.22    1.17
  -5  -7   3    8.23    1.68
   5  -7  -3    7.07    1.23
  -5  -7   3    8.62    2.32
  -5  -7   3    8.16    2.06
   5  -7  -3    6.89    1.63
  -5  -7   3    6.02    1.49
   5   7  -3    7.06    1.37
  -5   7   3   12.53    1.65
  -5   7   3    9.23    1.53
   5   7  -3    8.65    2.44
  -5   7   3    7.51    1.52
   4  -7  -3  133.62    4.70
  -4  -7   3  133.54    5.98
  -4  -7   3  145.39    6.13
  -4  -7   3  131.48    5.97
   4  -7  -3  141.21    4.66
  -4  -7   3  131.04    5.22
   4  -7  -3  140.02    4.69
  -4  -7   3  136.72    5.28
   4  -7  -3  136.77    4.71
   4   7  -3  141.71    5.15
  -4   7   3  143.40    4.59
   4   7  -3  132.76    6.10
  -4   7   3  144.73    4.42
  -4   7   3  141.63    4.94
   3  -7  -3   32.21    2.03
   3  -7  -3   33.38    2.33
  -3  -7   3   38.17    3.00
  -3  -7   3   30.22    2.85
  -3  -7   3   34.77    2.65
   3  -7  -3   35.54    1.76
  -3  -7   3   33.14    2.59
   3  -7  -3   32.60    2.30
  -3  -7   3   36.34    3.03
  -3   7   3   34.97    1.57
  -3   7   3   28.84    2.24
   3   7  -3   26.57    2.26
   3   7  -3   30.83    2.97
  -3   7   3   32.59    2.38
  -3   7   3   35.13    2.16
   3   7  -3   28.62    2.34
   2  -7  -3  118.35    4.49
  -2  -7   3  112.80    4.63
  -2  -7   3  117.79    4.57
  -2  -7   3  120.50    4.93
   2  -7  -3  114.67    4.03
  -2  -7   3  113.10    4.68
   2  -7  -3  116.69    4.53
   2  -7  -3  113.57    2.76
   2   7  -3  117.07    4.80
   2   7  -3  114.07    4.72
  -2   7   3  122.14    4.59
  -2   7   3  116.34    4.09
   2   7  -3  120.62    4.75
  -2   7   3  118.28    4.53
  -2   7   3  118.13    2.69
   1  -7  -3  164.36    3.66
   1  -7  -3  171.98    3.60
  -1  -7   3  173.16    5.40
   1  -7  -3  177.76    5.86
   1  -7  -3  156.85    5.11
  -1  -7   3  155.65    5.46
   1  -7  -3  158.35    5.60
  -1  -7   3  165.32    5.77
  -1  -7   3  165.78    5.85
  -1   7   3  174.80    5.81
   1   7  -3  169.95    5.53
  -1   7   3  163.47    5.17
  -1   7   3  172.65    6.56
   1   7  -3  156.74    5.71
   1   7  -3  168.15    5.67
   0  -7  -3   43.07    2.99
   0  -7  -3   42.59    2.43
   0  -7   3   38.82    2.89
   0  -7  -3   43.95    3.00
   0  -7   3   40.84    2.37
   0  -7   3   43.25    2.90
   0  -7  -3   37.98    1.87
   0  -7   3   42.81    2.27
   0  -7  -3   42.20    1.84
   0   7  -3   39.89    2.81
   0   7  -3   45.42    2.63
   0   7  -3   38.55    2.33
   0   7   3   42.59    2.72
   0   7   3   43.35    3.00
   1  -7   3   12.18    1.92
  -1  -7  -3   15.41    2.09
  -1  -7  -3   12.11    1.84
  -1  -7  -3   13.59    1.83
  -1  -7  -3   11.64    1.55
  -1  -7  -3   13.61    1.69
   1  -7   3   12.55    1.34
   1  -7   3   13.65    2.06
   1  -7   3   12.17    1.58
  -1   7  -3   12.48    1.60
  -1   7  -3   12.41    1.39
   1   7   3   12.81    1.97
   1   7   3   11.44    1.95
  -1   7  -3   14.27    1.97
   2  -7   3    1.54    0.55
   2  -7   3    0.72    1.15
  -2  -7  -3    1.51    1.32
  -2  -7  -3    3.27    1.41
  -2  -7  -3    2.66    1.36
  -2  -7  -3    2.74    1.35
   2  -7   3    1.69    1.10
  -2   7  -3    0.83    1.16
  -2   7  -3    1.61    1.01
   2   7   3    0.10    1.17
  -2   7  -3    1.86    0.64
   2   7   3    2.98    1.35
   2   7   3    2.31    1.32
  -3  -7  -3   65.27    3.82
   3  -7   3   60.67    3.32
  -3  -7  -3   55.38    3.63
  -3  -7  -3   61.17    3.48
  -3  -7  -3   64.43    3.86
   3   7   3   62.56    3.73
   3   7   3   60.37    3.72
  -3   7  -3   69.92    3.29
  -3   7  -3   59.87    3.53
   3   7   3   62.39    3.88
   4  -7   3   54.58    3.46
  -4  -7  -3   50.74    3.35
  -4  -7  -3   51.83    3.75
  -4  -7  -3   47.40    3.50
   4  -7   3   55.83    3.48
  -4  -7  -3   45.50    3.43
   4   7   3   44.84    3.61
   4   7   3   52.38    3.87
  -4   7  -3   53.53    3.11
  -4   7  -3   44.64    3.22
  -5  -7  -3   32.84    3.23
  -5  -7  -3   29.33    3.63
   5  -7   3   33.09    2.91
   5  -7   3   28.82    3.05
  -5  -7  -3   30.15    3.05
  -5  -7  -3   33.71    3.27
   5   7   3   27.34    3.06
  -5   7  -3   32.64    2.81
   5   7   3   35.22    3.23
   5   7   3   29.07    3.18
  -5   7  -3   28.43    2.83
   6  -7   3   16.51    3.05
  -6  -7  -3   14.16    2.44
  -6  -7  -3   14.95    2.68
   6  -7   3   16.70    2.35
  -6  -7  -3   18.15    2.78
  -6  -7  -3   15.67    2.90
   6  -7   3   12.53    1.97
  -6   7  -3   16.38    2.44
   6   7   3   14.32    2.46
   6   7   3   19.23    3.19
  -6   7  -3   13.51    2.64
   6   7   3   13.55    3.10
   7  -7   3   11.56    2.80
  -7  -7  -3   10.93    2.44
  -7  -7  -3    6.19    2.11
  -7  -7  -3    7.65    2.42
  -7   7  -3   10.48    2.13
  -7   7  -3   11.43    2.50
   7   7   3   10.01    2.00
   7   7   3    9.74    2.79
   7   7   3   12.34    2.83
   8  -7   3   -0.28    2.31
  -8  -7  -3    0.94    1.67
  -8  -7  -3   -0.69    2.31
  -8  -7  -3   -0.94    1.49
   8  -7   3    0.69    1.34
   8   7   3    4.01    2.50
   8   7   3    0.57    1.47
   8   7   3    2.90    2.13
  -8   7  -3    0.15    1.37
   8  -8  -3   51.85    4.23
  -8  -8   3   51.92    3.60
  -8  -8   3   35.50    5.79
  -8   8   3   58.42    3.91
   8   8  -3   49.65    4.59
  -8   8   3   49.79    2.90
  -8   8   3   53.51    2.76
  -7  -8   3   41.99    3.31
   7  -8  -3   45.37    2.14
  -7  -8   3   46.28    4.44
  -7  -8   3   41.60    3.40
   7  -8  -3   42.51    3.47
   7   8  -3   49.42    4.72
  -7   8   3   47.85    2.75
  -7   8   3   44.19    3.27
  -7   8   3   42.98    2.78
  -7   8   3   42.12    2.73
  -6  -8   3    0.31    1.19
  -6  -8   3    1.35    1.95
   6  -8  -3   -0.12    0.83
   6  -8  -3   -0.90    0.66
   6  -8  -3   -0.38    1.33
  -6  -8   3   -0.07    1.87
  -6  -8   3    0.03    1.85
  -6  -8   3   -1.04    0.99
  -6   8   3    0.00    1.01
  -6   8   3    0.93    1.03
  -6   8   3    2.08    1.17
   6   8  -3    1.22    2.09
  -6   8   3    0.23    0.98
   5  -8  -3   38.33    2.51
  -5  -8   3   43.12    3.17
   5  -8  -3   42.18    2.89
  -5  -8   3   37.03    3.79
  -5  -8   3   38.99    3.64
   5  -8  -3   42.20    2.62
  -5  -8   3   40.30    3.12
  -5  -8   3   45.29    3.70
  -5   8   3   34.34    2.65
  -5   8   3   43.87    2.62
  -5   8   3   40.60    2.50
   5   8  -3   41.56    2.89
   5   8  -3   40.75    3.98
  -5   8   3   40.39    2.49
  -4  -8   3  272.41    8.54
  -4  -8   3  260.79    8.98
   4  -8  -3  281.52    7.56
   4  -8  -3  279.84    7.90
   4  -8  -3  270.06    7.84
  -4  -8   3  260.69    9.29
   4  -8  -3  265.58    7.20
  -4  -8   3  274.99    8.48
  -4  -8   3  270.75    9.22
  -4   8   3  261.20    7.95
  -4   8   3  274.06    6.89
   4   8  -3  265.05    9.20
   4   8  -3  272.61    8.26
  -3  -8   3  311.92    9.68
   3  -8  -3  313.76    7.31
  -3  -8   3  305.02    9.63
  -3  -8   3  303.58    9.15
  -3  -8   3  306.48    9.20
   3  -8  -3  316.95    8.27
  -3  -8   3  318.47    9.52
   3  -8  -3  303.00    8.71
   3  -8  -3  313.62    8.82
  -3   8   3  322.56    8.97
  -3   8   3  312.45    7.05
   3   8  -3  309.45    9.05
  -3   8   3  310.68    8.84
   3   8  -3  315.77    9.13
   3   8  -3  310.99    9.67
   2  -8  -3  502.67   10.17
  -2  -8   3  492.40   12.92
   2  -8  -3  505.90   11.97
   2  -8  -3  495.94   12.66
  -2  -8   3  511.83   12.73
  -2  -8   3  493.10   12.93
  -2   8   3  490.15   10.24
   2   8  -3  493.90   13.16
  -2   8   3  508.21   12.73
  -2   8   3  465.02   12.49
   2   8  -3  500.76   13.13
  -2   8   3  500.23   12.83
  -1  -8   3   46.46    3.20
  -1  -8   3   51.14    3.37
  -1  -8   3   50.40    2.71
   1  -8  -3   50.83    1.52
  -1  -8   3   51.53    3.09
   1  -8  -3   49.17    2.72
   1  -8  -3   51.16    3.22
   1  -8  -3   47.16    3.11
   1  -8  -3   49.62    1.80
   1   8  -3   54.93    3.06
  -1   8   3   46.28    3.14
   1   8  -3   55.75    3.26
   1   8  -3   51.57    3.26
  -1   8   3   53.06    3.27
  -1   8   3   50.26    2.85
   0  -8  -3   97.53    4.11
   0  -8  -3   99.32    3.28
   0  -8  -3  104.07    4.70
   0  -8  -3   99.31    3.15
   0  -8   3   96.11    3.83
   0  -8  -3  104.63    4.65
   0  -8   3  102.36    4.64
   0  -8   3  116.24    4.87
   0  -8   3  101.94    3.91
   0   8  -3   96.22    4.01
   0   8  -3   92.19    4.47
   0   8   3   99.64    4.14
   0   8   3  105.07    4.68
   0   8  -3  101.42    3.93
  -1  -8  -3    1.10    1.26
  -1  -8  -3    1.03    0.97
   1  -8   3    1.50    1.42
  -1  -8  -3    1.12    1.20
   1  -8   3    1.34    1.28
  -1  -8  -3    0.51    1.12
  -1  -8  -3    2.50    1.33
   1  -8   3    0.98    0.88
   1  -8   3    2.76    1.13
   1   8   3    3.83    1.36
  -1   8  -3    2.70    1.42
  -1   8  -3    3.95    1.10
  -1   8  -3    2.23    1.08
   1   8   3    1.81    1.40
  -2  -8  -3    3.67    1.46
   2  -8   3    5.05    1.57
   2  -8   3    2.33    1.56
  -2  -8  -3    3.42    1.38
   2  -8   3    3.12    1.18
  -2  -8  -3    3.52    1.48
  -2  -8  -3    5.40    1.60
  -2  -8  -3    5.66    1.54
   2  -8   3    4.72    0.80
  -2   8  -3    6.91    1.38
   2   8   3    5.77    1.53
  -2   8  -3    5.13    1.56
   2   8   3    2.24    1.58
   2   8   3    4.85    1.59
  -2   8  -3    4.84    0.86
  -3  -8  -3   14.69    2.17
   3  -8   3   16.09    2.06
  -3  -8  -3   11.48    2.18
   3  -8   3   17.70    2.22
  -3  -8  -3   15.62    2.37
  -3  -8  -3   17.77    2.57
  -3   8  -3   16.25    2.22
   3   8   3   18.71    2.53
  -3   8  -3   14.70    1.86
   3   8   3   16.51    2.34
   3   8   3   18.74    2.42
   4  -8   3   53.59    3.46
  -4  -8  -3   51.30    3.47
  -4  -8  -3   51.55    3.61
  -4  -8  -3   45.84    3.57
   4  -8   3   52.96    3.38
  -4  -8  -3   47.64    3.72
   4   8   3   49.01    3.60
  -4   8  -3   52.09    3.09
  -4   8  -3   47.34    3.41
   4   8   3   51.22    3.95
  -5  -8  -3   29.59    3.16
   5  -8   3   29.48    2.77
   5  -8   3   33.30    3.10
  -5  -8  -3   36.66    3.51
   5  -8   3   29.34    3.43
  -5  -8  -3   30.47    3.59
  -5  -8  -3   32.67    3.63
  -5   8  -3   31.86    2.75
   5   8   3   29.07    3.63
  -5   8  -3   28.36    2.90
   5   8   3   24.10    3.42
   6  -8   3   36.85    3.28
  -6  -8  -3   38.25    3.76
   6  -8   3   36.82    3.63
  -6  -8  -3   40.46    3.85
  -6  -8  -3   33.53    3.78
  -6   8  -3   36.89    3.16
  -6   8  -3   39.34    3.46
   6   8   3   29.54    3.23
   6   8   3   38.38    3.93
   6   8   3   39.92    4.00
  -7  -8  -3    1.71    1.67
  -7  -8  -3    1.88    1.77
   7  -8   3    3.53    2.15
  -7  -8  -3    3.20    2.71
  -7   8  -3    3.71    1.66
  -7   8  -3    2.72    1.66
   7   8   3    0.47    2.42
   7   8   3   -1.28    1.19
   7   8   3    1.90    2.23
  -8  -8  -3    0.19    2.69
   8  -8   3    1.37    1.40
   8  -8   3    7.19    2.25
  -8  -8  -3    2.40    1.74
  -8  -8  -3    0.19    1.61
  -8   8  -3    0.59    1.43
   8   8   3   -0.19    2.35
   8   8   3   -0.87    1.56
   8   8   3    7.73    2.86
  -8  -9   3   -2.24    0.95
  -8  -9   3    0.42    1.27
   8  -9  -3    1.25    1.94
  -8  -9   3   -3.13    1.99
  -8   9   3   -0.68    0.93
  -8   9   3   -1.39    0.90
  -8   9   3    1.42    0.99
   8   9  -3    3.62    2.20
  -8   9   3    3.27    1.66
  -7  -9   3   26.75    2.91
   7  -9  -3   25.85    2.05
  -7  -9   3   26.35    4.11
  -7  -9   3   32.40    3.29
   7  -9  -3   28.04    2.96
  -7   9   3   29.92    2.34
  -7   9   3   30.79    2.59
  -7   9   3   24.49    2.54
  -7   9   3   29.32    2.22
   7   9  -3   22.09    3.60
  -6  -9   3   95.17    6.68
  -6  -9   3  103.60    5.07
  -6  -9   3   91.91    6.04
   6  -9  -3   95.62    4.15
   6  -9  -3  102.05    4.68
  -6  -9   3  104.02    5.25
  -6   9   3  100.93    4.56
  -6   9   3   97.78    3.86
  -6   9   3   99.49    4.06
  -6   9   3   96.75    4.29
   6   9  -3   94.88    6.13
  -5  -9   3   99.12    5.78
  -5  -9   3  104.54    5.16
   5  -9  -3   99.29    4.33
  -5  -9   3  101.79    5.01
  -5  -9   3  105.97    5.67
  -5  -9   3   99.66    5.72
   5  -9  -3  109.84    4.24
   5  -9  -3  108.57    4.32
   5  -9  -3  111.31    4.56
   5   9  -3  103.66    5.75
   5   9  -3  111.94    4.94
  -5   9   3  105.85    4.02
  -5   9   3  101.11    4.65
  -5   9   3  108.25    4.22
  -5   9   3  101.77    3.91
   4  -9  -3   96.59    3.86
  -4  -9   3   80.07    4.89
  -4  -9   3   93.59    4.76
  -4  -9   3   94.47    5.34
  -4  -9   3   99.28    4.89
   4  -9  -3   97.28    3.53
   4  -9  -3   96.09    4.32
   4  -9  -3   97.96    4.34
  -4  -9   3   89.82    4.94
  -4   9   3   95.42    3.20
   4   9  -3   94.47    5.14
  -4   9   3   92.18    4.38
  -4   9   3  100.03    3.86
   4   9  -3   97.04    4.62
  -3  -9   3  247.38    8.25
   3  -9  -3  252.95    7.93
  -3  -9   3  261.95    8.46
  -3  -9   3  266.62    8.74
  -3  -9   3  245.85    8.25
   3  -9  -3  252.83    7.21
  -3  -9   3  251.06    8.58
   3  -9  -3  261.49    6.12
   3  -9  -3  254.19    7.89
  -3   9   3  255.80    7.97
  -3   9   3  241.12    7.87
   3   9  -3  259.60    8.72
  -3   9   3  260.24    7.20
  -3   9   3  248.25    5.83
   3   9  -3  253.87    8.19
  -2  -9   3   48.35    3.43
  -2  -9   3   45.51    3.25
   2  -9  -3   46.81    2.62
  -2  -9   3   50.71    3.19
   2  -9  -3   46.77    1.45
   2  -9  -3   44.13    3.08
  -2  -9   3   43.59    3.23
  -2   9   3   49.13    3.23
  -2   9   3   47.41    2.73
  -2   9   3   47.33    3.19
   2   9  -3   48.13    3.31
   2   9  -3   46.46    3.45
   2   9  -3   46.76    3.29
  -1  -9   3  338.35    9.86
   1  -9  -3  358.28   10.33
  -1  -9   3  361.81   10.45
  -1  -9   3  354.84    9.50
   1  -9  -3  347.97    7.64
   1  -9  -3  358.03    7.80
   1  -9  -3  347.72    9.39
   1  -9  -3  360.82   10.27
  -1  -9   3  350.23   10.38
   1   9  -3  364.39   10.38
  -1   9   3  363.21   10.34
  -1   9   3  356.87    9.60
   1   9  -3  359.77    9.82
   1   9  -3  352.18    9.97
  -1   9   3  353.83   10.24
   0  -9   3   13.35    1.80
   0  -9   3   16.26    2.34
   0  -9  -3   13.46    2.08
   0  -9  -3   14.72    2.20
   0  -9  -3   14.30    1.33
   0  -9   3   14.54    2.28
   0  -9  -3   15.34    1.47
   0  -9   3   15.93    1.91
   0   9  -3   12.64    2.11
   0   9   3   12.94    2.12
   0   9  -3   17.43    1.98
   0   9   3   14.59    2.10
   0   9  -3   12.91    1.89
  -1  -9  -3   -0.45    1.13
  -1  -9  -3    0.74    1.02
   1  -9   3    0.05    1.02
  -1  -9  -3   -0.28    0.81
   1  -9   3   -0.49    0.79
   1  -9   3   -0.77    1.08
   1  -9   3    1.18    0.98
  -1  -9  -3    0.72    1.30
  -1  -9  -3   -0.06    1.15
  -1   9  -3   -0.67    0.98
   1   9   3   -0.72    1.09
  -1   9  -3    0.25    1.02
   1   9   3   -0.94    0.82
  -1   9  -3   -0.95    0.88
  -2  -9  -3   98.12    4.97
   2  -9   3   76.48    4.34
  -2  -9  -3   94.31    4.24
   2  -9   3   95.91    3.91
   2  -9   3   88.00    4.52
  -2  -9  -3   99.83    4.51
  -2  -9  -3   93.31    4.86
  -2  -9  -3   90.99    4.20
   2  -9   3   93.34    3.00
  -2   9  -3   85.92    3.73
   2   9   3   92.26    4.71
   2   9   3   91.13    4.79
  -2   9  -3   95.93    3.14
  -2   9  -3   97.45    4.74
   3  -9   3  172.62    6.12
  -3  -9  -3  186.00    6.89
  -3  -9  -3  184.24    7.16
  -3  -9  -3  172.45    6.76
   3  -9   3  178.93    6.72
  -3  -9  -3  181.17    6.78
  -3  -9  -3  184.01    7.21
   3   9   3  173.26    6.92
   3   9   3  179.87    7.07
  -3   9  -3  182.03    4.01
  -3   9  -3  193.70    7.02
  -4  -9  -3   11.61    2.37
  -4  -9  -3   15.02    2.71
  -4  -9  -3   13.43    2.39
  -4  -9  -3    9.53    2.48
   4  -9   3   17.77    2.60
   4  -9   3   16.69    2.46
   4  -9   3   16.30    2.39
   4   9   3   18.31    3.00
  -4   9  -3   18.50    2.54
   4   9   3   17.02    2.81
  -4   9  -3   17.56    2.21
  -5  -9  -3    2.90    1.70
   5  -9   3   10.40    2.03
  -5  -9  -3   10.54    2.33
   5  -9   3    4.91    2.04
  -5  -9  -3   10.26    2.32
  -5  -9  -3    7.38    2.51
   5  -9   3    7.70    2.00
  -5  -9  -3    6.10    2.02
   5   9   3    6.52    2.40
  -5   9  -3    7.74    1.91
   5   9   3   11.17    2.81
  -5   9  -3   10.10    1.96
   5   9   3    7.63    1.94
  -6  -9  -3   95.52    5.57
   6  -9   3   83.86    5.30
  -6  -9  -3   88.97    6.23
  -6  -9  -3  100.76    6.76
  -6  -9  -3   88.49    5.45
   6  -9   3   91.12    4.96
  -6   9  -3   87.04    4.67
   6   9   3   95.03    6.18
  -6   9  -3   88.77    5.06
   6   9   3   89.37    5.19
   6   9   3   95.10    6.03
  -7  -9  -3   32.13    4.65
  -7  -9  -3   30.32    3.87
  -7  -9  -3   30.82    3.77
   7  -9   3   41.03    4.04
   7  -9   3   34.31    5.24
   7   9   3   25.49    3.20
   7   9   3   34.91    4.55
  -7   9  -3   34.49    3.30
   7   9   3   33.14    4.74
  -7   9  -3   31.73    5.23
  -8  -9  -3   52.89    4.66
   8  -9   3   51.62    3.93
  -8  -9  -3   41.62    5.52
  -8  -9  -3   57.72    6.72
   8  -9   3   51.62    4.98
  -8   9  -3   54.05    4.20
   8   9   3   53.20    5.13
   8   9   3   48.58    4.54
  -8 -10   3   60.10    5.92
  -8 -10   3   65.79    4.38
   8 -10  -3   55.97    4.91
  -8 -10   3   50.44    4.17
  -8  10   3   61.12    3.93
  -8  10   3   56.81    2.85
   8  10  -3   59.93    5.60
   7 -10  -3   32.10    3.20
  -7 -10   3   24.93    4.30
  -7 -10   3   28.18    3.31
  -7 -10   3   30.95    3.48
   7 -10  -3   26.84    2.36
   7  10  -3   28.82    4.13
  -7  10   3   34.82    2.86
  -7  10   3   33.71    2.32
  -7  10   3   27.59    2.56
  -7  10   3   32.08    2.33
  -6 -10   3   38.56    3.42
   6 -10  -3   32.59    2.72
  -6 -10   3   34.03    4.33
   6 -10  -3   33.33    2.99
  -6 -10   3   40.39    3.58
  -6  10   3   36.57    2.47
   6  10  -3   37.75    4.67
  -6  10   3   32.18    2.40
  -6  10   3   30.62    2.85
  -6  10   3   34.04    2.45
   5 -10  -3   61.04    3.60
  -5 -10   3   65.32    4.28
   5 -10  -3   64.91    3.22
   5 -10  -3   66.91    3.74
  -5 -10   3   67.86    5.01
  -5 -10   3   61.70    4.79
  -5 -10   3   69.52    4.35
  -5 -10   3   71.58    5.02
   5  10  -3   68.86    4.10
  -5  10   3   66.95    3.21
  -5  10   3   62.99    3.86
   5  10  -3   68.50    5.19
  -5  10   3   62.70    2.90
   4 -10  -3    9.91    1.59
  -4 -10   3    8.96    2.38
  -4 -10   3   10.30    2.44
   4 -10  -3   10.68    1.86
  -4 -10   3   11.98    2.60
  -4 -10   3    4.70    1.74
   4 -10  -3    8.65    1.75
  -4 -10   3    6.13    1.74
   4 -10  -3    6.80    1.22
  -4  10   3    9.44    1.15
   4  10  -3    6.30    1.80
  -4  10   3   10.04    1.67
  -4  10   3    8.91    1.83
   4  10  -3    9.36    2.57
  -3 -10   3  400.00   11.83
   3 -10  -3  402.35   11.23
  -3 -10   3  388.71   11.71
  -3 -10   3  382.00   11.24
  -3 -10   3  398.71   11.66
   3 -10  -3  392.29   10.14
   3 -10  -3  396.72    8.74
  -3 -10   3  376.31   11.47
   3  10  -3  385.99   11.39
  -3  10   3  392.29    8.51
   3  10  -3  408.84   12.09
  -3  10   3  374.43   11.05
  -3  10   3  399.73   10.20
  -3  10   3  383.48   11.14
  -2 -10   3  137.84    5.50
   2 -10  -3  133.11    4.93
   2 -10  -3  145.84    5.90
  -2 -10   3  148.90    6.15
  -2 -10   3  146.65    5.96
   2 -10  -3  141.52    3.44
  -2 -10   3  146.97    6.15
   2  10  -3  140.36    5.73
   2  10  -3  143.66    5.94
   2  10  -3  144.84    6.07
  -2  10   3  132.86    5.69
  -2  10   3  145.67    3.51
  -2  10   3  149.23    5.27
  -2  10   3  152.65    6.00
  -1 -10   3   97.42    4.12
   1 -10  -3   78.30    4.31
   1 -10  -3   89.43    2.75
  -1 -10   3   91.89    4.70
   1 -10  -3   84.23    2.53
   1 -10  -3   94.24    4.69
  -1 -10   3   89.52    4.28
  -1 -10   3   86.84    4.68
   1 -10  -3   79.98    4.41
  -1  10   3   88.26    4.07
   1  10  -3   90.40    4.19
   1  10  -3   86.67    4.57
  -1  10   3   88.53    4.62
  -1  10   3   87.39    4.56
   1  10  -3   88.09    4.38
   0 -10   3  689.70   16.39
   0 -10  -3  722.69   17.97
   0 -10  -3  709.96   17.97
   0 -10   3  734.47   16.75
   0 -10  -3  696.97   15.66
   0 -10   3  681.55   17.83
   0 -10  -3  708.01   15.38
   0 -10  -3  711.36   17.06
   0 -10   3  720.01   18.02
   0  10   3  711.60   17.89
   0  10   3  711.74   17.21
   0  10  -3  685.13   16.58
   0  10  -3  720.49   16.86
   0  10  -3  751.73   18.19
  -1 -10  -3  713.49   19.64
  -1 -10  -3  684.39   17.04
  -1 -10  -3  714.11   18.03
   1 -10   3  729.63   17.86
  -1 -10  -3  708.20   16.23
  -1 -10  -3  604.15   16.54
   1 -10   3  691.86   15.82
   1 -10   3  707.63   17.74
   1 -10   3  683.39   16.10
   1  10   3  693.06   17.34
   1  10   3  702.94   17.82
  -1  10  -3  711.93   17.80
  -1  10  -3  712.75   16.21
  -1  10  -3  704.83   16.04
  -2 -10  -3  165.16    6.06
  -2 -10  -3  179.67    7.14
   2 -10   3  161.42    6.58
  -2 -10  -3  171.75    6.45
  -2 -10  -3  164.16    6.93
   2 -10   3  163.68    4.70
  -2 -10  -3  168.54    6.91
   2 -10   3  162.79    6.58
   2 -10   3  163.78    5.65
   2  10   3  157.46    6.44
  -2  10  -3  165.55    6.67
  -2  10  -3  163.13    5.47
   2  10   3  174.75    6.93
  -2  10  -3  167.64    4.91
   3 -10   3   76.82    2.26
  -3 -10  -3   65.82    4.08
  -3 -10  -3   76.97    4.75
  -3 -10  -3   74.72    4.68
   3 -10   3   78.53    4.45
   3 -10   3   78.12    4.45
  -3 -10  -3   71.12    4.17
   3 -10   3   74.37    3.86
  -3 -10  -3   81.66    4.47
  -3  10  -3   79.43    3.68
  -3  10  -3   80.17    4.55
   3  10   3   73.74    4.69
   3  10   3   78.47    4.70
  -3  10  -3   74.92    2.33
   4 -10   3   79.30    4.69
   4 -10   3   82.30    4.34
  -4 -10  -3   89.57    5.07
   4 -10   3   89.70    4.83
  -4 -10  -3   92.94    5.35
  -4 -10  -3   69.93    4.52
  -4 -10  -3   81.19    4.84
  -4 -10  -3   85.02    5.17
  -4  10  -3   79.94    4.73
  -4  10  -3   86.25    4.01
   4  10   3   88.12    6.30
   4  10   3   82.68    4.98
  -5 -10  -3  398.66   12.63
  -5 -10  -3  398.33   13.12
   5 -10   3  378.54   11.72
  -5 -10  -3  390.03   12.89
  -5 -10  -3  388.83   12.52
  -5 -10  -3  379.49   12.56
   5 -10   3  391.89   11.95
   5 -10   3  395.82   11.90
  -5  10  -3  375.32   11.92
  -5  10  -3  379.64   10.98
   5  10   3  398.89   15.15
   5  10   3  396.13   13.03
   6 -10   3   81.44    4.91
  -6 -10  -3   79.17    5.36
  -6 -10  -3   76.49    5.99
  -6 -10  -3   76.96    5.24
   6 -10   3   74.43    4.94
  -6  10  -3   77.96    4.45
  -6  10  -3   76.59    4.96
   6  10   3   93.42    5.42
   6  10   3   84.92    5.54
  -7 -10  -3    6.05    3.23
   7 -10   3   10.06    2.34
  -7 -10  -3   12.16    2.79
   7 -10   3    9.04    2.57
  -7 -10  -3    7.22    2.31
  -7  10  -3    7.77    1.76
   7  10   3   10.43    3.02
   7  10   3    6.22    2.20
   8 -10   3   15.33    2.53
  -8 -10  -3   16.74    4.09
  -8 -10  -3   15.15    2.91
  -8 -10  -3    7.24    2.60
   8 -10   3   10.15    2.78
   8  10   3    8.20    2.99
  -8  10  -3   14.27    2.63
  -8 -11   3   -0.19    1.30
  -8 -11   3    2.26    2.81
   8 -11  -3    3.20    1.66
  -8 -11   3   -3.49    1.47
  -8  11   3    1.65    0.88
  -8  11   3    0.20    0.81
   8  11  -3    2.38    2.03
  -8  11   3    2.33    1.29
   7 -11  -3   18.03    2.19
  -7 -11   3   16.29    3.66
  -7 -11   3   17.40    3.00
   7 -11  -3   20.12    2.62
  -7 -11   3   20.04    2.98
  -7  11   3   21.79    1.89
  -7  11   3   23.52    2.33
   7  11  -3   19.76    3.75
  -7  11   3   17.44    2.41
   6 -11  -3   76.84    4.26
  -6 -11   3   80.38    5.12
  -6 -11   3   88.29    5.27
  -6 -11   3   82.76    5.84
   6 -11  -3   86.38    4.18
  -6  11   3   79.12    3.52
   6  11  -3   83.15    5.76
  -6  11   3   75.23    4.48
  -6  11   3   82.83    3.67
  -5 -11   3   -0.43    1.71
   5 -11  -3   -1.28    1.15
  -5 -11   3    1.44    2.09
  -5 -11   3    1.41    1.52
  -5 -11   3   -0.31    1.36
  -5 -11   3    0.59    1.86
   5 -11  -3   -0.37    1.02
   5 -11  -3   -0.02    1.01
   5 -11  -3   -0.71    0.94
  -5  11   3   -1.21    0.95
  -5  11   3   -0.45    1.19
   5  11  -3   -1.18    1.84
  -5  11   3    2.01    0.99
   5  11  -3   -0.39    1.22
  -4 -11   3  101.10    5.51
   4 -11  -3   86.78    4.61
   4 -11  -3   97.09    4.03
  -4 -11   3   95.60    5.30
   4 -11  -3   95.58    4.77
  -4 -11   3   91.75    5.19
   4 -11  -3   97.44    3.38
  -4 -11   3   82.87    5.10
  -4 -11   3   93.55    5.59
  -4  11   3   90.69    4.84
   4  11  -3   94.82    5.00
  -4  11   3   93.73    3.04
   4  11  -3   89.39    5.55
  -4  11   3   96.41    4.02
   3 -11  -3    2.31    1.33
  -3 -11   3    1.10    1.72
  -3 -11   3    3.50    1.72
  -3 -11   3    3.08    1.83
   3 -11  -3    1.61    0.65
  -3 -11   3   -0.48    1.39
  -3 -11   3    2.83    1.57
   3 -11  -3    3.51    1.51
   3 -11  -3    2.65    1.18
  -3  11   3    3.33    1.56
  -3  11   3    2.97    0.64
  -3  11   3    1.30    1.37
   3  11  -3    3.18    1.60
  -3  11   3    2.16    1.29
   3  11  -3    3.77    1.39
   3  11  -3    0.56    1.33
  -2 -11   3  801.66   19.63
   2 -11  -3  828.93   20.44
  -2 -11   3  845.09   20.79
   2 -11  -3  833.90   16.88
   2 -11  -3  841.54   19.16
  -2 -11   3  814.34   20.31
   2 -11  -3  868.20   20.52
  -2 -11   3  806.49   20.67
  -2  11   3  826.92   20.40
  -2  11   3  830.03   19.29
   2  11  -3  818.38   20.26
   2  11  -3  814.39   20.59
  -2  11   3  821.25   20.41
   2  11  -3  841.28   20.63
  -2  11   3  819.97   16.93
   1 -11  -3  390.01    8.80
  -1 -11   3  403.66   10.72
   1 -11  -3  385.31   11.77
  -1 -11   3  402.07   11.21
   1 -11  -3  402.79   10.78
  -1 -11   3  397.40   11.97
   1 -11  -3  390.84    9.02
  -1 -11   3  390.91   11.92
   1 -11  -3  402.14   11.85
   1  11  -3  400.18   11.10
  -1  11   3  400.13   11.00
  -1  11   3  412.51   11.90
  -1  11   3  409.50   11.88
   1  11  -3  410.02   12.26
   1  11  -3  376.09   11.14
   0 -11  -3  312.33    8.01
   0 -11   3  311.07   10.10
   0 -11   3  266.88    9.47
   0 -11  -3  314.03   10.19
   0 -11  -3  306.48   10.02
   0 -11  -3  303.09    7.64
   0 -11   3  315.26   10.14
   0 -11   3  302.91    8.61
   0 -11  -3  316.61    9.29
   0  11   3  322.15    9.56
   0  11   3  317.59   10.19
   0  11  -3  330.12   10.21
   0  11  -3  313.37    9.05
   0  11  -3  314.46    9.14
  -1 -11  -3    5.03    1.28
  -1 -11  -3    4.34    1.53
   1 -11   3    5.64    1.35
   1 -11   3    6.18    1.35
  -1 -11  -3    8.02    2.10
  -1 -11  -3    2.73    1.66
   1 -11   3    5.90    1.83
  -1 -11  -3    5.26    1.43
   1 -11   3    4.76    1.69
   1  11   3    4.33    1.58
  -1  11  -3    7.12    1.90
  -1  11  -3    6.32    1.52
  -1  11  -3    5.65    1.25
   1  11   3    4.07    1.73
   2 -11   3   14.57    3.34
  -2 -11  -3   14.89    2.33
   2 -11   3   13.91    1.88
  -2 -11  -3   10.68    1.96
   2 -11   3   10.32    2.12
  -2 -11  -3   13.56    2.54
   2 -11   3   12.74    1.46
  -2 -11  -3   12.35    2.41
  -2 -11  -3   11.03    1.93
  -2  11  -3    8.23    2.09
  -2  11  -3   12.24    1.57
   2  11   3   10.61    2.34
   2  11   3   12.65    2.41
   3 -11   3  161.89    6.77
  -3 -11  -3  155.92    7.05
   3 -11   3  165.98    6.87
   3 -11   3  154.20    4.15
  -3 -11  -3  155.54    6.51
   3 -11   3  165.50    5.97
  -3 -11  -3  152.81    6.56
  -3 -11  -3  152.12    7.03
  -3 -11  -3  156.74    6.50
   3  11   3  157.66    7.11
  -3  11  -3  155.83    4.29
  -3  11  -3  154.65    6.76
  -3  11  -3  155.45    5.56
   3  11   3  155.60    6.94
  -4 -11  -3  175.91    7.72
   4 -11   3  196.47    7.04
  -4 -11  -3  192.71    8.18
   4 -11   3  182.11    8.45
  -4 -11  -3  199.38    8.27
  -4 -11  -3  190.97    7.89
  -4 -11  -3  176.34    7.71
   4  11   3  180.19    8.07
  -4  11  -3  194.84    6.52
   4  11   3  197.54    8.03
  -4  11  -3  179.63    7.51
   5 -11   3   25.18    3.26
  -5 -11  -3   27.01    3.69
  -5 -11  -3   19.81    3.36
   5 -11   3   21.91    3.08
  -5 -11  -3   23.83    3.75
  -5 -11  -3   22.49    3.35
  -5  11  -3   28.05    3.45
  -5  11  -3   22.57    2.80
   5  11   3   23.80    3.64
  -6 -11  -3   -1.16    1.36
  -6 -11  -3   -2.45    1.42
  -6 -11  -3   -1.06    2.18
   6 -11   3   -0.06    1.51
   6 -11   3    2.50    1.66
   6  11   3   -1.14    1.20
   6  11   3    1.26    1.74
  -6  11  -3    0.04    1.37
  -6  11  -3    1.61    1.57
   7 -11   3    7.97    2.25
   7 -11   3   10.60    2.64
  -7 -11  -3   10.51    3.38
  -7 -11  -3   10.25    2.78
  -7  11  -3   10.11    2.11
   7  11   3   11.91    2.70
  -7  11  -3    8.12    2.29
   7  11   3   11.45    2.71
  -7 -12   3    8.53    2.50
  -7 -12   3   12.44    3.55
   7 -12  -3    6.71    1.81
  -7 -12   3    9.25    2.39
   7 -12  -3   11.24    2.09
  -7  12   3    4.09    1.50
  -7  12   3    9.99    1.46
  -7  12   3   12.17    1.79
   7  12  -3    7.74    3.78
   6 -12  -3   18.25    2.24
  -6 -12   3   15.11    2.84
  -6 -12   3   15.38    2.78
  -6 -12   3   21.97    3.53
  -6  12   3   19.16    2.01
   6  12  -3   18.11    3.83
  -6  12   3   17.81    1.94
  -6  12   3   15.78    2.50
  -6  12   3   19.02    1.94
   5 -12  -3   49.49    2.72
  -5 -12   3   56.24    4.41
   5 -12  -3   56.37    3.85
   5 -12  -3   48.65    2.96
  -5 -12   3   47.20    4.08
  -5 -12   3   54.04    4.33
   5  12  -3   44.14    4.52
  -5  12   3   51.62    3.89
  -5  12   3   51.28    2.43
  -5  12   3   49.84    2.95
  -4 -12   3    3.96    2.14
   4 -12  -3    4.79    0.99
   4 -12  -3    4.01    1.62
  -4 -12   3    2.80    1.76
  -4 -12   3    4.56    1.95
   4 -12  -3    6.29    1.60
   4 -12  -3    4.47    1.67
  -4 -12   3    4.14    2.07
  -4 -12   3    2.19    1.89
   4  12  -3    5.92    2.50
  -4  12   3    3.45    1.61
  -4  12   3    2.85    0.83
  -4  12   3    4.05    1.43
  -3 -12   3  113.33    5.92
   3 -12  -3  112.57    4.54
   3 -12  -3  106.58    3.02
  -3 -12   3  101.35    5.29
  -3 -12   3  109.82    5.89
  -3 -12   3  107.23    5.55
  -3 -12   3  107.19    5.50
   3 -12  -3  105.25    5.44
   3 -12  -3  120.48    5.68
  -3  12   3  109.38    2.96
  -3  12   3  112.27    4.64
  -3  12   3  107.92    5.52
  -3  12   3  113.13    5.58
   3  12  -3   99.14    5.46
   3  12  -3  116.37    5.75
   3  12  -3  105.91    5.70
   2 -12  -3  281.67    6.33
   2 -12  -3  290.09    9.69
   2 -12  -3  293.76    9.66
   2 -12  -3  279.23    8.41
  -2 -12   3  266.97    9.73
  -2 -12   3  278.09    9.77
  -2 -12   3  285.97    9.47
  -2 -12   3  279.54    8.85
   2 -12  -3  281.87    6.37
   2  12  -3  290.94    9.77
  -2  12   3  275.87    9.52
  -2  12   3  277.61    9.56
   2  12  -3  285.90    9.45
   2  12  -3  273.81    9.70
  -2  12   3  270.13    8.51
   1 -12  -3    9.41    1.19
   1 -12  -3    8.25    1.79
   1 -12  -3    9.33    1.04
  -1 -12   3   10.37    2.06
  -1 -12   3   11.24    2.41
   1 -12  -3    7.62    1.99
  -1 -12   3   10.30    1.90
  -1 -12   3   12.20    2.34
   1 -12  -3   10.89    2.21
   1  12  -3   12.44    2.10
  -1  12   3    9.28    2.19
   1  12  -3   11.58    2.39
  -1  12   3   14.90    2.30
   1  12  -3    9.96    2.00
  -1  12   3   12.04    2.32
   0 -12  -3   36.54    2.07
   0 -12  -3   35.64    3.41
   0 -12  -3   31.78    2.81
   0 -12  -3   31.82    3.62
   0 -12   3   27.48    3.22
   0 -12   3   28.33    2.57
   0 -12  -3   34.51    2.25
   0 -12   3   35.76    3.60
   0 -12   3   35.11    2.62
   0  12   3   34.21    3.16
   0  12   3   30.84    3.36
   0  12  -3   37.78    3.54
   0  12  -3   35.74    2.91
   0  12  -3   34.48    2.84
   1 -12   3   65.44    3.29
  -1 -12  -3   58.73    3.84
  -1 -12  -3   65.20    4.53
  -1 -12  -3   61.69    3.15
   1 -12   3   61.11    4.36
  -1 -12  -3   63.65    3.45
   1 -12   3   64.19    4.43
  -1 -12  -3   64.27    4.52
   1 -12   3   60.29    3.25
  -1  12  -3   59.47    3.38
  -1  12  -3   63.50    4.37
   1  12   3   59.44    4.33
   1  12   3   65.99    4.07
  -1  12  -3   64.72    3.38
  -2 -12  -3    3.42    1.42
   2 -12   3    2.82    0.98
  -2 -12  -3    3.63    1.45
   2 -12   3    2.00    1.61
   2 -12   3    0.22    1.19
   2 -12   3    2.92    1.68
  -2 -12  -3    0.98    1.61
  -2 -12  -3   -0.53    1.61
  -2 -12  -3    1.56    1.45
  -2  12  -3    1.45    1.17
   2  12   3    2.92    1.85
  -2  12  -3    1.49    1.53
   2  12   3    3.77    1.83
  -2  12  -3    1.90    1.11
  -3 -12  -3   33.72    4.00
  -3 -12  -3   34.96    3.30
  -3 -12  -3   27.64    3.52
  -3 -12  -3   36.85    3.31
   3 -12   3   33.19    2.89
  -3 -12  -3   38.20    3.36
   3 -12   3   26.52    3.25
   3 -12   3   31.23    1.73
   3 -12   3   32.93    3.46
  -3  12  -3   30.24    2.48
  -3  12  -3   31.70    1.93
   3  12   3   32.96    3.92
  -3  12  -3   32.97    3.52
   3  12   3   39.99    3.88
  -4 -12  -3   12.49    3.16
   4 -12   3   23.61    2.88
  -4 -12  -3   21.66    3.44
  -4 -12  -3   26.21    3.49
   4 -12   3   20.62    3.03
  -4 -12  -3   21.87    3.11
  -4 -12  -3   22.97    3.43
   4  12   3   23.45    3.75
  -4  12  -3   20.13    3.01
  -4  12  -3   19.06    2.44
   4  12   3   18.31    3.08
   5 -12   3  136.40    6.72
  -5 -12  -3  119.38    6.97
  -5 -12  -3  141.11    7.25
  -5 -12  -3  136.98    7.31
   5 -12   3  149.17    6.35
  -5 -12  -3  134.98    7.07
  -5  12  -3  129.79    6.63
  -5  12  -3  137.94    5.65
   5  12   3  141.05    7.56
  -6 -12  -3   16.15    3.09
  -6 -12  -3   20.90    4.04
  -6 -12  -3   17.66    3.35
   6 -12   3   16.99    3.02
  -6  12  -3   19.47    3.04
  -6  12  -3   18.63    2.87
   6  12   3   19.25    3.43
   7 -12   3   21.40    3.22
   7 -12   3   27.75    3.92
  -7 -12  -3   18.30    3.43
  -7 -12  -3   25.33    4.32
  -7 -12  -3   23.85    3.64
  -7  12  -3   27.56    3.56
   7  12   3   22.53    3.80
   7  12   3   21.34    3.45
  -7  12  -3   27.17    3.69
   7 -13  -3   -1.49    1.32
  -7 -13   3    4.72    2.06
   7 -13  -3    5.08    1.72
  -7 -13   3    5.07    2.87
  -7 -13   3    2.27    1.99
  -7  13   3    0.86    1.15
   7  13  -3    2.29    2.56
  -7  13   3    2.24    0.94
  -7  13   3    1.20    1.53
  -7  13   3    3.89    1.86
   6 -13  -3    1.49    1.71
  -6 -13   3    2.36    2.06
   6 -13  -3    0.31    1.05
  -6 -13   3    0.06    1.50
  -6 -13   3   -1.71    1.51
  -6  13   3    1.77    0.98
  -6  13   3    0.75    0.97
  -6  13   3    0.07    1.10
   6  13  -3    2.39    2.37
  -5 -13   3    5.94    2.11
   5 -13  -3    4.63    1.91
   5 -13  -3    7.56    1.28
  -5 -13   3    7.04    2.35
  -5 -13   3    6.51    2.53
  -5  13   3    5.54    1.99
  -5  13   3    6.96    1.14
  -5  13   3    7.12    1.60
   5  13  -3    6.03    2.27
  -4 -13   3   75.24    5.23
   4 -13  -3   80.83    4.99
  -4 -13   3   84.37    5.25
  -4 -13   3   83.56    5.58
  -4 -13   3   86.74    5.57
  -4 -13   3   89.80    6.53
   4 -13  -3   88.21    5.01
   4 -13  -3   74.00    3.81
   4 -13  -3   79.92    2.77
  -4  13   3   73.65    2.55
   4  13  -3   82.50    5.67
  -4  13   3   84.10    4.10
  -4  13   3   83.31    5.09
  -3 -13   3    8.23    2.41
   3 -13  -3    9.21    1.84
   3 -13  -3    9.26    2.20
  -3 -13   3   11.10    2.47
  -3 -13   3    9.24    2.63
  -3 -13   3   12.95    2.74
  -3 -13   3   10.89    2.55
   3 -13  -3   10.04    0.89
  -3  13   3    9.79    2.79
  -3  13   3   10.69    2.35
  -3  13   3   10.29    2.05
  -3  13   3   10.20    0.93
   3  13  -3   12.43    2.52
   3  13  -3    9.12    2.24
   2 -13  -3   85.01    2.52
   2 -13  -3   81.94    2.55
   2 -13  -3   83.54    5.06
  -2 -13   3   79.85    4.87
  -2 -13   3   80.68    4.48
   2 -13  -3   86.22    4.20
  -2 -13   3   82.13    5.27
   2 -13  -3   87.22    5.17
  -2 -13   3   78.33    5.18
  -2  13   3   92.15    5.28
  -2  13   3   86.97    5.14
   2  13  -3   78.72    4.78
  -2  13   3   84.09    4.46
   2  13  -3   82.56    5.17
   2  13  -3   71.58    4.97
   1 -13  -3   -0.57    1.44
  -1 -13   3    1.90    1.50
   1 -13  -3   -1.10    0.68
  -1 -13   3    0.06    1.32
  -1 -13   3   -1.26    1.22
   1 -13  -3    0.57    0.67
   1 -13  -3   -1.17    1.15
  -1 -13   3    0.02    1.68
   1 -13  -3   -2.98    1.28
  -1  13   3   -0.70    1.39
   1  13  -3   -0.47    1.23
  -1  13   3   -0.01    1.52
  -1  13   3    0.52    1.58
   1  13  -3   -0.32    1.40
   1  13  -3   -0.35    1.58
   0 -13  -3  131.22    6.76
   0 -13  -3  167.56    7.33
   0 -13  -3  152.58    4.70
   0 -13   3  118.65    7.55
   0 -13  -3  159.79    6.29
   0 -13   3  158.09    5.80
   0 -13   3  132.04    6.72
   0 -13   3  147.52    5.81
   0 -13  -3  146.75    4.96
   0  13  -3  156.96    6.16
   0  13   3  156.77    6.57
   0  13   3  153.16    7.00
   0  13  -3  138.26    7.87
   0  13  -3  151.43    5.86
   1 -13   3   96.58    4.23
  -1 -13  -3   85.77    5.41
   1 -13   3   86.59    5.36
  -1 -13  -3   89.45    4.88
   1 -13   3   91.27    4.20
  -1 -13  -3   89.64    3.94
   1 -13   3   95.10    5.48
  -1 -13  -3   88.59    4.20
   1  13   3   93.91    5.26
   1  13   3   85.80    5.40
  -1  13  -3   93.14    4.40
  -1  13  -3   94.18    5.46
  -1  13  -3   96.63    4.31
   2 -13   3   -1.51    1.44
  -2 -13  -3    0.47    1.43
  -2 -13  -3   -0.28    1.26
   2 -13   3    2.05    1.09
   2 -13   3   -1.30    1.17
   2 -13   3   -1.56    1.09
  -2 -13  -3   -1.53    1.56
  -2 -13  -3   -0.25    1.67
  -2  13  -3    0.05    1.22
  -2  13  -3   -1.05    1.35
   2  13   3   -2.56    1.62
  -2  13  -3    0.68    1.30
  -3 -13  -3    6.75    2.20
   3 -13   3    6.24    1.78
  -3 -13  -3    4.93    2.21
   3 -13   3    4.77    1.95
  -3 -13  -3    3.92    2.11
   3 -13   3    6.24    1.12
   3 -13   3    7.61    2.35
  -3 -13  -3    5.40    2.31
  -3 -13  -3    6.57    2.43
   3  13   3    5.71    2.54
  -3  13  -3    7.60    1.75
  -3  13  -3    7.95    1.36
  -3  13  -3    6.75    2.21
   3  13   3    5.41    2.28
  -4 -13  -3    3.70    2.04
  -4 -13  -3    2.17    1.92
   4 -13   3    2.18    1.44
  -4 -13  -3    5.29    2.24
   4 -13   3    1.85    1.59
  -4 -13  -3    2.68    1.99
  -4  13  -3    3.72    2.35
   4  13   3    0.96    2.07
   4  13   3    3.41    2.02
  -4  13  -3    3.99    1.67
  -5 -13  -3   16.79    3.25
   5 -13   3   18.92    2.78
  -5 -13  -3   13.73    3.05
  -5 -13  -3   19.02    3.48
  -5  13  -3   22.55    2.64
   5  13   3   13.44    3.27
  -5  13  -3   18.92    3.13
   5  13   3   16.62    3.08
  -6 -13  -3   11.67    2.83
   6 -13   3   11.42    2.98
  -6 -13  -3   14.62    3.01
  -6 -13  -3   11.55    3.28
   6 -13   3   15.35    2.84
   6  13   3   12.72    3.19
  -6  13  -3   14.38    2.58
  -6  13  -3   10.73    2.45
   6  13   3    4.81    2.10
  -7 -13  -3    4.18    2.56
   7 -13   3    4.05    2.35
  -7 -13  -3    8.39    3.23
  -7 -13  -3   10.26    2.87
   7 -13   3   10.22    2.56
   7  13   3    1.87    2.15
  -7  13  -3    9.07    2.47
   7  13   3    9.57    2.82
  -7 -14   3    0.28    1.87
   7 -14  -3    1.27    1.59
  -7 -14   3    1.88    2.65
  -7 -14   3    2.25    1.96
   7 -14  -3    1.07    1.39
  -7  14   3    4.32    2.00
  -7  14   3   -0.02    1.16
  -7  14   3    1.89    0.84
  -7  14   3    2.02    0.98
   7  14  -3    2.41    3.00
  -6 -14   3   17.79    3.39
   6 -14  -3   15.41    2.69
  -6 -14   3   14.47    3.00
  -6 -14   3   18.75    3.74
   6  14  -3   14.62    3.92
  -6  14   3   17.45    1.98
  -6  14   3   14.64    1.65
  -6  14   3   17.01    2.99
  -6  14   3   20.30    2.06
  -5 -14   3    4.27    2.06
  -5 -14   3    0.52    1.54
  -5 -14   3    0.15    2.08
   5 -14  -3   -2.98    1.08
   5 -14  -3   -1.00    1.08
   5 -14  -3   -0.05    0.78
   5  14  -3    0.47    1.86
  -5  14   3    2.19    1.75
  -5  14   3    2.48    1.31
  -5  14   3   -0.51    0.72
   4 -14  -3   24.50    2.52
   4 -14  -3   23.16    3.19
  -4 -14   3   20.56    3.26
  -4 -14   3   18.65    3.21
  -4 -14   3   21.78    3.57
  -4 -14   3   22.46    3.41
   4 -14  -3   22.31    1.30
  -4  14   3   22.12    2.59
  -4  14   3   20.45    3.05
   4  14  -3   21.15    3.66
  -4  14   3   22.66    1.25
   3 -14  -3   45.40    3.26
   3 -14  -3   48.61    1.61
  -3 -14   3   49.60    4.57
   3 -14  -3   48.77    4.15
  -3 -14   3   48.68    4.00
  -3 -14   3   52.54    4.15
   3  14  -3   61.04    4.84
   3  14  -3   53.14    4.31
  -3  14   3   50.75    3.52
   2 -14  -3    1.95    1.68
   2 -14  -3    6.25    0.89
  -2 -14   3    3.70    2.09
   2 -14  -3    4.09    1.60
   2 -14  -3    6.64    2.28
   2 -14  -3    6.36    0.87
  -2 -14   3    1.51    1.75
  -2 -14   3    6.77    2.41
  -2 -14   3    2.42    1.91
  -2  14   3    5.22    2.17
  -2  14   3    5.29    1.73
   2  14  -3    3.03    1.75
  -2  14   3    3.51    1.98
   2  14  -3    2.39    1.86
   1 -14  -3    6.44    2.21
   1 -14  -3    3.52    1.54
  -1 -14   3    1.39    1.80
   1 -14  -3    3.76    0.89
  -1 -14   3    3.90    1.66
  -1 -14   3    3.89    2.10
  -1 -14   3    4.54    1.82
   1 -14  -3    2.51    1.73
   1 -14  -3    2.29    0.97
   1  14  -3    2.28    1.59
   1  14  -3    6.44    2.35
  -1  14   3    1.40    1.71
  -1  14   3    2.78    1.77
  -1  14   3    0.76    1.49
   1  14  -3    2.45    1.81
   0 -14  -3   31.30    3.06
   0 -14  -3   32.72    3.98
   0 -14   3   22.48    3.35
   0 -14   3   26.02    2.89
   0 -14   3   28.52    2.58
   0 -14  -3   24.30    2.18
   0 -14  -3   23.61    3.46
   0 -14   3   22.92    3.43
   0  14  -3   24.52    3.14
   0  14   3   20.03    3.17
   0  14   3   25.40    3.25
   0  14  -3   24.49    2.68
   0  14  -3   24.50    3.57
  -1 -14  -3   21.55    3.06
   1 -14   3   25.18    2.58
   1 -14   3   23.39    2.57
  -1 -14  -3   21.48    3.28
   1 -14   3   16.97    3.10
  -1 -14  -3   22.85    3.49
  -1 -14  -3   22.78    2.27
   1 -14   3   22.59    3.51
  -1  14  -3   22.86    3.40
  -1  14  -3   20.75    2.53
  -1  14  -3   28.13    2.75
   1  14   3   20.44    3.81
   1  14   3   24.02    3.52
   2 -14   3   39.00    4.16
  -2 -14  -3   45.26    4.51
  -2 -14  -3   42.94    3.54
  -2 -14  -3   40.56    3.87
   2 -14   3   42.12    2.68
  -2 -14  -3   46.92    3.41
   2 -14   3   41.82    4.12
   2 -14   3   41.68    3.13
  -2 -14  -3   49.57    4.48
  -2  14  -3   36.19    2.82
  -2  14  -3   40.75    2.89
  -2  14  -3   37.47    4.00
   2  14   3   50.82    4.47
   2  14   3   48.00    4.42
  -3 -14  -3   10.98    2.64
   3 -14   3    9.66    2.53
  -3 -14  -3   10.84    2.42
   3 -14   3   13.49    2.19
   3 -14   3    9.71    1.41
  -3 -14  -3    7.77    2.45
   3 -14   3   11.37    2.71
  -3 -14  -3    7.71    2.51
   3  14   3    8.55    2.82
  -3  14  -3   10.18    2.63
   3  14   3   11.58    2.78
  -3  14  -3   10.00    2.02
  -3  14  -3   12.67    1.65
   4 -14   3    5.46    1.80
  -4 -14  -3    2.69    2.10
  -4 -14  -3    7.16    2.28
  -4 -14  -3    5.07    1.88
  -4 -14  -3   -0.28    1.91
   4  14   3    5.86    2.30
  -4  14  -3    3.52    1.84
  -4  14  -3    3.92    1.66
   4  14   3    3.70    2.13
  -4  14  -3    5.37    0.55
  -5 -14  -3   -2.01    1.68
  -5 -14  -3    2.54    2.01
   5 -14   3    2.34    1.72
  -5 -14  -3    2.31    2.24
   5  14   3    4.84    2.82
   5  14   3    2.65    1.92
  -5  14  -3    4.29    1.65
  -5  14  -3    3.95    2.08
  -6 -14  -3    2.84    2.14
   6 -14   3   -1.83    1.80
  -6 -14  -3    3.19    2.59
   6 -14   3    0.34    1.82
  -6  14  -3    1.25    1.89
   6  14   3    1.05    2.41
  -6  14  -3    0.81    1.40
  -6 -15   3   48.55    4.81
   6 -15  -3   56.85    2.67
   6 -15  -3   53.28    4.47
  -6 -15   3   46.81    5.04
  -6 -15   3   50.87    4.99
  -6  15   3   52.73    3.09
  -6  15   3   47.71    2.36
  -6  15   3   48.67    3.22
  -6  15   3   51.82    4.43
   6  15  -3   59.10    5.33
  -5 -15   3  119.31    6.76
   5 -15  -3  115.63    3.41
  -5 -15   3  114.69    6.84
  -5 -15   3  116.45    6.92
   5 -15  -3  106.91    6.00
   5 -15  -3  117.48    4.85
   5  15  -3  124.35    7.62
  -5  15   3  109.42    6.27
  -5  15   3  113.18    3.28
   4 -15  -3   92.33    6.50
  -4 -15   3   94.68    5.68
  -4 -15   3   92.70    6.08
   4 -15  -3   88.11    4.34
  -4 -15   3   85.63    5.91
   4  15  -3   91.66    6.28
  -4  15   3   86.78    5.55
  -4  15   3   91.34    4.60
  -3 -15   3    6.83    2.58
  -3 -15   3    7.03    2.32
  -3 -15   3    5.85    2.15
  -3 -15   3    7.26    2.27
   3 -15  -3    7.63    1.72
   3  15  -3   11.02    2.50
   3  15  -3    9.21    2.68
  -3  15   3    6.35    1.70
  -3  15   3   11.99    2.58
  -2 -15   3   25.99    3.19
  -2 -15   3   22.71    3.20
  -2 -15   3   24.54    3.67
  -2 -15   3   25.08    3.35
   2 -15  -3   24.90    1.43
   2 -15  -3   25.37    3.63
   2 -15  -3   28.94    2.70
   2 -15  -3   20.72    3.29
  -2 -15   3   19.02    3.32
   2 -15  -3   25.38    1.35
  -2  15   3   28.62    3.87
  -2  15   3   30.55    3.77
   2  15  -3   25.97    3.70
   2  15  -3   26.57    3.36
   2  15  -3   19.66    3.27
  -2  15   3   21.81    2.93
  -1 -15   3   11.43    2.40
   1 -15  -3   13.55    2.91
   1 -15  -3   14.44    1.42
   1 -15  -3   19.10    3.26
  -1 -15   3   20.61    3.45
   1 -15  -3   17.58    2.57
  -1 -15   3   15.20    2.37
  -1 -15   3   13.25    3.43
   1 -15  -3   16.84    1.64
  -1  15   3   16.71    2.80
   1  15  -3   19.95    2.94
   1  15  -3   17.93    2.96
   1  15  -3   19.60    3.27
  -1  15   3    9.89    2.64
   0 -15  -3   58.11    3.18
   0 -15  -3   58.11    4.78
   0 -15   3   61.21    3.77
   0 -15   3   57.27    3.96
   0 -15   3   55.11    4.92
   0 -15   3   67.34    5.19
   0 -15  -3   58.09    2.90
   0 -15  -3   60.95    4.11
   0 -15  -3   61.06    4.97
   0  15  -3   54.74    3.85
   0  15  -3   48.30    3.86
   0  15  -3   65.08    4.99
   0  15   3   50.62    4.29
   0  15   3   60.18    4.86
  -1 -15  -3    1.45    1.24
   1 -15   3   -1.69    1.59
  -1 -15  -3   -0.39    1.58
  -1 -15  -3    1.38    1.85
   1 -15   3    3.22    2.14
  -1 -15  -3    3.28    1.67
   1 -15   3    0.42    1.36
   1 -15   3    1.50    1.41
  -1 -15  -3    1.45    1.40
  -1  15  -3    1.19    1.42
  -1  15  -3   -1.50    1.27
   1  15   3   -0.15    1.84
  -1  15  -3    1.61    1.91
   1  15   3    2.10    1.85
   2 -15   3   24.27    3.68
  -2 -15  -3   29.07    3.18
  -2 -15  -3   27.99    4.16
  -2 -15  -3   28.74    2.97
   2 -15   3   33.84    2.54
  -2 -15  -3   26.11    3.54
   2 -15   3   27.03    2.58
   2 -15   3   23.47    3.59
  -2 -15  -3   29.37    4.10
   2  15   3   32.75    4.19
   2  15   3   28.44    3.94
  -2  15  -3   31.93    4.03
  -2  15  -3   32.53    2.75
  -2  15  -3   29.08    2.65
  -3 -15  -3   24.68    3.17
   3 -15   3   23.18    3.57
  -3 -15  -3   23.21    4.29
   3 -15   3   21.31    1.88
   3 -15   3   19.48    3.28
  -3 -15  -3   27.79    3.31
   3 -15   3   22.18    2.72
  -3 -15  -3   18.80    3.52
   3  15   3   25.22    3.73
  -3  15  -3   24.50    3.53
  -3  15  -3   24.35    2.63
  -3  15  -3   23.39    2.15
   3  15   3   23.40    4.27
  -4 -15  -3    0.59    1.79
  -4 -15  -3    0.99    2.13
   4 -15   3    2.01    1.63
  -4 -15  -3    0.47    1.59
  -4 -15  -3   -0.59    1.75
   4 -15   3    1.63    0.58
   4 -15   3    2.66    1.96
   4  15   3   -3.03    1.33
   4  15   3    4.79    2.04
  -4  15  -3    2.69    0.66
  -4  15  -3    0.02    1.70
  -4  15  -3    7.35    1.80
  -5 -15  -3    3.77    2.19
   5 -15   3    1.03    1.74
   5 -15   3    1.11    1.45
  -5 -15  -3   -3.33    1.58
  -5 -15  -3    1.47    2.26
  -5  15  -3   -2.41    1.25
   5  15   3    2.27    2.04
   5  15   3   -2.52    1.65
  -5  15  -3    3.22    1.92
   6 -15   3   -2.44    1.96
   6 -15   3    1.57    1.69
  -6 -15  -3    1.85    1.93
  -6 -15  -3    0.06    2.10
  -6  15  -3   -0.26    1.58
   6  15   3    2.43    2.70
  -6  15  -3   -0.23    1.63
  -6 -16   3    8.26    2.84
   6 -16  -3   17.92    3.07
  -6 -16   3   15.63    3.53
  -6 -16   3   18.35    3.53
  -6  16   3   21.43    2.18
  -6  16   3   12.88    2.60
  -6  16   3   19.50    1.37
   6  16  -3   24.34    4.88
  -6  16   3   14.43    1.20
  -5 -16   3   16.22    3.29
  -5 -16   3   19.12    3.56
  -5 -16   3   12.82    3.16
   5 -16  -3   19.25    2.50
   5 -16  -3   19.23    3.08
  -5  16   3   18.54    3.15
  -5  16   3   21.20    2.54
   5  16  -3   17.13    3.87
  -4 -16   3  104.06    6.73
  -4 -16   3  110.11    6.03
  -4 -16   3  116.77    7.03
   4 -16  -3  122.46    6.68
   4 -16  -3  108.09    5.05
   4  16  -3  107.94    6.73
  -4  16   3  119.73    6.70
  -4  16   3  115.76    5.24
  -3 -16   3  177.38    7.60
  -3 -16   3  179.02    8.09
  -3 -16   3  193.43    9.06
  -3 -16   3  179.27    8.77
   3 -16  -3  174.91    6.75
   3 -16  -3  178.96    8.27
  -3  16   3  179.11    8.42
  -3  16   3  187.43    7.18
   3  16  -3  183.88    8.61
   3  16  -3  182.51    8.63
  -2 -16   3   50.22    4.84
   2 -16  -3   52.60    4.71
   2 -16  -3   54.73    2.08
  -2 -16   3   43.32    4.87
   2 -16  -3   52.49    1.95
   2 -16  -3   51.29    3.66
  -2 -16   3   57.82    4.53
  -2 -16   3   63.04    4.46
  -2 -16   3   53.68    4.95
   2 -16  -3   50.34    4.62
   2  16  -3   56.12    5.09
  -2  16   3   51.89    4.69
   2  16  -3   54.03    4.74
  -2  16   3   55.85    4.03
  -2  16   3   52.63    4.71
  -1 -16   3    9.33    2.36
  -1 -16   3   13.76    3.12
  -1 -16   3   15.61    2.81
   1 -16  -3   13.10    2.94
   1 -16  -3   14.35    2.46
   1 -16  -3   11.87    1.53
  -1 -16   3   10.24    2.76
   1 -16  -3   11.59    3.21
   1 -16  -3   10.71    1.33
   1  16  -3   14.05    2.66
  -1  16   3   14.53    2.97
   1  16  -3   14.84    2.81
  -1  16   3   15.62    2.62
   1  16  -3   14.24    3.06
   0 -16   3    8.06    2.52
   0 -16  -3   10.75    1.63
   0 -16  -3    8.86    2.61
   0 -16  -3    9.65    2.26
   0 -16  -3   10.05    1.71
   0 -16   3   11.47    2.08
   0 -16   3    9.46    2.07
   0 -16  -3   11.21    3.00
   0 -16   3   11.36    2.96
   0  16   3    6.77    2.43
   0  16  -3   14.13    3.04
   0  16  -3   11.51    2.42
   0  16  -3    8.81    2.25
   0  16   3   10.11    2.54
  -1 -16  -3  192.42    7.03
  -1 -16  -3  182.95    7.92
   1 -16   3  210.36    7.17
   1 -16   3  188.40    8.88
  -1 -16  -3  181.05    8.98
  -1 -16  -3  201.62    9.18
   1 -16   3  199.92    7.20
  -1 -16  -3  205.14    6.69
   1 -16   3  197.92    9.10
  -1  16  -3  210.29    9.28
  -1  16  -3  202.76    7.58
   1  16   3  201.00    8.69
  -1  16  -3  184.04    7.16
   1  16   3  213.01    9.36
   2 -16   3  139.77    5.40
  -2 -16  -3  147.20    5.99
  -2 -16  -3  134.27    7.74
   2 -16   3  141.00    5.77
   2 -16   3  157.45    8.11
  -2 -16  -3  141.47    6.32
  -2 -16  -3  134.17    7.57
   2 -16   3  132.01    7.37
   2  16   3  144.40    7.53
  -2  16  -3  136.96    7.48
   2  16   3  142.29    7.75
  -2  16  -3  137.30    5.72
  -2  16  -3  144.28    5.83
   3 -16   3    4.30    1.58
   3 -16   3    0.49    1.07
   3 -16   3    0.15    2.03
  -3 -16  -3    2.08    2.04
  -3 -16  -3    3.52    2.43
  -3 -16  -3    2.75    1.78
  -3  16  -3    4.79    2.24
  -3  16  -3    1.43    1.27
   3  16   3    1.25    2.21
   3  16   3    2.52    2.19
  -3  16  -3    1.39    1.57
   4 -16   3   13.63    3.08
   4 -16   3   13.09    2.32
  -4 -16  -3   13.63    2.81
  -4 -16  -3   12.33    3.24
  -4 -16  -3   13.86    3.44
   4 -16   3   10.38    1.09
  -4  16  -3   16.44    3.08
   4  16   3    8.88    2.81
  -4  16  -3    4.76    1.82
  -4  16  -3   14.27    1.24
   4  16   3   13.60    3.18
   5 -16   3    8.88    2.22
  -5 -16  -3    2.10    2.27
  -5 -16  -3    6.16    2.81
   5 -16   3    4.55    2.38
  -5 -16  -3    8.50    2.82
   5  16   3    2.64    2.73
  -5  16  -3    3.25    1.82
  -5  16  -3    6.69    2.37
   5  16   3    8.48    2.92
  -5 -17   3   33.32    4.43
  -5 -17   3   33.15    5.52
   5 -17  -3   35.71    4.29
   5 -17  -3   31.64    3.24
  -5 -17   3   42.38    5.69
  -5  17   3   43.46    4.34
  -5  17   3   38.33    2.96
   5  17  -3   35.82    5.16
  -4 -17   3    5.53    2.43
  -4 -17   3    3.80    2.41
   4 -17  -3    1.55    1.55
   4 -17  -3    3.23    1.91
  -4 -17   3    2.15    2.05
  -4  17   3    8.37    1.90
  -4  17   3    8.09    2.49
   4  17  -3    1.87    2.52
  -3 -17   3   54.75    5.15
  -3 -17   3   56.88    5.28
   3 -17  -3   55.40    5.10
   3 -17  -3   64.79    4.11
  -3 -17   3   63.77    4.65
  -3  17   3   61.12    5.16
  -3  17   3   66.24    4.32
   3  17  -3   61.11    5.40
  -2 -17   3  126.41    7.45
   2 -17  -3  123.47    3.40
   2 -17  -3  123.68    7.08
  -2 -17   3  134.76    6.17
   2 -17  -3  120.36    5.91
  -2 -17   3  119.26    7.29
  -2 -17   3  117.72    6.29
   2 -17  -3  120.85    3.29
   2  17  -3  123.54    6.87
  -2  17   3  109.60    6.73
  -2  17   3  115.04    6.93
  -2  17   3  111.71    6.88
   2  17  -3  112.50    6.96
   1 -17  -3   63.43    4.31
   1 -17  -3   74.27    3.13
  -1 -17   3   76.30    4.59
   1 -17  -3   68.50    5.50
   1 -17  -3   64.01    5.37
  -1 -17   3   71.18    5.76
  -1 -17   3   74.02    5.86
  -1 -17   3   64.05    4.62
   1 -17  -3   68.72    2.85
   1  17  -3   62.43    5.41
   1  17  -3   64.79    4.90
   1  17  -3   59.35    4.36
  -1  17   3   69.60    4.81
  -1  17   3   74.51    5.59
   0 -17  -3  148.42    8.03
   0 -17  -3  151.61    5.15
   0 -17  -3  147.38    5.49
   0 -17   3  156.29    8.16
   0 -17  -3  165.30    8.32
   0 -17  -3  140.27    6.74
   0 -17   3  141.56    8.02
   0 -17   3  155.02    6.15
   0  17   3  147.80    7.33
   0  17  -3  154.09    8.10
   0  17  -3  142.84    6.46
   0  17   3  161.12    8.20
  -1 -17  -3    2.59    2.10
   1 -17   3    2.14    1.64
  -1 -17  -3    0.65    1.97
   1 -17   3    1.62    2.29
   1 -17   3   -0.86    1.27
  -1 -17  -3    2.43    1.56
   1 -17   3    3.38    2.13
  -1 -17  -3    2.05    1.46
  -1  17  -3    2.24    2.02
  -1  17  -3    2.13    1.53
  -1  17  -3    1.11    1.61
   1  17   3    0.66    2.18
   1  17   3    0.69    2.06
   2 -17   3   76.41    5.93
  -2 -17  -3   69.36    5.93
  -2 -17  -3   69.94    4.22
  -2 -17  -3   74.69    4.58
   2 -17   3   75.68    5.77
   2 -17   3   76.83    4.18
   2 -17   3   75.57    4.02
  -2 -17  -3   74.62    6.01
   2  17   3   59.94    5.35
   2  17   3   64.90    5.67
  -2  17  -3   72.94    4.15
  -2  17  -3   72.44    4.19
  -2  17  -3   79.71    6.02
  -3 -17  -3   97.78    5.62
  -3 -17  -3   97.74    6.95
  -3 -17  -3  103.13    5.37
   3 -17   3   97.97    6.57
  -3 -17  -3  109.86    7.10
   3 -17   3   95.64    4.83
   3  17   3   97.78    6.70
  -3  17  -3   95.49    4.81
  -3  17  -3  100.12    4.47
   3  17   3  100.66    6.82
  -3  17  -3  100.63    6.56
  -4 -17  -3    3.91    2.61
   4 -17   3   11.57    2.14
  -4 -17  -3    5.16    1.99
  -4 -17  -3    4.77    2.53
   4 -17   3    4.31    2.53
   4 -17   3    5.77    1.00
  -4  17  -3    4.00    1.72
  -4  17  -3    5.74    0.99
   4  17   3    6.94    2.71
  -4  17  -3    7.92    2.25
  -5 -17  -3   14.67    3.60
  -5 -17  -3   16.62    3.45
   5 -17   3   15.37    2.60
  -5 -17  -3   11.01    3.29
   5  17   3   14.24    3.68
  -5  17  -3   12.59    2.32
  -5  17  -3   16.89    3.42
   5  17   3   19.28    3.94
  -4 -18   3   58.06    5.60
  -4 -18   3   46.95    4.53
  -4 -18   3   51.99    5.23
   4 -18  -3   43.80    3.59
   4  18  -3   45.96    4.78
  -4  18   3   41.26    5.54
  -4  18   3   46.96    3.59
  -3 -18   3   19.07    3.77
  -3 -18   3   16.04    3.46
   3 -18  -3   18.65    3.50
  -3 -18   3   18.64    3.29
   3 -18  -3   14.40    2.91
   3  18  -3   15.81    3.42
  -3  18   3   17.88    3.39
  -2 -18   3    0.72    1.60
  -2 -18   3   -1.39    1.82
  -2 -18   3   -2.57    1.78
   2 -18  -3    1.03    0.48
  -2 -18   3    1.87    1.88
   2 -18  -3    1.57    2.22
   2 -18  -3    1.85    1.58
   2 -18  -3    0.43    0.85
  -2  18   3    0.95    1.80
   2  18  -3    0.13    2.00
   2  18  -3    2.34    1.84
  -1 -18   3   11.45    3.19
   1 -18  -3   11.94    1.42
   1 -18  -3   12.89    3.04
   1 -18  -3   13.11    1.58
  -1 -18   3   13.04    3.20
  -1 -18   3   12.90    2.63
   1 -18  -3   11.33    2.46
   1 -18  -3    9.48    3.33
  -1 -18   3   13.64    2.56
   1  18  -3   13.40    4.36
   1  18  -3   10.59    2.40
   1  18  -3   15.85    3.03
  -1  18   3   11.44    3.05
  -1  18   3   14.73    2.93
   0 -18  -3   22.42    2.14
   0 -18   3   26.81    3.36
   0 -18  -3   26.41    4.21
   0 -18   3   29.01    4.34
   0 -18  -3   22.44    3.95
   0 -18   3   17.80    3.58
   0 -18   3   27.97    3.00
   0  18  -3   27.74    3.44
   0  18   3   24.05    3.67
   0  18  -3   24.69    4.12
   0  18  -3   27.98    3.54
   0  18   3   19.87    6.09
   1 -18   3   68.88    4.44
  -1 -18  -3   79.11    4.35
  -1 -18  -3   67.63    5.91
  -1 -18  -3   71.28    5.87
   1 -18   3   76.63    4.30
  -1 -18  -3   72.44    3.86
   1 -18   3   80.62    6.38
   1 -18   3   73.00    5.93
  -1  18  -3   73.02    5.96
   1  18   3   81.84    6.24
  -1  18  -3   70.36    4.31
  -1  18  -3   74.78    4.70
   1  18   3   88.14    5.73
  -2 -18  -3   61.54    4.27
  -2 -18  -3   56.75    3.77
  -2 -18  -3   44.23    6.30
   2 -18   3   64.45    3.88
  -2 -18  -3   59.14    5.65
   2 -18   3   59.89    3.66
   2 -18   3   58.32    5.52
  -2  18  -3   64.79    5.41
   2  18   3   63.25    5.70
  -2  18  -3   53.32    3.90
  -2  18  -3   59.17    3.85
   2  18   3   56.64    5.33
   3 -18   3   24.48    2.35
  -3 -18  -3   24.35    4.22
  -3 -18  -3   28.07    3.60
   3 -18   3   15.17    3.25
  -3 -18  -3   31.62    3.70
  -3 -18  -3   24.92    4.28
  -3  18  -3   26.23    4.23
  -3  18  -3   29.86    2.68
  -3  18  -3   22.73    2.91
   3  18   3   30.21    4.57
  -4 -18  -3    9.48    3.19
   4 -18   3   16.67    3.70
   4 -18   3   14.20    2.33
   4 -18   3    9.93    1.36
  -4 -18  -3   11.77    3.00
  -4 -18  -3    9.56    3.14
   4  18   3   15.98    3.46
  -4  18  -3    9.11    2.13
   4  18   3   14.56    3.69
  -4  18  -3   12.44    1.41
  -4  18  -3   14.65    3.36
  -4 -19   3   10.31    3.52
  -4 -19   3   19.40    3.69
  -4  19   3   27.48    3.19
   4  19  -3   24.82    4.23
   3 -19  -3   -3.56    1.49
  -3 -19   3    0.65    1.99
  -3 -19   3   -5.50    1.67
   3 -19  -3   -3.26    2.04
  -3 -19   3    2.80    2.58
  -3  19   3    3.70    1.69
   3  19  -3    0.34    2.38
  -2 -19   3    5.99    2.85
  -2 -19   3    1.01    2.41
   2 -19  -3    1.07    1.92
  -2 -19   3    4.27    2.26
   2 -19  -3    4.42    1.95
  -2  19   3    6.13    2.21
   2  19  -3    5.03    2.66
   1 -19  -3    7.73    2.97
   1 -19  -3   11.34    1.42
   1 -19  -3   12.39    1.51
  -1 -19   3   11.62    2.48
  -1 -19   3    9.89    2.86
  -1 -19   3   10.30    2.28
  -1 -19   3    8.89    2.84
   1  19  -3   10.75    2.98
  -1  19   3   10.08    2.62
   1  19  -3    9.44    2.10
  -1  19   3    6.39    2.61
   1  19  -3    9.48    2.61
   0 -19   3   16.04    2.57
   0 -19  -3   12.72    3.06
   0 -19  -3   11.87    3.26
   0 -19   3   15.40    3.46
   0 -19  -3   19.06    2.41
   0 -19   3    8.31    2.97
   0 -19  -3   14.07    1.89
   0  19   3   13.35    3.33
   0  19   3   17.51    3.31
   0  19  -3   11.77    2.99
   0  19  -3   11.80    2.61
   0  19  -3    7.13    2.10
   1 -19   3   13.84    3.35
   1 -19   3   16.04    2.45
  -1 -19  -3    4.62    2.74
   1 -19   3   10.77    2.47
  -1 -19  -3   10.50    2.02
  -1 -19  -3   12.76    2.23
   1 -19   3    6.98    3.25
  -1 -19  -3   15.56    3.43
  -1  19  -3   10.11    2.33
   1  19   3   12.73    3.14
   1  19   3   12.94    3.29
  -1  19  -3   11.30    2.50
  -1  19  -3   13.98    3.24
  -2 -19  -3   26.32    4.38
  -2 -19  -3   13.50    3.33
  -2 -19  -3   30.21    3.54
   2 -19   3   27.30    4.45
   2 -19   3   23.52    2.72
  -2 -19  -3   21.10    2.95
   2 -19   3   24.92    2.93
  -2  19  -3   29.62    3.26
   2  19   3   20.24    4.03
  -2  19  -3   28.59    3.05
  -2  19  -3   26.38    4.32
  -3 -19  -3    0.94    1.76
  -3 -19  -3   -5.93    2.13
   3 -19   3   -3.25    1.37
   3 -19   3   -0.88    1.22
   3 -19   3    0.05    2.37
  -3 -19  -3    0.83    2.18
  -3 -19  -3   -2.86    1.65
  -3  19  -3    1.16    1.23
   3  19   3    0.10    2.21
  -3  19  -3   -0.71    1.85
   3  19   3   -2.65    2.16
  -2 -20   3    8.10    3.18
   2 -20  -3    9.81    3.57
  -2 -20   3    4.02    2.52
  -2 -20   3    9.53    2.58
  -2  20   3   10.37    2.54
  -1 -20   3   -6.22    1.83
   1 -20  -3   -2.18    1.81
  -1 -20   3    0.50    2.23
   1 -20  -3    2.53    1.15
   1 -20  -3    1.19    0.90
  -1 -20   3    1.46    1.51
  -1  20   3    3.31    2.19
   1  20  -3   -0.35    2.02
  -1  20   3    1.86    2.45
   0 -20   3    6.33    2.12
   0 -20  -3   12.28    2.09
   0 -20  -3   11.16    3.49
   0 -20   3    6.99    2.91
   0 -20   3   17.57    3.68
   0 -20  -3    7.01    1.53
   0  20  -3    7.07    3.28
   0  20   3    7.76    2.86
   0  20   3    8.57    2.79
   0  20  -3    9.91    2.82
   0  20  -3    6.65    2.65
   1 -20   3   10.35    2.54
  -1 -20  -3   12.83    2.46
  -1 -20  -3    5.18    2.92
   1 -20   3    4.99    2.04
  -1 -20  -3    6.40    3.19
  -1 -20  -3    4.91    1.77
   1 -20   3    6.05    2.72
   1  20   3    6.19    2.69
   1  20   3    7.13    3.30
  -1  20  -3    5.61    2.80
  -1  20  -3   13.77    3.02
  -1  20  -3    6.99    2.40
   2 -20   3    1.03    2.50
  -2 -20  -3   -1.38    1.45
  -2 -20  -3    2.37    1.86
   2 -20   3    0.57    1.37
  -2 -20  -3    4.73    2.69
   2 -20   3   -2.59    1.75
  -2  20  -3   -3.50    1.28
  -2  20  -3    4.96    2.48
  -2  20  -3   -0.27    1.72
   2  20   3    1.19    2.56
   2  20   3   -1.14    2.09
  -9   0   4    7.67    2.60
  -9   0   4   10.24    3.31
  -9   0   4    4.43    1.99
  -8   0   4  317.06   11.84
  -7   0   4   13.18    2.50
  -7   0   4   14.00    3.15
  -7   0   4   16.30    2.80
  -7   0   4   15.02    2.92
  -6   0   4    1.43    1.43
  -6   0   4    2.96    1.42
  -6   0   4    5.82    1.81
  -6   0   4    3.66    1.76
  -5   0   4   12.96    2.30
  -5   0   4   10.71    1.89
  -5   0   4   12.69    2.03
  -5   0   4   12.67    2.21
  -4   0   4   93.98    4.29
  -4   0   4  103.09    4.32
  -4   0   4  100.81    4.28
  -4   0   4   97.62    4.35
  -3   0   4  105.11    3.97
  -3   0   4  105.77    2.37
  -3   0   4  102.65    2.34
  -3   0   4  111.42    4.14
  -3   0   4  104.36    3.99
  -3   0   4   98.66    4.01
   2   0  -4 1071.12   22.63
  -1   0   4  817.47   42.16
   1   0  -4 1023.87   45.92
   0   0  -4 1955.41   78.75
   0   0   4 2110.17   80.45
   1   0   4 1838.96   81.57
  -2   0  -4   16.55    1.23
   2   0   4   17.17    1.61
  -2   0  -4   17.51    1.71
   2   0   4   16.77    1.31
  -2   0  -4   15.91    1.73
  -3   0  -4 1038.81   23.36
   3   0   4 1049.58   23.68
  -3   0  -4 1055.76   23.16
  -3   0  -4 1074.29   22.09
   3   0   4 1054.16   22.19
   3   0   4 1023.99   24.16
  -4   0  -4 1643.57   36.01
  -4   0  -4 1629.90   34.21
   4   0   4 1689.91   34.52
  -4   0  -4 1697.94   35.49
   4   0   4 1641.64   36.41
   4   0   4 1626.03   35.25
  -5   0  -4 1229.17   26.51
  -5   0  -4 1213.07   28.61
   5   0   4 1237.92   26.84
   5   0   4 1226.97   27.49
  -5   0  -4 1271.86   27.73
   5   0   4 1244.04   29.20
  -6   0  -4  114.63    4.46
   6   0   4  113.82    4.78
  -6   0  -4  111.37    5.14
   6   0   4  119.37    7.69
   6   0   4  113.95    5.03
   7   0   4   14.06    2.91
   7   0   4   10.66    1.94
   7   0   4    9.99    1.97
  -7   0  -4   13.25    1.90
  -7   0  -4   13.90    2.56
   8   0   4    9.60    3.27
   8   0   4   13.70    2.24
  -8   0  -4    8.45    1.80
  -8   0  -4   11.02    2.21
   8   0   4   12.28    2.07
   9   0   4    8.68    2.04
  -9   0  -4   10.76    2.02
   9   0   4    9.30    3.38
  -9   0  -4    7.11    1.90
   9   0   4    7.31    2.52
  -9  -1   4   12.92    2.83
  -9  -1   4   19.00    3.93
  -9   1   4   12.46    3.49
  -9   1   4   11.81    2.51
  -9   1   4    9.47    2.41
  -8  -1   4  230.91    8.88
  -8  -1   4  212.18    8.47
  -8  -1   4  210.12    9.53
  -8   1   4  240.16    8.63
  -8   1   4  228.80    9.57
  -8   1   4  197.83    8.02
  -7  -1   4  530.32   15.91
  -7  -1   4  546.03   15.14
  -7  -1   4  565.47   16.25
  -7  -1   4  545.99   15.09
   7   1  -4  548.74   15.10
  -7   1   4  554.07   15.69
  -7   1   4  520.62   15.93
  -7   1   4  496.68   14.40
  -7   1   4  522.51   14.45
  -6  -1   4   25.12    2.93
  -6  -1   4   20.38    2.97
  -6  -1   4   20.32    3.03
  -6   1   4   20.47    2.90
  -6   1   4   20.64    2.66
   6   1  -4   19.65    2.76
  -6   1   4   17.45    2.45
  -6   1   4   18.78    2.89
  -5  -1   4    9.43    2.12
  -5  -1   4    8.25    1.82
  -5  -1   4    9.03    1.91
  -5   1   4   10.75    2.02
  -5   1   4    8.30    1.87
  -5   1   4   12.28    1.91
  -5   1   4   10.43    1.92
   5   1  -4   10.05    1.99
  -4  -1   4   24.45    0.95
  -4  -1   4   23.01    2.63
  -4  -1   4   25.04    2.25
  -4  -1   4   25.40    2.43
  -4  -1   4   25.99    0.98
  -4   1   4   25.52    2.24
  -4   1   4   24.00    2.28
  -4   1   4   24.52    2.18
   4   1  -4   23.82    2.42
  -4   1   4   24.91    2.28
  -3  -1   4   94.09    2.51
  -3  -1   4   97.59    3.99
  -3  -1   4   96.39    2.59
  -3  -1   4   96.95    4.04
  -3   1   4   93.30    3.64
   3   1  -4   96.39    4.09
  -3   1   4   97.80    2.16
  -3   1   4   98.16    3.70
  -3   1   4   93.55    3.75
  -3   1   4   97.80    3.83
  -2  -1   4 1866.10   61.88
   2   1  -4 1917.77   63.84
  -2   1   4 1953.50   59.88
  -2   1   4 1877.50   57.21
  -1  -1   4  807.11   16.75
   1   1  -4  785.05   17.10
   0  -1   4  409.27    9.26
   0  -1  -4  417.79    9.13
   0  -1   4  410.59    9.36
   0  -1  -4  437.56    9.74
   0  -1   4  431.39    9.72
   0  -1  -4  415.81    9.41
   0   1   4  407.28    9.38
   0   1  -4  414.03    9.30
   0   1   4  420.05    9.16
   0   1   4  415.36    9.68
   0   1  -4  412.54    9.39
   0   1  -4  426.25    9.70
   1  -1   4  306.91    7.64
  -1  -1  -4  291.94    7.22
  -1  -1  -4  291.48    7.56
  -1  -1  -4  292.20    7.02
   1  -1   4  292.67    6.67
   1  -1   4  291.95    7.33
   1   1   4  294.15    7.32
   1   1   4  296.80    7.04
  -1   1  -4  295.53    7.23
  -1   1  -4  301.92    7.57
   1   1   4  290.47    7.58
  -1   1  -4  290.81    6.66
  -2  -1  -4   17.14    1.56
   2  -1   4   18.90    1.89
   2  -1   4   20.45    1.25
  -2  -1  -4   18.83    1.39
  -2  -1  -4   16.61    1.77
  -2   1  -4   17.72    1.75
  -2   1  -4   17.13    1.70
  -2   1  -4   19.82    1.19
   2   1   4   16.05    1.71
   2   1   4   20.91    1.76
   2   1   4   22.18    1.63
  -3  -1  -4  623.67   14.68
   3  -1   4  613.50   14.73
  -3  -1  -4  598.81   14.84
   3  -1   4  630.38   13.39
  -3  -1  -4  599.14   13.80
   3  -1   4  618.66   15.06
   3   1   4  613.56   15.18
  -3   1  -4  596.46   14.51
   3   1   4  615.15   13.97
  -3   1  -4  613.82   13.23
  -3   1  -4  619.28   14.83
  -4  -1  -4  163.25    5.15
  -4  -1  -4  157.99    6.15
  -4  -1  -4  165.28    5.81
   4  -1   4  158.77    5.62
   4  -1   4  158.28    6.36
   4  -1   4  156.49    4.79
  -4   1  -4  156.86    6.00
  -4   1  -4  159.15    4.61
   4   1   4  152.88    6.22
   4   1   4  155.55    5.63
  -4   1  -4  159.58    5.68
  -5  -1  -4  272.90    9.31
   5  -1   4  277.92    8.43
   5  -1   4  284.24    9.72
   5  -1   4  274.05    7.52
  -5  -1  -4  274.10    7.84
  -5  -1  -4  279.72    8.61
   5   1   4  267.49    9.52
  -5   1  -4  289.61    8.63
   5   1   4  279.57    8.49
  -5   1  -4  267.35    9.07
  -5   1  -4  280.43    7.36
   5   1   4  276.92    8.19
  -6  -1  -4   15.66    2.93
   6  -1   4   12.56    1.99
   6  -1   4   14.81    1.95
  -6  -1  -4   16.11    2.03
  -6  -1  -4   14.43    2.26
  -6   1  -4   15.53    2.36
   6   1   4   14.29    2.09
  -6   1  -4   11.60    2.83
  -6   1  -4   16.72    1.91
   6   1   4   16.92    2.34
   6   1   4    6.74    2.34
  -7  -1  -4   66.81    3.83
   7  -1   4   74.67    3.82
  -7  -1  -4   68.13    4.30
   7  -1   4   70.47    4.00
   7  -1   4   69.03    5.45
   7   1   4   72.94    4.05
   7   1   4   71.13    4.14
   7   1   4   65.42    5.14
   8  -1   4    9.92    1.83
  -8  -1  -4   10.89    2.00
   8  -1   4   14.96    2.23
  -8  -1  -4   13.59    2.43
   8  -1   4   16.31    3.59
   8   1   4   15.54    2.66
  -8   1  -4   12.39    2.25
   8   1   4   17.82    3.41
   8   1   4   11.45    2.01
  -8   1  -4   14.63    2.04
  -9  -1  -4   15.93    2.54
   9  -1   4   27.33    4.32
   9  -1   4   12.60    2.09
  -9  -1  -4   17.78    3.12
   9  -1   4   19.36    2.41
   9   1   4   23.53    4.43
  -9   1  -4   14.54    2.05
  -9   1  -4   16.62    2.42
  -9   1  -4   17.15    2.53
   9   1   4   22.02    3.48
  -9  -2   4    5.09    2.83
  -9  -2   4    3.31    2.16
  -9   2   4   -1.10    2.21
  -9   2   4    3.83    1.79
  -9   2   4    0.21    1.60
  -8  -2   4   57.61    4.43
  -8  -2   4   51.04    4.18
  -8  -2   4   55.60    4.78
  -8   2   4   44.69    4.44
  -8   2   4   42.20    3.97
  -8   2   4   49.96    3.86
   8   2  -4   49.69    4.23
  -8   2   4   43.41    3.65
  -7  -2   4   87.36    5.81
  -7  -2   4   97.21    5.92
  -7  -2   4   93.87    5.30
  -7   2   4   90.20    5.29
  -7   2   4  102.55    5.73
  -7   2   4  100.83    5.04
  -7   2   4   95.80    4.89
   7   2  -4   93.02    5.40
  -6  -2   4  373.46    8.09
  -6  -2   4  373.07    8.06
  -6  -2   4  355.50   11.09
  -6  -2   4  369.14   11.81
  -6  -2   4  378.38   11.86
  -6   2   4  384.56   11.32
  -6   2   4  380.13   11.43
   6   2  -4  369.23   11.26
  -6   2   4  359.87   10.60
  -6   2   4  366.86   10.48
  -5  -2   4  268.43    6.15
  -5  -2   4  261.40    8.78
  -5  -2   4  258.11    8.46
  -5  -2   4  260.91    8.87
  -5  -2   4  256.71    6.05
  -5   2   4  272.34    8.36
  -5   2   4  268.79    8.43
   5   2  -4  267.67    8.53
  -5   2   4  254.37    8.83
  -5   2   4  267.74    7.95
  -4  -2   4  404.83   11.18
  -4  -2   4  396.53   11.07
  -4  -2   4  396.63    8.78
  -4  -2   4  393.93    8.83
  -4   2   4  409.79   10.33
  -4   2   4  405.10   10.53
  -4   2   4  416.16   10.61
   4   2  -4  396.81   10.93
  -4   2   4  386.59   10.34
  -3  -2   4  958.10   21.39
  -3  -2   4  939.91   21.32
   3  -2  -4  944.77   18.77
  -3  -2   4  958.08   19.65
  -3  -2   4  951.21   19.63
  -3  -2   4  941.61   21.26
   3  -2  -4  913.65   18.77
   3   2  -4  966.57   21.41
  -3   2   4  966.92   20.65
  -3   2   4  953.95   20.77
   3   2  -4  930.17   19.44
  -3   2   4  948.82   19.19
  -3   2   4  998.54   20.67
  -3   2   4  978.69   20.91
  -2  -2   4 1740.69   64.68
   2   2  -4 1644.03   63.79
  -2   2   4 1707.93   58.30
  -1  -2   4  248.87    6.54
  -1  -2   4  249.67    6.30
  -1  -2   4  260.11    6.61
   1  -2  -4  257.74    5.68
  -1  -2   4  252.75    6.38
   1  -2  -4  250.30    6.21
   1  -2  -4  251.99    6.44
  -1   2   4  249.65    6.24
  -1   2   4  255.61    6.39
  -1   2   4  256.39    5.64
   1   2  -4  256.09    6.59
   1   2  -4  257.01    6.43
   1   2  -4  258.17    6.30
   0  -2  -4  109.42    3.61
   0  -2   4  107.19    3.32
   0  -2   4  108.97    3.60
   0  -2   4  106.85    3.21
   0  -2  -4  110.38    2.97
   0  -2  -4  109.87    3.44
   0  -2   4  106.54    3.23
   0   2   4  105.54    3.41
   0   2   4  105.73    3.01
   0   2  -4  109.42    3.25
   0   2   4  103.57    3.57
   0   2  -4  117.08    3.68
   0   2  -4  109.27    3.39
  -1  -2  -4  516.61   11.70
  -1  -2  -4  525.36   11.75
   1  -2   4  530.12   12.19
   1  -2   4  515.56   11.87
   1  -2   4  514.29   10.99
  -1  -2  -4  524.03   12.22
   1   2   4  529.75   11.75
  -1   2  -4  526.29   12.16
  -1   2  -4  519.32   11.04
  -1   2  -4  529.76   11.83
   1   2   4  506.96   12.16
   1   2   4  532.67   11.88
   2  -2   4  370.24    8.01
  -2  -2  -4  390.22    9.07
  -2  -2  -4  372.63    9.57
  -2  -2  -4  353.99    9.36
   2  -2   4  371.48    9.50
  -2   2  -4  368.43    7.98
  -2   2  -4  382.69    9.52
   2   2   4  372.14    9.58
  -2   2  -4  366.04    9.30
   2   2   4  366.14    9.59
   2   2   4  377.49    9.10
   3  -2   4  347.14    9.62
  -3  -2  -4  336.68    9.34
  -3  -2  -4  347.33    8.81
   3  -2   4  332.04    9.57
   3  -2   4  351.27    7.77
  -3  -2  -4  340.66    9.55
  -3   2  -4  342.29    7.62
   3   2   4  347.10    9.77
  -3   2  -4  333.11    9.20
   3   2   4  344.92    8.95
  -3   2  -4  351.87    9.43
  -4  -2  -4   61.56    3.14
   4  -2   4   59.93    2.42
   4  -2   4   55.39    3.22
   4  -2   4   57.39    3.58
  -4  -2  -4   56.58    3.67
  -4  -2  -4   57.35    3.39
   4   2   4   56.83    3.92
  -4   2  -4   60.01    3.56
  -4   2  -4   63.66    3.40
  -4   2  -4   59.71    2.23
   4   2   4   57.32    3.16
  -5  -2  -4   45.79    3.67
   5  -2   4   47.80    3.85
  -5  -2  -4   42.59    2.80
   5  -2   4   47.82    2.39
   5  -2   4   44.66    3.08
  -5  -2  -4   48.06    3.31
   5   2   4   47.05    3.75
   5   2   4   53.52    3.39
  -5   2  -4   51.94    3.30
   5   2   4   49.57    3.20
  -5   2  -4   50.12    2.28
  -5   2  -4   44.46    3.23
   6  -2   4   86.54    6.50
  -6  -2  -4   93.73    4.37
  -6  -2  -4   91.17    4.75
   6  -2   4   96.06    3.75
   6  -2   4   87.08    4.38
  -6  -2  -4   93.75    5.32
  -6   2  -4   97.94    5.39
  -6   2  -4   91.13    4.58
  -6   2  -4   96.63    3.57
   6   2   4   88.45    4.45
   6   2   4   91.44    5.59
   6   2   4   92.14    4.63
  -7  -2  -4   18.68    2.54
   7  -2   4   13.51    3.32
  -7  -2  -4   17.10    2.57
   7  -2   4   14.95    2.25
   7  -2   4   16.43    2.00
   7   2   4   13.06    2.15
   7   2   4   18.54    2.62
  -7   2  -4   20.75    1.87
   7   2   4   19.27    3.52
  -8  -2  -4    3.34    1.67
  -8  -2  -4    1.90    1.74
   8  -2   4    1.08    1.23
   8  -2   4    4.38    1.48
   8  -2   4    7.66    2.99
   8   2   4    1.42    2.55
   8   2   4    3.63    1.58
   8   2   4    4.25    1.82
  -8   2  -4    2.34    1.54
  -9  -2  -4   24.97    3.12
   9  -2   4   29.14    4.58
  -9  -2  -4   20.28    2.88
   9  -2   4   18.57    2.41
   9   2   4   23.66    3.14
  -9   2  -4   18.31    2.53
  -9   2  -4   16.49    2.19
   9   2   4   20.13    4.21
  -9   2  -4   22.80    2.22
  -9  -3   4   48.70    4.93
  -9  -3   4   54.98    5.61
   9   3  -4   49.27    4.63
  -9   3   4   44.00    4.58
  -8  -3   4    5.72    2.01
  -8  -3   4    4.25    2.76
  -8   3   4    6.00    1.83
  -8   3   4    4.71    1.87
  -8   3   4    7.60    2.66
  -8   3   4    3.34    1.76
   8   3  -4    1.69    1.99
  -7  -3   4   24.45    3.87
  -7  -3   4   31.63    1.57
  -7  -3   4   33.85    4.29
  -7  -3   4   36.57    4.43
  -7  -3   4   30.26    1.60
  -7   3   4   35.32    2.97
  -7   3   4   28.73    2.78
   7   3  -4   41.66    6.97
  -7   3   4   34.63    3.54
  -7   3   4   31.29    3.29
   6  -3  -4  111.68    5.31
  -6  -3   4  110.19    3.45
  -6  -3   4  108.53    5.51
  -6  -3   4  111.07    3.53
  -6  -3   4  112.56    5.84
  -6  -3   4  120.38    6.25
  -6   3   4  117.21    5.59
   6   3  -4  118.46    5.78
  -6   3   4  111.23    4.85
  -6   3   4  107.32    5.20
  -6   3   4  109.89    4.96
  -5  -3   4    1.05    1.60
  -5  -3   4    1.45    0.66
  -5  -3   4    1.32    0.68
  -5  -3   4    2.40    1.41
   5  -3  -4    2.05    1.29
  -5  -3   4    1.32    1.16
  -5   3   4    0.83    1.49
  -5   3   4    2.80    1.30
  -5   3   4    2.61    1.44
  -5   3   4    2.68    1.32
   5   3  -4    2.96    1.60
  -4  -3   4    0.88    0.63
  -4  -3   4    1.18    1.39
  -4  -3   4    1.60    0.70
  -4  -3   4   -0.43    1.37
  -4  -3   4    1.52    1.42
   4   3  -4   -0.47    1.39
  -4   3   4    0.30    1.07
  -4   3   4    1.61    1.15
  -4   3   4    2.15    1.07
  -4   3   4    0.06    0.96
  -3  -3   4   12.27    1.30
  -3  -3   4   11.87    1.93
   3  -3  -4   11.48    0.93
  -3  -3   4    9.94    1.92
   3  -3  -4   11.22    1.65
  -3  -3   4    7.62    1.52
  -3  -3   4    8.73    1.23
   3  -3  -4   11.13    0.94
  -3   3   4   11.70    1.42
   3   3  -4   12.01    1.22
  -3   3   4   11.18    1.03
  -3   3   4   12.27    1.55
   3   3  -4   10.76    1.74
   3   3  -4   11.46    1.85
  -3   3   4    8.71    1.32
  -2  -3   4  271.22    6.56
  -2  -3   4  261.41    6.56
  -2  -3   4  266.26    7.36
  -2  -3   4  259.02    7.11
   2  -3  -4  265.24    6.32
   2  -3  -4  255.77    6.25
   2  -3  -4  257.56    6.85
  -2   3   4  262.91    6.36
  -2   3   4  259.20    6.02
   2   3  -4  265.56    6.51
   2   3  -4  262.21    7.23
   2   3  -4  255.31    7.27
  -2   3   4  254.29    6.10
  -2   3   4  254.40    6.73
   1  -3  -4   73.99    2.83
  -1  -3   4   78.12    3.05
   1  -3  -4   75.88    2.80
  -1  -3   4   72.97    2.83
  -1  -3   4   74.81    2.80
  -1   3   4   75.65    2.83
   1   3  -4   73.57    2.99
   1   3  -4   77.06    2.96
  -1   3   4   78.52    1.96
  -1   3   4   75.29    2.77
   1   3  -4   75.46    2.84
   0  -3   4  102.75    3.26
   0  -3   4  107.95    3.34
   0  -3  -4  110.60    2.95
   0  -3   4  107.73    3.76
   0  -3  -4  111.23    3.53
   0  -3   4  112.14    3.55
   0  -3  -4  103.15    3.71
   0   3  -4  109.73    3.77
   0   3  -4  113.02    3.49
   0   3  -4  110.13    3.34
[truncated: 6,867,410 more chars]
