# Supplementary material for: Synthesis, spectroscopic and crystallographic characterization of various cymantrenyl thio­ethers [Mn{C5HxBry(SMe)z}(PPh3)(CO)2]
Source: Acta Crystallogr C Struct Chem. 2024 Jul 5;80(Pt 8):383–93. doi: 10.1107/S205322962400603X (PMC11299206; doi:10.1107/S205322962400603X)
Supplement: Supplementary file 2 [file c-80-00383-compd_1bsup2.hkl]

data_compd_1b                                                                   
_shelx_title ' shelxt_a.res in P2(1)/c'                                         
_shelx_refln_list_code          4                                               
_shelx_F_calc_maximum      229.18                                               
_exptl_crystal_F_000      1000.00                                               
_reflns_d_resolution_high  0.7993                                               
                                                                                
loop_                                                                           
 _space_group_symop_operation_xyz                                               
 'x, y, z'                                                                      
 '-x, y+1/2, -z+1/2'                                                            
 '-x, -y, -z'                                                                   
 'x, -y-1/2, z-1/2'                                                             
                                                                                
_cell_length_a     7.7281                                                       
_cell_length_b    16.8523                                                       
_cell_length_c    18.0339                                                       
_cell_angle_alpha  90.000                                                       
_cell_angle_beta   96.696                                                       
_cell_angle_gamma  90.000                                                       
                                                                                
_shelx_F_squared_multiplier     1.000                                           
                                                                                
loop_                                                                           
 _refln_index_h                                                                 
 _refln_index_k                                                                 
 _refln_index_l                                                                 
 _refln_F_squared_calc                                                          
 _refln_F_squared_meas                                                          
 _refln_F_squared_sigma                                                         
 _refln_observed_status                                                         
   2   0   0      20114.91      20191.60       401.90 o                         
   3   0   0        769.04        876.27        11.16 o                         
   4   0   0        824.02        830.06        11.89 o                         
   5   0   0       2290.61       2236.52        24.94 o                         
   6   0   0       2833.67       2795.88        30.76 o                         
   7   0   0        780.47        847.23        14.02 o                         
   8   0   0         47.62         58.61         6.39 o                         
   9   0   0        243.40        234.27         9.11 o                         
   2   1   0       6282.81       6397.07       137.12 o                         
   3   1   0       2436.40       2534.03        18.28 o                         
   4   1   0       1228.65       1118.54        11.10 o                         
   5   1   0        496.54        470.77         6.59 o                         
   6   1   0       1315.81       1245.44        13.07 o                         
   7   1   0        563.91        562.31         7.99 o                         
   8   1   0         26.21         23.75         2.70 o                         
   9   1   0          1.50         -3.29         3.29 o                         
   1   2   0        237.95        235.27         2.60 o                         
   2   2   0       5270.06       5337.82        40.44 o                         
   3   2   0       2032.08       2184.08        15.06 o                         
   4   2   0        178.06        197.95         4.16 o                         
   5   2   0       2902.04       2840.96        21.33 o                         
   6   2   0        112.39        103.53         4.88 o                         
   7   2   0       1636.42       1656.00        14.46 o                         
   8   2   0        156.82        180.71         7.44 o                         
   9   2   0         23.77         20.57         4.00 o                         
   1   3   0       1435.52       1516.11        10.20 o                         
   2   3   0       3500.02       3708.20        21.95 o                         
   3   3   0        356.06        524.39         7.17 o                         
   4   3   0       2050.48       2057.58        16.07 o                         
   5   3   0        303.59        318.29         5.48 o                         
   6   3   0        150.19        163.65         4.26 o                         
   7   3   0          2.56          3.24         1.80 o                         
   8   3   0         52.75         50.03         4.16 o                         
   9   3   0          0.90         10.68         4.33 o                         
   0   4   0       4591.69       4824.22        46.69 o                         
   1   4   0        287.66        290.13         3.32 o                         
   2   4   0        440.26        496.18         4.99 o                         
   3   4   0        178.49        157.14         3.29 o                         
   4   4   0       4219.08       4200.05        26.39 o                         
   5   4   0        901.12        945.15         9.15 o                         
   6   4   0         71.97         69.28         3.14 o                         
   7   4   0         15.23         11.28         2.21 o                         
   8   4   0        243.95        241.75         6.78 o                         
   9   4   0        240.68        255.68         8.97 o                         
   1   5   0          4.24          7.68         1.18 o                         
   2   5   0       2234.73       2237.59        16.00 o                         
   3   5   0       8305.08       8536.03        47.24 o                         
   4   5   0        101.17        122.55         3.31 o                         
   5   5   0        169.49        173.99         4.05 o                         
   6   5   0         22.26         26.61         2.58 o                         
   7   5   0        117.31        116.71         3.99 o                         
   8   5   0        375.09        374.02         8.95 o                         
   9   5   0         56.48         57.25         5.22 o                         
   0   6   0       1058.53       1230.93        12.68 o                         
   1   6   0       9231.46       9148.51        97.91 o                         
   2   6   0       1022.26        938.82         8.94 o                         
   3   6   0       4511.75       4678.23        29.83 o                         
   4   6   0       2621.10       2558.44        17.61 o                         
   5   6   0        789.76        814.21         8.43 o                         
   6   6   0        330.51        366.66         5.91 o                         
   7   6   0         23.33         21.89         2.66 o                         
   8   6   0        324.85        318.45         6.59 o                         
   9   6   0        453.63        430.08        12.30 o                         
   1   7   0        292.57        289.33         4.05 o                         
   2   7   0       6352.42       6024.94        37.19 o                         
   3   7   0       3135.49       2952.74        20.74 o                         
   4   7   0        189.93        206.08         4.11 o                         
   5   7   0        807.31        798.15         8.63 o                         
   6   7   0         15.68         16.24         2.27 o                         
   7   7   0        254.29        253.59         5.82 o                         
   8   7   0        323.54        338.13         6.60 o                         
   9   7   0         29.96         31.37         5.95 o                         
   0   8   0         67.61         81.53         4.39 o                         
   1   8   0        461.25        449.24         5.38 o                         
   2   8   0         92.21         87.05         3.29 o                         
   3   8   0       4631.53       4613.42        30.39 o                         
   4   8   0       3370.80       3253.83        22.60 o                         
   5   8   0         13.15         16.06         2.08 o                         
   6   8   0         20.40          9.71         2.87 o                         
   7   8   0        237.01        226.45         5.87 o                         
   8   8   0        270.12        267.37         8.58 o                         
   1   9   0         46.14         59.53         2.75 o                         
   2   9   0         11.44          7.34         1.93 o                         
   3   9   0        711.33        733.03         8.38 o                         
   4   9   0       1225.06       1236.42        11.52 o                         
   5   9   0       1191.88       1175.29        12.27 o                         
   6   9   0         92.71        102.69         3.93 o                         
   7   9   0         26.26         30.46         4.48 o                         
   8   9   0          6.39         10.11         3.73 o                         
   0  10   0        342.94        396.62        10.32 o                         
   1  10   0        254.22        270.66         4.60 o                         
   2  10   0       2697.16       2706.82        19.11 o                         
   3  10   0         26.30         20.43         2.39 o                         
   4  10   0        333.90        344.92         6.07 o                         
   5  10   0        207.74        216.67         4.74 o                         
   6  10   0          9.96         13.80         3.51 o                         
   7  10   0        339.44        335.37         9.21 o                         
   8  10   0         54.58         51.29         5.34 o                         
   1  11   0        715.73        655.39         7.36 o                         
   2  11   0        478.01        464.98         6.58 o                         
   3  11   0         34.17         33.57         2.85 o                         
   4  11   0        272.06        263.32         7.10 o                         
   5  11   0          2.65          1.53         2.00 o                         
   6  11   0        206.47        222.68         7.79 o                         
   7  11   0        302.04        320.16         9.21 o                         
   8  11   0          3.03         11.05         4.66 o                         
   0  12   0       6470.59       6538.75        77.26 o                         
   1  12   0       2718.99       2730.65        20.91 o                         
   2  12   0          1.60          0.18         2.08 o                         
   3  12   0         28.77         28.79         3.37 o                         
   4  12   0       1057.92       1043.56        12.08 o                         
   5  12   0        478.41        452.14         7.34 o                         
   6  12   0       1034.10       1034.30        15.86 o                         
   7  12   0          1.79         -2.87         3.72 o                         
   1  13   0       1761.68       1772.82        14.83 o                         
   2  13   0        287.94        301.78         6.97 o                         
   3  13   0         92.08        103.90         4.36 o                         
   4  13   0         12.85         17.05         3.01 o                         
   5  13   0        536.17        502.28         8.44 o                         
   6  13   0        288.27        294.71         9.13 o                         
   7  13   0        581.44        587.24        13.45 o                         
   0  14   0        309.89        330.76         9.80 o                         
   1  14   0        109.34        121.21         4.60 o                         
   2  14   0        973.46        954.27        11.18 o                         
   3  14   0       1257.25       1293.34        13.45 o                         
   4  14   0        979.66       1008.31        13.29 o                         
   5  14   0        775.97        814.17        11.30 o                         
   6  14   0        209.20        219.70        11.76 o                         
   7  14   0        120.68        112.24         7.21 o                         
   1  15   0       1482.98       1503.84        17.62 o                         
   2  15   0       1130.85       1172.44        13.02 o                         
   3  15   0          8.46         10.87         2.93 o                         
   4  15   0        617.21        588.15         9.83 o                         
   5  15   0         18.34         13.52         3.26 o                         
   6  15   0        105.48         90.67         7.16 o                         
   0  16   0       1501.62       1535.51        20.81 o                         
   1  16   0        942.39        939.29        11.52 o                         
   2  16   0          2.41          0.81         2.81 o                         
   3  16   0         58.77         69.37         4.52 o                         
   4  16   0         78.72         77.41         5.04 o                         
   5  16   0         87.83         85.84         4.53 o                         
   6  16   0          2.57         -1.94         5.58 o                         
   1  17   0         45.27         47.89         3.89 o                         
   2  17   0         40.20         47.04         4.16 o                         
   3  17   0        336.55        336.68         8.31 o                         
   4  17   0         22.94         18.36         4.67 o                         
   5  17   0         30.31         23.91         3.47 o                         
   0  18   0          1.34         -4.46         4.46 o                         
   1  18   0        213.81        223.14         6.43 o                         
   2  18   0         25.98         27.32         3.83 o                         
   3  18   0         29.06         45.73         5.12 o                         
   4  18   0        322.11        313.25        16.68 o                         
   1  19   0         71.32         94.74         5.38 o                         
   2  19   0        367.63        388.71        11.52 o                         
   3  19   0        352.19        344.12         9.55 o                         
   4  19   0         15.61         12.89         5.90 o                         
   0  20   0        118.16        139.47         9.31 o                         
   1  20   0        144.46        133.31         7.48 o                         
   2  20   0         11.46          8.01         4.85 o                         
   3  20   0        152.67        147.68        10.49 o                         
  -9   1   1        178.09        171.81         4.15 o                         
  -8   1   1         62.54         65.77         4.01 o                         
  -7   1   1       1180.80       1175.31        12.94 o                         
  -6   1   1        387.04        403.62         5.86 o                         
  -5   1   1        409.60        403.85         5.96 o                         
  -4   1   1        385.36        449.66         5.56 o                         
  -3   1   1          1.12          1.89         1.08 o                         
  -2   1   1       3454.87       3530.40        20.32 o                         
  -1   1   1        476.26        327.68        17.23 o                         
   1   1   1       3588.72       3633.83        78.07 o                         
   2   1   1       4420.09       4460.87        29.04 o                         
   3   1   1         86.22         95.59         2.87 o                         
   4   1   1        635.63        626.79         7.36 o                         
   5   1   1       2245.46       2308.92        18.40 o                         
   6   1   1       1170.28       1137.87        12.08 o                         
   7   1   1        225.74        222.70         5.76 o                         
   8   1   1         30.22         32.70         3.10 o                         
   9   1   1          3.70          2.23         3.40 o                         
  -9   2   1        109.69         98.20         5.36 o                         
  -8   2   1        497.69        527.40        11.16 o                         
  -7   2   1        113.41        115.10         5.38 o                         
  -6   2   1        762.33        739.75         7.44 o                         
  -5   2   1        412.30        381.01         6.01 o                         
  -4   2   1        556.10        535.85         6.33 o                         
  -3   2   1        199.09        178.01         3.07 o                         
  -2   2   1        630.32        573.60         4.75 o                         
  -1   2   1      14493.01      14254.49       222.63 o                         
   1   2   1      22039.09      20400.23       620.24 o                         
   2   2   1        112.13        139.19         2.67 o                         
   3   2   1       5706.29       5594.79        35.36 o                         
   4   2   1       4087.70       4112.79        28.00 o                         
   5   2   1       2184.71       2282.99        18.45 o                         
   6   2   1         55.70         58.29         3.32 o                         
   7   2   1        288.58        304.36         6.75 o                         
   8   2   1        739.75        714.76        11.33 o                         
   9   2   1         49.15         36.29         5.48 o                         
  -9   3   1        527.07        505.07        10.48 o                         
  -8   3   1        545.21        571.54         9.74 o                         
  -7   3   1        655.54        678.14         8.88 o                         
  -6   3   1          0.08         -0.26         1.58 o                         
  -5   3   1       3954.93       3960.55        25.34 o                         
  -4   3   1       6056.60       5816.04        34.43 o                         
  -3   3   1       6581.41       6455.05        37.03 o                         
  -2   3   1       2649.33       2672.68        17.08 o                         
  -1   3   1       7919.89       7952.92       206.68 o                         
   0   3   1       2665.74       2695.45        19.03 o                         
   1   3   1       7840.12       7656.89       257.56 o                         
   2   3   1       3545.55       3549.83        24.21 o                         
   3   3   1        165.12        146.15         3.39 o                         
   4   3   1        398.25        449.60         6.20 o                         
   5   3   1       1229.22       1291.55        12.29 o                         
   6   3   1        402.39        393.89         6.72 o                         
   7   3   1         12.09          7.37         2.51 o                         
   8   3   1         15.24         16.64         2.89 o                         
   9   3   1        237.94        247.02        12.30 o                         
  -9   4   1        258.63        272.46         8.67 o                         
  -8   4   1         75.46         77.01         4.48 o                         
  -7   4   1        191.36        190.31         4.93 o                         
  -6   4   1       1138.59       1169.40        10.47 o                         
  -5   4   1        360.33        320.56         5.04 o                         
  -4   4   1       2242.49       2267.08        15.51 o                         
  -3   4   1        229.91        268.94         4.05 o                         
  -2   4   1       3829.31       4105.15        23.54 o                         
  -1   4   1        971.03        982.21         7.73 o                         
   0   4   1        972.74       1021.36         7.09 o                         
   1   4   1       3337.57       3333.72        25.20 o                         
   2   4   1       1178.13       1248.66        10.26 o                         
   3   4   1       9925.47       9988.16        70.65 o                         
   4   4   1       1812.08       1651.64        13.80 o                         
   5   4   1        398.84        426.38         6.38 o                         
   6   4   1        158.28        160.34         4.96 o                         
   7   4   1        524.47        523.08         7.98 o                         
   8   4   1       1310.08       1318.34        15.34 o                         
   9   4   1        325.48        319.59        10.65 o                         
  -9   5   1        235.64        235.77         6.95 o                         
  -8   5   1        519.07        529.48         9.47 o                         
  -7   5   1         21.59         23.66         2.51 o                         
  -6   5   1        100.03         94.26         3.59 o                         
  -5   5   1         50.86         53.86         2.60 o                         
  -4   5   1        447.90        426.02         5.58 o                         
  -3   5   1        707.93        817.70         8.76 o                         
  -2   5   1        227.25        265.09         3.88 o                         
  -1   5   1       7628.28       7634.39       118.31 o                         
   0   5   1        140.30        154.10         2.64 o                         
   1   5   1       4769.34       4790.61        28.22 o                         
   2   5   1       3237.52       3375.22        22.67 o                         
   3   5   1        752.73        768.87         8.15 o                         
   4   5   1       2475.79       2388.75        17.62 o                         
   5   5   1       3194.95       3203.87        23.00 o                         
   6   5   1       2153.32       2158.30        17.08 o                         
   7   5   1        316.38        326.40         8.73 o                         
   8   5   1         87.26         84.36         4.46 o                         
   9   5   1        221.31        210.50        10.91 o                         
  -9   6   1         66.11         67.81         5.23 o                         
  -8   6   1         33.55         35.98         3.36 o                         
  -7   6   1         15.82         17.80         2.33 o                         
  -6   6   1          0.23          2.18         1.85 o                         
  -5   6   1         47.99         54.05         2.75 o                         
  -4   6   1        795.25        890.40         8.70 o                         
  -3   6   1        963.04        968.19        11.02 o                         
  -2   6   1        204.52        205.77         3.61 o                         
  -1   6   1        278.31        317.07         4.13 o                         
   0   6   1       2330.05       2441.11        15.11 o                         
   1   6   1        363.05        414.76         4.80 o                         
   2   6   1        306.40        262.52         4.51 o                         
   3   6   1       1422.31       1431.36        16.26 o                         
   4   6   1        282.93        270.12         5.44 o                         
   5   6   1          3.79          3.76         1.79 o                         
   6   6   1         86.85         83.56         3.42 o                         
   7   6   1          1.09          1.61         2.05 o                         
   8   6   1         20.02         23.20         2.76 o                         
   9   6   1         18.09         16.01         4.05 o                         
  -9   7   1          1.28         -1.54         3.59 o                         
  -8   7   1         52.04         45.01         5.36 o                         
  -7   7   1        340.29        343.69         6.58 o                         
  -6   7   1        106.73        103.12         3.86 o                         
  -5   7   1        252.37        238.08         4.80 o                         
  -4   7   1         56.06         49.78         2.74 o                         
  -3   7   1        153.00        127.42         3.59 o                         
  -2   7   1        136.73        160.94         3.55 o                         
  -1   7   1        313.15        334.27         4.42 o                         
   0   7   1       1749.64       1776.81        12.27 o                         
   1   7   1        528.20        518.79         5.86 o                         
   2   7   1        121.38        141.99         3.62 o                         
   3   7   1        307.45        314.63         4.84 o                         
   4   7   1          3.62          6.38         1.56 o                         
   5   7   1        337.10        331.73         5.31 o                         
   6   7   1        183.05        179.86         4.16 o                         
   7   7   1         21.92         23.08         3.55 o                         
   8   7   1          3.90         -1.92         3.57 o                         
  -8   8   1          0.03         -2.07         2.07 o                         
  -7   8   1        131.57        122.48         4.58 o                         
  -6   8   1        395.38        385.18         6.63 o                         
  -5   8   1        792.23        832.50         9.53 o                         
  -4   8   1          9.07         10.13         2.11 o                         
  -3   8   1        599.15        648.63         7.58 o                         
  -2   8   1         14.24         37.80         2.37 o                         
  -1   8   1       3525.90       3444.90        21.90 o                         
   0   8   1        642.92        623.02         6.56 o                         
   1   8   1       1269.32       1334.29        10.83 o                         
   2   8   1          5.05          4.90         1.85 o                         
   3   8   1        127.72         96.65         3.37 o                         
   4   8   1        759.37        747.21         9.91 o                         
   5   8   1        271.03        271.83         6.45 o                         
   6   8   1        248.14        260.07         6.79 o                         
   7   8   1        388.28        396.88         9.78 o                         
   8   8   1         32.28         30.11         4.33 o                         
  -8   9   1        268.59        266.35         6.83 o                         
  -7   9   1         22.75         21.13         2.62 o                         
  -6   9   1        146.12        146.33         4.73 o                         
  -5   9   1       2301.36       2225.27        19.40 o                         
  -4   9   1       2068.63       1955.82        16.41 o                         
  -3   9   1       2317.88       2159.92        17.02 o                         
  -2   9   1       3226.28       3241.43        22.82 o                         
  -1   9   1       1169.16       1421.92        11.37 o                         
   0   9   1        380.84        280.07         4.65 o                         
   1   9   1       5699.86       5820.45        34.54 o                         
   2   9   1       2000.19       1959.02        15.21 o                         
   3   9   1       1451.63       1497.72        13.19 o                         
   4   9   1        176.70        195.14         4.14 o                         
   5   9   1        848.72        872.79        12.32 o                         
   6   9   1        382.40        379.58         8.88 o                         
   7   9   1          0.48          0.69         4.77 o                         
   8   9   1         38.57         40.07         5.70 o                         
  -8  10   1          5.84         11.65         3.30 o                         
  -7  10   1        165.44        167.27         6.62 o                         
  -6  10   1        218.67        226.90         6.63 o                         
  -5  10   1        470.95        497.53         7.66 o                         
  -4  10   1       1029.28       1035.60        11.15 o                         
  -3  10   1          0.31         -0.45         1.77 o                         
  -2  10   1       2915.06       2800.82        19.07 o                         
  -1  10   1       3469.58       3462.85        22.34 o                         
   0  10   1       1684.43       1663.65        13.41 o                         
   1  10   1        277.46        347.16         5.47 o                         
   2  10   1        886.12        830.06         9.00 o                         
   3  10   1        324.09        296.63         5.49 o                         
   4  10   1       3542.50       3472.14        25.46 o                         
   5  10   1        588.08        644.94        10.35 o                         
   6  10   1         72.21         81.44         5.57 o                         
   7  10   1        264.51        287.89         9.24 o                         
   8  10   1        121.14        113.84         7.25 o                         
  -8  11   1        435.32        458.34        11.26 o                         
  -7  11   1        324.85        351.12         9.36 o                         
  -6  11   1         19.35         20.59         2.69 o                         
  -5  11   1          1.15          3.54         2.26 o                         
  -4  11   1         17.63         19.76         3.68 o                         
  -3  11   1         47.82         42.14         3.14 o                         
  -2  11   1        127.31        126.68         3.82 o                         
  -1  11   1        214.18        212.66         4.56 o                         
   0  11   1        259.91        210.04         4.50 o                         
   1  11   1        907.44        900.94         9.42 o                         
   2  11   1        373.58        399.94         6.33 o                         
   3  11   1          5.37          6.13         2.26 o                         
   4  11   1       1449.57       1443.56        18.73 o                         
   5  11   1       1428.64       1380.01        15.82 o                         
   6  11   1       1289.64       1337.89        18.30 o                         
   7  11   1         71.95         77.29         5.65 o                         
   8  11   1          8.00         -4.64         4.64 o                         
  -7  12   1         18.31         16.35         3.99 o                         
  -6  12   1        596.38        621.88         8.98 o                         
  -5  12   1         26.51         29.25         3.23 o                         
  -4  12   1        169.22        156.57         5.74 o                         
  -3  12   1         40.53         46.66         3.17 o                         
  -2  12   1          3.41          2.97         2.00 o                         
  -1  12   1        366.62        351.01         5.83 o                         
   0  12   1        696.19        704.65         8.31 o                         
   1  12   1         54.94         58.10         3.41 o                         
   2  12   1        574.88        569.97         7.88 o                         
   3  12   1        131.74        126.91         4.42 o                         
   4  12   1       1750.34       1736.76        15.57 o                         
   5  12   1         64.06         74.93         5.45 o                         
   6  12   1         19.79         19.39         4.21 o                         
   7  12   1         90.12        110.06         6.87 o                         
  -7  13   1         12.36         12.05         4.08 o                         
  -6  13   1        312.44        305.30         7.13 o                         
  -5  13   1        127.01        122.27         5.09 o                         
  -4  13   1        224.67        230.33         7.04 o                         
  -3  13   1         25.08         17.09         2.93 o                         
  -2  13   1        644.18        630.94         8.33 o                         
  -1  13   1        566.89        569.43         7.68 o                         
   0  13   1         17.96         18.66         2.70 o                         
   1  13   1         16.77         12.35         2.60 o                         
   2  13   1          0.02         -2.17         2.17 o                         
   3  13   1        962.04        921.40        11.42 o                         
   4  13   1          7.58          6.52         2.54 o                         
   5  13   1        231.48        233.29        12.40 o                         
   6  13   1         22.96         28.70         4.50 o                         
   7  13   1        225.01        210.03         8.69 o                         
  -7  14   1        125.04        105.71         6.49 o                         
  -6  14   1          4.37          3.60         3.42 o                         
  -5  14   1        103.68        103.67         5.04 o                         
  -4  14   1          2.07          5.48         3.02 o                         
  -3  14   1        146.72        163.92         5.16 o                         
  -2  14   1       1937.18       1947.37        17.39 o                         
  -1  14   1          2.13         -2.32         2.32 o                         
   0  14   1        194.75        208.34         5.51 o                         
   1  14   1        504.70        475.38         8.04 o                         
   2  14   1        192.12        184.52         5.56 o                         
   3  14   1        777.04        819.87        11.09 o                         
   4  14   1        108.24        113.45         4.95 o                         
   5  14   1         43.61         45.02         5.30 o                         
   6  14   1         81.03         69.79         5.85 o                         
   7  14   1         44.35         29.36         5.98 o                         
  -6  15   1         20.01         25.17         3.35 o                         
  -5  15   1        121.97        122.22         5.92 o                         
  -4  15   1       1072.85       1079.74        15.31 o                         
  -3  15   1       1165.53       1179.26        13.78 o                         
  -2  15   1        664.24        659.13         9.43 o                         
  -1  15   1          5.73          4.69         2.42 o                         
   0  15   1        161.63        146.87         5.28 o                         
   1  15   1        593.14        571.47         9.24 o                         
   2  15   1       1250.25       1244.65        13.69 o                         
   3  15   1        191.46        188.91         6.11 o                         
   4  15   1        117.68        130.03         5.47 o                         
   5  15   1          1.95         -0.27         3.64 o                         
   6  15   1          2.21          1.87         4.99 o                         
  -6  16   1         15.47          2.89         5.22 o                         
  -5  16   1        189.57        218.17         8.21 o                         
  -4  16   1        176.02        184.30         7.12 o                         
  -3  16   1        100.72        103.72         4.96 o                         
  -2  16   1        790.68        773.68        11.02 o                         
  -1  16   1         19.98         28.09         3.15 o                         
   0  16   1        118.77        122.18         5.20 o                         
   1  16   1        129.78        127.79         5.22 o                         
   2  16   1        193.00        195.03         6.26 o                         
   3  16   1       1044.93       1067.37        13.99 o                         
   4  16   1        372.31        347.67         8.47 o                         
   5  16   1          0.90         -2.83         3.90 o                         
   6  16   1          0.58         -4.39         4.39 o                         
  -5  17   1          0.11          2.22         3.79 o                         
  -4  17   1        119.84        117.00         6.14 o                         
  -3  17   1        195.03        198.97         7.32 o                         
  -2  17   1         31.29         25.54         3.50 o                         
  -1  17   1        357.27        346.80         7.54 o                         
   0  17   1        118.80        129.23         5.49 o                         
   1  17   1        875.55        885.43        12.47 o                         
   2  17   1       1268.80       1288.87        14.98 o                         
   3  17   1         56.65         52.73         4.35 o                         
   4  17   1        217.73        212.07         6.98 o                         
   5  17   1        413.34        445.35        14.51 o                         
  -5  18   1        131.71        121.67        11.64 o                         
  -4  18   1        104.60        106.76         6.01 o                         
  -3  18   1         74.83         77.91         5.46 o                         
  -2  18   1        173.90        188.63         6.56 o                         
  -1  18   1        106.58        104.95         5.65 o                         
   0  18   1        472.63        458.70         9.70 o                         
   1  18   1        506.47        519.13        11.24 o                         
   2  18   1         59.02         47.92         4.24 o                         
   3  18   1        294.96        295.19         8.15 o                         
   4  18   1         17.41         11.18         4.02 o                         
  -4  19   1        227.95        239.63        10.44 o                         
  -3  19   1        133.51        139.70         8.94 o                         
  -2  19   1         55.12         66.73         4.71 o                         
  -1  19   1          0.01         -1.18         3.21 o                         
   0  19   1        186.90        186.40         7.11 o                         
   1  19   1         88.46         76.90         5.06 o                         
   2  19   1        226.04        234.16         7.78 o                         
   3  19   1          2.06         -4.08         4.08 o                         
   4  19   1          0.04         -2.57         4.84 o                         
  -3  20   1         24.54         26.04         4.63 o                         
  -2  20   1         17.29          9.65         3.91 o                         
  -1  20   1         80.61         96.95         5.98 o                         
   0  20   1          7.43          8.51         4.59 o                         
   1  20   1        139.66        143.19         6.59 o                         
   2  20   1          1.58         -4.10         4.47 o                         
   0  21   1        281.16        284.53        15.02 o                         
  -9   0   2        342.29        358.56        18.27 o                         
  -8   0   2         12.50         16.45         2.30 o                         
  -7   0   2       7252.26       7038.57        61.13 o                         
  -6   0   2       3236.09       3205.07        37.71 o                         
  -5   0   2        302.31        304.63         7.83 o                         
  -4   0   2       1287.12       1226.47        18.29 o                         
  -3   0   2       5502.22       5552.74        53.88 o                         
  -2   0   2       1577.33       1803.44        20.22 o                         
  -1   0   2      17548.83      17724.42       545.64 o                         
   1   0   2       3427.08       3527.67        76.56 o                         
   2   0   2        982.20        972.81        11.47 o                         
   3   0   2        164.77        148.36         5.04 o                         
   4   0   2       3876.84       3947.42        38.58 o                         
   5   0   2          6.87         17.67         3.48 o                         
   6   0   2       1883.35       1906.29        24.64 o                         
   7   0   2         15.99         16.57         3.96 o                         
   8   0   2        106.59         97.64         6.78 o                         
   9   0   2        109.80        109.18         8.91 o                         
  -9   1   2         97.01        111.43        11.11 o                         
  -8   1   2       1475.95       1468.84        19.01 o                         
  -7   1   2        267.48        257.64         6.50 o                         
  -6   1   2       1589.08       1581.54        14.78 o                         
  -5   1   2       1686.68       1607.60        13.64 o                         
  -4   1   2       4820.64       4920.20        30.58 o                         
  -3   1   2       2853.37       2897.17        18.68 o                         
  -2   1   2        137.14        137.69         2.31 o                         
  -1   1   2       7385.84       7164.55       140.93 o                         
   1   1   2        189.51        189.08         2.80 o                         
   2   1   2       6170.05       6340.00        47.51 o                         
   3   1   2        290.23        302.13         4.62 o                         
   4   1   2       1012.60        926.51         9.49 o                         
   5   1   2       2039.51       1894.50        16.21 o                         
   6   1   2          8.49          7.04         2.35 o                         
   7   1   2          7.22          5.94         2.52 o                         
   8   1   2        277.88        286.11         6.99 o                         
   9   1   2         19.44         16.24         4.01 o                         
  -9   2   2          9.87          9.90         2.43 o                         
  -8   2   2         43.14         52.16         4.13 o                         
  -7   2   2       1764.90       1730.97        16.19 o                         
  -6   2   2        116.61        124.83         3.69 o                         
  -5   2   2        739.25        721.43         7.68 o                         
  -4   2   2       1289.67       1426.52        10.10 o                         
  -3   2   2        132.14        144.58         2.81 o                         
  -2   2   2       3142.49       3156.97        17.32 o                         
  -1   2   2      12349.02      11884.70       282.89 o                         
   0   2   2      13730.77      13821.95       835.30 o                         
   1   2   2       3999.44       4050.63        39.42 o                         
   2   2   2        294.88        310.83         3.94 o                         
   3   2   2        587.19        518.90         8.69 o                         
   4   2   2       4453.09       4470.86        30.28 o                         
   5   2   2        235.87        235.41         5.35 o                         
   6   2   2       1172.88       1119.78        15.31 o                         
   7   2   2          0.87          1.65         2.38 o                         
   8   2   2          1.66         -0.68         2.61 o                         
   9   2   2        213.99        214.72         8.00 o                         
  -9   3   2          5.92          1.58         2.47 o                         
  -8   3   2         92.06         90.47         5.15 o                         
  -7   3   2         82.86         86.14         3.95 o                         
  -6   3   2       1123.58       1101.74        10.84 o                         
  -5   3   2        814.70        852.18         7.78 o                         
  -4   3   2        220.85        214.00         3.85 o                         
  -3   3   2       5321.12       5591.86        32.41 o                         
  -2   3   2       1117.52       1188.96         7.79 o                         
   0   3   2        326.23        350.95         4.22 o                         
   1   3   2         30.26         45.04         1.69 o                         
   2   3   2         75.35         79.20         3.39 o                         
   3   3   2        656.61        652.74         7.99 o                         
   4   3   2        177.63        192.32         4.28 o                         
   5   3   2       1645.68       1660.32        14.78 o                         
   6   3   2        179.01        170.18         5.14 o                         
   7   3   2         64.19         53.79         3.87 o                         
   8   3   2          2.14         -0.05         3.74 o                         
   9   3   2         15.58          7.42         3.43 o                         
  -9   4   2         61.38         61.04         9.04 o                         
  -8   4   2          1.36          2.07         2.12 o                         
  -7   4   2        260.75        262.40         6.39 o                         
  -6   4   2          0.13         -1.08         1.08 o                         
  -5   4   2        127.81        107.49         3.06 o                         
  -4   4   2          0.27          1.97         1.50 o                         
  -3   4   2        178.50        153.75         3.29 o                         
  -2   4   2      15826.62      16148.93       343.47 o                         
  -1   4   2      17186.26      16591.31       609.94 o                         
   0   4   2       3427.53       3522.10        20.87 o                         
   1   4   2      13499.37       8763.57       521.85 o                         
   2   4   2       9884.13       9603.28       143.89 o                         
   3   4   2       3079.92       3134.19        24.99 o                         
   4   4   2        165.46        198.22         4.05 o                         
   5   4   2        286.67        300.66         5.38 o                         
   6   4   2        236.76        242.13         5.46 o                         
   7   4   2        724.26        713.66         9.96 o                         
   8   4   2        106.36         97.76         4.90 o                         
   9   4   2         36.32         26.38         4.62 o                         
  -9   5   2        346.56        354.86         9.35 o                         
  -8   5   2         36.87         40.05         3.73 o                         
  -7   5   2        221.53        228.55         5.62 o                         
  -6   5   2        143.64        123.40         3.59 o                         
  -5   5   2        169.67        157.31         3.83 o                         
  -4   5   2       6164.12       6204.35        37.03 o                         
  -3   5   2         34.30         36.44         2.32 o                         
  -2   5   2        334.65        277.18         4.54 o                         
  -1   5   2       1345.09       1314.59         9.22 o                         
   0   5   2       1295.89       1370.98         9.94 o                         
   1   5   2        863.62        763.74         6.98 o                         
   2   5   2        371.02        386.12         4.69 o                         
   3   5   2       3891.58       3716.37        30.59 o                         
   4   5   2        595.66        546.72         9.13 o                         
   5   5   2          1.57          2.29         2.09 o                         
   6   5   2        510.45        490.39         8.15 o                         
   7   5   2         30.05         27.39         2.83 o                         
   8   5   2        610.79        586.94         9.11 o                         
   9   5   2        405.53        372.18         9.39 o                         
  -9   6   2        163.87        170.03         9.95 o                         
  -8   6   2       1233.11       1229.63        17.23 o                         
  -7   6   2        611.17        628.59         7.40 o                         
  -6   6   2       1978.57       2018.80        18.43 o                         
  -5   6   2       2016.69       1944.26        15.29 o                         
  -4   6   2       1063.04       1065.47         9.70 o                         
  -3   6   2       3784.74       3725.10        23.78 o                         
  -2   6   2       3155.08       3024.56        18.90 o                         
  -1   6   2        210.06        262.70         3.76 o                         
   0   6   2       2794.71       2969.39        18.38 o                         
   1   6   2        754.36        760.92         7.39 o                         
   2   6   2       1661.32       1531.51        12.92 o                         
   3   6   2        348.69        484.97         7.96 o                         
   4   6   2        343.58        351.03         7.25 o                         
   5   6   2         65.24         65.93         4.07 o                         
   6   6   2         19.79         24.79         3.17 o                         
   7   6   2       1053.99       1044.87        14.49 o                         
   8   6   2        252.88        268.92         8.54 o                         
   9   6   2        117.32        126.93        10.91 o                         
  -9   7   2        159.37        128.27         7.86 o                         
  -8   7   2        124.16        125.14         6.11 o                         
  -7   7   2         12.18         17.96         2.57 o                         
  -6   7   2          8.16          4.08         2.02 o                         
  -5   7   2       2241.93       2231.08        17.08 o                         
  -4   7   2       4601.47       4545.43        29.05 o                         
  -3   7   2          5.74          7.37         1.67 o                         
  -2   7   2       5459.94       5618.43        32.54 o                         
  -1   7   2       1728.10       1713.76        12.65 o                         
   0   7   2       5969.80       6022.39        36.98 o                         
   1   7   2        862.86        684.99         7.15 o                         
   2   7   2       1971.15       1984.65        14.61 o                         
   3   7   2       7358.59       7283.77        49.68 o                         
   4   7   2       1635.44       1510.63        14.78 o                         
   5   7   2        576.99        577.62         8.97 o                         
   6   7   2        778.85        734.15        10.83 o                         
   7   7   2         23.35         22.56         3.69 o                         
   8   7   2        394.75        413.04        10.76 o                         
  -8   8   2         29.10         28.94         4.33 o                         
  -7   8   2          9.02          9.14         2.87 o                         
  -6   8   2          1.99          2.21         1.96 o                         
  -5   8   2        219.27        230.81         4.97 o                         
  -4   8   2       2301.48       2278.59        19.02 o                         
  -3   8   2       6871.33       6609.10        39.78 o                         
  -2   8   2       1646.44       1646.93        12.47 o                         
  -1   8   2       2895.80       3085.92        22.56 o                         
   0   8   2         92.71         94.45         3.13 o                         
   1   8   2        983.95       1004.22         9.37 o                         
   2   8   2       6639.73       6430.87        38.85 o                         
   3   8   2       2869.67       2690.43        21.02 o                         
   4   8   2        477.12        500.11         8.19 o                         
   5   8   2        147.14        135.98         5.41 o                         
   6   8   2          2.55          4.92         3.10 o                         
   7   8   2        834.74        845.77        17.39 o                         
   8   8   2        588.22        588.71        12.89 o                         
  -8   9   2          2.50         -1.83         2.53 o                         
  -7   9   2         10.25          9.77         2.52 o                         
  -6   9   2          5.88          6.37         2.35 o                         
  -5   9   2        566.91        597.63         8.17 o                         
  -4   9   2       2188.89       2151.93        16.95 o                         
  -3   9   2         40.86         35.59         2.49 o                         
  -2   9   2        676.84        683.89         7.52 o                         
  -1   9   2        349.86        383.78         5.24 o                         
   0   9   2         72.26         95.39         3.30 o                         
   1   9   2        560.19        469.86         6.37 o                         
   2   9   2        522.55        593.28         7.23 o                         
   3   9   2        177.73        169.63         4.25 o                         
   4   9   2        135.77        139.34         5.38 o                         
   5   9   2         38.55         40.20         3.75 o                         
   6   9   2        194.52        199.98         7.39 o                         
   7   9   2         81.43         73.83         5.60 o                         
   8   9   2        107.53        104.40         6.83 o                         
  -8  10   2         14.63         24.50         2.83 o                         
  -7  10   2         16.44         16.19         2.89 o                         
  -6  10   2        161.96        168.90         5.61 o                         
  -5  10   2        391.88        365.20         6.37 o                         
  -4  10   2          2.06          1.55         2.00 o                         
  -3  10   2       2173.52       2157.73        16.76 o                         
  -2  10   2         10.71         19.49         1.98 o                         
  -1  10   2        111.04        122.75         3.58 o                         
   0  10   2       1647.19       1546.96        12.72 o                         
   1  10   2       1136.77       1066.95        11.01 o                         
   2  10   2        779.29        797.19         9.15 o                         
   3  10   2        195.31        173.10         4.41 o                         
   4  10   2       2987.30       2977.36        30.77 o                         
   5  10   2        113.42        128.02         5.67 o                         
   6  10   2        167.65        169.17         7.36 o                         
   7  10   2         94.08         94.68         7.19 o                         
   8  10   2         12.72          9.50         4.38 o                         
  -8  11   2        279.35        292.87        10.30 o                         
  -7  11   2          1.08          6.81         2.42 o                         
  -6  11   2        429.07        442.00         7.94 o                         
  -5  11   2        156.28        151.52         4.82 o                         
  -4  11   2        213.12        229.89         5.47 o                         
  -3  11   2         41.68         48.76         2.84 o                         
  -2  11   2        100.13         97.05         3.30 o                         
  -1  11   2       2232.00       2212.90        16.28 o                         
   0  11   2       2152.63       2267.96        17.61 o                         
   1  11   2         58.53         57.51         3.19 o                         
   2  11   2        214.80        236.50         5.07 o                         
   3  11   2        378.26        376.06         6.21 o                         
   4  11   2       1259.57       1281.59        15.47 o                         
   5  11   2        173.97        178.65         6.94 o                         
   6  11   2        208.16        214.69         8.83 o                         
   7  11   2        111.57        114.07        10.18 o                         
   8  11   2         53.50         39.44         9.25 o                         
  -7  12   2       1286.76       1304.85        15.28 o                         
  -6  12   2        228.97        245.91         6.59 o                         
  -5  12   2         93.82         90.71         4.66 o                         
  -4  12   2         57.20         63.33         3.76 o                         
  -3  12   2       1435.50       1413.01        13.22 o                         
  -2  12   2       2377.85       2382.93        17.11 o                         
  -1  12   2       2432.02       2399.11        18.54 o                         
   0  12   2         98.10         99.09         4.01 o                         
   1  12   2        667.35        681.61         8.64 o                         
   2  12   2        417.39        397.87         6.73 o                         
   3  12   2        959.45        944.82        11.00 o                         
   4  12   2          0.34          0.65         1.79 o                         
   5  12   2         44.00         52.50         4.79 o                         
   6  12   2        843.11        861.49        14.99 o                         
   7  12   2        180.38        201.05         8.71 o                         
  -7  13   2          0.12          4.42         3.47 o                         
  -6  13   2        652.88        666.96        10.01 o                         
  -5  13   2       1333.31       1343.17        15.03 o                         
  -4  13   2        223.94        222.86         5.72 o                         
  -3  13   2       1896.17       1902.75        17.02 o                         
  -2  13   2         30.75         29.34         2.63 o                         
  -1  13   2       1068.91       1077.30        11.07 o                         
   0  13   2       2012.08       1944.95        17.64 o                         
   1  13   2         10.43         12.13         2.54 o                         
   2  13   2         54.33         48.91         3.39 o                         
   3  13   2        181.80        176.54         5.31 o                         
   4  13   2       1265.45       1237.87        13.36 o                         
   5  13   2       1131.61       1114.94        17.81 o                         
   6  13   2        293.14        292.74        10.10 o                         
   7  13   2         46.52         56.05         6.25 o                         
  -7  14   2        466.84        440.39        11.21 o                         
  -6  14   2         15.10         30.20         3.64 o                         
  -5  14   2         92.98         94.10         5.68 o                         
  -4  14   2        280.30        270.99         6.36 o                         
  -3  14   2       1154.30       1122.59        12.40 o                         
  -2  14   2       1438.08       1426.63        13.78 o                         
  -1  14   2        399.40        408.04         6.91 o                         
   0  14   2        845.51        842.16        10.07 o                         
   1  14   2       2253.24       2205.42        19.38 o                         
   2  14   2        100.93        108.68         4.97 o                         
   3  14   2       1539.83       1594.08        15.78 o                         
   4  14   2         80.59         73.19         4.03 o                         
   5  14   2          2.89         -0.08         3.69 o                         
   6  14   2        230.53        206.84         8.70 o                         
   7  14   2        185.70        172.70         9.99 o                         
  -6  15   2        138.13        157.25         9.19 o                         
  -5  15   2        632.65        591.26        10.40 o                         
  -4  15   2         18.54         16.97         2.96 o                         
  -3  15   2        229.79        231.11         5.83 o                         
  -2  15   2         27.06         28.12         3.14 o                         
  -1  15   2        417.79        419.26         7.24 o                         
   0  15   2        655.77        661.71         9.29 o                         
   1  15   2         11.72         14.44         3.01 o                         
   2  15   2         19.01         15.40         3.11 o                         
   3  15   2         80.11         76.80         4.40 o                         
   4  15   2         84.33         91.30         4.56 o                         
   5  15   2        595.58        584.57        12.72 o                         
   6  15   2         15.24         18.38         6.76 o                         
  -6  16   2        249.74        242.39         9.44 o                         
  -5  16   2          5.58          1.23         3.00 o                         
  -4  16   2          3.63          8.45         2.61 o                         
  -3  16   2        176.43        169.55         5.58 o                         
  -2  16   2        335.07        357.78         6.98 o                         
  -1  16   2         23.88         34.77         3.65 o                         
   0  16   2         10.76          4.90         2.88 o                         
   1  16   2         24.94         21.88         3.40 o                         
   2  16   2        202.01        222.68         6.52 o                         
   3  16   2        195.37        194.09         7.51 o                         
   4  16   2         79.00         91.64         5.79 o                         
   5  16   2          3.39         -0.19         4.03 o                         
   6  16   2         17.28         12.65         6.12 o                         
  -5  17   2         10.93          7.60         3.26 o                         
  -4  17   2        285.95        283.50         7.04 o                         
  -3  17   2         77.12         70.58         4.76 o                         
  -2  17   2         23.04         30.38         5.68 o                         
  -1  17   2        150.37        146.19         5.12 o                         
   0  17   2        114.45        122.21         5.37 o                         
   1  17   2        106.03        104.24         5.19 o                         
   2  17   2         24.67         27.67         3.83 o                         
   3  17   2         99.19         98.79         5.21 o                         
   4  17   2         50.18         59.14         4.77 o                         
   5  17   2         43.57         26.58         5.74 o                         
  -5  18   2        118.30        103.45         7.88 o                         
  -4  18   2         44.18         42.31         6.01 o                         
  -3  18   2        607.28        610.42        11.37 o                         
  -2  18   2        284.46        302.17         7.26 o                         
  -1  18   2        171.02        167.70         5.86 o                         
   0  18   2        357.88        367.43         8.23 o                         
   1  18   2         67.75         70.25         4.57 o                         
   2  18   2         50.49         56.39         4.54 o                         
   3  18   2         18.43         14.26         3.60 o                         
   4  18   2        186.01        185.46         6.93 o                         
  -4  19   2        230.25        215.00        11.13 o                         
  -3  19   2        130.35        124.03        10.39 o                         
  -2  19   2        237.17        225.83         8.58 o                         
  -1  19   2        344.74        342.44        11.27 o                         
   0  19   2        140.34        138.45         6.73 o                         
   1  19   2        404.70        425.61         9.35 o                         
   2  19   2          3.78          4.17         3.74 o                         
   3  19   2        182.83        189.35         7.16 o                         
  -3  20   2        198.11        217.66        23.90 o                         
  -2  20   2          2.02          3.91         4.22 o                         
  -1  20   2          9.06          6.40         3.77 o                         
   0  20   2        135.65        143.50         7.70 o                         
   1  20   2        266.50        297.10         9.34 o                         
   2  20   2        596.10        646.68        11.76 o                         
  -9   1   3         17.24          7.00         6.88 o                         
  -8   1   3        109.30        127.34         8.85 o                         
  -7   1   3          2.40          2.30         2.24 o                         
  -6   1   3        310.79        320.62         6.52 o                         
  -5   1   3          1.13         -0.54         1.42 o                         
  -4   1   3        500.22        480.87         8.49 o                         
  -3   1   3        430.91        366.29         4.88 o                         
  -2   1   3        846.75        897.29         6.47 o                         
  -1   1   3      20457.10      19480.29       774.91 o                         
   0   1   3       7815.50       6203.57       311.18 o                         
   1   1   3       4783.52       4752.70       108.21 o                         
   2   1   3       7477.78       7559.71       113.12 o                         
   3   1   3          8.38          2.68         1.81 o                         
   4   1   3       1554.52       1536.17        13.45 o                         
   5   1   3        864.42        859.44         9.94 o                         
   6   1   3        130.95        129.26         4.74 o                         
   7   1   3          4.72          7.97         2.98 o                         
   8   1   3          1.14         -2.64         2.64 o                         
   9   1   3          0.49          0.44         3.15 o                         
  -9   2   3        105.31        109.80        11.27 o                         
  -8   2   3         32.53         34.83         3.17 o                         
  -7   2   3        381.83        363.71         6.88 o                         
  -6   2   3         16.98         19.37         2.61 o                         
  -5   2   3        157.82        131.53         3.86 o                         
  -4   2   3        986.94        871.24         8.79 o                         
  -3   2   3       2322.50       2314.58        19.25 o                         
  -2   2   3        942.95        936.14         6.97 o                         
  -1   2   3      18381.79      18209.13       279.74 o                         
   0   2   3       5100.06       4812.26       160.97 o                         
   1   2   3      52523.18      60348.04      8367.03 o                         
   2   2   3         50.02         53.28         2.51 o                         
   3   2   3        158.92        206.42         4.06 o                         
   4   2   3        709.62        763.98         8.57 o                         
   5   2   3       2522.00       2435.69        23.25 o                         
   6   2   3         81.62         82.85         4.13 o                         
   7   2   3        984.64       1000.45        12.58 o                         
   8   2   3         62.46         53.16         4.16 o                         
   9   2   3        188.08        183.92         6.66 o                         
  -9   3   3          0.78          1.68         7.88 o                         
  -8   3   3         34.39         37.20         3.71 o                         
  -7   3   3          3.13          4.13         3.12 o                         
  -6   3   3       1067.94       1082.72        11.52 o                         
  -5   3   3       3101.78       2960.68        23.05 o                         
  -4   3   3       1067.83       1003.44         8.53 o                         
  -3   3   3       1766.00       2032.12        13.71 o                         
  -2   3   3        115.09        138.43         2.55 o                         
  -1   3   3       3573.15       3675.77        23.33 o                         
   0   3   3        711.51        821.02         6.93 o                         
   1   3   3        124.79        135.27         2.73 o                         
   2   3   3      13245.06      14102.51       374.22 o                         
   3   3   3        480.67        429.32         6.14 o                         
   4   3   3       3133.57       3322.61        23.98 o                         
   5   3   3         67.76         69.97         3.39 o                         
   6   3   3        612.42        630.22         8.78 o                         
   7   3   3       1430.24       1435.85        17.55 o                         
   8   3   3        822.68        844.15        13.53 o                         
   9   3   3        139.60        121.32         6.81 o                         
  -9   4   3        228.72        235.72         6.68 o                         
  -8   4   3        492.50        530.68         9.84 o                         
  -7   4   3        217.98        219.79         7.52 o                         
  -6   4   3        164.46        167.66         4.80 o                         
  -5   4   3         14.28         13.16         1.72 o                         
  -4   4   3      10270.47      10241.46        75.05 o                         
  -3   4   3       8527.12       8618.76        46.90 o                         
  -2   4   3       8497.23       8992.47       136.07 o                         
  -1   4   3        235.70        240.94         4.06 o                         
   0   4   3       4854.90       5000.83        32.49 o                         
   1   4   3       1736.60       1906.55        13.87 o                         
   3   4   3        109.05        183.24         5.45 o                         
   4   4   3        555.95        598.73         6.87 o                         
   5   4   3        670.48        634.91         7.88 o                         
   6   4   3        580.52        570.97         9.00 o                         
   7   4   3         65.75         68.51         3.87 o                         
   8   4   3         32.56         36.09         4.09 o                         
   9   4   3        232.22        220.28         6.98 o                         
  -9   5   3         30.41         30.65         3.71 o                         
  -8   5   3          0.20          3.90         2.95 o                         
  -7   5   3         33.51         33.15         3.17 o                         
  -6   5   3          6.95          2.79         2.39 o                         
  -5   5   3          9.36          8.66         1.73 o                         
  -4   5   3        181.87        179.25         3.73 o                         
  -3   5   3       3766.59       3673.23        21.78 o                         
  -2   5   3       4569.03       4473.52        25.88 o                         
  -1   5   3      13198.43      13931.97       360.00 o                         
   0   5   3        347.88        337.55         4.30 o                         
   1   5   3        732.30        724.81         7.20 o                         
   2   5   3       3948.36       4244.46        33.36 o                         
   3   5   3       1962.23       1857.30        18.65 o                         
   4   5   3       3455.20       3471.66        28.77 o                         
   5   5   3        630.81        600.07         9.91 o                         
   6   5   3        251.01        246.66         5.46 o                         
   7   5   3         11.15         14.07         2.21 o                         
   8   5   3        101.66         91.77         5.50 o                         
   9   5   3          6.06          4.63         8.29 o                         
  -9   6   3         23.31         17.49         5.97 o                         
  -8   6   3         72.36         76.72         5.67 o                         
  -7   6   3         86.74         91.32         4.51 o                         
  -6   6   3         76.97         68.76         3.11 o                         
  -5   6   3        681.45        694.52         7.78 o                         
  -4   6   3        103.36        108.73         3.35 o                         
  -3   6   3         12.87        108.46         7.88 o                         
  -2   6   3        595.04        652.71         6.69 o                         
  -1   6   3         89.34         89.82         3.21 o                         
   0   6   3       1657.20       1744.86        12.61 o                         
   1   6   3       3204.65       3363.11        22.29 o                         
   2   6   3       2758.13       2894.48        24.31 o                         
   3   6   3         11.10         35.09         8.17 o                         
   4   6   3        324.16        339.28         7.23 o                         
   5   6   3          2.03          6.45         2.80 o                         
   6   6   3        356.97        352.81         8.47 o                         
   7   6   3         29.49         33.77         4.27 o                         
   8   6   3         16.64          5.85         4.22 o                         
  -9   7   3         23.33         17.91         3.84 o                         
  -8   7   3          0.07         -3.45         3.45 o                         
  -7   7   3          0.07          0.97         2.14 o                         
  -6   7   3         66.01         60.81         4.12 o                         
  -5   7   3         53.87         57.13         3.04 o                         
  -4   7   3        958.48        952.74         9.33 o                         
  -3   7   3        273.95        227.33         4.32 o                         
  -2   7   3        862.68        801.66         7.24 o                         
  -1   7   3       1247.76       1143.93        10.83 o                         
   0   7   3        287.76        285.85         4.54 o                         
   1   7   3         66.80         88.04         3.15 o                         
   2   7   3          9.09         12.09         1.90 o                         
   3   7   3        452.68        429.13         7.83 o                         
   4   7   3        339.35        346.17         8.17 o                         
   5   7   3        214.87        213.81         6.40 o                         
   6   7   3        106.11        105.95         5.15 o                         
   7   7   3         73.47         69.80         5.47 o                         
   8   7   3          0.17          4.64         3.89 o                         
  -8   8   3        356.73        356.62        11.63 o                         
  -7   8   3        321.61        304.77         6.66 o                         
  -6   8   3          0.66          0.97         2.09 o                         
  -5   8   3        288.25        279.73         5.37 o                         
  -4   8   3       1782.04       1858.21        15.52 o                         
  -3   8   3       2199.25       2141.64        15.51 o                         
  -2   8   3       3441.78       3412.11        24.16 o                         
  -1   8   3        283.27        347.49         4.72 o                         
   0   8   3        774.80        691.90         7.54 o                         
   1   8   3         26.59         13.32         2.15 o                         
   2   8   3         14.49         31.77         2.31 o                         
   3   8   3        116.59        111.56         4.64 o                         
   4   8   3        358.68        346.54         7.61 o                         
   5   8   3        211.96        210.70         6.65 o                         
   6   8   3        249.55        254.19         7.76 o                         
   7   8   3         14.78         12.25         4.08 o                         
   8   8   3          4.92         11.88         5.73 o                         
  -8   9   3          3.62         -0.18         4.71 o                         
  -7   9   3        176.28        192.49         5.83 o                         
  -6   9   3        659.56        678.19         9.85 o                         
  -5   9   3        678.34        723.06         8.32 o                         
  -4   9   3        691.24        654.37         7.88 o                         
  -3   9   3       1690.50       1745.94        13.56 o                         
  -2   9   3        349.73        322.69         5.27 o                         
  -1   9   3       2537.62       2437.25        17.01 o                         
   0   9   3         92.89        100.40         3.60 o                         
   1   9   3          0.30         -1.41         1.79 o                         
   2   9   3        572.61        636.63         7.89 o                         
   3   9   3       1294.21       1241.85        13.08 o                         
   4   9   3         91.27        109.85         5.21 o                         
   5   9   3         47.68         56.22         4.00 o                         
   6   9   3        599.30        623.65        11.36 o                         
   7   9   3        223.46        226.01         8.87 o                         
   8   9   3        341.81        354.71        11.62 o                         
  -8  10   3        371.55        401.62        10.86 o                         
  -7  10   3        190.05        210.88         6.25 o                         
  -6  10   3        252.77        237.97         6.44 o                         
  -5  10   3        432.62        450.84         7.42 o                         
  -4  10   3         57.46         60.74         3.16 o                         
  -3  10   3       2736.05       2691.20        19.64 o                         
  -2  10   3       1047.41        984.90         9.43 o                         
  -1  10   3        572.85        604.37         7.02 o                         
   0  10   3       4854.95       4880.94        31.30 o                         
   1  10   3       4806.69       4788.67        35.23 o                         
   2  10   3       1135.99       1140.54        11.17 o                         
   3  10   3        484.68        522.47         6.80 o                         
   4  10   3        596.36        575.76         9.71 o                         
   5  10   3       2613.47       2669.03        24.63 o                         
   6  10   3        566.87        551.14        11.79 o                         
   7  10   3         55.74         59.83         5.83 o                         
   8  10   3         86.09         89.64         9.15 o                         
  -8  11   3          0.85          6.03         4.39 o                         
  -7  11   3        130.87        137.75         5.89 o                         
  -6  11   3        581.79        559.46        10.23 o                         
  -5  11   3          3.76         -0.85         2.23 o                         
  -4  11   3        659.64        645.25         8.20 o                         
  -3  11   3         16.39         16.07         2.03 o                         
  -2  11   3       5649.44       5683.47        34.86 o                         
  -1  11   3       2786.79       2730.93        19.49 o                         
   0  11   3       2147.14       2131.68        17.04 o                         
   1  11   3         35.74         37.49         2.82 o                         
   2  11   3         73.07         84.18         3.90 o                         
   3  11   3       1123.45       1077.52        11.01 o                         
   4  11   3       1291.23       1294.12        17.62 o                         
   5  11   3        149.97        164.20         7.64 o                         
   6  11   3          0.14         -0.89         3.43 o                         
   7  11   3         61.49         69.35         6.15 o                         
  -7  12   3         57.40         65.29         5.13 o                         
  -6  12   3        140.07        123.99         5.53 o                         
  -5  12   3        323.86        349.18         7.32 o                         
  -4  12   3         27.86         28.22         2.81 o                         
  -3  12   3        745.97        749.61         8.20 o                         
  -2  12   3       1902.58       1928.62        15.43 o                         
  -1  12   3         71.87         71.55         3.24 o                         
   0  12   3        217.41        233.19         5.26 o                         
   1  12   3        446.05        430.36         6.93 o                         
   2  12   3         11.85         13.78         2.55 o                         
   3  12   3        217.47        224.84         5.28 o                         
   4  12   3        137.77        145.63         6.43 o                         
   5  12   3        974.48        940.24        15.48 o                         
   6  12   3        102.30        126.21         8.33 o                         
   7  12   3        157.73        165.25         8.32 o                         
  -7  13   3         10.28         15.44         3.66 o                         
  -6  13   3          6.51          4.97         2.93 o                         
  -5  13   3         65.73         45.93         3.93 o                         
  -4  13   3        532.19        551.10         9.04 o                         
  -3  13   3         82.17         70.04         3.20 o                         
  -2  13   3        602.16        570.63         7.42 o                         
  -1  13   3          0.47         -2.05         2.05 o                         
   0  13   3       1028.66       1028.90        19.34 o                         
   1  13   3        655.31        629.22         8.96 o                         
   2  13   3          0.01         -2.60         2.60 o                         
   3  13   3         39.71         43.93         3.45 o                         
   4  13   3         23.31         20.07         4.06 o                         
   5  13   3        127.63        125.38         7.41 o                         
   6  13   3         91.33         83.57         6.25 o                         
   7  13   3         56.06         49.61         7.45 o                         
  -7  14   3          9.29         11.14         3.02 o                         
  -6  14   3        120.66        116.43         5.72 o                         
  -5  14   3          0.52          1.22         3.28 o                         
  -4  14   3        140.56        152.95         4.66 o                         
  -3  14   3        327.64        342.44         7.30 o                         
  -2  14   3         26.98         33.86         3.24 o                         
  -1  14   3         20.25         21.39         2.70 o                         
   0  14   3        184.34        176.80         5.76 o                         
   1  14   3        164.19        158.03         5.63 o                         
   2  14   3        291.26        293.01         6.70 o                         
   3  14   3         90.16         73.82         4.21 o                         
   4  14   3         36.89         32.97         3.52 o                         
   5  14   3         25.25         16.91         4.70 o                         
   6  14   3          9.24          6.46         4.93 o                         
  -6  15   3        361.40        355.16         7.77 o                         
  -5  15   3        771.21        788.62        11.51 o                         
  -4  15   3        650.91        619.85        13.25 o                         
  -3  15   3         29.56         56.23         5.01 o                         
  -2  15   3        167.16        172.28         4.53 o                         
  -1  15   3        132.87        111.00         5.20 o                         
   0  15   3        409.04        399.37         7.47 o                         
   1  15   3          3.22          6.18         2.84 o                         
   2  15   3        190.92        202.40         5.97 o                         
   3  15   3        143.32        159.07         5.64 o                         
   4  15   3         13.10         12.24         3.97 o                         
   5  15   3          1.95          1.26         5.55 o                         
   6  15   3          0.14          2.34         4.83 o                         
  -6  16   3        123.99        119.32         8.89 o                         
  -5  16   3        128.11        127.64         7.41 o                         
  -4  16   3        773.08        776.56        14.91 o                         
  -3  16   3       1285.19       1245.13        17.45 o                         
  -2  16   3        356.14        368.49         6.49 o                         
  -1  16   3         88.64         88.07         4.30 o                         
   0  16   3         70.86         70.66         4.17 o                         
   1  16   3       1363.17       1361.72        16.42 o                         
   2  16   3        956.19        969.45        12.60 o                         
   3  16   3         16.14         14.31         3.49 o                         
   4  16   3         77.01         84.92         4.95 o                         
   5  16   3         52.93         38.97         5.53 o                         
  -5  17   3        238.06        252.88        10.03 o                         
  -4  17   3         22.71         30.78         5.95 o                         
  -3  17   3        404.76        421.66        11.73 o                         
  -2  17   3        844.48        830.78        10.57 o                         
  -1  17   3        433.68        472.77         8.48 o                         
   0  17   3       1055.95       1033.88        13.66 o                         
   1  17   3         11.38         10.57         3.32 o                         
   2  17   3        508.94        501.42         9.29 o                         
   3  17   3        696.27        682.24        11.90 o                         
   4  17   3         54.82         42.55         4.02 o                         
   5  17   3        136.45        103.16         7.62 o                         
  -4  18   3        329.26        326.49        11.63 o                         
  -3  18   3        123.45        118.14         8.73 o                         
  -2  18   3          0.50          4.71         2.36 o                         
  -1  18   3         96.36         86.68         4.52 o                         
   0  18   3        160.85        172.69         6.89 o                         
   1  18   3        479.38        515.40         9.53 o                         
   2  18   3        386.14        406.41         8.95 o                         
   3  18   3        184.77        180.07         7.86 o                         
   4  18   3        101.68         83.45         5.23 o                         
  -4  19   3        140.47        156.50        22.39 o                         
  -3  19   3          4.03         -6.63         8.32 o                         
  -2  19   3         28.01         26.61         5.86 o                         
  -1  19   3         64.36         72.81         4.41 o                         
   0  19   3         92.96         96.36         5.73 o                         
   1  19   3         88.86         82.68         5.10 o                         
   2  19   3        162.33        174.32         7.85 o                         
   3  19   3          0.35         -3.88         3.88 o                         
  -2  20   3         48.21         58.22         8.58 o                         
  -1  20   3          4.88          2.73         4.97 o                         
   0  20   3         47.44         64.15         5.64 o                         
   1  20   3         62.17         54.88         5.43 o                         
   2  20   3          0.07          0.53         4.67 o                         
  -9   0   4         46.28         47.93        10.52 o                         
  -8   0   4       2178.87       2177.06        81.30 o                         
  -7   0   4         66.98        100.65         9.66 o                         
  -6   0   4         26.59         23.06         5.41 o                         
  -5   0   4         95.83         83.85         7.17 o                         
  -4   0   4        690.07        679.71        14.80 o                         
  -3   0   4        777.76        717.70         8.81 o                         
  -2   0   4       7265.64       7354.72       155.39 o                         
  -1   0   4       7136.71       6340.90       708.61 o                         
   0   0   4      14071.98      13966.80       531.32 o                         
   1   0   4      15374.35      12627.00       560.09 o                         
   2   0   4         84.43        115.17         4.52 o                         
   3   0   4       7167.08       7213.18        64.67 o                         
   4   0   4      11430.94      11366.87        98.92 o                         
   5   0   4       8208.82       8496.60        77.60 o                         
   6   0   4        737.73        783.49        15.82 o                         
   7   0   4         84.66         84.04         6.63 o                         
   8   0   4         83.89         77.43         6.73 o                         
   9   0   4         64.35         60.63         6.84 o                         
  -9   1   4         90.88         88.06         8.85 o                         
  -8   1   4       1480.52       1512.53        40.81 o                         
  -7   1   4       3674.57       3684.01        41.44 o                         
  -6   1   4        129.95        140.18         6.81 o                         
  -5   1   4         62.84         68.34         4.71 o                         
  -4   1   4        193.25        171.47         3.61 o                         
  -3   1   4        775.71        660.94         6.89 o                         
  -2   1   4      13075.26      13072.85       207.89 o                         
  -1   1   4       5512.13       5468.80        82.16 o                         
   0   1   4       2742.46       2870.80        18.69 o                         
   1   1   4       1866.84       2022.98        14.30 o                         
   2   1   4        164.84        131.04         3.60 o                         
   3   1   4       4293.32       4210.90        29.69 o                         
   4   1   4       1031.82       1089.95        11.49 o                         
   5   1   4       2007.19       1903.84        16.78 o                         
   6   1   4         93.30        101.48         4.58 o                         
   7   1   4        476.75        482.57        10.30 o                         
   8   1   4         88.66         91.86         4.97 o                         
   9   1   4        117.26        121.56         7.59 o                         
  -9   2   4         20.03         14.29         7.58 o                         
  -8   2   4        351.91        338.35        11.37 o                         
  -7   2   4        617.17        655.11        13.08 o                         
  -6   2   4       2522.74       2549.13        22.34 o                         
  -5   2   4       1693.07       1810.91        16.95 o                         
  -4   2   4       2717.56       2749.18        23.29 o                         
  -3   2   4       6554.51       6544.34        37.08 o                         
  -2   2   4      11352.24      11664.04       246.01 o                         
  -1   2   4       1761.91       1746.08        11.93 o                         
   0   2   4        689.71        744.45         6.36 o                         
   1   2   4       3497.06       3587.87        23.34 o                         
   2   2   4       2581.49       2555.05        18.81 o                         
   3   2   4       2202.32       2358.87        18.56 o                         
   4   2   4        400.76        405.31         6.43 o                         
   5   2   4        329.72        329.56         6.08 o                         
   6   2   4        631.32        636.87         9.11 o                         
   7   2   4        103.31        119.62         5.47 o                         
   8   2   4         26.58         21.31         3.84 o                         
   9   2   4        143.02        144.90         7.52 o                         
  -9   3   4        356.62        336.43        16.79 o                         
  -8   3   4         26.02         32.13         5.30 o                         
  -7   3   4        233.22        218.00         8.16 o                         
  -6   3   4        757.45        769.00        10.02 o                         
  -5   3   4          8.38         12.77         2.27 o                         
  -4   3   4         11.56          6.18         2.15 o                         
  -3   3   4         54.70         75.80         2.34 o                         
  -2   3   4       1746.64       1790.59        12.15 o                         
  -1   3   4        479.90        520.90         5.65 o                         
   0   3   4        736.45        749.76         6.55 o                         
   1   3   4       2962.24       3100.82        20.79 o                         
   2   3   4       1950.15       1975.26        20.37 o                         
   3   3   4       1204.57       1169.06        11.39 o                         
   4   3   4        423.42        457.37         6.67 o                         
   5   3   4        687.91        693.90         8.73 o                         
   6   3   4          0.25         -2.21         2.21 o                         
   7   3   4        214.35        212.34         6.54 o                         
   8   3   4         10.10          2.56         3.91 o                         
   9   3   4         87.21         71.06         4.70 o                         
  -9   4   4         42.92         31.03         6.41 o                         
  -8   4   4        483.65        485.54         9.14 o                         
  -7   4   4          0.77         -0.76         2.27 o                         
  -6   4   4         58.59         50.45         3.53 o                         
  -5   4   4       2757.56       2543.51        21.26 o                         
  -4   4   4       2912.69       3112.46        21.26 o                         
  -3   4   4       1223.51       1282.96         9.81 o                         
  -2   4   4         68.93         68.66         2.34 o                         
  -1   4   4         42.66         44.46         1.54 o                         
   0   4   4       8040.96       7743.60       253.08 o                         
   1   4   4       9515.41       9395.55       200.57 o                         
   2   4   4        780.55        820.89         8.50 o                         
   3   4   4        664.70        780.49        12.02 o                         
   4   4   4          3.89         15.30         2.81 o                         
   5   4   4         62.80         58.00         2.69 o                         
   6   4   4       1748.15       1678.12        15.72 o                         
   7   4   4         46.93         46.63         3.74 o                         
   8   4   4        110.44        114.29         4.70 o                         
   9   4   4         29.35         20.83         3.83 o                         
  -9   5   4        359.03        366.47        15.27 o                         
  -8   5   4         59.82         63.29         4.82 o                         
  -7   5   4        216.80        220.23         6.46 o                         
  -6   5   4        344.97        349.81         7.60 o                         
  -5   5   4         45.87         42.05         2.21 o                         
  -4   5   4       4439.80       4366.91        27.41 o                         
  -3   5   4       1541.85       1480.26        11.17 o                         
  -2   5   4       1846.22       2181.42        14.83 o                         
  -1   5   4        465.08        497.51         6.52 o                         
   0   5   4        712.59        732.24         7.24 o                         
   1   5   4       6028.06       6158.69        38.87 o                         
   2   5   4      10978.13      10544.24       107.80 o                         
   3   5   4       1302.23       1361.41        15.19 o                         
   4   5   4          0.98          1.67         2.42 o                         
   5   5   4        479.17        476.63         9.10 o                         
   6   5   4        373.15        361.20         8.72 o                         
   7   5   4       1128.15       1101.15        17.60 o                         
   8   5   4        122.47        124.61         9.30 o                         
  -9   6   4        242.71        266.56        12.17 o                         
  -8   6   4         29.79         29.24         3.92 o                         
  -7   6   4        134.48        144.03         5.84 o                         
  -6   6   4          3.44          6.17         1.36 o                         
  -5   6   4       3498.79       3478.16        25.64 o                         
  -4   6   4       1536.30       1506.17        12.75 o                         
  -3   6   4        174.46        195.70         3.89 o                         
  -2   6   4        109.64        129.46         4.20 o                         
  -1   6   4       1342.05       1515.95        17.58 o                         
   0   6   4       3164.94       3034.87        20.45 o                         
   1   6   4       2876.64       2842.54        21.36 o                         
   2   6   4       1509.76       1457.06        13.35 o                         
   3   6   4       6172.63       5806.63        48.53 o                         
   4   6   4       2155.99       2110.05        21.80 o                         
   5   6   4       1390.86       1374.30        16.42 o                         
   6   6   4       1549.16       1548.78        18.73 o                         
   7   6   4         14.78         14.39         5.28 o                         
   8   6   4        886.43        911.71        16.41 o                         
  -9   7   4        145.44        146.91         7.00 o                         
  -8   7   4         62.11         66.36         6.30 o                         
  -7   7   4        226.88        246.89         8.66 o                         
  -6   7   4         76.45         88.87         3.63 o                         
  -5   7   4        113.58        118.84         3.93 o                         
  -4   7   4       3204.23       3176.93        22.57 o                         
  -3   7   4       1936.35       1772.52        13.11 o                         
  -2   7   4          9.85         33.46         3.01 o                         
  -1   7   4       2760.04       2852.95        24.40 o                         
   0   7   4        330.70        375.09         5.28 o                         
   1   7   4       1574.83       1571.95        12.98 o                         
   2   7   4       5246.59       4953.63        35.12 o                         
   3   7   4        665.53        656.86        10.39 o                         
   4   7   4        194.76        220.88         6.75 o                         
   5   7   4         46.88         25.02         3.70 o                         
   6   7   4        940.85        960.80        15.30 o                         
   7   7   4        775.95        828.38        15.31 o                         
   8   7   4         75.99         74.94         7.45 o                         
  -8   8   4         11.81         11.82         4.10 o                         
  -7   8   4         15.98         22.07         3.00 o                         
  -6   8   4         31.03         36.59         3.09 o                         
  -5   8   4        508.98        511.14        13.30 o                         
  -4   8   4        500.01        489.90         6.83 o                         
  -3   8   4        148.01        142.23         3.26 o                         
  -2   8   4       1427.24       1491.35        14.06 o                         
  -1   8   4        195.61        154.27         4.60 o                         
   0   8   4       6577.01       6566.05        40.73 o                         
   1   8   4       3784.39       3668.46        23.40 o                         
   2   8   4       3007.27       3298.21        23.30 o                         
   3   8   4        164.92        145.49         5.54 o                         
   4   8   4         14.62         26.09         3.25 o                         
   5   8   4        172.85        183.94         7.33 o                         
   6   8   4        578.16        576.53        12.66 o                         
   7   8   4          1.27          0.70         3.90 o                         
   8   8   4        649.10        677.66        15.74 o                         
  -8   9   4          5.65          2.55         3.27 o                         
  -7   9   4         19.30         20.77         4.14 o                         
  -6   9   4        223.70        240.99         7.55 o                         
  -5   9   4        184.22        181.88         4.87 o                         
  -4   9   4        629.76        609.45         7.50 o                         
  -3   9   4        136.52        135.04         3.55 o                         
  -2   9   4          6.80          8.66         2.30 o                         
  -1   9   4       1103.31       1158.45        10.60 o                         
   0   9   4        276.85        255.18         4.77 o                         
   1   9   4        349.51        271.40         5.06 o                         
   2   9   4        235.56        210.97         4.53 o                         
   3   9   4        224.34        212.00         5.81 o                         
   4   9   4        671.43        676.57        10.34 o                         
   5   9   4          4.67          1.24         3.12 o                         
   6   9   4        344.34        323.65         9.52 o                         
   7   9   4        323.23        318.64        10.14 o                         
   8   9   4         22.64         12.82         4.73 o                         
  -8  10   4         31.62         33.09         4.50 o                         
  -7  10   4        255.26        260.28         6.51 o                         
  -6  10   4        357.92        382.33         8.30 o                         
  -5  10   4         91.32         73.85         4.10 o                         
  -4  10   4        570.30        558.65         7.24 o                         
  -3  10   4        710.67        721.85         9.50 o                         
  -2  10   4        311.19        350.27         6.82 o                         
  -1  10   4       2873.77       2803.99        20.06 o                         
   0  10   4        912.00        961.14         9.79 o                         
   1  10   4         44.44         41.29         2.96 o                         
   2  10   4       1537.85       1530.90        14.06 o                         
   3  10   4        842.06        848.12         9.83 o                         
   4  10   4          0.49          0.13         2.98 o                         
   5  10   4          0.08          4.79         3.12 o                         
   6  10   4         90.96         87.21         5.80 o                         
   7  10   4         51.32         49.94         5.67 o                         
   8  10   4        276.94        256.64        12.49 o                         
  -8  11   4        163.17        153.76         7.52 o                         
  -7  11   4        392.31        404.25        13.43 o                         
  -6  11   4          2.57         11.28         2.90 o                         
  -5  11   4         17.32         24.66         2.87 o                         
  -4  11   4        544.87        543.54         8.66 o                         
  -3  11   4        426.30        389.58         7.39 o                         
  -2  11   4        733.37        699.42         9.91 o                         
  -1  11   4        159.79        144.35         3.76 o                         
   0  11   4        898.40        866.14         9.57 o                         
   1  11   4         11.22         14.58         2.43 o                         
   2  11   4         16.97         17.41         2.43 o                         
   3  11   4       1416.00       1354.58        12.69 o                         
   4  11   4         25.10         24.62         4.84 o                         
   5  11   4        180.73        177.16         8.09 o                         
   6  11   4        158.25        157.76         7.94 o                         
   7  11   4          8.81         13.54         5.03 o                         
  -7  12   4         52.99         48.54         4.52 o                         
  -6  12   4        174.32        168.07         6.25 o                         
  -5  12   4        672.91        597.11        10.16 o                         
  -4  12   4         21.34         34.78         2.68 o                         
  -3  12   4          3.95          2.75         2.65 o                         
  -2  12   4         50.19         56.42         4.00 o                         
  -1  12   4       2203.22       2151.68        17.13 o                         
   0  12   4        780.64        743.83         9.37 o                         
   1  12   4         51.90         41.33         3.17 o                         
   2  12   4        720.22        734.12         9.33 o                         
   3  12   4        303.44        306.13         5.88 o                         
   4  12   4       1382.97       1364.75        17.68 o                         
   5  12   4        686.22        673.22        13.32 o                         
   6  12   4         16.28         11.85         4.61 o                         
   7  12   4         13.77         16.91         5.10 o                         
  -7  13   4        631.27        621.35        13.14 o                         
  -6  13   4         82.13         96.38         5.82 o                         
  -5  13   4        208.63        202.82         7.23 o                         
  -4  13   4          1.09          1.59         3.52 o                         
  -3  13   4       2041.17       2056.93        19.64 o                         
  -2  13   4       2476.58       2475.27        22.59 o                         
  -1  13   4       2239.71       2231.90        18.09 o                         
   0  13   4         73.46         59.75         3.64 o                         
   1  13   4         18.80         20.48         2.90 o                         
   2  13   4         76.41         76.65         4.05 o                         
   3  13   4       1980.98       2003.07        17.66 o                         
   4  13   4         23.60         18.19         3.81 o                         
   5  13   4        245.68        261.04         9.19 o                         
   6  13   4        182.03        169.34         9.14 o                         
   7  13   4          6.90          5.92         4.85 o                         
  -7  14   4        145.68        121.88         6.14 o                         
  -6  14   4        896.67        897.72        12.49 o                         
  -5  14   4        115.16        123.14         6.87 o                         
  -4  14   4        338.02        354.98         9.91 o                         
  -3  14   4       1370.90       1374.68        16.18 o                         
  -2  14   4        108.09        119.41         5.97 o                         
  -1  14   4        424.14        403.56         6.69 o                         
   0  14   4       1454.85       1447.59        14.32 o                         
   1  14   4        428.86        410.04         7.47 o                         
   2  14   4       2955.03       2929.21        24.01 o                         
   3  14   4        126.85        133.87         4.96 o                         
   4  14   4         30.42         27.76         4.33 o                         
   5  14   4        187.89        174.80         8.33 o                         
   6  14   4        137.18        150.27         8.37 o                         
  -6  15   4          8.54         12.30         3.46 o                         
  -5  15   4         91.87         76.09         6.03 o                         
  -4  15   4          8.71         20.12         4.24 o                         
  -3  15   4         59.44         51.95         6.28 o                         
  -2  15   4        726.26        745.39        14.84 o                         
  -1  15   4          8.97         11.61         2.57 o                         
   0  15   4        260.28        260.21         6.81 o                         
   1  15   4        166.79        171.96         5.79 o                         
   2  15   4         28.18         34.91         3.71 o                         
   3  15   4        295.01        277.49         6.77 o                         
   4  15   4        144.77        133.47         7.07 o                         
   5  15   4        184.31        181.10        11.44 o                         
   6  15   4        182.28        183.79        10.26 o                         
  -6  16   4          3.03          9.99         5.38 o                         
  -5  16   4         41.09         48.19         6.09 o                         
  -4  16   4          4.79          6.10         4.39 o                         
  -3  16   4         91.16         99.83         7.06 o                         
  -2  16   4          0.59         -1.09         3.21 o                         
  -1  16   4        104.93        101.93         4.27 o                         
   0  16   4         17.97         15.23         3.11 o                         
   1  16   4         50.27         50.72         4.10 o                         
   2  16   4          0.01          1.31         2.86 o                         
   3  16   4          8.53          6.88         2.95 o                         
   4  16   4        366.76        395.09        11.01 o                         
   5  16   4        304.54        312.35        13.72 o                         
  -5  17   4          0.59          8.32         5.11 o                         
  -4  17   4         47.97         64.23         6.60 o                         
  -3  17   4        120.08        114.20         7.89 o                         
  -2  17   4          0.41          6.92         3.83 o                         
  -1  17   4         31.11         28.53         3.29 o                         
   0  17   4          6.60          5.86         3.52 o                         
   1  17   4         32.40         38.77         3.94 o                         
   2  17   4        203.34        197.74         6.54 o                         
   3  17   4          2.07         -1.75         3.00 o                         
   4  17   4         35.75         25.65         5.32 o                         
   5  17   4         14.75         -3.40         4.80 o                         
  -4  18   4         46.27         34.64         6.40 o                         
  -3  18   4         69.05         63.97         6.76 o                         
  -2  18   4         10.67          6.47         4.73 o                         
  -1  18   4         24.66         32.92         3.56 o                         
   0  18   4         72.93         81.57         4.73 o                         
   1  18   4        142.24        140.98         6.03 o                         
   2  18   4         75.11         80.59         6.30 o                         
   3  18   4         94.95        112.10         6.07 o                         
   4  18   4        183.23        177.76         8.83 o                         
  -3  19   4        237.67        211.06        10.84 o                         
  -2  19   4         43.95         41.61         6.61 o                         
  -1  19   4        124.94        135.56         7.01 o                         
   0  19   4          0.44          0.00         3.47 o                         
   1  19   4        298.22        305.36         8.53 o                         
   2  19   4        582.36        572.91        16.49 o                         
   3  19   4         57.15         42.46         5.94 o                         
  -2  20   4         10.83         11.38         8.05 o                         
  -1  20   4         87.15        103.43         5.24 o                         
   0  20   4        526.72        538.70        11.27 o                         
   1  20   4        720.59        747.74        15.06 o                         
   2  20   4         15.86         12.06         5.91 o                         
  -9   1   5        133.26        139.79        11.42 o                         
  -8   1   5        211.37        245.71        13.96 o                         
  -7   1   5        690.97        721.73        16.23 o                         
  -6   1   5        195.10        208.17         7.66 o                         
  -5   1   5       1050.12       1063.10        13.84 o                         
  -4   1   5       3599.51       3495.60        26.80 o                         
  -3   1   5       3837.97       3701.15        22.42 o                         
  -2   1   5        914.72        927.35         8.09 o                         
  -1   1   5        980.01        998.17         8.37 o                         
   0   1   5       2470.95       2449.90        16.86 o                         
   1   1   5       4760.28       4839.76        30.81 o                         
   2   1   5       1825.39       1898.59        14.77 o                         
   3   1   5        662.47        640.64         9.05 o                         
   4   1   5        302.99        305.68         5.65 o                         
   5   1   5        139.56        161.70         5.82 o                         
   6   1   5         98.68        100.95         4.59 o                         
   7   1   5          0.89         -2.17         3.02 o                         
   8   1   5         22.63         21.47         3.53 o                         
   9   1   5         30.50         28.79         3.91 o                         
  -9   2   5        241.32        228.52        14.23 o                         
  -8   2   5        130.34        130.49         8.32 o                         
  -7   2   5        112.68        119.77         6.79 o                         
  -6   2   5       1261.00       1177.88        16.80 o                         
  -5   2   5       1152.78       1101.90        11.81 o                         
  -4   2   5        111.29        132.42         4.01 o                         
  -3   2   5         86.21        137.18         3.11 o                         
  -2   2   5      15521.70      15493.32       333.03 o                         
  -1   2   5        933.28        977.31         8.32 o                         
   0   2   5       5460.80       5494.46        45.23 o                         
   1   2   5       8440.00       8416.38       127.77 o                         
   2   2   5       7803.51       8051.22        52.43 o                         
   3   2   5         46.41         31.23         2.92 o                         
   4   2   5       2981.10       2971.08        22.53 o                         
   5   2   5        104.05        116.16         4.29 o                         
   6   2   5          3.06          1.62         2.49 o                         
   7   2   5        128.28        129.53         5.49 o                         
   8   2   5        134.30        132.06         6.10 o                         
   9   2   5          2.90          0.48         4.38 o                         
  -9   3   5         18.27         11.95         5.92 o                         
  -8   3   5        565.15        552.70        13.57 o                         
  -7   3   5        452.26        432.67         6.76 o                         
  -6   3   5        654.01        647.10         9.68 o                         
  -5   3   5       3378.65       3593.85        30.39 o                         
  -4   3   5       3407.05       3443.24        27.24 o                         
  -3   3   5       3354.22       3487.75        21.74 o                         
  -2   3   5        109.72        127.86         3.23 o                         
  -1   3   5       1142.97       1171.20         9.28 o                         
   0   3   5      11062.13       9958.76       555.77 o                         
   1   3   5      23300.03      23584.49       777.14 o                         
   2   3   5       1815.08       1603.17        13.68 o                         
   3   3   5       1343.84       1469.41        14.41 o                         
   4   3   5         15.96          7.80         1.91 o                         
   5   3   5       1102.86       1075.60        11.52 o                         
   6   3   5       1427.42       1466.78        14.87 o                         
   7   3   5        223.03        228.46         6.35 o                         
   8   3   5         20.05         16.99         3.35 o                         
   9   3   5         28.21         18.98         4.93 o                         
  -9   4   5         88.72        104.74         8.43 o                         
  -8   4   5         19.58         20.78         4.06 o                         
  -7   4   5        704.60        704.81        10.49 o                         
  -6   4   5        747.61        737.58        10.57 o                         
  -5   4   5       1699.60       1629.17        16.32 o                         
  -4   4   5         70.13         66.11         2.45 o                         
  -3   4   5       2211.96       2202.68        16.95 o                         
  -2   4   5       3106.31       3333.55        21.69 o                         
  -1   4   5       9633.75       9129.96       193.29 o                         
   0   4   5       2592.98       2642.88        17.82 o                         
   1   4   5        805.06        843.30         8.70 o                         
   2   4   5        719.13        719.39         7.69 o                         
   3   4   5       1176.96       1026.73        13.39 o                         
   4   4   5        454.25        412.17         6.46 o                         
   5   4   5         84.31         91.44         4.33 o                         
   6   4   5          0.44          1.26         1.97 o                         
   7   4   5        696.79        700.85        12.18 o                         
   8   4   5        276.83        274.56         7.69 o                         
  -9   5   5         52.20         51.89         7.20 o                         
  -8   5   5        396.62        388.31         8.48 o                         
  -7   5   5        317.19        320.92         7.61 o                         
  -6   5   5        106.29         99.68         4.74 o                         
  -5   5   5       1029.40       1009.36        10.32 o                         
  -4   5   5       3528.97       3459.23        22.61 o                         
  -3   5   5       2629.15       2482.24        17.05 o                         
  -2   5   5       5287.39       5366.44        33.49 o                         
  -1   5   5        210.54        181.25         3.38 o                         
   0   5   5        197.58        221.71         4.31 o                         
   1   5   5       1542.62       1598.27        13.16 o                         
   2   5   5        216.89        161.28         3.70 o                         
   3   5   5        370.84        376.77         7.70 o                         
   4   5   5        119.27        117.95         5.49 o                         
   5   5   5         32.49         37.97         3.94 o                         
   6   5   5        130.10        148.72         6.71 o                         
   7   5   5         72.50         86.18         6.20 o                         
   8   5   5        238.20        236.43        11.61 o                         
  -9   6   5          6.52          1.51         4.00 o                         
  -8   6   5          5.33          6.10         3.69 o                         
  -7   6   5         63.72         61.08         4.64 o                         
  -6   6   5        109.77        113.70         5.19 o                         
  -5   6   5        105.12        100.60         3.70 o                         
  -4   6   5         42.16         36.29         2.33 o                         
  -3   6   5       3190.50       3327.01        21.82 o                         
  -2   6   5         29.57         35.06         2.70 o                         
  -1   6   5       1992.43       2094.23        19.27 o                         
   0   6   5        874.51        941.64         9.20 o                         
   1   6   5        208.83        218.92         4.61 o                         
   2   6   5        216.86        253.45         4.52 o                         
   3   6   5         81.39         78.94         4.31 o                         
   4   6   5         13.79          3.68         1.98 o                         
   5   6   5          0.47         -0.96         2.88 o                         
   6   6   5          2.15         -0.90         3.35 o                         
   7   6   5         73.73         68.80         5.87 o                         
   8   6   5          0.13         -2.30         5.47 o                         
  -9   7   5         30.87         36.66         5.36 o                         
  -8   7   5        169.15        156.45         8.65 o                         
  -7   7   5          6.95         14.35         3.41 o                         
  -6   7   5         52.27         42.10         2.94 o                         
  -5   7   5        100.38        111.36         4.74 o                         
  -4   7   5       1465.94       1526.83        12.70 o                         
  -3   7   5       1020.19       1017.15         9.15 o                         
  -2   7   5       2929.73       2845.44        21.82 o                         
  -1   7   5       1361.08       1487.23        13.58 o                         
   0   7   5        351.81        379.21         6.63 o                         
   1   7   5       1341.01       1458.60        14.88 o                         
   2   7   5         11.65          9.52         2.08 o                         
   3   7   5         25.82         30.63         3.23 o                         
   4   7   5         59.96         61.46         4.58 o                         
   5   7   5        206.20        196.46         7.38 o                         
   6   7   5         68.39         64.54         5.44 o                         
   7   7   5         73.24         58.47         6.23 o                         
   8   7   5         16.47         12.38         4.87 o                         
  -8   8   5          8.53         10.94         5.30 o                         
  -7   8   5        263.13        272.09         8.17 o                         
  -6   8   5        143.11        144.60         5.09 o                         
  -5   8   5        166.17        167.07         5.21 o                         
  -4   8   5        196.09        177.20         4.20 o                         
  -3   8   5        245.49        262.59         5.68 o                         
  -2   8   5        416.91        375.78         6.50 o                         
  -1   8   5       2201.68       2287.65        18.91 o                         
   0   8   5         70.84        113.43         3.72 o                         
   1   8   5          7.73          8.69         2.17 o                         
   2   8   5        190.51        162.29         4.05 o                         
   3   8   5       3223.76       3127.41        27.53 o                         
   4   8   5        538.31        574.47        10.82 o                         
   5   8   5         75.35         74.68         5.86 o                         
   6   8   5        222.66        219.98         8.46 o                         
   7   8   5         36.48         39.26         5.28 o                         
   8   8   5        195.56        169.16         9.04 o                         
  -8   9   5        322.98        319.27         9.50 o                         
  -7   9   5        556.77        548.32         9.44 o                         
  -6   9   5          0.03          4.86         2.73 o                         
  -5   9   5         19.96         17.68         2.59 o                         
  -4   9   5        310.55        318.85         5.24 o                         
  -3   9   5        385.25        331.10         6.54 o                         
  -2   9   5        675.63        702.49         9.74 o                         
  -1   9   5       3859.49       3908.78        28.85 o                         
   0   9   5       4987.08       4931.48        31.78 o                         
   1   9   5       1972.95       1950.98        15.63 o                         
   2   9   5       2776.41       2679.75        19.76 o                         
   3   9   5        121.04        139.74         5.53 o                         
   4   9   5       1177.84       1135.57        15.16 o                         
   5   9   5       2427.17       2353.16        24.77 o                         
   6   9   5        456.53        467.07        14.31 o                         
   7   9   5        399.57        400.41        11.81 o                         
   8   9   5         74.68         78.71         8.71 o                         
  -8  10   5          4.24          3.22         3.72 o                         
  -7  10   5        214.83        216.15         7.53 o                         
  -6  10   5       1495.62       1494.90        17.87 o                         
  -5  10   5         63.72         92.39         4.03 o                         
  -4  10   5        198.31        197.89         4.27 o                         
  -3  10   5        175.67        188.37         5.66 o                         
  -2  10   5       2364.42       2239.92        20.58 o                         
  -1  10   5       1237.21       1261.59        13.42 o                         
   0  10   5         37.95         72.42         3.44 o                         
   1  10   5        113.83        116.64         4.16 o                         
   2  10   5        234.43        247.25         5.37 o                         
   3  10   5        957.48        927.79        12.07 o                         
   4  10   5       1826.90       1875.22        20.92 o                         
   5  10   5          1.09         18.13         3.67 o                         
   6  10   5        279.80        256.15         9.13 o                         
   7  10   5          1.03          5.71         4.33 o                         
  -8  11   5        560.42        606.66        13.17 o                         
  -7  11   5        314.55        328.62         8.94 o                         
  -6  11   5         21.79         20.74         3.52 o                         
  -5  11   5        236.22        245.89         6.07 o                         
  -4  11   5        472.69        524.13         8.91 o                         
  -3  11   5       4871.38       4768.04        37.25 o                         
  -2  11   5       1720.53       1600.93        16.94 o                         
  -1  11   5        259.42        256.21         4.83 o                         
   0  11   5        102.60        106.04         3.86 o                         
   1  11   5         73.02         81.08         3.73 o                         
   2  11   5       1519.88       1460.91        13.66 o                         
   3  11   5        115.95        119.46         3.61 o                         
   4  11   5        252.49        265.60         7.64 o                         
   5  11   5       1916.33       1833.60        20.90 o                         
   6  11   5         30.73         21.50         4.33 o                         
   7  11   5         48.48         30.68         5.71 o                         
  -7  12   5         40.93         56.01         4.87 o                         
  -6  12   5        475.76        485.98         9.00 o                         
  -5  12   5        133.14        126.98         5.06 o                         
  -4  12   5        102.57         96.78         5.02 o                         
  -3  12   5         97.14         96.66         5.42 o                         
  -2  12   5        716.17        699.64        10.51 o                         
  -1  12   5        272.95        241.62         4.87 o                         
   0  12   5        126.62        136.66         4.44 o                         
   1  12   5        373.88        394.10         6.86 o                         
   2  12   5        118.42        115.14         4.52 o                         
   3  12   5          3.93          0.50         2.05 o                         
   4  12   5        817.70        826.81        13.49 o                         
   5  12   5        117.54        125.07        10.68 o                         
   6  12   5          9.11         -2.95         4.60 o                         
   7  12   5          0.81         -4.17         4.17 o                         
  -7  13   5         27.44         28.36         4.01 o                         
  -6  13   5         36.44         31.96         5.19 o                         
  -5  13   5        122.78        118.52         7.15 o                         
  -4  13   5          1.37         -2.21         2.96 o                         
  -3  13   5          0.07         -3.04         3.04 o                         
  -2  13   5          3.02         -2.91         2.91 o                         
  -1  13   5       1125.07       1141.89        12.33 o                         
   0  13   5        164.08        150.89         4.88 o                         
   1  13   5         35.60         28.42         3.15 o                         
   2  13   5        729.00        742.05         9.95 o                         
   3  13   5         59.64         64.02         3.70 o                         
   4  13   5        148.71        161.14         7.42 o                         
   5  13   5          0.13         -0.62         3.79 o                         
   6  13   5          0.05         -4.60         4.60 o                         
   7  13   5          1.54        -20.05        20.05 o                         
  -7  14   5          4.22         -4.27         4.27 o                         
  -6  14   5         53.99         59.06        10.86 o                         
  -5  14   5         27.39         20.87         4.90 o                         
  -4  14   5         23.88         20.98         4.75 o                         
  -3  14   5          0.23          0.80         3.18 o                         
  -2  14   5        106.62        114.80         6.31 o                         
  -1  14   5         29.54         37.24         2.89 o                         
   0  14   5        218.59        225.64         5.81 o                         
   1  14   5         94.03        111.66         4.75 o                         
   2  14   5        447.04        451.30         8.06 o                         
   3  14   5          2.05         -2.37         2.37 o                         
   4  14   5         21.08         19.38         4.13 o                         
   5  14   5         37.76         27.87         5.43 o                         
   6  14   5          7.61          3.10         4.92 o                         
  -6  15   5         35.10         45.01         5.80 o                         
  -5  15   5        266.81        242.83         9.80 o                         
  -4  15   5        166.79        143.94         8.23 o                         
  -3  15   5         38.47         35.32         4.40 o                         
  -2  15   5         68.54         75.13         5.03 o                         
  -1  15   5        114.76        112.37         4.34 o                         
   0  15   5        428.34        443.25         7.67 o                         
   1  15   5       1879.54       1893.55        18.58 o                         
   2  15   5        238.87        258.90         7.35 o                         
   3  15   5          9.89          8.64         2.83 o                         
   4  15   5          0.40         -1.29         4.49 o                         
   5  15   5        360.55        297.30        13.56 o                         
   6  15   5        357.00        357.82        18.06 o                         
  -6  16   5        524.88        512.26        14.39 o                         
  -5  16   5        637.14        665.05        15.23 o                         
  -4  16   5          1.03         -4.10         4.10 o                         
  -3  16   5        233.14        224.81        13.11 o                         
  -2  16   5         57.56         59.20         6.04 o                         
  -1  16   5        321.93        338.60         6.55 o                         
   0  16   5        214.40        205.06         5.91 o                         
   1  16   5          1.29          3.20         3.07 o                         
   2  16   5        461.51        482.40         8.96 o                         
   3  16   5         74.43         79.72         5.05 o                         
   4  16   5         29.19         29.26         6.25 o                         
   5  16   5        107.35        112.37         7.94 o                         
  -5  17   5        136.50        147.90         8.73 o                         
  -4  17   5        541.48        550.53        17.08 o                         
  -3  17   5        343.92        353.52        11.30 o                         
  -2  17   5        109.83        102.56         7.16 o                         
  -1  17   5        382.05        360.41        10.80 o                         
   0  17   5         71.30         68.73         4.89 o                         
   1  17   5        376.61        369.82        11.10 o                         
   2  17   5         81.12         82.26         4.89 o                         
   3  17   5         65.91         61.70         4.55 o                         
   4  17   5         39.43         39.05         5.68 o                         
   5  17   5        161.76        150.69        12.05 o                         
  -4  18   5         14.12          8.12         7.88 o                         
  -3  18   5        204.92        186.26         9.46 o                         
  -2  18   5          4.50          0.81         5.83 o                         
  -1  18   5        165.88        161.15         8.40 o                         
   0  18   5        122.04        138.20         6.14 o                         
   1  18   5         22.28         21.36         3.78 o                         
   2  18   5        322.42        335.20         8.87 o                         
   3  18   5        110.99         95.85         5.35 o                         
   4  18   5          0.58         -5.52         5.52 o                         
  -3  19   5         20.09          9.78         6.47 o                         
  -2  19   5         69.77         50.65         9.88 o                         
  -1  19   5          0.49         -4.55         4.55 o                         
   0  19   5        151.74        164.22         8.42 o                         
   1  19   5        553.57        593.19        10.76 o                         
   2  19   5          5.12         -1.49         3.60 o                         
   3  19   5         15.50         10.79         3.93 o                         
  -2  20   5        187.77        153.88        11.22 o                         
  -1  20   5          2.80         -0.12         5.54 o                         
   0  20   5         66.22         68.38         5.78 o                         
   1  20   5          3.29          2.14         5.28 o                         
  -9   0   6         25.36         -0.61        14.45 o                         
  -8   0   6        432.32        443.10        33.60 o                         
  -7   0   6        448.77        437.88        20.35 o                         
  -6   0   6         35.49         58.10         6.75 o                         
  -5   0   6        163.26        166.78         9.34 o                         
  -4   0   6        180.10        151.09         3.78 o                         
  -3   0   6        900.33        874.53        12.62 o                         
  -2   0   6       4524.85       4576.35        42.43 o                         
  -1   0   6        109.31        139.11         4.40 o                         
   0   0   6          9.57         37.01         6.73 o                         
   1   0   6       3597.66       3457.09        33.25 o                         
   2   0   6       3527.51       3328.66        33.14 o                         
   3   0   6       4226.13       3969.91        41.08 o                         
   4   0   6         81.78         68.22         5.38 o                         
   5   0   6        189.37        196.00         9.31 o                         
   6   0   6        905.03        924.71        18.93 o                         
   7   0   6         41.77         36.42         5.54 o                         
   8   0   6        646.50        666.83        16.07 o                         
  -9   1   6        564.07        590.53        20.07 o                         
  -8   1   6        100.98         99.66         8.24 o                         
  -7   1   6        344.95        344.36         9.92 o                         
  -6   1   6        132.48        136.56         6.84 o                         
  -5   1   6        347.73        339.52         8.26 o                         
  -4   1   6       3520.55       3531.48        25.52 o                         
  -3   1   6       9224.88       9374.06        54.78 o                         
  -2   1   6       4693.78       4538.86        30.58 o                         
  -1   1   6         74.92         99.98         2.83 o                         
   0   1   6          8.66          9.43         2.25 o                         
   1   1   6         64.97         72.55         2.76 o                         
   2   1   6       2213.87       2293.99        17.77 o                         
   3   1   6       7086.02       7297.05        48.89 o                         
   4   1   6       4736.35       4590.86        34.91 o                         
   5   1   6         90.43        106.43         4.25 o                         
   6   1   6        440.85        452.62         8.05 o                         
   7   1   6         22.41         17.19         3.65 o                         
   8   1   6         52.64         48.20         4.34 o                         
  -9   2   6          2.57         -3.35         6.11 o                         
  -8   2   6        609.87        612.38        15.56 o                         
  -7   2   6        629.21        641.74        15.82 o                         
  -6   2   6         58.56         67.62         5.12 o                         
  -5   2   6       2083.22       1995.10        17.46 o                         
  -4   2   6        253.67        224.89         5.50 o                         
  -3   2   6        179.14        139.19         3.12 o                         
  -2   2   6       4323.88       4389.69        29.91 o                         
  -1   2   6        645.07        664.63         6.82 o                         
   0   2   6        516.33        539.87         6.13 o                         
   1   2   6          2.62         -1.12         1.65 o                         
   2   2   6        277.29        311.79         7.57 o                         
   3   2   6       2315.45       2346.06        18.48 o                         
   4   2   6        908.64        926.49        10.77 o                         
   5   2   6       1380.47       1386.93        14.51 o                         
   6   2   6        628.54        617.13         9.28 o                         
   7   2   6         23.19         22.01         3.40 o                         
   8   2   6        282.62        289.08        13.14 o                         
  -9   3   6        217.66        224.65        12.28 o                         
  -8   3   6         70.73         76.68         7.55 o                         
  -7   3   6         41.34         46.38         4.88 o                         
  -6   3   6         13.77         12.13         2.87 o                         
  -5   3   6       1621.08       1529.00        16.19 o                         
  -4   3   6        855.48        831.09         9.55 o                         
  -3   3   6        906.72       1029.66         9.65 o                         
  -2   3   6       2625.16       2697.41        18.48 o                         
  -1   3   6         12.81         20.81         1.85 o                         
   0   3   6        465.30        613.95        10.45 o                         
   1   3   6         25.62         27.59         2.41 o                         
   2   3   6       3498.32       3636.03        26.52 o                         
   3   3   6        273.05        313.68         5.52 o                         
   4   3   6       1363.71       1351.08        13.97 o                         
   5   3   6        391.11        413.93         6.86 o                         
   6   3   6        139.73        169.55         5.37 o                         
   7   3   6         38.31         32.79         3.77 o                         
   8   3   6          0.25         -2.74         2.74 o                         
  -9   4   6        101.35        112.01        16.39 o                         
  -8   4   6         19.32         21.06         4.97 o                         
  -7   4   6        146.59        140.80         7.75 o                         
  -6   4   6       1548.44       1468.13        16.87 o                         
  -5   4   6         42.20         36.45         3.12 o                         
  -4   4   6        137.03        115.28         2.99 o                         
  -3   4   6        114.17        153.41         3.50 o                         
  -2   4   6       1182.59       1384.58        11.76 o                         
  -1   4   6       2593.55       2718.77        19.31 o                         
   0   4   6       3273.14       3399.47        23.39 o                         
   1   4   6        242.78        232.00         4.74 o                         
   2   4   6        418.58        495.15         6.57 o                         
   3   4   6       1902.62       1906.77        15.80 o                         
   4   4   6        178.89        179.58         4.43 o                         
   5   4   6         51.06         59.67         2.96 o                         
   6   4   6       1521.01       1497.44        14.70 o                         
   7   4   6        781.71        762.91        10.86 o                         
   8   4   6          3.34         -1.14         3.99 o                         
  -9   5   6         30.86         22.23         5.92 o                         
  -8   5   6          0.54          3.65         2.17 o                         
  -7   5   6        121.27        119.40         5.44 o                         
  -6   5   6        114.73        102.00         4.92 o                         
  -5   5   6       3164.66       3136.43        22.90 o                         
  -4   5   6       2576.55       2581.28        17.64 o                         
  -3   5   6        157.07        146.16         3.53 o                         
  -2   5   6       1352.61       1607.99        12.59 o                         
  -1   5   6        837.64        795.77         8.06 o                         
   0   5   6       3034.43       2974.97        21.29 o                         
   1   5   6       1222.44       1162.18        10.95 o                         
   2   5   6        708.43        704.95         8.46 o                         
   3   5   6        568.16        633.86         9.73 o                         
   4   5   6         15.62         10.39         3.48 o                         
   5   5   6       1620.36       1554.21        18.13 o                         
   6   5   6        474.57        487.36        10.42 o                         
   7   5   6        226.84        206.26         8.92 o                         
   8   5   6        160.51        135.83         8.71 o                         
  -9   6   6         82.98         78.99         8.08 o                         
  -8   6   6         38.35         34.60         4.10 o                         
  -7   6   6        150.19        173.53         6.67 o                         
  -6   6   6        213.57        234.08         6.64 o                         
  -5   6   6        865.12        904.19         9.87 o                         
  -4   6   6       6243.30       6255.12        36.86 o                         
  -3   6   6       8216.93       8273.51        48.11 o                         
  -2   6   6       2324.94       2263.17        23.79 o                         
  -1   6   6       7243.67       7491.50        49.53 o                         
   0   6   6          2.36         64.74         4.18 o                         
   1   6   6      11547.36      11372.79        76.48 o                         
   2   6   6       2828.99       2563.17        19.74 o                         
   3   6   6       2933.18       3050.30        26.68 o                         
   4   6   6       1186.50       1119.00        15.16 o                         
   5   6   6        467.57        469.35        11.49 o                         
   6   6   6        873.65        839.08        16.54 o                         
   7   6   6       1358.41       1323.75        20.35 o                         
   8   6   6         20.82         26.67         5.77 o                         
  -8   7   6        359.87        363.54        10.90 o                         
  -7   7   6        138.05        153.19         6.61 o                         
  -6   7   6         76.47         76.23         3.58 o                         
  -5   7   6       1255.96       1276.42        12.33 o                         
  -4   7   6        563.83        585.41         6.92 o                         
  -3   7   6        161.06        163.43         5.09 o                         
  -2   7   6        600.39        627.29         8.41 o                         
  -1   7   6       1760.80       1641.71        14.71 o                         
   0   7   6      11774.45      11570.69        95.41 o                         
   1   7   6        352.07        321.82         5.71 o                         
   2   7   6        142.45        213.59         4.56 o                         
   3   7   6        874.08        899.48        12.37 o                         
   4   7   6         73.50         71.52         5.00 o                         
   5   7   6       2535.57       2394.85        27.54 o                         
   6   7   6        713.14        749.83        15.44 o                         
   7   7   6         88.65        103.00         8.41 o                         
   8   7   6        255.18        251.19        12.44 o                         
  -8   8   6         10.24         15.51         4.13 o                         
  -7   8   6       1646.04       1628.21        20.21 o                         
  -6   8   6       2004.02       2000.54        18.82 o                         
  -5   8   6        612.36        585.34         8.55 o                         
  -4   8   6         14.23         18.80         1.95 o                         
  -3   8   6          8.23          9.58         2.36 o                         
  -2   8   6        243.13        238.19         5.49 o                         
  -1   8   6        605.45        568.78         8.16 o                         
   0   8   6        409.12        434.53         7.25 o                         
   1   8   6       5418.66       5419.58        36.73 o                         
   2   8   6       1698.65       1663.45        14.88 o                         
   3   8   6         29.85         42.14         3.85 o                         
   4   8   6         18.16         22.24         3.95 o                         
   5   8   6        109.68        129.56         7.26 o                         
   6   8   6        987.44       1059.54        17.05 o                         
   7   8   6        954.07        967.10        19.13 o                         
   8   8   6          0.23         -1.76         4.76 o                         
  -8   9   6          0.76         -1.85         4.40 o                         
  -7   9   6        104.40        117.87         6.24 o                         
  -6   9   6        146.77        160.85         5.83 o                         
  -5   9   6        323.62        345.52         6.40 o                         
  -4   9   6        331.94        346.19         5.84 o                         
  -3   9   6        756.89        844.79        10.68 o                         
  -2   9   6         35.44         24.99         3.03 o                         
  -1   9   6       1528.37       1701.88        17.81 o                         
   0   9   6       3503.08       3529.63        24.22 o                         
   1   9   6       1220.40       1221.41        11.96 o                         
   2   9   6        217.48        185.43         4.80 o                         
   3   9   6         27.67         34.23         3.79 o                         
   4   9   6        113.69        123.16         6.66 o                         
   5   9   6       1564.65       1500.37        32.24 o                         
   6   9   6        416.62        401.02        10.70 o                         
   7   9   6         14.84         26.86         5.28 o                         
   8   9   6         67.00         79.65        33.23 o                         
  -8  10   6        159.61        169.84         8.68 o                         
  -7  10   6        125.55        126.91         5.40 o                         
  -6  10   6          0.00          1.22         4.05 o                         
  -5  10   6         76.93         85.19         3.70 o                         
  -4  10   6        883.25        869.60        15.10 o                         
  -3  10   6         29.97         31.15         3.26 o                         
  -2  10   6         66.35         60.47         3.95 o                         
  -1  10   6          2.50          0.91         2.34 o                         
   0  10   6        198.88        198.55         4.63 o                         
   1  10   6       1164.49       1163.79        13.49 o                         
   2  10   6        572.97        553.79         7.64 o                         
   3  10   6        121.17        115.67         5.53 o                         
   4  10   6        253.51        250.30         7.67 o                         
   5  10   6        817.16        775.57        13.58 o                         
   6  10   6          0.01         -4.16         4.16 o                         
   7  10   6         15.22         11.65         5.06 o                         
  -8  11   6         72.59         63.74         5.35 o                         
  -7  11   6        124.25        127.11         6.95 o                         
  -6  11   6         24.25         25.44         3.13 o                         
  -5  11   6        105.65        101.79         5.05 o                         
  -4  11   6       1202.70       1239.90        13.88 o                         
  -3  11   6          1.27          2.04         2.78 o                         
  -2  11   6         82.47         92.95         4.77 o                         
  -1  11   6       2246.41       2247.14        20.36 o                         
   0  11   6         31.77         25.12         2.71 o                         
   1  11   6        134.73        145.71         4.79 o                         
   2  11   6       1266.82       1262.21        12.67 o                         
   3  11   6        413.16        386.58        10.79 o                         
   4  11   6        823.87        736.95        11.69 o                         
   5  11   6          3.30          2.04         3.72 o                         
   6  11   6         23.82         10.31         4.78 o                         
   7  11   6         33.22         32.77         5.35 o                         
  -7  12   6        396.14        367.13        10.64 o                         
  -6  12   6         52.37        100.41         4.28 o                         
  -5  12   6        206.03        180.26         8.26 o                         
  -4  12   6        103.60         99.91         4.91 o                         
  -3  12   6       1969.56       1967.23        21.37 o                         
  -2  12   6       2378.79       2360.20        21.76 o                         
  -1  12   6        333.13        310.96         7.36 o                         
   0  12   6        967.04       1004.60        10.84 o                         
   1  12   6         31.88         29.65         3.12 o                         
   2  12   6       2310.51       2293.12        19.14 o                         
   3  12   6       1848.49       1865.10        16.31 o                         
   4  12   6        232.75        244.51         8.77 o                         
   5  12   6         64.64         58.00         6.03 o                         
   6  12   6          4.87         23.02         5.73 o                         
   7  12   6          4.68         -5.61         5.61 o                         
  -7  13   6          9.91          4.93         2.94 o                         
  -6  13   6        191.34        183.00         8.63 o                         
  -5  13   6         12.70         19.12         4.92 o                         
  -4  13   6       1128.70       1154.11        17.72 o                         
  -3  13   6        653.87        698.98        11.18 o                         
  -2  13   6        249.65        250.27         7.10 o                         
  -1  13   6       1474.85       1409.78        16.04 o                         
   0  13   6        245.49        260.63         6.38 o                         
   1  13   6        689.57        679.20         9.38 o                         
   2  13   6        934.89        900.39        11.71 o                         
   3  13   6         27.33         29.88         2.91 o                         
   4  13   6        832.43        831.52        15.42 o                         
   5  13   6        175.49        171.46         8.94 o                         
   6  13   6         58.73         48.02         6.53 o                         
  -7  14   6        312.82        303.15        37.08 o                         
  -6  14   6         41.18         35.02         6.16 o                         
  -5  14   6        685.88        669.93        14.65 o                         
  -4  14   6          0.23         -3.44         3.44 o                         
  -3  14   6        663.43        690.71        12.34 o                         
  -2  14   6       1570.69       1553.56        17.63 o                         
  -1  14   6        101.89        101.23         5.41 o                         
   0  14   6        375.04        362.05         7.13 o                         
   1  14   6        150.86        145.94         5.39 o                         
   2  14   6        876.17        823.38        11.16 o                         
   3  14   6        226.02        220.52         5.71 o                         
   4  14   6         31.15         36.12         4.91 o                         
   5  14   6        425.91        429.35        12.47 o                         
   6  14   6         98.07         84.82         8.27 o                         
  -6  15   6          6.98          7.80         4.79 o                         
  -5  15   6         14.31         17.31         5.02 o                         
  -4  15   6        236.28        233.66         9.40 o                         
  -3  15   6        202.57        191.12         9.13 o                         
  -2  15   6         31.56         32.03         4.93 o                         
  -1  15   6         75.69         61.89         5.31 o                         
   0  15   6         89.32         94.49         4.30 o                         
   1  15   6        135.15        149.66         5.72 o                         
   2  15   6        195.56        196.40         6.38 o                         
   3  15   6          0.75         -2.42         2.66 o                         
   4  15   6        221.85        209.17         8.76 o                         
   5  15   6         72.73         77.16         7.75 o                         
  -6  16   6         41.41         30.27        12.58 o                         
  -5  16   6          5.57          4.32         5.43 o                         
  -4  16   6          2.57         -5.21         5.21 o                         
  -3  16   6        227.13        213.32         9.77 o                         
  -2  16   6        241.18        228.40         8.50 o                         
  -1  16   6         87.95         84.14         5.40 o                         
   0  16   6         58.05         52.67         3.77 o                         
   1  16   6          0.86         -0.53         3.37 o                         
   2  16   6         55.53         42.94         4.02 o                         
   3  16   6        142.98        131.75         5.36 o                         
   4  16   6          9.21         -2.04         5.24 o                         
   5  16   6         83.22         81.57         9.78 o                         
  -5  17   6         76.85         69.17         7.20 o                         
  -4  17   6         26.06         12.81         5.55 o                         
  -3  17   6         57.00         61.97         6.65 o                         
  -2  17   6         35.77         20.96         5.08 o                         
  -1  17   6        137.96        117.29         7.06 o                         
   0  17   6        399.07        428.25         9.97 o                         
   1  17   6        141.79        148.29         6.03 o                         
   2  17   6         25.57         28.96         4.52 o                         
   3  17   6         34.08         33.95         4.22 o                         
   4  17   6          0.26         -4.77         4.77 o                         
  -4  18   6        308.03        292.77        13.32 o                         
  -3  18   6        193.52        180.51        11.20 o                         
  -2  18   6        218.99        195.84        11.67 o                         
  -1  18   6        265.81        258.38        15.88 o                         
   0  18   6         77.39         83.04         4.42 o                         
   1  18   6        790.46        819.90        13.26 o                         
   2  18   6        563.15        549.22        11.38 o                         
   3  18   6        180.67        187.04         7.78 o                         
  -3  19   6         33.36         35.80         7.26 o                         
  -2  19   6         15.65          8.67         5.78 o                         
  -1  19   6        105.66         99.83         8.40 o                         
   0  19   6        384.20        443.11         9.05 o                         
   1  19   6        191.62        191.86         8.60 o                         
   2  19   6         10.81          6.66         4.98 o                         
  -1  20   6        178.42        163.38        15.98 o                         
   0  20   6          0.79         12.56         5.69 o                         
   1  20   6        192.74        192.29         8.01 o                         
  -9   1   7         51.94         67.47         9.88 o                         
  -8   1   7        103.32        101.22         9.13 o                         
  -7   1   7        150.44        143.23         7.96 o                         
  -6   1   7        345.54        318.10         9.90 o                         
  -5   1   7          0.74          2.30         1.73 o                         
  -4   1   7          0.61          6.86         1.42 o                         
  -3   1   7        323.96        300.29         5.40 o                         
  -2   1   7        166.45        181.61         4.17 o                         
  -1   1   7        109.87        150.79         3.70 o                         
   0   1   7        757.37        797.03         8.17 o                         
   1   1   7       1070.15       1042.61        13.30 o                         
   2   1   7       5340.47       5392.23        35.80 o                         
   3   1   7        119.24        121.10         4.37 o                         
   4   1   7        416.90        411.79         7.43 o                         
   5   1   7        158.61        161.88         5.42 o                         
   6   1   7        446.15        449.93         8.26 o                         
   7   1   7        134.05        137.99         7.79 o                         
   8   1   7        193.84        188.49         7.13 o                         
  -9   2   7        400.62        435.60        36.33 o                         
  -8   2   7        486.47        492.72        14.19 o                         
  -7   2   7        191.03        191.69         8.50 o                         
  -6   2   7        343.45        351.78         9.40 o                         
  -5   2   7        347.31        343.65         6.17 o                         
  -4   2   7        213.76        170.43         3.68 o                         
  -3   2   7       4206.20       4214.74        28.48 o                         
  -2   2   7        494.32        561.71         6.81 o                         
  -1   2   7        233.59        241.33         5.08 o                         
   0   2   7       1005.88       1014.31         9.76 o                         
   1   2   7       4137.70       4055.93        27.79 o                         
   2   2   7        104.21         70.85         3.47 o                         
   3   2   7          2.64          7.27         2.14 o                         
   4   2   7        830.64        821.91        11.24 o                         
   5   2   7        512.26        523.94         8.24 o                         
   6   2   7        629.56        645.98        10.76 o                         
   7   2   7        652.34        630.32        10.71 o                         
   8   2   7          4.63         -2.58         3.74 o                         
  -9   3   7          2.08         -1.36         6.78 o                         
  -8   3   7        406.12        443.92        13.16 o                         
  -7   3   7        111.79        135.33         7.46 o                         
  -6   3   7       2836.10       2753.99        23.35 o                         
  -5   3   7        160.34        158.81         4.89 o                         
  -4   3   7         90.88         94.49         2.47 o                         
  -3   3   7       1616.26       1511.66        11.91 o                         
  -2   3   7       5645.17       5556.12        35.93 o                         
  -1   3   7       8379.98       7938.80        54.18 o                         
   0   3   7      10981.88      10811.56       114.74 o                         
   1   3   7         81.63         49.15         2.88 o                         
   2   3   7       1023.41        956.20         9.96 o                         
   3   3   7        215.29        206.87         4.76 o                         
   4   3   7        557.26        569.34         8.30 o                         
   5   3   7        135.22        146.71         4.84 o                         
   6   3   7        202.20        206.07         6.96 o                         
   7   3   7        131.32        155.03         5.61 o                         
   8   3   7         89.97         81.10         5.72 o                         
  -9   4   7         73.58         76.65         8.67 o                         
  -8   4   7        449.42        442.68        16.30 o                         
  -7   4   7         33.13         27.45         3.55 o                         
  -6   4   7          5.27          3.43         2.58 o                         
  -5   4   7       1942.72       1961.14        18.86 o                         
  -4   4   7       3043.76       2928.30        19.78 o                         
  -3   4   7       4333.23       4301.09        29.07 o                         
  -2   4   7       1279.61       1223.69        11.50 o                         
  -1   4   7        320.16        357.37         5.40 o                         
   0   4   7       1255.14       1172.89        10.92 o                         
   1   4   7       1520.92       1401.90        12.58 o                         
   2   4   7       4024.63       3978.56        28.17 o                         
   3   4   7        154.90        162.20         4.19 o                         
   4   4   7         73.62         56.36         2.99 o                         
   5   4   7        403.58        420.22         7.10 o                         
   6   4   7        304.84        306.50         6.86 o                         
   7   4   7         29.09         25.44         5.44 o                         
   8   4   7          0.19          2.68         5.07 o                         
  -9   5   7        164.18        143.39        14.98 o                         
  -8   5   7         45.05         44.92         6.81 o                         
  -7   5   7         41.50         40.15         5.02 o                         
  -6   5   7        970.83        942.64        12.46 o                         
  -5   5   7         47.77         46.19         2.05 o                         
  -4   5   7        391.94        401.62         5.56 o                         
  -3   5   7         57.68         73.51         2.86 o                         
  -2   5   7        260.22        312.65         5.02 o                         
  -1   5   7        681.25        605.70         7.40 o                         
   0   5   7         20.10         30.08         2.69 o                         
   1   5   7       2984.88       3083.90        24.85 o                         
   2   5   7        240.61        175.01         4.39 o                         
   3   5   7        423.57        344.25         5.48 o                         
   4   5   7        664.06        650.71        11.32 o                         
   5   5   7          0.61          1.12         3.12 o                         
   6   5   7          7.99          7.59         3.82 o                         
   7   5   7        324.89        335.57        10.55 o                         
   8   5   7         31.55         47.89         7.78 o                         
  -9   6   7          1.14         -4.63         4.63 o                         
  -8   6   7         39.21         40.89         3.92 o                         
  -7   6   7        144.93        131.99         6.06 o                         
  -6   6   7          4.52          0.63         2.81 o                         
  -5   6   7          7.56          4.36         1.75 o                         
  -4   6   7          9.83         16.67         2.04 o                         
  -3   6   7        217.53        229.81         4.22 o                         
  -2   6   7       2299.55       2287.21        18.07 o                         
  -1   6   7        457.92        453.19         6.12 o                         
   0   6   7        171.83        154.40         4.29 o                         
   1   6   7        157.77        173.38         4.48 o                         
   2   6   7        138.38        150.80         4.20 o                         
   3   6   7        196.33        217.14         3.94 o                         
   4   6   7         22.70         19.34         3.52 o                         
   5   6   7        135.27        155.06         8.16 o                         
   6   6   7        212.30        228.88         8.89 o                         
   7   6   7         47.71         46.14         5.93 o                         
   8   6   7          0.44         -4.99         6.61 o                         
  -8   7   7         73.60         74.91         6.97 o                         
  -7   7   7         89.26         94.32         5.60 o                         
  -6   7   7        489.07        481.21         9.33 o                         
  -5   7   7          0.41          0.89         1.84 o                         
  -4   7   7          0.94          1.89         1.95 o                         
  -3   7   7         27.20         25.53         1.93 o                         
  -2   7   7         29.39         34.26         2.80 o                         
  -1   7   7        776.11        794.90         8.19 o                         
   0   7   7        115.73        166.02         5.57 o                         
   1   7   7        288.84        275.85         5.48 o                         
   2   7   7       2747.07       2873.89        22.30 o                         
   3   7   7       2617.27       2711.54        25.30 o                         
   4   7   7        337.79        332.01         8.24 o                         
   5   7   7         36.14         37.94         5.18 o                         
   6   7   7          0.61          2.73         3.95 o                         
   7   7   7          1.09         -4.32         4.32 o                         
   8   7   7        116.38        131.23        10.00 o                         
  -8   8   7        182.71        206.49         8.36 o                         
  -7   8   7         15.12         33.20         4.21 o                         
  -6   8   7        192.89        175.28         5.03 o                         
  -5   8   7          3.92          1.79         1.92 o                         
  -4   8   7       2042.82       2050.50        15.99 o                         
  -3   8   7        451.44        403.40         7.16 o                         
  -2   8   7         89.87        125.32         4.71 o                         
  -1   8   7       1033.29       1052.09        10.78 o                         
   0   8   7       1132.18       1191.78        11.46 o                         
   1   8   7        715.94        726.52         9.04 o                         
   2   8   7       1525.34       1565.03        15.28 o                         
   3   8   7        188.97        173.38         6.39 o                         
   4   8   7        329.43        342.20         8.56 o                         
   5   8   7         45.36         49.50         4.88 o                         
   6   8   7         53.63         53.38         8.57 o                         
   7   8   7        139.88        114.65         8.41 o                         
   8   8   7          6.54         -2.83        10.41 o                         
  -8   9   7        198.40        188.22         7.38 o                         
  -7   9   7        690.73        732.76        12.80 o                         
  -6   9   7        429.18        447.34        10.43 o                         
  -5   9   7        367.10        389.68         6.23 o                         
  -4   9   7        160.99        131.68         5.72 o                         
  -3   9   7        504.21        500.98         8.27 o                         
  -2   9   7       4931.00       4661.63        34.09 o                         
  -1   9   7       2947.14       2935.30        23.78 o                         
   0   9   7       1211.06       1168.12        13.33 o                         
   1   9   7        997.71       1031.39        10.98 o                         
   2   9   7        557.51        559.79         8.07 o                         
   3   9   7        206.71        212.58         7.00 o                         
   4   9   7        817.72        756.46        12.66 o                         
   5   9   7          0.79         -0.88         3.55 o                         
   6   9   7         48.47         38.96         6.18 o                         
   7   9   7          2.93         -1.93         4.74 o                         
  -8  10   7        382.19        410.64        10.74 o                         
  -7  10   7        372.24        392.02        10.60 o                         
  -6  10   7         83.35         69.22         4.13 o                         
  -5  10   7          0.75          0.73         1.70 o                         
  -4  10   7         97.52        100.46         4.73 o                         
  -3  10   7       1787.65       1683.81        16.92 o                         
  -2  10   7        370.06        394.12         8.00 o                         
  -1  10   7        380.92        370.40         7.34 o                         
   0  10   7        882.60        876.91        10.31 o                         
   1  10   7       2390.98       2393.46        19.63 o                         
   2  10   7        644.72        658.35         8.76 o                         
   3  10   7        254.56        259.10         7.83 o                         
   4  10   7        649.70        658.76        11.68 o                         
   5  10   7       1110.35       1105.79        17.58 o                         
   6  10   7        123.32        109.16         8.14 o                         
   7  10   7        415.23        432.77        13.13 o                         
  -7  11   7        560.83        523.30        11.60 o                         
  -6  11   7        153.57        153.52         5.16 o                         
  -5  11   7        346.90        363.69         9.48 o                         
  -4  11   7        137.61        136.05         5.61 o                         
  -3  11   7         94.54         94.73         5.19 o                         
  -2  11   7       1150.87       1133.18        14.19 o                         
  -1  11   7         11.75          9.42         2.83 o                         
   0  11   7        236.70        242.08         5.25 o                         
   1  11   7         28.60         34.98         3.09 o                         
   2  11   7       1673.23       1670.44        15.90 o                         
   3  11   7        661.30        709.70        11.34 o                         
   4  11   7        422.28        446.23        12.22 o                         
   5  11   7        190.98        196.61         9.27 o                         
   6  11   7         23.95         23.17         5.73 o                         
   7  11   7         40.21         22.92         6.07 o                         
  -7  12   7          0.36          2.78         3.01 o                         
  -6  12   7         11.52         15.09         4.47 o                         
  -5  12   7        276.59        252.20         9.42 o                         
  -4  12   7        224.52        238.68         7.26 o                         
  -3  12   7       1137.10       1136.93        15.01 o                         
  -2  12   7        576.35        579.00        10.33 o                         
  -1  12   7        127.32        118.95         5.42 o                         
   0  12   7         21.71         27.79         2.79 o                         
   1  12   7       1336.51       1377.05        15.32 o                         
   2  12   7        563.50        560.56         8.61 o                         
   3  12   7        408.51        399.12         7.41 o                         
   4  12   7         22.73         31.19         4.23 o                         
   5  12   7         60.06         57.29         5.72 o                         
   6  12   7          6.71         -4.00         4.11 o                         
  -7  13   7        100.99         89.17         6.78 o                         
  -6  13   7        105.61         95.05         8.75 o                         
  -5  13   7         13.51         15.64         5.32 o                         
  -4  13   7         12.41         11.50         3.89 o                         
  -3  13   7        693.49        691.09        11.53 o                         
  -2  13   7        214.34        200.55         7.23 o                         
  -1  13   7        274.83        282.86         7.46 o                         
   0  13   7         65.21         64.23         3.71 o                         
   1  13   7       1337.74       1296.39        13.62 o                         
   2  13   7         65.34         69.19         4.40 o                         
   3  13   7         25.51         20.86         2.45 o                         
   4  13   7         96.85        102.14         6.83 o                         
   5  13   7         63.24         82.27         9.26 o                         
   6  13   7         98.18         72.60         7.33 o                         
  -6  14   7         28.11         22.13         5.10 o                         
  -5  14   7        250.94        250.10         9.83 o                         
  -4  14   7          2.71         -3.24         3.70 o                         
  -3  14   7         13.26         12.12         3.77 o                         
  -2  14   7        358.31        345.49         9.35 o                         
  -1  14   7          5.62          7.46         3.31 o                         
   0  14   7         12.40         20.98         2.78 o                         
   1  14   7        793.79        779.51        11.24 o                         
   2  14   7          3.83         -2.76         2.76 o                         
   3  14   7        110.53        109.95         4.27 o                         
   4  14   7         94.88         93.37         6.60 o                         
   5  14   7        104.35        124.78         8.61 o                         
   6  14   7          0.35         -6.44         6.44 o                         
  -6  15   7        548.52        593.86        18.56 o                         
  -5  15   7        152.00        139.78        12.73 o                         
  -4  15   7        123.50        130.03         8.40 o                         
  -3  15   7         18.50         23.00         5.16 o                         
  -2  15   7        388.12        431.00        10.17 o                         
  -1  15   7       1259.49       1249.81        17.70 o                         
   0  15   7        709.77        721.03         9.67 o                         
   1  15   7         17.32         12.42         3.19 o                         
   2  15   7          7.63         10.78         3.23 o                         
   3  15   7         18.39         17.63         3.10 o                         
   4  15   7        154.96        193.45         8.94 o                         
   5  15   7         26.40         31.01         6.10 o                         
  -5  16   7        257.71        275.86        12.45 o                         
  -4  16   7        175.70        180.16         8.92 o                         
  -3  16   7         89.17         88.25         7.56 o                         
  -2  16   7        816.17        767.34        14.76 o                         
  -1  16   7         17.76         21.71         4.43 o                         
   0  16   7        233.22        252.69         6.24 o                         
   1  16   7       1112.68       1123.29        13.96 o                         
   2  16   7          7.28          2.17         3.06 o                         
   3  16   7         13.38         10.91         4.10 o                         
   4  16   7          5.38         -0.69         4.89 o                         
   5  16   7        524.08        538.99        18.29 o                         
  -5  17   7        139.10        114.63         8.86 o                         
  -4  17   7         39.25         44.23         5.90 o                         
  -3  17   7          0.29         -3.80         4.17 o                         
  -2  17   7          6.09          0.30         5.10 o                         
  -1  17   7        201.29        215.67         9.19 o                         
   0  17   7          1.08         -1.23         3.08 o                         
   1  17   7        609.88        613.93        11.75 o                         
   2  17   7        388.14        377.33         8.78 o                         
   3  17   7        119.06        127.54         5.56 o                         
   4  17   7        135.30        152.22         9.31 o                         
  -4  18   7        113.35        116.96        11.55 o                         
  -3  18   7          9.97          0.92         4.81 o                         
  -2  18   7         61.02         56.63         7.14 o                         
  -1  18   7          5.38         -0.31         4.74 o                         
   0  18   7        490.65        510.85         9.54 o                         
   1  18   7        273.90        291.34         8.78 o                         
   2  18   7         14.36         13.76         3.86 o                         
   3  18   7         56.22         49.15         5.06 o                         
  -3  19   7         85.01         71.59         7.91 o                         
  -2  19   7          2.09         -5.27         5.27 o                         
  -1  19   7        161.96        171.85        11.33 o                         
   0  19   7        278.28        289.48         6.92 o                         
   1  19   7          9.68          6.43         4.95 o                         
   2  19   7          0.88          3.35         4.13 o                         
   0  20   7          4.53          1.21         6.57 o                         
  -9   0   8        773.77        904.23        35.29 o                         
  -8   0   8         15.56         28.48        10.61 o                         
  -7   0   8        119.53        117.16         9.99 o                         
  -6   0   8        111.50        107.85         9.32 o                         
  -5   0   8       5305.94       5254.28        49.03 o                         
  -4   0   8       4694.50       4569.50        40.65 o                         
  -3   0   8         13.32          1.15         2.48 o                         
  -2   0   8         38.68         18.64         3.58 o                         
  -1   0   8       7528.11       7368.96        65.49 o                         
   0   0   8        913.69       1029.96        14.59 o                         
   1   0   8       6572.06       6478.84        73.94 o                         
   2   0   8       4121.44       4228.04        46.50 o                         
   3   0   8       9624.61       9735.64        87.26 o                         
   4   0   8         10.99          8.78         3.45 o                         
   5   0   8       1187.61       1211.43        20.78 o                         
   6   0   8        139.35        147.45        10.58 o                         
   7   0   8          2.08          3.81         4.60 o                         
   8   0   8        181.53        216.83        10.73 o                         
  -9   1   8        106.81         93.27        10.75 o                         
  -8   1   8        457.51        482.82        17.61 o                         
  -7   1   8        156.63        187.09         9.37 o                         
  -6   1   8          4.80          1.99         3.69 o                         
  -5   1   8       1080.87       1014.55        11.43 o                         
  -4   1   8        603.37        582.02         6.82 o                         
  -3   1   8      14054.49      13782.15       109.58 o                         
  -2   1   8        416.78        412.03         6.41 o                         
  -1   1   8        176.66        201.67         4.42 o                         
   0   1   8        882.31        918.16        10.03 o                         
   1   1   8          6.80          3.00         2.20 o                         
   2   1   8       8624.29       8644.40        54.77 o                         
   3   1   8       3259.31       3200.15        24.40 o                         
   4   1   8       2567.58       2620.47        22.89 o                         
   5   1   8        188.43        201.11         6.35 o                         
   6   1   8        375.19        367.14         8.99 o                         
   7   1   8        744.96        738.34        12.18 o                         
   8   1   8        381.94        388.58         9.82 o                         
  -9   2   8        257.13        264.34        27.96 o                         
  -8   2   8          5.03          5.84         4.62 o                         
  -7   2   8         23.08         21.63         4.96 o                         
  -6   2   8         70.64         67.60         5.54 o                         
  -5   2   8        134.70        123.95         3.15 o                         
  -4   2   8        232.46        240.23         3.98 o                         
  -3   2   8        897.17        940.80         9.61 o                         
  -2   2   8       3175.20       3075.11        22.37 o                         
  -1   2   8       1367.86       1328.41        11.48 o                         
   0   2   8       1682.59       1770.40        15.64 o                         
   1   2   8       1775.25       1785.94        15.08 o                         
   2   2   8          0.76          2.48         2.04 o                         
   3   2   8       1707.15       1696.33        15.40 o                         
   4   2   8       1326.89       1322.14        13.57 o                         
   5   2   8        114.74        115.53         5.16 o                         
   6   2   8         15.65         13.14         3.36 o                         
   7   2   8        148.17        161.40         6.71 o                         
   8   2   8        173.66        171.01         6.57 o                         
  -9   3   8          8.60          7.45         7.96 o                         
  -8   3   8          8.67          7.54         4.94 o                         
  -7   3   8         28.91         24.58         4.63 o                         
  -6   3   8        100.86        100.63         4.27 o                         
  -5   3   8        652.30        686.84         8.64 o                         
  -4   3   8         32.55         37.94         2.02 o                         
  -3   3   8       1147.51       1104.55        10.71 o                         
  -2   3   8        176.73        177.87         4.47 o                         
  -1   3   8        497.89        482.48         6.66 o                         
   0   3   8        202.18        221.92         5.81 o                         
   1   3   8        645.07        738.08        10.17 o                         
   2   3   8       2234.23       2376.20        20.09 o                         
   3   3   8       2193.93       2189.83        18.41 o                         
   4   3   8        707.41        688.79         9.17 o                         
   5   3   8        384.58        362.63         7.45 o                         
   6   3   8        214.81        216.60         7.87 o                         
   7   3   8          5.87          4.05         3.20 o                         
   8   3   8         39.26         39.62         3.61 o                         
  -9   4   8          0.20         -6.78         6.78 o                         
  -8   4   8        131.48        140.94         9.01 o                         
  -7   4   8         99.46        104.81         4.89 o                         
  -6   4   8         53.07         56.85         3.64 o                         
  -5   4   8        290.36        306.30         6.06 o                         
  -4   4   8        268.42        256.74         4.72 o                         
  -3   4   8       1161.17       1230.92        10.64 o                         
  -2   4   8        122.37        149.33         4.11 o                         
  -1   4   8       8370.59       8623.67        58.94 o                         
   0   4   8       3140.27       3029.42        25.93 o                         
   1   4   8        491.81        530.48         7.32 o                         
   2   4   8        210.28        174.55         4.73 o                         
   3   4   8        430.97        449.82         6.99 o                         
   4   4   8         49.80         58.75         3.26 o                         
   5   4   8       2149.96       2176.17        21.12 o                         
   6   4   8        304.16        309.95         6.08 o                         
   7   4   8        113.10        105.39         7.25 o                         
   8   4   8        110.93         94.51         8.13 o                         
  -9   5   8         37.00         33.66         8.13 o                         
  -8   5   8         31.62         40.30         5.98 o                         
  -7   5   8        897.16        872.20        12.58 o                         
  -6   5   8          7.74         12.26         2.91 o                         
  -5   5   8        471.08        492.43         5.89 o                         
  -4   5   8       2231.41       2234.83        16.58 o                         
  -3   5   8        949.88       1025.23         9.66 o                         
  -2   5   8       5142.85       5235.68        33.72 o                         
  -1   5   8       7527.37       7460.66        47.79 o                         
   0   5   8        269.15        265.35         5.34 o                         
   1   5   8       1801.14       1669.44        14.80 o                         
   2   5   8       1159.17       1213.28        13.62 o                         
   3   5   8        874.57        892.10        10.16 o                         
   4   5   8        993.65        939.07        11.56 o                         
   5   5   8         34.80         21.56         3.81 o                         
   6   5   8        985.55       1049.63        19.44 o                         
   7   5   8        207.55        215.54        10.36 o                         
   8   5   8          0.71          5.47         5.65 o                         
  -8   6   8        204.53        213.16        10.08 o                         
  -7   6   8          6.43          6.54         3.01 o                         
  -6   6   8       3028.42       2966.52        26.94 o                         
  -5   6   8       1980.80       1999.82        21.36 o                         
  -4   6   8       1856.78       1760.86        14.22 o                         
  -3   6   8       1684.81       1595.67        13.02 o                         
  -2   6   8        404.00        431.71         5.94 o                         
  -1   6   8        217.04        169.53         4.38 o                         
   0   6   8       9786.66       9649.47        60.50 o                         
   1   6   8         72.16         59.65         3.44 o                         
   2   6   8         62.19         71.52         3.52 o                         
   3   6   8        101.65        101.86         3.61 o                         
   4   6   8        166.54        160.16         6.71 o                         
   5   6   8        319.81        358.12         9.64 o                         
   6   6   8          4.77          6.06         4.11 o                         
   7   6   8        884.38        895.56        20.05 o                         
   8   6   8         99.54         93.99         8.31 o                         
  -8   7   8         19.23         16.75         3.47 o                         
  -7   7   8       1973.46       1986.67        25.46 o                         
  -6   7   8        820.16        809.98        12.89 o                         
  -5   7   8          9.19         12.79         2.36 o                         
  -4   7   8        569.56        589.67         7.24 o                         
  -3   7   8        159.51        128.87         3.60 o                         
  -2   7   8       2964.91       2980.93        21.58 o                         
  -1   7   8       2329.52       2256.17        18.12 o                         
   0   7   8       1256.20       1314.96        12.72 o                         
   1   7   8       5236.48       5136.85        35.61 o                         
   2   7   8       1610.64       1619.92        15.05 o                         
   3   7   8       2173.19       2252.12        18.94 o                         
   4   7   8       1017.59        963.83        14.22 o                         
   5   7   8        346.57        333.57         9.48 o                         
   6   7   8       1310.61       1272.02        21.91 o                         
   7   7   8         62.00         68.65         7.15 o                         
  -8   8   8        415.85        415.70        10.60 o                         
  -7   8   8        100.79        106.12         6.64 o                         
  -6   8   8        220.82        241.33         5.56 o                         
  -5   8   8         28.01         34.67         2.60 o                         
  -4   8   8        320.99        307.36         4.92 o                         
  -3   8   8         94.98         84.45         4.14 o                         
  -2   8   8        148.68        146.62         5.07 o                         
  -1   8   8       2008.38       1860.49        15.30 o                         
   0   8   8       4021.23       4021.09        27.93 o                         
   1   8   8         20.66         36.65         3.00 o                         
   2   8   8          0.46          0.56         2.14 o                         
   3   8   8        335.59        329.57         9.13 o                         
   4   8   8       1936.50       1910.64        24.18 o                         
   5   8   8       2431.76       2486.99        28.25 o                         
   6   8   8        512.89        507.91        16.92 o                         
   7   8   8         62.83         51.97         6.70 o                         
  -8   9   8          5.12          8.81         3.80 o                         
  -7   9   8        787.50        793.12        14.29 o                         
  -6   9   8        876.18        869.13        12.19 o                         
  -5   9   8          0.74          0.79         1.89 o                         
  -4   9   8        129.49        132.66         5.20 o                         
  -3   9   8       1072.56       1032.33        12.43 o                         
  -2   9   8       2095.80       2121.22        19.34 o                         
  -1   9   8        359.92        322.61         5.48 o                         
   0   9   8        530.26        520.73         7.70 o                         
   1   9   8       2090.21       2060.50        18.23 o                         
   2   9   8          9.77         11.37         2.63 o                         
   3   9   8         40.82         42.46         4.39 o                         
   4   9   8        303.76        284.95         9.41 o                         
   5   9   8         17.06         16.87         4.56 o                         
   6   9   8        627.13        612.93        17.01 o                         
   7   9   8        120.62        130.36         9.13 o                         
  -8  10   8          3.79         15.34         5.41 o                         
  -7  10   8          7.41          8.22         3.86 o                         
  -6  10   8        465.27        473.28         8.58 o                         
  -5  10   8         96.05        109.96         6.20 o                         
  -4  10   8         24.27         31.02         3.47 o                         
  -3  10   8        337.69        359.77         7.69 o                         
  -2  10   8       1194.30       1159.37        14.27 o                         
  -1  10   8          7.26          1.53         2.60 o                         
   0  10   8        211.18        197.42         4.91 o                         
   1  10   8         15.18         14.11         2.65 o                         
   2  10   8         60.96         55.46         3.53 o                         
   3  10   8        740.06        714.50        12.18 o                         
   4  10   8        327.54        329.97         9.69 o                         
   5  10   8         75.78         70.85         6.82 o                         
   6  10   8          8.21          9.21         5.89 o                         
   7  10   8         48.28         46.57         7.23 o                         
  -7  11   8        105.99         76.67         5.83 o                         
  -6  11   8         54.42         47.25         4.10 o                         
  -5  11   8        696.77        757.31        13.66 o                         
  -4  11   8         16.68         17.32         3.15 o                         
  -3  11   8        756.22        781.85        13.30 o                         
  -2  11   8          4.59          3.40         2.33 o                         
  -1  11   8         20.51         25.79         3.58 o                         
   0  11   8        205.45        195.60         5.04 o                         
   1  11   8        296.53        287.44         5.59 o                         
   2  11   8        224.04        229.11         7.67 o                         
   3  11   8        223.33        192.71        10.68 o                         
   4  11   8        523.55        460.93        10.94 o                         
   5  11   8        240.71        246.08        11.25 o                         
   6  11   8          7.91          1.31         4.59 o                         
   7  11   8        150.74        140.49        10.22 o                         
  -7  12   8        121.51         93.03         3.73 o                         
  -6  12   8          2.73          4.03         4.23 o                         
  -5  12   8        664.00        734.16        16.08 o                         
  -4  12   8       1229.75       1277.39        18.69 o                         
  -3  12   8        390.31        380.89        11.67 o                         
  -2  12   8         64.83         63.44         4.77 o                         
  -1  12   8        159.28        166.84         6.31 o                         
   0  12   8        171.53        174.94         5.10 o                         
   1  12   8        868.38        875.92        10.91 o                         
   2  12   8          0.51          3.29         2.56 o                         
   3  12   8        297.13        287.68         7.53 o                         
   4  12   8        449.96        439.38        10.71 o                         
   5  12   8          0.84          0.71         4.40 o                         
   6  12   8         24.52         31.88         5.48 o                         
  -7  13   8         98.66         96.68         8.63 o                         
  -6  13   8        230.29        217.93        11.53 o                         
  -5  13   8        468.27        452.42        11.64 o                         
  -4  13   8        154.63        147.54         7.67 o                         
  -3  13   8        229.90        267.69         8.13 o                         
  -2  13   8        734.23        678.92        12.21 o                         
  -1  13   8          7.40          8.46         3.33 o                         
   0  13   8        209.13        207.49         5.37 o                         
   1  13   8        486.49        495.58         8.34 o                         
   2  13   8       1697.73       1715.13        18.29 o                         
   3  13   8        642.28        609.87         8.42 o                         
   4  13   8        224.35        212.58         8.18 o                         
   5  13   8        179.84        158.32         8.82 o                         
   6  13   8        114.56         71.89         8.52 o                         
  -6  14   8         74.01         71.08         6.77 o                         
  -5  14   8         77.07         89.41         6.46 o                         
  -4  14   8        195.37        202.34         8.89 o                         
  -3  14   8          0.84         -1.42         3.91 o                         
  -2  14   8        398.80        412.60         9.28 o                         
  -1  14   8        110.82        108.68         5.94 o                         
   0  14   8         72.61         80.20         3.93 o                         
   1  14   8        564.39        543.54         9.14 o                         
   2  14   8         21.87         23.54         3.36 o                         
   3  14   8        794.03        762.75        10.01 o                         
   4  14   8        748.39        793.47        16.51 o                         
   5  14   8         48.89         43.04         6.54 o                         
  -6  15   8        102.52         95.79         7.74 o                         
  -5  15   8        270.62        274.28        16.03 o                         
  -4  15   8         65.17         57.68         5.99 o                         
  -3  15   8        518.64        521.68        12.97 o                         
  -2  15   8        290.80        274.67        10.06 o                         
  -1  15   8         22.28         20.35         4.31 o                         
   0  15   8         67.11         69.69         3.94 o                         
   1  15   8        221.38        220.11         6.54 o                         
   2  15   8        570.85        571.53         9.71 o                         
   3  15   8        292.93        285.93         7.39 o                         
   4  15   8         53.30         55.99         6.28 o                         
   5  15   8        123.00        124.09         9.71 o                         
  -5  16   8         26.81         14.31         6.15 o                         
  -4  16   8        519.30        521.12        14.11 o                         
  -3  16   8         54.38         46.25         7.21 o                         
  -2  16   8         15.23         15.65         5.38 o                         
  -1  16   8        191.97        207.38         9.26 o                         
   0  16   8        157.38        151.24         4.85 o                         
   1  16   8         91.48         73.97         4.48 o                         
   2  16   8          5.27          6.73         3.34 o                         
   3  16   8         67.43         63.28         5.39 o                         
   4  16   8         47.49         47.29         6.36 o                         
  -4  17   8          2.93          7.77         5.58 o                         
  -3  17   8         19.88          5.43         6.73 o                         
  -2  17   8         55.51         61.33         7.21 o                         
  -1  17   8        121.20        120.07         7.48 o                         
   0  17   8        123.17        113.58         5.89 o                         
   1  17   8         73.99         93.96         8.59 o                         
   2  17   8         19.70          6.03         3.99 o                         
   3  17   8         39.65         46.41         4.17 o                         
   4  17   8        194.53        193.94        11.50 o                         
  -4  18   8        122.05        149.53        12.77 o                         
  -3  18   8         61.56         33.09        10.13 o                         
  -2  18   8        211.96        197.24        12.36 o                         
  -1  18   8         29.40         21.77         5.97 o                         
   0  18   8        149.85        159.33         8.53 o                         
   1  18   8          0.50         -3.23         3.23 o                         
   2  18   8         13.62          5.66         3.66 o                         
   3  18   8         18.67          7.85         5.95 o                         
  -2  19   8        156.41        124.87        10.23 o                         
  -1  19   8        231.14        235.82        11.85 o                         
   0  19   8         83.62        107.42         7.86 o                         
   1  19   8        319.52        311.97        14.99 o                         
  -9   1   9         11.46          3.76         7.99 o                         
  -8   1   9         55.73         52.63         9.05 o                         
  -7   1   9         43.00         45.45         5.58 o                         
  -6   1   9          8.92          8.61         4.07 o                         
  -5   1   9         73.52         80.29         3.31 o                         
  -4   1   9        973.26        931.36         9.71 o                         
  -3   1   9        246.26        241.89         4.92 o                         
  -2   1   9        391.83        420.60         6.18 o                         
  -1   1   9         87.74         68.74         3.51 o                         
   0   1   9        366.91        280.30         5.43 o                         
   1   1   9        521.75        389.84         6.43 o                         
   2   1   9        702.34        669.21         9.34 o                         
   3   1   9         91.24         85.92         4.01 o                         
   4   1   9          1.38         -1.07         2.15 o                         
   5   1   9        116.45        117.44         5.65 o                         
   6   1   9        235.46        235.64         7.52 o                         
   7   1   9        142.38        130.62         6.06 o                         
   8   1   9          1.74          0.09         4.05 o                         
  -9   2   9         28.52         18.51         7.90 o                         
  -8   2   9        103.56        121.77        11.48 o                         
  -7   2   9        127.72        147.53         8.35 o                         
  -6   2   9       1504.10       1507.61        16.52 o                         
  -5   2   9        359.47        365.65         6.23 o                         
  -4   2   9       1184.27       1219.72        11.69 o                         
  -3   2   9        506.21        468.58         6.70 o                         
  -2   2   9       2563.32       2430.25        19.70 o                         
  -1   2   9        712.76        589.34         7.61 o                         
   0   2   9       1107.70       1132.38        11.30 o                         
   1   2   9        698.82        816.37        11.11 o                         
   2   2   9       2942.72       2856.49        23.39 o                         
   3   2   9        740.42        717.84         9.36 o                         
   4   2   9       1901.67       1872.01        17.48 o                         
   5   2   9          0.77          2.60         2.31 o                         
   6   2   9          0.28          1.69         3.03 o                         
   7   2   9        238.52        232.61         7.26 o                         
   8   2   9        467.20        441.33        11.39 o                         
  -9   3   9        339.63        350.85        29.61 o                         
  -8   3   9        716.44        775.41        23.98 o                         
  -7   3   9        938.38        928.66        18.32 o                         
  -6   3   9        425.68        433.71         7.81 o                         
  -5   3   9        223.94        211.54         4.66 o                         
  -4   3   9        998.18        972.05         9.64 o                         
  -3   3   9       1520.17       1557.36        13.91 o                         
  -2   3   9       1027.72        913.78         9.77 o                         
  -1   3   9        460.40        528.95         7.31 o                         
   0   3   9        266.74        252.87         5.31 o                         
   1   3   9         78.27        131.83         4.41 o                         
   2   3   9        407.94        345.22         6.29 o                         
   3   3   9        148.96        156.53         4.81 o                         
   4   3   9         59.87         67.12         3.84 o                         
   5   3   9       2495.04       2522.43        23.25 o                         
   6   3   9        842.64        896.41        13.13 o                         
   7   3   9        306.24        301.39         7.39 o                         
   8   3   9         16.99          7.39         3.42 o                         
  -9   4   9         46.81         47.71         9.33 o                         
  -8   4   9          3.97          7.32         5.64 o                         
  -7   4   9        254.03        247.82         7.79 o                         
  -6   4   9        594.67        605.96         9.77 o                         
  -5   4   9        302.77        322.67         5.70 o                         
  -4   4   9        421.81        431.25         6.33 o                         
  -3   4   9       1035.08       1137.22        11.39 o                         
  -2   4   9       1244.63       1100.30        11.04 o                         
  -1   4   9       1478.83       1305.31        12.87 o                         
   0   4   9         34.24         48.34         3.08 o                         
   1   4   9          7.50         12.03         2.23 o                         
   2   4   9       1280.03       1295.70        13.04 o                         
   3   4   9        910.34        808.91        10.03 o                         
   4   4   9       1684.94       1727.69        16.46 o                         
   5   4   9         15.81          9.88         2.43 o                         
   6   4   9        145.67        150.22         6.65 o                         
   7   4   9        411.19        411.60        11.79 o                         
   8   4   9        385.09        390.53        14.78 o                         
  -8   5   9         17.25         17.13         5.61 o                         
  -7   5   9        104.39         82.24         5.58 o                         
  -6   5   9        347.59        340.86         7.43 o                         
  -5   5   9        742.91        733.36         7.94 o                         
  -4   5   9        117.19        148.78         3.96 o                         
  -3   5   9       1284.27       1287.52        11.90 o                         
  -2   5   9         10.04         11.65         2.12 o                         
  -1   5   9        277.17        275.34         5.95 o                         
   0   5   9       4440.26       4397.29        30.91 o                         
   1   5   9       3149.19       3009.48        23.17 o                         
   2   5   9       1494.07       1489.34        14.30 o                         
   3   5   9       1760.75       1851.30        16.93 o                         
   4   5   9          7.52         11.60         2.32 o                         
   5   5   9        828.69        867.01        16.04 o                         
   6   5   9        450.82        470.87        13.34 o                         
   7   5   9         60.14         53.70         6.07 o                         
   8   5   9          1.98         -6.26         6.26 o                         
  -8   6   9          2.50         -3.11         3.11 o                         
  -7   6   9         62.76         69.86         4.84 o                         
  -6   6   9        526.64        537.04        10.11 o                         
  -5   6   9          0.23          0.83         1.64 o                         
  -4   6   9         22.94         18.49         2.13 o                         
  -3   6   9         29.15         89.90         5.88 o                         
  -2   6   9        159.96        186.46         4.42 o                         
  -1   6   9        105.44        115.82         3.94 o                         
   0   6   9        537.21        653.46         8.84 o                         
   1   6   9        275.18        253.97         5.77 o                         
   2   6   9        198.39        184.13         5.10 o                         
   4   6   9         68.35         81.23         5.76 o                         
   5   6   9          4.51         -1.80         3.08 o                         
   6   6   9        154.02        156.61         9.79 o                         
   7   6   9         19.76         22.64         5.98 o                         
  -8   7   9          2.41          5.94         3.93 o                         
  -7   7   9        166.93        174.64        11.19 o                         
  -6   7   9         11.96         19.77         3.53 o                         
  -5   7   9        206.06        190.40         4.57 o                         
  -4   7   9       1219.74       1126.81        10.86 o                         
  -3   7   9         80.90         77.23         2.87 o                         
  -2   7   9        147.42        111.26         3.35 o                         
  -1   7   9       1384.91       1340.07        12.91 o                         
   0   7   9        241.45        240.43         5.36 o                         
   1   7   9       3417.81       3410.24        27.46 o                         
   2   7   9       1670.87       1652.97        16.24 o                         
   3   7   9        635.73        617.59         8.47 o                         
   4   7   9        464.79        477.45        10.28 o                         
   5   7   9        305.67        314.38         9.53 o                         
   6   7   9          6.59         -2.52         3.72 o                         
   7   7   9        123.91        123.93         9.80 o                         
  -8   8   9         17.60         32.24         4.19 o                         
  -7   8   9         45.10         46.06         4.53 o                         
  -6   8   9        125.55        114.70         4.98 o                         
  -5   8   9        408.45        407.48         6.25 o                         
  -4   8   9        140.28        141.41         3.93 o                         
  -3   8   9        178.38        166.88         5.67 o                         
  -2   8   9        967.83        942.43        12.16 o                         
  -1   8   9        159.14        162.64         4.23 o                         
   0   8   9        969.22        951.29        10.92 o                         
   1   8   9        222.29        236.32         5.87 o                         
   2   8   9        230.74        250.25         5.79 o                         
   3   8   9        271.60        263.66         5.35 o                         
   4   8   9        102.67         98.65         6.09 o                         
   5   8   9          7.83          5.51         3.85 o                         
   6   8   9          3.38         -3.61         5.64 o                         
   7   8   9        108.97         80.66         9.15 o                         
  -8   9   9        351.02        334.44         9.12 o                         
  -7   9   9        288.97        298.74        10.37 o                         
  -6   9   9        242.69        257.90         6.38 o                         
  -5   9   9         78.11         71.93         3.38 o                         
  -4   9   9        467.55        418.13         7.99 o                         
  -3   9   9       1347.94       1355.42        14.91 o                         
  -2   9   9         33.14         38.51         3.55 o                         
  -1   9   9        230.87        207.68         4.62 o                         
   0   9   9         92.46         92.47         4.05 o                         
   1   9   9       1437.16       1445.30        14.68 o                         
   2   9   9          1.34          2.66         2.72 o                         
   3   9   9          0.85          0.87         1.95 o                         
   4   9   9        940.74        936.13        16.64 o                         
   5   9   9        246.66        254.45        11.13 o                         
   6   9   9        598.69        610.98        16.77 o                         
   7   9   9        363.80        362.84        13.63 o                         
  -7  10   9        198.98        209.92         8.88 o                         
  -6  10   9       1018.82       1003.34        13.85 o                         
  -5  10   9        365.64        371.92        10.60 o                         
  -4  10   9         19.67         15.35         3.10 o                         
  -3  10   9        539.28        488.12         9.06 o                         
  -2  10   9       2384.26       2356.74        22.58 o                         
  -1  10   9        407.44        416.39         6.50 o                         
   0  10   9       1026.78       1002.49        10.79 o                         
   1  10   9        119.55        120.83         4.94 o                         
   2  10   9        271.17        279.09         6.51 o                         
   3  10   9       1113.35       1078.53        13.02 o                         
   4  10   9        796.51        768.54        14.43 o                         
   5  10   9         60.85         46.91         6.22 o                         
   6  10   9          0.79          1.13         4.90 o                         
   7  10   9        200.25        237.22        11.97 o                         
  -7  11   9        165.18        141.23         7.90 o                         
  -6  11   9         40.44         39.01         5.58 o                         
  -5  11   9        480.23        467.33        11.36 o                         
  -4  11   9        360.89        391.51         9.50 o                         
  -3  11   9       1551.62       1490.42        16.66 o                         
  -2  11   9          2.32         -2.87         2.87 o                         
  -1  11   9        188.21        187.66         6.44 o                         
   0  11   9         88.12         83.93         3.93 o                         
   1  11   9       2757.96       2741.52        22.56 o                         
   2  11   9       1565.69       1546.91        15.60 o                         
   3  11   9        245.40        235.08         6.39 o                         
   4  11   9          6.31         -0.91         3.75 o                         
   5  11   9        106.94        102.75         7.56 o                         
   6  11   9        144.07        127.65         8.79 o                         
  -7  12   9         17.47         24.26         8.49 o                         
  -6  12   9         49.71         74.60         7.07 o                         
  -5  12   9        200.49        218.51         8.85 o                         
  -4  12   9          1.83         -4.12         4.12 o                         
  -3  12   9        452.35        403.40         8.90 o                         
  -2  12   9         97.95        100.30         5.99 o                         
  -1  12   9        110.41        115.10         5.54 o                         
   0  12   9         69.16         80.19         3.97 o                         
   1  12   9          1.68         -1.33         2.87 o                         
   2  12   9          3.12          3.30         3.09 o                         
   3  12   9        141.41        146.07         5.34 o                         
   4  12   9         20.84         18.22         4.90 o                         
   5  12   9         16.31          8.07         5.27 o                         
   6  12   9         10.41         43.21         7.05 o                         
  -6  13   9        142.80        156.26         8.72 o                         
  -5  13   9        117.41        124.42         7.26 o                         
  -4  13   9        111.66        116.28         7.16 o                         
  -3  13   9         37.00         47.06         5.10 o                         
  -2  13   9          4.34          5.41         3.36 o                         
  -1  13   9         69.18         73.87         5.21 o                         
   0  13   9        746.45        755.73        11.42 o                         
   1  13   9          8.99          4.94         3.27 o                         
   2  13   9         92.43         93.22         4.78 o                         
   3  13   9        172.26        183.29         4.57 o                         
   4  13   9         20.58         26.88         4.89 o                         
   5  13   9         53.27         41.00         5.96 o                         
   6  13   9         15.30         13.87         8.22 o                         
  -6  14   9        145.78        126.04         8.10 o                         
  -5  14   9          2.05         -3.01         4.16 o                         
  -4  14   9         13.86          8.49         4.28 o                         
  -3  14   9         44.74         39.84         5.44 o                         
  -2  14   9        489.14        518.45        11.33 o                         
  -1  14   9        113.55        115.45         5.94 o                         
   0  14   9         66.68         60.23         3.70 o                         
   1  14   9        381.07        414.32         7.78 o                         
   2  14   9         26.70         23.11         3.41 o                         
   3  14   9         35.16         35.35         3.15 o                         
   4  14   9        378.83        409.38        12.20 o                         
   5  14   9          0.68         -5.14         5.14 o                         
  -5  15   9        183.30        175.47         9.64 o                         
  -4  15   9          0.97         -3.72         4.33 o                         
  -3  15   9        168.88        238.95        12.34 o                         
  -2  15   9        614.91        634.90        18.04 o                         
  -1  15   9         62.25         64.76         6.10 o                         
   0  15   9        175.17        164.58         5.15 o                         
   1  15   9        118.13        121.02         5.40 o                         
   2  15   9         44.36         43.51         4.14 o                         
   3  15   9        186.55        166.05         5.10 o                         
   4  15   9         14.10         12.94         6.38 o                         
   5  15   9        331.89        322.93        13.86 o                         
  -5  16   9         26.28         19.25         6.36 o                         
  -4  16   9        190.32        188.14        11.18 o                         
  -3  16   9          2.65         -0.20         5.43 o                         
  -2  16   9        633.97        651.92        15.94 o                         
  -1  16   9        614.66        609.30        13.56 o                         
   0  16   9         47.78         45.17         3.08 o                         
   1  16   9        204.64        191.58         6.56 o                         
   2  16   9         44.29         39.68         4.13 o                         
   3  16   9         85.59         76.19         5.96 o                         
   4  16   9        460.07        477.11        14.76 o                         
  -4  17   9         28.79         23.35         6.26 o                         
  -3  17   9        145.34        143.68        10.23 o                         
  -2  17   9         87.27         76.93         7.63 o                         
  -1  17   9         32.82         15.73         5.74 o                         
   0  17   9        960.61        999.21        20.10 o                         
   1  17   9        482.01        506.50         9.75 o                         
   2  17   9        394.57        385.23        12.07 o                         
   3  17   9        338.53        324.06         9.92 o                         
  -3  18   9         27.32         14.82         5.95 o                         
  -2  18   9        113.58         83.04         8.02 o                         
  -1  18   9        178.96        178.19        10.49 o                         
   0  18   9         19.23         27.50         5.71 o                         
   1  18   9          0.79         -3.31         3.31 o                         
   2  18   9          1.18         -3.32         4.01 o                         
  -2  19   9         94.93        104.69         9.63 o                         
  -1  19   9         18.97         12.92         5.84 o                         
   0  19   9          0.16          1.13         5.29 o                         
   1  19   9         50.84         32.42         6.99 o                         
  -9   0  10         76.28         49.84        17.06 o                         
  -8   0  10        191.83        202.29        18.98 o                         
  -7   0  10        360.91        323.79        16.32 o                         
  -6   0  10        629.29        553.91        17.03 o                         
  -5   0  10       3722.42       3582.06        42.16 o                         
  -4   0  10       2266.30       2211.60        25.64 o                         
  -3   0  10         11.27         11.95         3.08 o                         
  -2   0  10        676.15        649.86        12.48 o                         
  -1   0  10         61.10         56.03         4.72 o                         
   0   0  10        427.32        469.34        11.08 o                         
   1   0  10       1774.19       1770.62        24.23 o                         
   2   0  10       5054.09       4918.69        53.00 o                         
   3   0  10        132.30        126.15         6.99 o                         
   4   0  10        120.94        140.23         7.59 o                         
   5   0  10        346.22        335.77        10.51 o                         
   6   0  10        655.34        624.66        17.14 o                         
   7   0  10       1682.69       1754.32        29.15 o                         
   8   0  10        228.27        205.57        12.63 o                         
  -9   1  10        233.71        229.58        23.88 o                         
  -8   1  10          0.35         -5.95         5.95 o                         
  -7   1  10          0.59         -0.20         3.75 o                         
  -6   1  10        172.89        191.13         7.96 o                         
  -5   1  10       1127.91       1057.50        11.29 o                         
  -4   1  10       3821.21       3650.27        26.70 o                         
  -3   1  10       1618.87       1666.01        14.84 o                         
  -2   1  10       1282.45       1245.47        11.87 o                         
  -1   1  10       2765.01       2923.89        22.39 o                         
   0   1  10        290.66        240.94         6.01 o                         
   1   1  10       4588.64       4483.95        33.52 o                         
   2   1  10          8.03          4.46         2.30 o                         
   3   1  10       3356.22       3407.43        26.66 o                         
   4   1  10        554.00        523.48         8.68 o                         
   5   1  10         70.34         73.09         4.48 o                         
   6   1  10        244.72        263.40         8.21 o                         
   7   1  10          0.80          7.23         3.38 o                         
   8   1  10        481.91        496.17        17.63 o                         
  -9   2  10        127.08        142.90        12.23 o                         
  -8   2  10          7.67          1.36         5.59 o                         
  -7   2  10          4.14         -2.20         5.01 o                         
  -6   2  10         52.30         55.60         4.48 o                         
  -5   2  10         40.19         39.85         2.60 o                         
  -4   2  10       4332.61       4195.14        30.12 o                         
  -3   2  10       2798.08       2680.02        20.95 o                         
  -2   2  10       2390.27       2403.17        19.19 o                         
  -1   2  10        947.70        933.80        10.25 o                         
   0   2  10       2033.15       1933.15        18.61 o                         
   1   2  10       1174.95       1170.33        13.07 o                         
   2   2  10       1617.77       1578.48        15.09 o                         
   3   2  10        145.63        137.62         4.90 o                         
   4   2  10         11.52         12.61         3.15 o                         
   5   2  10        144.63        141.07         5.54 o                         
   6   2  10         22.54         27.31         3.91 o                         
   7   2  10        186.37        206.86         7.34 o                         
   8   2  10          3.09         -4.32         4.32 o                         
  -8   3  10        134.29        133.24         9.91 o                         
  -7   3  10         48.97         44.83         6.25 o                         
  -6   3  10         26.28         22.33         2.95 o                         
  -5   3  10         31.97         28.70         2.55 o                         
  -4   3  10       1211.01       1207.05        11.70 o                         
  -3   3  10       1576.12       1595.81        14.59 o                         
  -2   3  10        299.37        268.81         5.47 o                         
  -1   3  10       1092.83       1133.42        11.72 o                         
   0   3  10        296.38        271.71         5.67 o                         
   1   3  10        356.28        345.61         6.76 o                         
   2   3  10        304.69        277.49         6.02 o                         
   3   3  10        785.82        755.63        10.02 o                         
   4   3  10          1.21          2.61         2.82 o                         
   5   3  10          4.24          4.23         2.81 o                         
   6   3  10        289.58        290.56         7.96 o                         
   7   3  10         33.65         40.52         3.93 o                         
  -8   4  10        186.60        222.23        11.99 o                         
  -7   4  10        333.62        342.55         7.04 o                         
  -6   4  10        261.11        235.15         7.01 o                         
  -5   4  10          6.83          6.27         1.57 o                         
  -4   4  10        500.80        471.81         6.79 o                         
  -3   4  10        124.59        107.27         3.99 o                         
  -2   4  10       2960.10       2820.96        21.89 o                         
  -1   4  10       1513.75       1521.46        14.12 o                         
   0   4  10        312.65        339.08         6.48 o                         
   1   4  10        464.83        459.02         6.93 o                         
   2   4  10         22.22         27.25         2.94 o                         
   3   4  10        688.98        692.08         9.56 o                         
   4   4  10        360.65        376.84         7.29 o                         
   5   4  10         25.25         26.66         3.01 o                         
   6   4  10         80.37         81.13         7.54 o                         
   7   4  10        122.06        121.61         8.55 o                         
  -8   5  10        528.41        569.05        16.74 o                         
  -7   5  10          0.38          2.53         3.79 o                         
  -6   5  10        361.57        376.32         8.99 o                         
  -5   5  10         46.82         59.66         2.71 o                         
  -4   5  10        122.85         98.59         3.60 o                         
  -3   5  10        421.05        417.98         6.74 o                         
  -2   5  10        737.71        738.75         9.06 o                         
  -1   5  10       5525.12       5614.70        38.24 o                         
   0   5  10        781.75        705.29         9.17 o                         
   1   5  10        202.70        219.81         5.39 o                         
   2   5  10         17.37         10.04         2.66 o                         
   3   5  10        128.14        124.92         4.80 o                         
   4   5  10        801.57        791.48        10.33 o                         
   5   5  10         21.76         28.68         4.32 o                         
   6   5  10        156.96        158.94         9.44 o                         
   7   5  10          6.25         -0.62         4.95 o                         
  -8   6  10         38.37         43.95         5.99 o                         
  -7   6  10       1470.02       1443.36        18.58 o                         
  -6   6  10        115.49        115.22         5.14 o                         
  -5   6  10         29.39         20.72         2.28 o                         
  -4   6  10        119.07         93.00         3.61 o                         
  -3   6  10        658.99        691.53         8.46 o                         
  -2   6  10       1329.05       1252.38        12.52 o                         
  -1   6  10        635.13        602.20         8.16 o                         
   0   6  10       2458.34       2454.84        20.39 o                         
   1   6  10       1714.12       1737.79        16.25 o                         
   2   6  10        193.18        206.03         5.41 o                         
   3   6  10       2154.92       2123.21        19.15 o                         
   4   6  10         78.46         95.43         3.86 o                         
   5   6  10        138.14        142.87         8.08 o                         
   6   6  10        703.19        727.54        17.19 o                         
   7   6  10         33.25         36.40         6.34 o                         
  -8   7  10        295.32        298.68         8.51 o                         
  -7   7  10        146.32        159.84         6.58 o                         
  -6   7  10       1275.28       1345.65        15.55 o                         
  -5   7  10        703.69        717.66         8.50 o                         
  -4   7  10        214.20        210.81         6.34 o                         
  -3   7  10       1530.58       1550.52        13.56 o                         
  -2   7  10        313.13        319.50         5.83 o                         
  -1   7  10       4613.86       4412.41        31.77 o                         
   0   7  10       2836.75       2721.72        22.13 o                         
   1   7  10        135.09        150.06         5.10 o                         
   2   7  10         88.86         81.94         4.92 o                         
   3   7  10          0.98          1.08         2.34 o                         
   4   7  10        960.11        990.90        16.25 o                         
   5   7  10       1176.77       1185.73        22.98 o                         
   6   7  10         13.87          9.74         5.55 o                         
   7   7  10          2.75         -4.92         4.92 o                         
  -8   8  10        256.44        257.58         8.53 o                         
  -7   8  10       1520.85       1505.10        18.73 o                         
  -6   8  10        157.05        145.35         5.04 o                         
  -5   8  10         58.13         64.08         3.42 o                         
  -4   8  10        116.47        114.22         3.46 o                         
  -3   8  10       2484.78       2503.00        21.23 o                         
  -2   8  10       8035.89       7904.99        50.53 o                         
  -1   8  10       2148.81       2093.97        18.19 o                         
   0   8  10        293.58        301.49         6.27 o                         
   1   8  10        367.74        385.84         7.23 o                         
   2   8  10          9.74          6.83         2.61 o                         
   3   8  10        578.77        544.48         8.63 o                         
   4   8  10        158.10        157.94         7.31 o                         
   5   8  10         24.60         31.84         5.77 o                         
   6   8  10        268.47        295.53        19.17 o                         
   7   8  10         35.39         27.43         7.43 o                         
  -8   9  10         28.71         13.32         5.89 o                         
  -7   9  10         93.88         91.36         7.53 o                         
  -6   9  10        724.08        761.45        11.77 o                         
  -5   9  10        216.58        187.95         4.63 o                         
  -4   9  10          0.73         -2.26         2.44 o                         
  -3   9  10        712.89        788.86        11.49 o                         
  -2   9  10        589.78        592.36         9.26 o                         
  -1   9  10       1056.91       1039.26        11.13 o                         
   0   9  10         87.03         79.83         4.07 o                         
   1   9  10        490.09        498.84         8.33 o                         
   2   9  10         45.41         43.25         3.60 o                         
   3   9  10        182.20        175.93         5.05 o                         
   4   9  10        165.02        155.75         7.44 o                         
   5   9  10        427.61        421.42        13.81 o                         
   6   9  10         46.41         41.71         7.37 o                         
   7   9  10          1.82         -0.95         6.82 o                         
  -7  10  10         73.06         66.83         4.58 o                         
  -6  10  10         12.16         13.46         2.21 o                         
  -5  10  10         10.52          8.27         3.68 o                         
  -4  10  10         11.87         23.34         3.70 o                         
  -3  10  10        588.86        593.15        10.12 o                         
  -2  10  10        327.09        335.01         8.36 o                         
  -1  10  10        299.12        310.94         6.07 o                         
   0  10  10       1134.69       1129.88        12.43 o                         
   1  10  10         24.95         31.16         3.49 o                         
   2  10  10          4.91          1.46         2.88 o                         
   3  10  10         11.73         10.83         2.43 o                         
   4  10  10          8.97          9.45         4.35 o                         
   5  10  10         48.16         67.82         8.35 o                         
   6  10  10         67.29         64.04         7.96 o                         
  -7  11  10          5.84         10.90         5.37 o                         
  -6  11  10         30.49         29.15         4.92 o                         
  -5  11  10        388.88        375.32        10.79 o                         
  -4  11  10        253.03        258.16         8.64 o                         
  -3  11  10         46.54         62.14         4.65 o                         
  -2  11  10         82.16         87.85         5.61 o                         
  -1  11  10         11.02         10.75         3.34 o                         
   0  11  10         30.31         36.51         3.45 o                         
   1  11  10        168.70        179.40         5.84 o                         
   2  11  10        236.22        222.27         7.05 o                         
   3  11  10       1340.51       1269.58        14.29 o                         
   4  11  10         19.31         18.94         5.02 o                         
   5  11  10         34.97         32.47         6.31 o                         
   6  11  10        215.15        223.35        11.61 o                         
  -7  12  10         18.04         10.64         8.25 o                         
  -6  12  10        867.90        884.86        22.11 o                         
  -5  12  10        306.08        286.07        10.47 o                         
  -4  12  10        144.98        148.31         7.54 o                         
  -3  12  10         53.84         55.02         4.93 o                         
  -2  12  10          2.02          3.13         3.13 o                         
  -1  12  10         49.00         45.23         4.35 o                         
   0  12  10        215.39        222.68         5.70 o                         
   1  12  10       1410.07       1448.89        15.45 o                         
   2  12  10       1856.78       1882.69        18.92 o                         
   3  12  10         25.56         27.70         4.15 o                         
   4  12  10        217.20        226.03        11.49 o                         
   5  12  10          8.86          3.09         5.77 o                         
   6  12  10        451.05        450.79        16.06 o                         
  -6  13  10         98.10         89.15         7.43 o                         
  -5  13  10       1037.97       1099.76        18.62 o                         
  -4  13  10        583.00        587.70        13.31 o                         
  -3  13  10         25.12         25.79         4.90 o                         
  -2  13  10         99.87        119.19         6.88 o                         
  -1  13  10         23.95         19.14         3.66 o                         
   0  13  10        922.72        953.80        11.25 o                         
   1  13  10         58.94         66.95         4.37 o                         
   2  13  10          0.01          0.51         2.69 o                         
   3  13  10        962.26        940.75        19.20 o                         
   4  13  10        131.69        154.52         8.47 o                         
   5  13  10        150.96        147.93         9.71 o                         
  -6  14  10        255.32        253.15        11.49 o                         
  -5  14  10          1.08         -4.72         4.72 o                         
  -4  14  10        893.70        945.31        18.66 o                         
  -3  14  10       1442.40       1498.66        28.69 o                         
  -2  14  10        678.03        666.54        13.62 o                         
  -1  14  10        121.07        130.03         7.70 o                         
   0  14  10          1.22         -2.05         2.83 o                         
   1  14  10        548.83        547.67         9.78 o                         
   2  14  10       1597.85       1595.21        18.32 o                         
   3  14  10        116.75        122.20         5.97 o                         
   4  14  10         21.81         20.93         5.20 o                         
   5  14  10         64.78         65.54         7.12 o                         
  -5  15  10         82.36         85.80         8.38 o                         
  -4  15  10        113.44        109.84         8.11 o                         
  -3  15  10         95.11        102.02         7.86 o                         
  -2  15  10        129.24        120.47         8.50 o                         
  -1  15  10         19.70         19.90         4.73 o                         
   0  15  10        190.43        191.76         6.00 o                         
   1  15  10          7.18         -1.99         2.89 o                         
   2  15  10        103.76        120.92         7.71 o                         
   3  15  10        360.25        356.39         9.09 o                         
   4  15  10         41.41         26.25         6.27 o                         
  -5  16  10        170.72        140.09        10.14 o                         
  -4  16  10         29.10         12.50         6.21 o                         
  -3  16  10         25.86         19.23         8.14 o                         
  -2  16  10        225.57        247.09        11.53 o                         
  -1  16  10        251.77        240.62        10.45 o                         
   0  16  10         94.21         64.81         5.34 o                         
   1  16  10        283.47        293.92         8.00 o                         
   2  16  10          0.16         -1.08         3.27 o                         
   3  16  10          8.66         16.35         3.38 o                         
   4  16  10        306.26        299.11        19.22 o                         
  -4  17  10         21.98         15.62         6.19 o                         
  -3  17  10        132.18         92.06         8.91 o                         
  -2  17  10        114.09        118.35         8.92 o                         
  -1  17  10         22.37         27.35         6.03 o                         
   0  17  10          9.50          9.63         4.70 o                         
   1  17  10        140.59        134.45         6.24 o                         
   2  17  10         17.39         11.18         3.95 o                         
   3  17  10          3.96         21.40         8.72 o                         
  -3  18  10         17.31          8.12         6.58 o                         
  -2  18  10        131.80        129.36        10.07 o                         
  -1  18  10         68.01         59.40         7.98 o                         
   0  18  10        300.16        281.10        11.21 o                         
   1  18  10         49.19         46.53         5.97 o                         
   2  18  10         18.93          9.17         6.12 o                         
  -8   1  11        114.62        126.73        11.43 o                         
  -7   1  11        507.39        533.96        14.34 o                         
  -6   1  11        746.29        752.59        11.97 o                         
  -5   1  11       1074.26       1034.01        11.43 o                         
  -4   1  11        512.60        559.52         8.03 o                         
  -3   1  11         27.67         31.62         2.80 o                         
  -2   1  11        853.61        832.20         9.87 o                         
  -1   1  11       1426.70       1443.31        13.88 o                         
   0   1  11       1830.44       1942.28        17.36 o                         
   1   1  11       1009.82       1028.66        12.97 o                         
   2   1  11         13.56         25.93         3.10 o                         
   3   1  11         31.13         31.39         3.44 o                         
   4   1  11         43.26         42.06         3.91 o                         
   5   1  11        409.09        392.31         8.84 o                         
   6   1  11        200.49        198.89         7.77 o                         
   7   1  11        101.63         90.98         5.67 o                         
  -8   2  11        444.78        456.29        18.99 o                         
  -7   2  11          7.76         -6.80         6.80 o                         
  -6   2  11         10.39          6.76         2.97 o                         
  -5   2  11         10.13         11.84         2.40 o                         
  -4   2  11        537.79        563.87         7.85 o                         
  -3   2  11        268.42        259.15         5.61 o                         
  -2   2  11         50.77         61.35         3.45 o                         
  -1   2  11        741.55        721.06         9.13 o                         
   0   2  11        607.68        577.44         8.88 o                         
   1   2  11       1181.45       1120.46        12.38 o                         
   2   2  11        665.41        655.64         9.69 o                         
   3   2  11         14.41         12.15         2.92 o                         
   4   2  11       2413.33       2474.49        22.25 o                         
   5   2  11        423.77        413.71         9.04 o                         
   6   2  11        562.56        548.33        11.52 o                         
   7   2  11        234.48        235.28         8.71 o                         
  -8   3  11         62.79         80.03         9.11 o                         
  -7   3  11        155.29        163.77        10.36 o                         
  -6   3  11        123.93        138.89         4.73 o                         
  -5   3  11         42.64         45.38         2.47 o                         
  -4   3  11          0.97          0.95         2.13 o                         
  -3   3  11        316.59        331.29         6.30 o                         
  -2   3  11       2114.22       2139.86        18.21 o                         
  -1   3  11       2870.73       2906.21        22.84 o                         
   0   3  11        393.65        471.44         7.55 o                         
   1   3  11       1369.98       1328.06        13.66 o                         
   2   3  11       5111.11       4804.28        34.87 o                         
   3   3  11       3762.98       3700.63        29.01 o                         
   4   3  11       3270.83       3309.17        27.29 o                         
   5   3  11         32.84         31.71         5.53 o                         
   6   3  11        108.14        107.00         6.27 o                         
   7   3  11        396.13        359.83         8.36 o                         
  -8   4  11        235.56        254.08        12.93 o                         
  -7   4  11          2.92          9.14         4.71 o                         
  -6   4  11          0.05          2.48         2.48 o                         
  -5   4  11        572.83        573.20         8.00 o                         
  -4   4  11         98.86        119.76         4.20 o                         
  -3   4  11       2400.25       2301.42        19.43 o                         
  -2   4  11        375.83        364.76         6.62 o                         
  -1   4  11        246.88        227.63         6.36 o                         
   0   4  11        656.54        593.52         8.92 o                         
   1   4  11       5347.42       5391.77        37.95 o                         
   2   4  11       1735.31       1737.61        17.48 o                         
   3   4  11        116.86        127.40         5.51 o                         
   4   4  11         63.55         87.34         4.66 o                         
   5   4  11        731.10        723.49        11.42 o                         
   6   4  11          8.90         10.91         3.07 o                         
   7   4  11        148.45        148.89         8.92 o                         
  -8   5  11          0.66         12.02         6.09 o                         
  -7   5  11        327.04        354.22        10.39 o                         
  -6   5  11        896.44        956.88        12.82 o                         
  -5   5  11        198.47        218.69         6.38 o                         
  -4   5  11        323.45        299.49         6.22 o                         
  -3   5  11          6.93          8.76         2.36 o                         
  -2   5  11        595.90        473.71         7.40 o                         
  -1   5  11       1848.06       1785.81        16.36 o                         
   0   5  11        136.98        115.89         4.49 o                         
   1   5  11         60.51         71.22         3.98 o                         
   2   5  11        634.20        653.71        10.19 o                         
   3   5  11        494.96        469.59         8.63 o                         
   4   5  11        779.30        771.03        11.77 o                         
   5   5  11         89.07         99.14         4.53 o                         
   6   5  11        147.54        149.83         9.15 o                         
   7   5  11        113.64        116.04         9.00 o                         
  -8   6  11          8.33          6.63         2.45 o                         
  -7   6  11         61.76         58.62         4.97 o                         
  -6   6  11         11.78         18.28         3.30 o                         
  -5   6  11          2.36         -1.42         2.02 o                         
  -4   6  11         15.56         10.84         2.30 o                         
  -3   6  11        157.83        127.07         4.48 o                         
  -2   6  11        305.49        321.00         6.28 o                         
  -1   6  11          1.86         -1.82         2.29 o                         
   0   6  11         84.36         79.95         4.05 o                         
   1   6  11        273.93        288.43         6.48 o                         
   2   6  11         59.43         48.30         3.67 o                         
   3   6  11         91.90         98.98         4.80 o                         
   4   6  11         72.72         83.61         4.18 o                         
   5   6  11        490.76        480.33        14.25 o                         
   6   6  11          0.23         -4.29         5.58 o                         
   7   6  11          0.23          3.66         5.75 o                         
  -8   7  11         39.91         34.15         8.40 o                         
  -7   7  11          3.56         10.02         6.74 o                         
  -6   7  11        125.28        123.90         4.56 o                         
  -5   7  11        260.22        258.15         5.91 o                         
  -4   7  11        151.41        174.25         5.58 o                         
  -3   7  11          4.99          7.42         2.21 o                         
  -2   7  11          1.04         -2.04         2.22 o                         
  -1   7  11         83.80         89.96         4.19 o                         
   0   7  11       1238.82       1327.25        13.94 o                         
   1   7  11         11.37         14.32         2.94 o                         
   2   7  11          2.42          3.24         2.66 o                         
   3   7  11          0.29          2.26         2.84 o                         
   4   7  11        221.15        207.57         6.58 o                         
   5   7  11         47.93         41.22         6.02 o                         
   6   7  11         36.71         29.18         6.50 o                         
   7   7  11        199.03        219.97        14.52 o                         
  -8   8  11         10.32         -3.94         5.62 o                         
  -7   8  11         44.61         60.87         7.22 o                         
  -6   8  11          6.35          5.24         2.92 o                         
  -5   8  11        219.78        202.11         5.51 o                         
  -4   8  11        511.92        480.82         6.72 o                         
  -3   8  11        487.98        496.36         6.85 o                         
  -2   8  11        176.07        183.54         4.83 o                         
  -1   8  11          6.30          3.82         2.25 o                         
   0   8  11         23.77         27.13         3.36 o                         
   1   8  11        875.11        901.74        11.64 o                         
   2   8  11        156.63        157.92         6.22 o                         
   3   8  11          0.04         -2.19         2.57 o                         
   4   8  11         44.23         39.47         5.21 o                         
   5   8  11         29.45         35.94         6.13 o                         
   6   8  11         89.23        109.92        11.20 o                         
  -7   9  11         32.12         29.36         5.43 o                         
  -6   9  11        720.81        722.89        11.46 o                         
  -5   9  11         66.76         72.51         5.23 o                         
  -4   9  11         38.42         38.65         3.64 o                         
  -3   9  11        547.25        531.45        11.31 o                         
  -2   9  11        987.31        955.34        13.35 o                         
  -1   9  11        271.16        278.55         6.03 o                         
   0   9  11       1757.92       1692.58        16.89 o                         
   1   9  11        266.16        268.13         8.55 o                         
   2   9  11       1617.74       1625.56        16.81 o                         
   3   9  11       1025.46        985.21        14.99 o                         
   4   9  11        530.38        552.26        14.74 o                         
   5   9  11         42.36         58.51         6.62 o                         
   6   9  11         31.67         18.44         6.51 o                         
  -7  10  11        237.14        220.08         9.05 o                         
  -6  10  11        117.85        103.94         5.95 o                         
  -5  10  11        233.98        241.53        11.10 o                         
  -4  10  11        315.62        324.59         9.44 o                         
  -3  10  11        946.19        977.10        12.83 o                         
  -2  10  11        259.84        276.82         7.34 o                         
  -1  10  11        942.50        918.94        10.59 o                         
   0  10  11       1113.53       1120.66        13.10 o                         
   1  10  11        633.09        621.23        10.50 o                         
   2  10  11        434.24        448.69         9.18 o                         
   3  10  11         37.36         36.17         3.33 o                         
   4  10  11        168.14        191.19        11.97 o                         
   5  10  11        604.24        653.37        16.74 o                         
   6  10  11        289.88        320.77        24.13 o                         
  -7  11  11        129.92        111.23         8.64 o                         
  -6  11  11        926.33        890.25        33.57 o                         
  -5  11  11        949.73        973.97        16.59 o                         
  -4  11  11        185.96        160.84         7.96 o                         
  -3  11  11        152.69        165.07         7.19 o                         
  -2  11  11        151.49        155.19         7.43 o                         
  -1  11  11       1288.35       1322.25        14.13 o                         
   0  11  11       1774.74       1828.41        17.38 o                         
   1  11  11        208.98        227.24         6.99 o                         
   2  11  11        179.87        180.62         6.37 o                         
   3  11  11         40.22         38.49         3.34 o                         
   4  11  11         14.23         12.92         4.87 o                         
   5  11  11          7.51          1.94         5.17 o                         
   6  11  11          8.46          3.76         6.97 o                         
  -6  12  11         15.64          7.21         4.57 o                         
  -5  12  11         20.96         19.81         4.87 o                         
  -4  12  11         46.38         54.13         5.69 o                         
  -3  12  11         31.87         24.87         4.64 o                         
  -2  12  11          3.54          1.70         2.60 o                         
  -1  12  11        278.51        282.47         7.94 o                         
   0  12  11        885.40        874.52        11.64 o                         
   1  12  11        917.70        938.51        15.22 o                         
   2  12  11        201.60        201.91         9.53 o                         
   3  12  11         16.18         13.82         2.68 o                         
   4  12  11          7.22          6.82         4.38 o                         
   5  12  11         96.91         83.48         7.70 o                         
  -6  13  11         83.35         73.39         6.86 o                         
  -5  13  11          8.35          0.46         5.48 o                         
  -4  13  11         99.28        107.35         7.76 o                         
  -3  13  11        116.97        113.95         7.70 o                         
  -2  13  11         88.71         91.54         6.91 o                         
  -1  13  11        104.10        115.31         6.41 o                         
   0  13  11        106.55         97.07         4.64 o                         
   1  13  11         32.59         32.13         4.22 o                         
   2  13  11       1159.03       1190.21        14.79 o                         
   3  13  11        217.84        206.42         7.42 o                         
   4  13  11          0.01         -5.86         5.86 o                         
   5  13  11         58.58         30.78         6.86 o                         
  -5  14  11         11.28          5.97         6.08 o                         
  -4  14  11         22.95         21.05         5.18 o                         
  -3  14  11        103.94        105.19         8.01 o                         
  -2  14  11          5.57          4.40         4.40 o                         
  -1  14  11        161.02        182.62         8.13 o                         
   0  14  11        163.08        173.08         5.79 o                         
   1  14  11         45.19         42.84         4.26 o                         
   2  14  11          3.49          5.16         3.21 o                         
   3  14  11         99.80         95.04         4.50 o                         
   4  14  11        136.12        136.58         9.59 o                         
  -5  15  11         13.24         12.20         6.12 o                         
  -4  15  11          1.75          2.59         5.72 o                         
  -3  15  11         13.93          7.49         5.39 o                         
  -2  15  11        265.86        300.42        11.74 o                         
  -1  15  11        618.59        634.24        13.96 o                         
   0  15  11         13.75          9.10         2.38 o                         
   1  15  11        113.62        115.84         5.55 o                         
   2  15  11         57.96         61.36         5.24 o                         
   3  15  11        640.46        665.59        10.22 o                         
   4  15  11        365.69        363.88        17.30 o                         
  -4  16  11         86.77         89.17         8.65 o                         
  -3  16  11        759.85        826.15        19.58 o                         
  -2  16  11        248.13        258.02        12.40 o                         
  -1  16  11          7.48         17.36         5.12 o                         
   0  16  11        282.52        286.38        10.55 o                         
   1  16  11        423.97        425.30         9.51 o                         
   2  16  11        253.83        252.45         8.22 o                         
   3  16  11        318.52        280.14        15.37 o                         
  -3  17  11          0.17         -5.42         5.42 o                         
  -2  17  11        498.94        542.03        16.46 o                         
  -1  17  11        391.69        359.26        13.60 o                         
   0  17  11          8.72          8.36         4.96 o                         
   1  17  11          6.90         -2.29         6.64 o                         
   2  17  11          6.09          3.34         3.77 o                         
  -2  18  11         80.54         70.36         9.16 o                         
  -1  18  11         40.46         38.58         7.39 o                         
   0  18  11         38.54         49.43         7.09 o                         
   1  18  11         23.18         23.19         5.31 o                         
  -8   0  12         16.42         -8.96         8.96 o                         
  -7   0  12          5.36          0.66         9.65 o                         
  -6   0  12        189.53        253.38         7.30 o                         
  -5   0  12       4603.70       4491.38        49.25 o                         
  -4   0  12        567.94        538.86        11.65 o                         
  -3   0  12       1147.92       1157.86        16.61 o                         
  -2   0  12       1525.36       1492.84        20.62 o                         
  -1   0  12       3313.08       3232.06        35.52 o                         
   0   0  12       3911.44       3767.28        40.25 o                         
   1   0  12       2701.08       2635.48        33.82 o                         
   2   0  12        860.20        797.19        15.10 o                         
   3   0  12        565.50        626.11        13.83 o                         
   4   0  12        394.43        436.02        12.21 o                         
   5   0  12       1666.69       1621.18        27.32 o                         
   6   0  12        543.68        613.05        16.46 o                         
   7   0  12        107.42         99.88         8.47 o                         
  -8   1  12        248.66        243.15        18.92 o                         
  -7   1  12        428.09        449.15        14.66 o                         
  -6   1  12        376.50        387.43         7.64 o                         
  -5   1  12        594.43        575.45         8.68 o                         
  -4   1  12       3066.56       3110.90        24.61 o                         
  -3   1  12        208.37        199.94         5.39 o                         
  -2   1  12        179.45        166.06         4.95 o                         
  -1   1  12        780.08        770.88         9.83 o                         
   0   1  12        724.89        758.64        12.20 o                         
   1   1  12       1145.95       1091.29        13.04 o                         
   2   1  12       2515.70       2478.31        21.65 o                         
   3   1  12        604.27        602.72         9.57 o                         
   4   1  12          1.44          3.09         2.92 o                         
   5   1  12        418.71        374.13         9.03 o                         
   6   1  12        974.89        961.28        14.64 o                         
   7   1  12        871.17        913.36        14.67 o                         
  -8   2  12         11.18         18.23         9.49 o                         
  -7   2  12        142.86        154.00        10.03 o                         
  -6   2  12        387.41        364.76         7.00 o                         
  -5   2  12       1599.45       1543.60        13.93 o                         
  -4   2  12        251.06        244.71         5.68 o                         
  -3   2  12          0.44          4.57         2.33 o                         
  -2   2  12        369.91        339.02         6.96 o                         
  -1   2  12        369.26        367.45         6.79 o                         
   0   2  12        519.85        511.52         8.08 o                         
   1   2  12          1.92          0.50         2.59 o                         
   2   2  12       1245.50       1225.26        13.76 o                         
   3   2  12          4.10          0.93         2.86 o                         
   4   2  12        125.56        116.19         5.51 o                         
   5   2  12        107.08        124.53         6.85 o                         
   6   2  12        263.29        253.35         8.91 o                         
   7   2  12        308.32        323.01        11.51 o                         
  -8   3  12        325.15        348.56        14.46 o                         
  -7   3  12         80.51         84.28         6.33 o                         
  -6   3  12        120.77        163.11         5.29 o                         
  -5   3  12         20.69         23.49         2.48 o                         
  -4   3  12        890.50        917.93        13.68 o                         
  -3   3  12        376.94        397.35         7.14 o                         
  -2   3  12        264.32        250.03         5.83 o                         
  -1   3  12        112.74        137.33         4.64 o                         
   0   3  12         44.71         51.03         3.51 o                         
   1   3  12       1615.17       1620.64        16.62 o                         
   2   3  12        236.48        252.90         8.62 o                         
   3   3  12        703.27        730.78        11.00 o                         
   4   3  12         12.30         11.65         3.10 o                         
   5   3  12         52.11         48.75         4.31 o                         
   6   3  12        439.65        429.64        11.72 o                         
   7   3  12        248.37        246.46         9.23 o                         
  -8   4  12        220.41        285.80        24.01 o                         
  -7   4  12        109.05        103.28         5.23 o                         
  -6   4  12          0.39          0.16         2.35 o                         
  -5   4  12          1.05          3.25         1.85 o                         
  -4   4  12        476.17        444.65         7.92 o                         
  -3   4  12        699.04        686.56         9.46 o                         
  -2   4  12        114.49        114.25         4.53 o                         
  -1   4  12        715.09        719.04         9.68 o                         
   0   4  12       1020.63        986.10        11.87 o                         
   1   4  12         20.49          8.92         2.67 o                         
   2   4  12        241.18        227.66         6.15 o                         
   3   4  12        321.39        314.31         7.25 o                         
   4   4  12        204.44        228.19         7.39 o                         
   5   4  12         16.86          9.76         3.55 o                         
   6   4  12        269.58        260.71        11.78 o                         
   7   4  12          3.53         -5.96         5.96 o                         
  -8   5  12        622.83        646.39        23.02 o                         
  -7   5  12        240.01        238.80         9.06 o                         
  -6   5  12         48.08         49.82         4.64 o                         
  -5   5  12        129.01        118.41         4.20 o                         
  -4   5  12        144.76        157.22         6.37 o                         
  -3   5  12        539.45        535.08         9.02 o                         
  -2   5  12       1208.62       1160.18        13.63 o                         
  -1   5  12        689.44        674.46         9.42 o                         
   0   5  12        813.80        791.70        10.44 o                         
   1   5  12          7.74         10.41         2.78 o                         
   2   5  12       1136.39       1108.11        13.63 o                         
   3   5  12       4827.28       4753.33        34.23 o                         
   4   5  12        113.01        122.89         5.85 o                         
   5   5  12         80.17        104.50         5.01 o                         
   6   5  12         64.18         71.42         7.37 o                         
   7   5  12         10.45          6.87         6.36 o                         
  -8   6  12        111.63        105.73         5.98 o                         
  -7   6  12        313.75        318.96        10.97 o                         
  -6   6  12        840.32        867.60        12.76 o                         
  -5   6  12         85.02         85.54         4.01 o                         
  -4   6  12       1004.55        999.67        11.53 o                         
  -3   6  12         23.98         37.06         3.34 o                         
  -2   6  12       2056.34       2050.84        18.52 o                         
  -1   6  12       3238.26       3217.02        25.69 o                         
   0   6  12       1632.78       1618.67        16.13 o                         
   1   6  12        600.43        595.23         9.25 o                         
   2   6  12       2166.57       2133.14        20.99 o                         
   3   6  12         15.01         24.68         4.21 o                         
   4   6  12        590.08        616.54        10.01 o                         
   5   6  12        277.93        308.48        10.96 o                         
   6   6  12          0.51          6.10         5.11 o                         
   7   6  12          2.79         -5.31         7.50 o                         
  -8   7  12        311.44        313.73        16.07 o                         
  -7   7  12        504.26        503.24        12.46 o                         
  -6   7  12         56.34         59.14         5.61 o                         
  -5   7  12          0.08         -2.65         2.75 o                         
  -4   7  12          8.67         11.88         2.44 o                         
  -3   7  12        724.30        734.41        14.04 o                         
  -2   7  12       2113.21       2104.78        18.98 o                         
  -1   7  12         15.52         11.31         2.75 o                         
   0   7  12          2.27         -0.28         2.54 o                         
   1   7  12         56.77         54.45         3.99 o                         
   2   7  12        155.03        168.41         6.09 o                         
   3   7  12       1075.30       1109.20        16.48 o                         
   4   7  12         32.56         33.36         3.55 o                         
   5   7  12        812.56        797.02        18.14 o                         
   6   7  12        242.19        243.93        12.31 o                         
  -7   8  12        197.80        169.10         7.40 o                         
  -6   8  12        270.88        285.71         9.62 o                         
  -5   8  12        176.91        173.71         6.41 o                         
  -4   8  12        688.62        714.89         9.28 o                         
  -3   8  12        580.98        565.55         8.00 o                         
  -2   8  12        327.00        336.96         7.15 o                         
  -1   8  12         29.49         32.56         3.74 o                         
   0   8  12        958.10        983.96        16.79 o                         
   1   8  12         52.12         50.15         3.90 o                         
   2   8  12        158.86        160.75         5.78 o                         
   3   8  12        256.46        260.35         6.80 o                         
   4   8  12        370.90        412.05        14.87 o                         
   5   8  12        158.59        120.13         8.86 o                         
   6   8  12         94.72         88.42         9.00 o                         
  -7   9  12        165.96        190.07        10.23 o                         
  -6   9  12          3.78          3.86         2.64 o                         
  -5   9  12          0.12          4.19         3.73 o                         
  -4   9  12         46.96         37.69         4.66 o                         
  -3   9  12        230.81        244.37         7.08 o                         
  -2   9  12       2222.03       2169.77        18.66 o                         
  -1   9  12        134.94        134.01         5.05 o                         
   0   9  12        152.39        173.66         5.90 o                         
   1   9  12        524.58        523.99         9.18 o                         
   2   9  12        335.09        315.55         7.39 o                         
   3   9  12        110.05        124.59         5.55 o                         
   4   9  12          0.21         -3.36         4.44 o                         
   5   9  12        315.84        313.56        15.20 o                         
   6   9  12         29.26         33.27         9.64 o                         
  -7  10  12        222.11        221.81         9.13 o                         
  -6  10  12         23.25         20.24         5.38 o                         
  -5  10  12        435.49        420.11        12.04 o                         
  -4  10  12          2.48          4.92         3.41 o                         
  -3  10  12         10.92         10.17         3.60 o                         
  -2  10  12         85.29         95.57         6.64 o                         
  -1  10  12        429.13        430.97         7.50 o                         
   0  10  12        440.26        466.04         8.77 o                         
   1  10  12          4.75          9.09         3.17 o                         
   2  10  12        396.20        408.82         8.83 o                         
   3  10  12         54.36         59.78         4.28 o                         
   4  10  12        108.81        102.15         7.59 o                         
   5  10  12          5.08          3.32         6.63 o                         
   6  10  12         38.32         59.41         8.12 o                         
  -6  11  12        148.84        154.22         7.81 o                         
  -5  11  12         10.39          6.21         4.14 o                         
  -4  11  12        644.67        672.71        14.17 o                         
  -3  11  12         67.73         77.22         5.51 o                         
  -2  11  12          0.53         -1.02         3.35 o                         
  -1  11  12        514.09        553.49        11.04 o                         
   0  11  12          0.34          6.33         3.10 o                         
   1  11  12        143.89        159.65         7.65 o                         
   2  11  12        700.01        665.44        13.86 o                         
   3  11  12         19.43         18.83         3.16 o                         
   4  11  12         21.02         22.54         6.94 o                         
   5  11  12         28.49         26.10         8.34 o                         
  -6  12  12        127.43        124.56         7.64 o                         
  -5  12  12        420.79        466.77        14.42 o                         
  -4  12  12          7.29         11.84         4.70 o                         
  -3  12  12        799.40        852.76        16.31 o                         
  -2  12  12         79.68         90.89         6.86 o                         
  -1  12  12        742.45        786.69        14.56 o                         
   0  12  12       1086.84       1167.55        14.70 o                         
   1  12  12        501.91        497.81         9.77 o                         
   2  12  12        114.97        101.27         5.57 o                         
   3  12  12        197.75        227.37         6.86 o                         
   4  12  12         35.81         33.23         6.53 o                         
   5  12  12        725.61        772.17        19.66 o                         
  -6  13  12        289.32        344.58        17.96 o                         
  -5  13  12          5.80          2.83         5.65 o                         
  -4  13  12        798.44        789.85        18.33 o                         
  -3  13  12        246.07        242.66        10.15 o                         
  -2  13  12        196.20        194.74         9.33 o                         
  -1  13  12       1018.58       1060.69        17.60 o                         
   0  13  12         42.53         45.52         3.93 o                         
   1  13  12         75.31         69.94         4.84 o                         
   2  13  12        716.56        721.49        12.16 o                         
   3  13  12          0.97         -1.05         3.44 o                         
   4  13  12        134.51        141.60         9.65 o                         
  -5  14  12        401.39        479.87        19.06 o                         
  -4  14  12        189.36        207.01        10.86 o                         
  -3  14  12        108.93         99.29         8.08 o                         
  -2  14  12         78.74         77.85         6.86 o                         
  -1  14  12          5.89          6.51         4.34 o                         
   0  14  12        268.37        280.47         6.81 o                         
   1  14  12         26.62         23.83         4.06 o                         
   2  14  12         16.56         17.98         3.70 o                         
   3  14  12        237.00        234.31         9.19 o                         
   4  14  12          3.36          0.03         5.36 o                         
  -5  15  12         19.54          6.78        11.24 o                         
  -4  15  12        163.23        176.86        10.93 o                         
  -3  15  12         73.60         74.92         9.06 o                         
  -2  15  12         38.22         32.94         5.87 o                         
  -1  15  12         76.99         85.44         7.17 o                         
   0  15  12         12.37          6.22         2.81 o                         
   1  15  12        598.35        602.01        13.13 o                         
   2  15  12        291.80        287.57        11.59 o                         
   3  15  12         43.56         43.31         5.50 o                         
  -4  16  12          1.79         -5.13         5.13 o                         
  -3  16  12        224.35        217.37        11.49 o                         
  -2  16  12        110.18        104.68         8.56 o                         
  -1  16  12          6.61          0.64         4.84 o                         
   0  16  12        355.62        369.38        15.09 o                         
   1  16  12        249.91        241.75        11.23 o                         
   2  16  12         21.74         15.82         3.98 o                         
   3  16  12          1.22        -11.32        11.32 o                         
  -3  17  12         30.86         21.33         6.45 o                         
  -2  17  12         42.64         52.69         8.11 o                         
  -1  17  12          0.14          8.08         5.92 o                         
   0  17  12        110.52        114.41         8.43 o                         
   1  17  12          5.49         -2.42         3.70 o                         
  -8   1  13        262.11        272.01        16.17 o                         
  -7   1  13         83.10         84.78         8.25 o                         
  -6   1  13         62.72         54.92         4.34 o                         
  -5   1  13          0.11         -1.04         2.13 o                         
  -4   1  13        107.71        119.90         4.88 o                         
  -3   1  13        116.75        107.57         4.71 o                         
  -2   1  13         58.17         53.07         3.72 o                         
  -1   1  13        121.79        111.68         4.78 o                         
   0   1  13        253.84        257.29         6.26 o                         
   1   1  13          0.65         -2.65         2.65 o                         
   2   1  13          0.21         -2.77         2.77 o                         
   3   1  13          2.27          2.27         2.84 o                         
   4   1  13        146.52        156.76         6.60 o                         
   5   1  13         30.15         32.97         4.50 o                         
   6   1  13        156.66        152.90         7.04 o                         
   7   1  13         22.97         25.36         4.59 o                         
  -8   2  13          0.33         -1.16         6.84 o                         
  -7   2  13        360.38        357.67        13.25 o                         
  -6   2  13        420.22        401.52         8.10 o                         
  -5   2  13        402.28        402.84         7.48 o                         
  -4   2  13       1775.38       1720.46        16.14 o                         
  -3   2  13       1283.47       1218.95        13.44 o                         
  -2   2  13       2089.46       2105.99        18.96 o                         
  -1   2  13        960.44        968.52        11.70 o                         
   0   2  13       1216.57       1255.47        13.83 o                         
   1   2  13        274.81        278.39         6.74 o                         
   2   2  13         26.77         23.04         3.33 o                         
   3   2  13       1423.93       1415.94        16.09 o                         
   4   2  13         41.74         44.03         4.28 o                         
   5   2  13         75.60         63.94         4.93 o                         
   6   2  13          8.77         11.38         4.02 o                         
   7   2  13        185.37        152.40        13.87 o                         
  -8   3  13        216.80        235.91        16.46 o                         
  -7   3  13          3.47         -0.87         2.32 o                         
  -6   3  13         23.46         25.58         3.76 o                         
  -5   3  13       2186.63       2167.59        18.85 o                         
  -4   3  13       1360.64       1371.32        14.55 o                         
  -3   3  13       4146.22       4032.29        30.61 o                         
  -2   3  13         18.64         12.83         2.74 o                         
  -1   3  13        209.99        201.83         5.44 o                         
   0   3  13       2081.42       2157.73        19.64 o                         
   1   3  13       1242.99       1259.68        14.16 o                         
   2   3  13       1171.18       1190.65        14.68 o                         
   3   3  13        505.98        519.52         9.92 o                         
   4   3  13         35.81         32.54         3.98 o                         
   5   3  13         14.98         24.01         4.54 o                         
   6   3  13         10.60         13.83         3.90 o                         
   7   3  13         35.19         28.43         7.10 o                         
  -8   4  13          6.08          3.49         5.76 o                         
  -7   4  13         69.97         78.00         5.42 o                         
  -6   4  13        653.95        667.52        16.46 o                         
  -5   4  13        804.59        799.47        10.43 o                         
  -4   4  13        152.27        136.23         5.42 o                         
  -3   4  13        639.59        613.30         9.61 o                         
  -2   4  13       4298.69       4232.62        31.78 o                         
  -1   4  13        754.85        733.36        10.34 o                         
   0   4  13        466.64        467.25         8.22 o                         
   1   4  13         66.74         58.32         4.05 o                         
   2   4  13        931.94        913.02        12.24 o                         
   3   4  13       1147.57       1164.10        16.76 o                         
   4   4  13        428.58        437.81        10.48 o                         
   5   4  13         19.11         17.12         4.33 o                         
   6   4  13          7.72          4.57         3.18 o                         
  -8   5  13        154.06        180.04        21.84 o                         
  -7   5  13        164.78        167.20         7.34 o                         
  -6   5  13        184.48        183.69         7.56 o                         
  -5   5  13          5.08          3.69         2.49 o                         
  -4   5  13         34.48         27.80         3.10 o                         
  -3   5  13        208.17        196.86         6.74 o                         
  -2   5  13        279.64        253.37         6.32 o                         
  -1   5  13        950.74        913.86        11.56 o                         
   0   5  13        724.13        686.70         9.99 o                         
   1   5  13        383.80        366.35         7.68 o                         
   2   5  13         16.71         19.47         3.28 o                         
   3   5  13         36.61         42.02         4.47 o                         
   4   5  13        481.36        491.77         9.61 o                         
   5   5  13        385.74        382.49         9.90 o                         
   6   5  13        101.39         94.46         8.59 o                         
  -8   6  13         39.94         26.35         4.21 o                         
  -7   6  13          1.51          0.47         4.22 o                         
  -6   6  13        103.70         94.34         5.73 o                         
  -5   6  13         16.18         13.83         2.95 o                         
  -4   6  13        159.36        175.09         5.41 o                         
  -3   6  13         67.45         68.08         4.44 o                         
  -2   6  13       1270.79       1211.94        14.44 o                         
  -1   6  13        177.45        171.77         5.74 o                         
   0   6  13         40.71         43.84         3.65 o                         
   1   6  13          0.02         -2.64         2.64 o                         
   2   6  13        180.41        190.37         6.40 o                         
   3   6  13          7.35          4.92         3.50 o                         
   4   6  13        125.46        102.29         5.22 o                         
   5   6  13          0.19          0.64         2.46 o                         
   6   6  13         17.95         20.42         7.52 o                         
  -7   7  13        274.32        272.43         8.83 o                         
  -6   7  13         98.28         76.50         4.57 o                         
  -5   7  13          6.83          5.19         3.20 o                         
  -4   7  13        143.60        127.09         5.28 o                         
  -3   7  13        148.73        146.21         5.24 o                         
  -2   7  13        159.12        169.52         6.60 o                         
  -1   7  13          0.63          0.35         2.64 o                         
   0   7  13          5.08          2.69         2.93 o                         
   1   7  13         19.58         20.90         3.40 o                         
   2   7  13        179.06        193.10         7.06 o                         
   3   7  13        113.58        122.71         6.12 o                         
   4   7  13          4.40          4.36         3.31 o                         
   5   7  13        132.64        143.22         9.64 o                         
   6   7  13         97.33        130.61         9.69 o                         
  -7   8  13         20.00         13.89         4.08 o                         
  -6   8  13        527.30        533.09        11.10 o                         
  -5   8  13        236.03        232.29         6.52 o                         
  -4   8  13         31.87         34.47         3.29 o                         
  -3   8  13         19.57         18.50         3.03 o                         
  -2   8  13        719.04        747.40        10.96 o                         
  -1   8  13        781.51        771.84        11.63 o                         
   0   8  13        231.39        231.41         6.43 o                         
   1   8  13         12.38         18.75         3.41 o                         
   2   8  13        409.05        403.11         8.61 o                         
   3   8  13         45.17         46.58         5.46 o                         
   4   8  13        282.46        282.86         7.06 o                         
   5   8  13         17.52         19.79         6.47 o                         
   6   8  13         49.67         49.54         8.48 o                         
  -7   9  13        127.06        121.95         7.25 o                         
  -6   9  13         48.32         59.92         5.65 o                         
  -5   9  13        673.43        705.45        11.21 o                         
  -4   9  13       1149.64       1180.67        19.29 o                         
  -3   9  13        504.04        520.98        11.48 o                         
  -2   9  13        252.38        228.79         6.70 o                         
  -1   9  13          0.16         -1.55         2.61 o                         
   0   9  13        947.81        948.56        12.43 o                         
   1   9  13        900.89        941.62        12.68 o                         
   2   9  13          5.94          1.06         3.29 o                         
   3   9  13          0.50         -1.92         2.88 o                         
   4   9  13          7.24          5.43         5.36 o                         
   5   9  13         67.92         68.47         9.07 o                         
   6   9  13        176.30        182.67        11.48 o                         
  -7  10  13         77.88         64.70         5.00 o                         
  -6  10  13        739.12        700.08        19.04 o                         
  -5  10  13        362.29        355.16        11.06 o                         
  -4  10  13          3.28         -1.74         3.95 o                         
  -3  10  13        296.35        282.07        10.11 o                         
  -2  10  13        245.45        236.33         8.87 o                         
  -1  10  13       1475.64       1498.68        16.70 o                         
   0  10  13         13.45         15.36         3.48 o                         
   1  10  13        453.17        481.98        10.21 o                         
   2  10  13        746.87        733.23        16.51 o                         
   3  10  13         13.91          9.68         3.21 o                         
   4  10  13        246.06        206.22        11.08 o                         
   5  10  13         11.06         -4.96         9.74 o                         
  -6  11  13         85.03         90.17         7.95 o                         
  -5  11  13         29.57         17.19         4.91 o                         
  -4  11  13        223.02        230.96         9.91 o                         
  -3  11  13         23.82         11.93         4.64 o                         
  -2  11  13         36.45         43.42         5.43 o                         
  -1  11  13          0.98          2.08         2.67 o                         
   0  11  13        888.09        879.41        13.12 o                         
   1  11  13        630.12        609.09        11.17 o                         
   2  11  13         38.26         46.92         5.00 o                         
   3  11  13        179.51        178.64         6.27 o                         
   4  11  13         84.28         96.34         9.01 o                         
   5  11  13        299.81        290.89        13.77 o                         
  -6  12  13        160.58        143.10        10.19 o                         
  -5  12  13        134.71        121.18         8.03 o                         
  -4  12  13        105.72         97.07         7.47 o                         
  -3  12  13        172.32        163.27         9.13 o                         
  -2  12  13          6.63          0.11         3.12 o                         
  -1  12  13        524.59        548.79        12.79 o                         
   0  12  13         50.97         41.87         4.58 o                         
   1  12  13        352.55        330.54         8.77 o                         
   2  12  13        313.10        299.99         9.06 o                         
   3  12  13         10.82          3.83         3.81 o                         
   4  12  13         92.37         69.30         8.50 o                         
  -5  13  13         47.71         57.18         6.42 o                         
  -4  13  13         52.26         50.90         7.38 o                         
  -3  13  13         10.24          4.67         4.70 o                         
  -2  13  13          1.68         -2.35         3.65 o                         
  -1  13  13         29.40         41.16         5.44 o                         
   0  13  13         29.77         44.86         3.98 o                         
   1  13  13        130.16        113.66         5.92 o                         
   2  13  13          0.11          1.79         3.46 o                         
   3  13  13          2.33         -1.56         3.16 o                         
   4  13  13        101.83         97.60         8.29 o                         
  -5  14  13          0.50         -2.78         5.83 o                         
  -4  14  13         25.21         15.82         5.70 o                         
  -3  14  13        129.09        133.45        11.22 o                         
  -2  14  13         90.16        107.20         8.26 o                         
  -1  14  13          4.82          4.80         5.09 o                         
   0  14  13          0.13         -2.40         3.73 o                         
   1  14  13          3.81         -3.15         3.15 o                         
   2  14  13          0.14          0.41         4.00 o                         
   3  14  13        376.62        384.80        11.90 o                         
  -4  15  13        505.16        525.99        14.85 o                         
  -3  15  13        375.32        380.43        12.68 o                         
  -2  15  13         77.97         75.85         7.94 o                         
  -1  15  13        187.28        187.08        10.75 o                         
   0  15  13         71.58         71.73         4.59 o                         
   1  15  13        330.23        355.71        13.20 o                         
   2  15  13        147.66        176.92         7.25 o                         
   3  15  13        101.55         95.02         9.03 o                         
  -3  16  13         74.93         57.21         7.46 o                         
  -2  16  13        451.95        472.81        16.19 o                         
  -1  16  13         47.90         42.21         6.97 o                         
   0  16  13          4.55         -4.69         4.69 o                         
   1  16  13         32.09          8.81         4.20 o                         
   2  16  13        109.18        119.74         6.77 o                         
  -1  17  13        206.59        177.79        10.99 o                         
   0  17  13         50.50         40.49         6.92 o                         
  -8   0  14        209.35        208.27        19.85 o                         
  -7   0  14        670.56        717.45        50.40 o                         
  -6   0  14       1110.51       1103.14        22.46 o                         
  -5   0  14          0.19          1.51         4.76 o                         
  -4   0  14         10.02          9.25         3.86 o                         
  -3   0  14          4.51         -1.12         3.40 o                         
  -2   0  14       1593.55       1592.74        23.00 o                         
  -1   0  14       4561.41       4473.76        47.55 o                         
   0   0  14         13.89         35.15         4.91 o                         
   1   0  14        568.53        584.35        13.67 o                         
   2   0  14         18.99          8.58         4.59 o                         
   3   0  14        355.72        393.28        12.51 o                         
   4   0  14         65.71         86.93         8.48 o                         
   5   0  14        105.93        107.21         8.92 o                         
   6   0  14       1262.85       1226.42        25.01 o                         
  -8   1  14         15.63         19.48         8.37 o                         
  -7   1  14          0.26         -3.48         6.12 o                         
  -6   1  14        662.82        675.61        12.55 o                         
  -5   1  14        867.53        903.18        16.56 o                         
  -4   1  14        292.59        291.92         6.81 o                         
  -3   1  14         87.32         87.21         4.55 o                         
  -2   1  14          2.81         -0.59         2.69 o                         
  -1   1  14       1283.13       1267.37        14.14 o                         
   0   1  14       2392.04       2320.71        21.52 o                         
   1   1  14        110.55        114.79         5.25 o                         
   2   1  14        578.90        564.07         9.86 o                         
   3   1  14       1021.62        970.28        13.82 o                         
   4   1  14        224.08        234.33         8.31 o                         
   5   1  14       1281.86       1295.85        22.37 o                         
   6   1  14         41.74         51.96         5.03 o                         
  -8   2  14         79.80         63.14         9.48 o                         
  -7   2  14         47.78         50.76         4.60 o                         
  -6   2  14        108.50        105.01         5.45 o                         
  -5   2  14        413.88        405.70         9.26 o                         
  -4   2  14         29.14         35.31         3.36 o                         
  -3   2  14        363.70        358.34         7.44 o                         
  -2   2  14        102.31        112.48         5.04 o                         
  -1   2  14        245.80        229.65         6.30 o                         
   0   2  14       1279.31       1296.76        14.56 o                         
   1   2  14       4739.19       4653.11        36.07 o                         
   2   2  14        516.88        505.84         9.26 o                         
   3   2  14        913.73        886.70        12.70 o                         
   4   2  14        283.51        267.47         8.75 o                         
   5   2  14         20.19         13.94         4.14 o                         
   6   2  14        927.85        974.27        21.04 o                         
  -8   3  14         35.78         15.00         7.70 o                         
  -7   3  14         96.10        102.90         5.94 o                         
  -6   3  14         41.18         45.57         4.13 o                         
  -5   3  14        176.14        164.62         6.98 o                         
  -4   3  14        310.10        299.64         7.10 o                         
  -3   3  14         40.94         45.61         3.72 o                         
  -2   3  14        781.16        798.54        11.03 o                         
  -1   3  14         92.67         96.76         4.66 o                         
   0   3  14        736.73        738.98        10.74 o                         
   1   3  14          0.74         -0.46         2.73 o                         
   2   3  14        504.25        486.72         9.18 o                         
   3   3  14         72.42         66.04         4.92 o                         
   4   3  14         11.33         15.61         4.48 o                         
   5   3  14        278.33        287.19         8.67 o                         
   6   3  14         24.11         12.26         4.47 o                         
  -8   4  14        117.29        114.68        17.27 o                         
  -7   4  14         60.79         58.90         7.55 o                         
  -6   4  14         74.12         67.90         4.72 o                         
  -5   4  14        798.04        806.40        12.53 o                         
  -4   4  14        138.12        138.02         5.43 o                         
  -3   4  14         15.11         20.07         3.37 o                         
  -2   4  14        105.15        107.48         5.08 o                         
  -1   4  14       1112.56       1104.23        13.23 o                         
   0   4  14        125.85        141.30         5.63 o                         
   1   4  14         93.03         92.14         4.91 o                         
   2   4  14       1447.21       1405.05        17.39 o                         
   3   4  14        148.67        169.66         7.03 o                         
   4   4  14         53.77         49.67         4.85 o                         
   5   4  14         76.80         72.39         5.27 o                         
   6   4  14         12.90          9.69         4.83 o                         
  -7   5  14         70.62         88.19        10.00 o                         
  -6   5  14         58.48         52.34         4.60 o                         
  -5   5  14          3.15          5.79         3.33 o                         
  -4   5  14       2207.52       2242.80        24.30 o                         
  -3   5  14        547.44        545.40         9.17 o                         
  -2   5  14        274.19        291.16         7.92 o                         
  -1   5  14         28.47         31.41         3.67 o                         
   0   5  14         38.56         36.33         4.03 o                         
   1   5  14         88.23         94.10         5.05 o                         
   2   5  14         26.51         27.51         3.71 o                         
   3   5  14       1367.02       1369.27        15.76 o                         
   4   5  14        673.40        690.58        13.43 o                         
   5   5  14        103.06         90.98         6.68 o                         
   6   5  14          8.83          9.58         3.83 o                         
  -7   6  14         49.95         58.36         5.67 o                         
  -6   6  14         14.47         14.74         2.89 o                         
  -5   6  14        504.91        495.52        10.39 o                         
  -4   6  14         61.90         60.71         4.26 o                         
  -3   6  14       1023.57       1009.86        12.55 o                         
  -2   6  14       1644.63       1639.42        17.79 o                         
  -1   6  14        288.65        307.35         7.70 o                         
   0   6  14        115.56        117.46         5.30 o                         
   1   6  14         33.36         33.46         3.71 o                         
   2   6  14       2298.88       2266.79        21.83 o                         
   3   6  14        436.15        452.73        10.39 o                         
   4   6  14        104.49        114.44         6.23 o                         
   5   6  14        115.29        117.60         5.53 o                         
   6   6  14        103.78        107.09         9.21 o                         
  -7   7  14         44.13         79.80         6.89 o                         
  -6   7  14          4.87          2.36         3.28 o                         
  -5   7  14        238.20        245.30        10.23 o                         
  -4   7  14        702.56        713.90        13.70 o                         
  -3   7  14        303.97        287.21         6.84 o                         
  -2   7  14        421.13        411.47         8.28 o                         
  -1   7  14        646.82        619.71        10.03 o                         
   0   7  14         75.99         87.39         4.84 o                         
   1   7  14        608.03        640.65        10.45 o                         
   2   7  14         19.61         20.08         3.90 o                         
   3   7  14       1138.43       1143.94        15.92 o                         
   4   7  14        867.22        853.70        13.91 o                         
   5   7  14          3.26          8.59         5.59 o                         
   6   7  14         33.98         16.06         6.62 o                         
  -7   8  14          1.09         -4.36         4.36 o                         
  -6   8  14          6.69          7.61         3.23 o                         
  -5   8  14        421.77        433.66         8.78 o                         
  -4   8  14        103.81        104.02         5.05 o                         
  -3   8  14        644.40        667.32        11.09 o                         
  -2   8  14        763.47        761.74        10.84 o                         
  -1   8  14         31.75         39.12         3.83 o                         
   0   8  14         47.72         52.70         4.17 o                         
   1   8  14        172.53        178.19         6.84 o                         
   2   8  14       1117.23       1159.30        19.35 o                         
   3   8  14        382.85        398.91        10.41 o                         
   4   8  14        195.31        195.99        11.41 o                         
   5   8  14        195.41        196.17        11.41 o                         
  -7   9  14         38.85         48.90         7.25 o                         
  -6   9  14          2.22         -0.67         2.70 o                         
  -5   9  14          0.29         -1.90         3.89 o                         
  -4   9  14        152.17        180.65         8.93 o                         
  -3   9  14          4.20          2.79         2.37 o                         
  -2   9  14        214.92        216.49         6.52 o                         
  -1   9  14        427.95        422.35        10.39 o                         
   0   9  14        145.50        167.18         7.20 o                         
   1   9  14        558.09        564.32        10.93 o                         
   2   9  14        188.26        195.52         7.40 o                         
   3   9  14         69.25         83.15         5.23 o                         
   4   9  14        226.21        228.72         7.78 o                         
   5   9  14         19.31         16.89         9.11 o                         
  -6  10  14          2.25          0.11         3.92 o                         
  -5  10  14        243.79        235.81        12.23 o                         
  -4  10  14         74.39         74.63         6.70 o                         
  -3  10  14         61.65         74.85         8.51 o                         
  -2  10  14         61.09         55.83         3.64 o                         
  -1  10  14        266.11        256.88         7.75 o                         
   0  10  14        593.78        652.43        11.61 o                         
   1  10  14        223.83        243.34         7.83 o                         
   2  10  14         30.52         23.77         6.26 o                         
   3  10  14         24.22         19.62         4.35 o                         
   4  10  14        386.57        391.76        26.11 o                         
   5  10  14         40.11         27.02         6.99 o                         
  -6  11  14        116.20        105.46         7.52 o                         
  -5  11  14        505.23        508.87        13.70 o                         
  -4  11  14         21.85         15.28         5.02 o                         
  -3  11  14          0.28          2.86         4.55 o                         
  -2  11  14          6.34          5.26         5.04 o                         
  -1  11  14       1042.34       1049.33        14.09 o                         
   0  11  14        554.70        556.71        10.77 o                         
   1  11  14        441.21        431.22         9.91 o                         
   2  11  14         48.48         36.35         4.88 o                         
   3  11  14         39.76         43.60         4.34 o                         
   4  11  14          3.06          4.48         5.46 o                         
  -5  12  14         15.54         19.10         5.24 o                         
  -4  12  14        479.98        483.66        16.27 o                         
  -3  12  14         22.72         16.43         6.20 o                         
  -2  12  14       1348.44       1350.38        24.93 o                         
  -1  12  14       1409.99       1448.11        17.00 o                         
   0  12  14         93.65         91.75         5.28 o                         
   1  12  14        214.40        213.39         7.39 o                         
   2  12  14         27.89         24.29         4.28 o                         
   3  12  14         49.63         52.18         4.31 o                         
   4  12  14        105.99        117.89         9.40 o                         
  -5  13  14        349.30        330.34        17.23 o                         
  -4  13  14          6.62         -0.85         5.15 o                         
  -3  13  14         48.71         40.66         6.68 o                         
  -2  13  14         65.93         68.22         7.94 o                         
  -1  13  14       1338.25       1372.05        23.68 o                         
   0  13  14       1685.31       1664.08        34.58 o                         
   1  13  14        373.51        373.73         8.94 o                         
   2  13  14         37.78         38.71         4.46 o                         
   3  13  14         31.07         21.45         4.62 o                         
  -4  14  14        107.78        110.86         9.84 o                         
  -3  14  14         16.08          7.02         6.54 o                         
  -2  14  14        198.04        189.32        12.74 o                         
  -1  14  14        114.39        133.05         9.96 o                         
   0  14  14        118.92        133.67         6.12 o                         
   1  14  14       1163.79       1178.08        17.15 o                         
   2  14  14        690.38        706.93        12.45 o                         
   3  14  14         62.93         64.74         6.64 o                         
  -3  15  14         13.32          7.48         6.12 o                         
  -2  15  14        147.14        140.91         9.77 o                         
  -1  15  14        153.57        153.29        10.77 o                         
   0  15  14        308.73        309.76         8.70 o                         
   1  15  14         34.99         45.55         4.99 o                         
   2  15  14         13.47         12.55         4.28 o                         
  -2  16  14        113.97        108.07         9.52 o                         
  -1  16  14        370.92        395.19        14.72 o                         
   0  16  14         64.47         74.65         9.64 o                         
   1  16  14          0.85         -4.55         4.55 o                         
  -7   1  15         60.86         63.03         4.19 o                         
  -6   1  15          4.92          2.87         3.57 o                         
  -5   1  15        222.00        226.94         9.09 o                         
  -4   1  15        178.53        170.55         9.68 o                         
  -3   1  15       1856.42       1872.46        18.58 o                         
  -2   1  15       1063.71       1037.32        15.94 o                         
  -1   1  15       1206.67       1197.97        14.26 o                         
   0   1  15        659.99        628.95        10.23 o                         
   1   1  15          4.16          6.40         3.48 o                         
   2   1  15         61.28         61.53         4.63 o                         
   3   1  15        571.11        598.06        11.74 o                         
   4   1  15        451.01        464.57        11.16 o                         
   5   1  15         14.92         22.33         4.53 o                         
   6   1  15          8.93          5.16         3.86 o                         
  -7   2  15         46.18         45.75         5.35 o                         
  -6   2  15        259.45        252.81        10.17 o                         
  -5   2  15         86.23        103.08         6.32 o                         
  -4   2  15        573.55        540.01        13.80 o                         
  -3   2  15        364.27        356.81         7.82 o                         
  -2   2  15        170.91        171.36         8.41 o                         
  -1   2  15          7.23          5.39         3.24 o                         
   0   2  15        176.14        201.15         6.57 o                         
   1   2  15          2.42          2.27         3.23 o                         
   2   2  15        614.33        645.89        10.74 o                         
   3   2  15         22.28         17.15         3.88 o                         
   4   2  15        149.41        147.22         7.31 o                         
   5   2  15         42.82         45.66         5.17 o                         
   6   2  15         72.43         73.84         5.73 o                         
  -7   3  15        389.78        387.42         9.91 o                         
  -6   3  15        807.37        768.26        16.10 o                         
  -5   3  15        350.01        339.24         8.98 o                         
  -4   3  15        527.76        478.10        10.87 o                         
  -3   3  15        124.98        122.32         5.53 o                         
  -2   3  15         79.70         90.24         5.00 o                         
  -1   3  15        547.54        576.65        13.23 o                         
   0   3  15         81.52         89.01         5.20 o                         
   1   3  15         18.27         20.67         3.99 o                         
   2   3  15        133.83        131.34         6.46 o                         
   3   3  15        669.56        658.49        11.59 o                         
   4   3  15        302.66        268.80         8.96 o                         
   5   3  15         33.13         21.93         4.67 o                         
   6   3  15        165.35        207.15        10.80 o                         
  -7   4  15          0.44         -0.48         5.10 o                         
  -6   4  15         89.72         95.71         5.67 o                         
  -5   4  15        810.64        863.22        13.93 o                         
  -4   4  15        192.00        195.84         7.74 o                         
  -3   4  15       1014.58        996.32        13.90 o                         
  -2   4  15        524.69        497.78         9.04 o                         
  -1   4  15         54.23         54.02         4.20 o                         
   0   4  15        471.29        488.17         9.17 o                         
   1   4  15        748.33        773.78        11.09 o                         
   2   4  15        642.08        627.86        16.02 o                         
   3   4  15         34.98         26.76         4.08 o                         
   4   4  15         34.98         45.53         5.10 o                         
   5   4  15        237.61        225.90         8.52 o                         
   6   4  15        103.89        112.19         6.62 o                         
  -7   5  15         12.49          7.19         3.39 o                         
  -6   5  15        197.75        197.22         9.54 o                         
  -5   5  15         57.52         65.65         4.99 o                         
  -4   5  15         35.15         40.78         4.87 o                         
  -3   5  15        149.82        142.89         5.90 o                         
  -2   5  15        541.18        527.74        10.00 o                         
  -1   5  15        278.05        268.32         7.33 o                         
   0   5  15        249.54        223.62         6.92 o                         
   1   5  15         70.62         68.43         4.68 o                         
   2   5  15        105.60        108.53         5.95 o                         
   3   5  15        318.50        345.19         8.82 o                         
   4   5  15        139.38        153.16         7.49 o                         
   5   5  15         66.48         69.05         5.71 o                         
   6   5  15          5.26          4.17         4.36 o                         
  -7   6  15          0.23          0.56         4.06 o                         
  -6   6  15         46.66         87.04         6.27 o                         
  -5   6  15         90.27         87.19         5.29 o                         
  -4   6  15        163.38        159.49         8.47 o                         
  -3   6  15        105.41        105.13         5.78 o                         
  -2   6  15         10.67         12.10         3.39 o                         
  -1   6  15        322.85        327.21         7.95 o                         
   0   6  15          3.07         15.96         3.14 o                         
   1   6  15         40.91         33.03         4.25 o                         
   2   6  15         44.71         54.75         4.77 o                         
   3   6  15          9.64         34.41         4.40 o                         
   4   6  15          6.77         10.75         3.89 o                         
   5   6  15          3.16         -2.28         3.89 o                         
  -7   7  15          3.35         -3.88         3.88 o                         
  -6   7  15          3.55         -2.79         2.79 o                         
  -5   7  15         24.09         25.65         3.81 o                         
  -4   7  15         28.80         27.89         4.03 o                         
  -3   7  15          0.10          0.14         3.45 o                         
  -2   7  15         24.29         28.66         4.00 o                         
  -1   7  15        131.49        133.08         6.86 o                         
   0   7  15         49.77         55.16         4.65 o                         
   1   7  15        299.56        319.51         8.63 o                         
   2   7  15        201.03        203.94         7.70 o                         
   3   7  15        104.19         94.97         5.81 o                         
   4   7  15        229.46        223.58        11.02 o                         
   5   7  15         14.82         20.79         6.72 o                         
  -6   8  15         91.40         89.33         5.03 o                         
  -5   8  15        427.67        418.70        12.14 o                         
  -4   8  15         52.38         56.34         4.58 o                         
  -3   8  15         35.98         32.39         4.12 o                         
  -2   8  15         94.79         92.54         5.37 o                         
  -1   8  15        602.79        612.69        12.36 o                         
   0   8  15         60.82         71.58         5.55 o                         
   1   8  15        668.38        694.12        12.32 o                         
   2   8  15          3.26         10.00         3.81 o                         
   3   8  15        189.67        199.68        11.57 o                         
   4   8  15         21.85         25.14         5.24 o                         
   5   8  15        199.59        227.77        12.97 o                         
  -6   9  15        598.62        627.66        11.62 o                         
  -5   9  15        235.91        242.81         6.07 o                         
  -4   9  15          8.85          7.67         3.50 o                         
  -3   9  15          0.97         -0.78         3.48 o                         
  -2   9  15         42.93         44.85         4.47 o                         
  -1   9  15        256.17        261.99         7.80 o                         
   0   9  15        390.96        427.20        10.16 o                         
   1   9  15         81.55         87.58         5.87 o                         
   2   9  15         51.17         52.38         4.76 o                         
   3   9  15         64.09        121.16         6.14 o                         
   4   9  15        242.04        241.29         8.25 o                         
   5   9  15          0.03         -6.17         6.17 o                         
  -6  10  15          0.69         -2.85         5.40 o                         
  -5  10  15        350.37        360.25        14.03 o                         
  -4  10  15        111.85        114.74         7.82 o                         
  -3  10  15         22.04         18.77         5.58 o                         
  -2  10  15        147.19        127.59         7.08 o                         
  -1  10  15          9.49         15.63         4.19 o                         
   0  10  15        472.47        533.01        10.89 o                         
   1  10  15        190.67        199.47         7.97 o                         
   2  10  15         17.73         16.14         5.12 o                         
   3  10  15        101.32        100.40         8.05 o                         
   4  10  15         78.92         68.63         9.29 o                         
  -5  11  15          1.50          6.86         5.15 o                         
  -4  11  15        299.73        326.25        16.47 o                         
  -3  11  15        410.94        409.17        13.21 o                         
  -2  11  15        606.19        600.25        17.85 o                         
  -1  11  15        650.47        659.86        12.09 o                         
   0  11  15        481.84        482.95        12.13 o                         
   1  11  15         54.84         43.60         4.90 o                         
   2  11  15         48.68         45.64         4.83 o                         
   3  11  15        200.60        236.15         9.31 o                         
   4  11  15        499.78        510.57        17.83 o                         
  -5  12  15         52.34         43.67         6.45 o                         
  -4  12  15          1.10         -0.55         4.71 o                         
  -3  12  15          0.32         15.91         6.82 o                         
  -2  12  15         55.39         67.10         7.51 o                         
  -1  12  15          6.64          3.63         2.87 o                         
   0  12  15        303.60        304.92         9.70 o                         
   1  12  15          6.96          6.44         3.98 o                         
   2  12  15         18.98         17.58         4.23 o                         
   3  12  15        103.91         93.37         6.51 o                         
  -4  13  15         33.13         30.74         6.71 o                         
  -3  13  15        304.97        259.52        12.21 o                         
  -2  13  15         86.42         68.87        11.56 o                         
  -1  13  15         76.96         82.71         7.82 o                         
   0  13  15         52.13         51.01         5.01 o                         
   1  13  15         23.10         23.51         4.39 o                         
   2  13  15          0.10         -2.85         4.20 o                         
   3  13  15         64.04         50.47         4.66 o                         
  -4  14  15        149.84        143.65        12.21 o                         
  -3  14  15         73.73         71.51         7.51 o                         
  -2  14  15         19.50          5.63         6.49 o                         
  -1  14  15         29.94         24.00         6.21 o                         
   0  14  15          7.84         -0.16         5.11 o                         
   1  14  15         40.88         45.86         5.08 o                         
   2  14  15         13.93         14.99         4.33 o                         
  -2  15  15         24.04         35.07         6.84 o                         
  -1  15  15         28.83         16.09         7.01 o                         
   0  15  15         25.90         16.75         5.83 o                         
   1  15  15          0.04          2.16         4.18 o                         
  -7   0  16         94.15         75.20        10.13 o                         
  -6   0  16       1790.43       1696.58        42.10 o                         
  -5   0  16        277.23        267.49        17.59 o                         
  -4   0  16        479.69        486.94        16.52 o                         
  -3   0  16        674.46        688.07        16.99 o                         
  -2   0  16         19.98         20.38         5.25 o                         
  -1   0  16       3326.39       3096.91        41.31 o                         
   0   0  16        534.67        539.06        15.73 o                         
   1   0  16        381.79        376.90        12.11 o                         
   2   0  16        437.97        427.32        14.56 o                         
   3   0  16         44.66         34.29         6.45 o                         
   4   0  16       1281.98       1308.62        26.13 o                         
   5   0  16       1147.20       1185.46        45.03 o                         
  -7   1  16        416.17        389.63         8.64 o                         
  -6   1  16          2.95          5.90         2.93 o                         
  -5   1  16         87.63        107.53         7.16 o                         
  -4   1  16        416.41        412.05        10.44 o                         
  -3   1  16        538.97        541.11        11.46 o                         
  -2   1  16       2707.45       2719.65        23.50 o                         
  -1   1  16        317.58        346.10         8.81 o                         
   0   1  16        610.94        567.32        10.32 o                         
   1   1  16        187.18        189.49         7.42 o                         
   2   1  16        480.67        473.08        10.82 o                         
   3   1  16        241.08        254.37         9.03 o                         
   4   1  16        436.01        457.33        10.94 o                         
   5   1  16        113.54        130.94         7.59 o                         
  -7   2  16         15.47         12.53         2.93 o                         
  -6   2  16       1316.10       1290.87        26.74 o                         
  -5   2  16        165.45        166.72         8.35 o                         
  -4   2  16        264.83        276.24         9.04 o                         
  -3   2  16         15.13         13.54         4.14 o                         
  -2   2  16          2.97         -0.71         3.18 o                         
  -1   2  16       3424.36       3403.01        32.38 o                         
   0   2  16       1128.79       1156.61        14.57 o                         
   1   2  16          4.59          4.08         3.47 o                         
   2   2  16        289.53        309.01         8.59 o                         
   3   2  16         85.05         86.47         6.03 o                         
   4   2  16        131.75        122.44         6.84 o                         
   5   2  16        298.04        291.85         9.83 o                         
  -7   3  16        160.68        160.49        11.04 o                         
  -6   3  16        143.25        147.07         9.45 o                         
  -5   3  16         10.31          7.88         4.04 o                         
  -4   3  16         85.57         82.00         5.87 o                         
  -3   3  16        298.70        272.64         8.80 o                         
  -2   3  16        138.33        118.42         5.60 o                         
  -1   3  16          4.24          4.60         3.36 o                         
   0   3  16        240.50        243.86         7.21 o                         
   1   3  16        142.84        129.85         6.00 o                         
   2   3  16         67.72         68.02         5.16 o                         
   3   3  16          4.13         -3.55         3.55 o                         
   4   3  16        355.46        357.76         9.87 o                         
   5   3  16          9.61          3.54         4.54 o                         
  -7   4  16         49.07         44.92         7.10 o                         
  -6   4  16         29.63         26.19         5.38 o                         
  -5   4  16        659.19        674.08        11.91 o                         
  -4   4  16        750.16        748.61        14.65 o                         
  -3   4  16          4.83         -3.58         4.85 o                         
  -2   4  16        398.84        372.07         8.57 o                         
  -1   4  16         18.12         14.44         3.44 o                         
   0   4  16          5.44         12.70         3.31 o                         
   1   4  16        832.59        830.01        12.36 o                         
   2   4  16        157.31        162.55         7.07 o                         
   3   4  16         86.17         86.32         6.04 o                         
   4   4  16         18.80         24.34         4.60 o                         
   5   4  16         27.90          9.00         4.38 o                         
  -7   5  16          0.58         -6.26         6.26 o                         
  -6   5  16         99.33        102.51         5.73 o                         
  -5   5  16        300.24        304.13         9.03 o                         
  -4   5  16        289.52        261.65         9.43 o                         
  -3   5  16        493.97        479.56        12.07 o                         
  -2   5  16        113.67        117.07         5.80 o                         
  -1   5  16        151.36        161.29         6.69 o                         
   0   5  16         82.09         73.85         5.20 o                         
   1   5  16         19.02          9.67         3.57 o                         
   2   5  16       1074.25       1097.58        16.22 o                         
   3   5  16         43.50         33.43         5.38 o                         
   4   5  16        318.46        335.52        14.33 o                         
   5   5  16         47.83         51.30         6.39 o                         
  -6   6  16         25.12         26.69         3.58 o                         
  -5   6  16        932.02        951.57        15.21 o                         
  -4   6  16        942.18        967.23        16.72 o                         
  -3   6  16        157.59        179.45         8.56 o                         
  -2   6  16        239.71        248.95         8.21 o                         
  -1   6  16        218.27        207.12         7.46 o                         
   0   6  16          2.07         -1.79         3.36 o                         
   1   6  16         96.44        100.24         5.96 o                         
   2   6  16        629.42        611.54        12.02 o                         
   3   6  16       1702.89       1716.74        22.61 o                         
   4   6  16        224.48        226.87         8.73 o                         
   5   6  16        100.90         86.36         7.13 o                         
  -6   7  16        325.45        354.85        14.05 o                         
  -5   7  16        236.76        236.30        10.53 o                         
  -4   7  16        344.45        365.95         9.42 o                         
  -3   7  16        713.41        749.62        14.33 o                         
  -2   7  16         67.05         68.02         5.44 o                         
  -1   7  16         11.89          5.83         3.47 o                         
   0   7  16          1.28          4.47         5.05 o                         
   1   7  16        306.49        306.82         9.28 o                         
   2   7  16        928.71        984.87        15.39 o                         
   3   7  16         66.95         79.40         6.10 o                         
   4   7  16         95.49         90.25         6.26 o                         
   5   7  16          0.68         -3.21         3.21 o                         
  -6   8  16         10.97          0.77         3.77 o                         
  -5   8  16        625.71        618.76        31.04 o                         
  -4   8  16        341.86        350.31        10.37 o                         
  -3   8  16        158.34        154.95         8.89 o                         
  -2   8  16        730.57        757.35        14.40 o                         
  -1   8  16        371.60        361.25         9.49 o                         
   0   8  16        528.92        563.18        11.22 o                         
   1   8  16       1237.14       1294.84        18.40 o                         
   2   8  16          3.22         -1.56         4.57 o                         
   3   8  16        291.11        303.94        14.46 o                         
   4   8  16         18.86          4.69         4.69 o                         
  -6   9  16         58.74         41.71         6.60 o                         
  -5   9  16        117.56        129.15         6.88 o                         
  -4   9  16        128.88        128.08         6.08 o                         
  -3   9  16        210.87        213.45         8.65 o                         
  -2   9  16        107.24        112.07         7.58 o                         
  -1   9  16         39.78         39.29         5.77 o                         
   0   9  16          2.75          7.93         4.19 o                         
   1   9  16        267.45        273.43         9.56 o                         
   2   9  16        142.17        144.24         7.29 o                         
   3   9  16          7.24          2.32         4.02 o                         
   4   9  16        145.38        148.33        11.44 o                         
  -5  10  16         70.08         74.15         6.81 o                         
  -4  10  16         32.56         28.17         6.02 o                         
  -3  10  16        147.18        145.81         9.73 o                         
  -2  10  16         37.13         35.28         4.37 o                         
  -1  10  16        484.33        491.76        11.19 o                         
   0  10  16        224.65        233.00         9.62 o                         
   1  10  16         24.90         22.35         4.19 o                         
   2  10  16        113.00        100.32         6.43 o                         
   3  10  16        243.13        257.09        13.29 o                         
   4  10  16          0.55         -4.79         4.79 o                         
  -5  11  16         50.51         28.40         6.08 o                         
  -4  11  16         36.07         14.06         5.87 o                         
  -3  11  16          1.70         -4.93         5.69 o                         
  -2  11  16        726.31        700.61        26.02 o                         
  -1  11  16         76.97         71.50         5.95 o                         
   0  11  16         15.10         17.50         5.92 o                         
   1  11  16          7.32          3.61         4.78 o                         
   2  11  16         10.23         -1.21         3.90 o                         
   3  11  16          8.95          5.77         4.08 o                         
  -4  12  16          0.63         -5.13         5.13 o                         
  -3  12  16        110.04        115.23         9.80 o                         
  -2  12  16          3.35         -4.92         4.92 o                         
  -1  12  16        255.06        242.09        10.10 o                         
   0  12  16        248.49        261.36        10.41 o                         
   1  12  16         31.15         30.33         4.91 o                         
   2  12  16         50.04         49.41         5.35 o                         
   3  12  16          2.55         -4.30         4.30 o                         
  -4  13  16         49.81         44.77         8.42 o                         
  -3  13  16        105.67        120.59         9.00 o                         
  -2  13  16        492.52        504.29        18.63 o                         
  -1  13  16          6.65          5.63         5.85 o                         
   0  13  16        211.66        214.63         8.01 o                         
   1  13  16        406.65        399.38        10.54 o                         
   2  13  16         43.44         27.15         6.86 o                         
  -3  14  16        115.13        107.31         9.96 o                         
  -2  14  16         58.12         74.28        16.46 o                         
  -1  14  16        552.55        598.28        16.79 o                         
   0  14  16        474.91        471.35        11.66 o                         
   1  14  16         35.86         29.22         6.89 o                         
  -7   1  17         12.87          6.92         3.96 o                         
  -6   1  17         63.26         60.24         6.34 o                         
  -5   1  17        119.45        115.16         9.97 o                         
  -4   1  17        286.32        300.47        12.31 o                         
  -3   1  17        427.24        451.08        11.20 o                         
  -2   1  17        320.26        332.28         8.90 o                         
  -1   1  17          6.15          6.11         3.40 o                         
   0   1  17          0.57         -0.53         3.29 o                         
   1   1  17         34.82         47.34         4.55 o                         
   2   1  17          1.71          0.31         3.84 o                         
   3   1  17         38.71         47.46         6.06 o                         
   4   1  17         10.79         -4.73         4.73 o                         
   5   1  17         17.41          9.78         7.62 o                         
  -7   2  17        177.38        167.00         6.80 o                         
  -6   2  17          6.82         12.12         4.72 o                         
  -5   2  17        323.89        298.43        10.85 o                         
  -4   2  17        315.89        307.49         9.68 o                         
  -3   2  17        231.74        223.63         8.70 o                         
  -2   2  17        323.93        337.82         9.60 o                         
  -1   2  17       1130.36       1105.45        14.62 o                         
   0   2  17        358.52        314.62         9.61 o                         
   1   2  17          9.95          3.27         3.64 o                         
   2   2  17        139.80        152.07         7.48 o                         
   3   2  17        660.59        648.02        12.93 o                         
   4   2  17        137.59        157.32         8.84 o                         
   5   2  17          1.14         -5.52         5.52 o                         
  -7   3  17         93.71         67.16         7.86 o                         
  -6   3  17         14.66         13.07         4.89 o                         
  -5   3  17         87.11         83.70         6.49 o                         
  -4   3  17         42.47         48.28         5.60 o                         
  -3   3  17        265.65        259.54         9.09 o                         
  -2   3  17          7.28          7.08         4.05 o                         
  -1   3  17        160.46        161.62         6.78 o                         
   0   3  17        968.24        976.33        14.22 o                         
   1   3  17        743.53        735.88        13.62 o                         
   2   3  17         93.94         90.86         6.26 o                         
   3   3  17          0.54          0.57         4.90 o                         
   4   3  17        173.76        158.57         8.34 o                         
   5   3  17        426.86        460.31        12.74 o                         
  -6   4  17         96.26         99.69         6.57 o                         
  -5   4  17        343.31        349.65         9.84 o                         
  -4   4  17        116.34        105.11         7.20 o                         
  -3   4  17         14.94          9.98         4.17 o                         
  -2   4  17        184.50        199.62         9.02 o                         
  -1   4  17        356.66        370.35         9.37 o                         
   0   4  17        224.62        221.83         8.52 o                         
   1   4  17          8.02          4.03         3.41 o                         
   2   4  17        746.60        690.56        13.13 o                         
   3   4  17        428.75        418.84        11.37 o                         
   4   4  17         94.08         88.22         8.27 o                         
   5   4  17          1.90         -4.86         4.86 o                         
  -6   5  17          0.30          0.37         3.87 o                         
  -5   5  17        138.23        143.10         7.11 o                         
  -4   5  17        655.95        672.13        14.26 o                         
  -3   5  17        500.12        516.27        12.67 o                         
  -2   5  17        282.92        285.73         9.96 o                         
  -1   5  17        157.27        144.41         6.82 o                         
   0   5  17         66.56         86.78         5.81 o                         
   1   5  17        108.71        123.29         7.92 o                         
   2   5  17         57.45         71.49         5.78 o                         
   3   5  17         85.88         87.90         7.18 o                         
   4   5  17         23.54         11.68         4.58 o                         
   5   5  17         69.62         57.91         6.41 o                         
  -6   6  17         15.81         12.05         5.75 o                         
  -5   6  17         20.00         25.18         4.57 o                         
  -4   6  17          2.11          4.81         4.04 o                         
  -3   6  17        111.65        110.90         7.84 o                         
  -2   6  17          2.23         -1.62         4.08 o                         
  -1   6  17          1.02         -1.97         3.53 o                         
   0   6  17         71.02         64.82         5.46 o                         
   1   6  17          3.78         -0.89         4.08 o                         
   2   6  17        147.02        139.79         7.30 o                         
   3   6  17          0.21          3.49         4.17 o                         
   4   6  17          0.08          3.28         5.33 o                         
  -6   7  17         82.92        109.20         8.21 o                         
  -5   7  17        135.36        139.58         9.42 o                         
  -4   7  17         33.28         43.32         4.91 o                         
  -3   7  17        396.64        371.51        10.78 o                         
  -2   7  17        274.41        266.96        12.31 o                         
  -1   7  17         37.14         38.65         6.96 o                         
   0   7  17         12.28          6.27         3.84 o                         
   1   7  17          2.00          4.86         3.65 o                         
   2   7  17         13.65         11.83         6.16 o                         
   3   7  17        254.14        259.04        10.87 o                         
   4   7  17          0.01         -4.82         4.82 o                         
  -5   8  17          0.60          0.21         3.53 o                         
  -4   8  17         10.10          6.51         4.80 o                         
  -3   8  17          7.38         -3.01         3.77 o                         
  -2   8  17        626.28        617.13        13.60 o                         
  -1   8  17        104.09        111.48         6.83 o                         
   0   8  17         29.21         29.09         4.69 o                         
   1   8  17        100.40        114.35         6.93 o                         
   2   8  17         16.45         10.68         4.96 o                         
   3   8  17        295.61        270.02         9.85 o                         
   4   8  17        200.45        203.85        12.22 o                         
  -5   9  17         24.25         23.06         3.22 o                         
  -4   9  17         26.61         25.98         3.76 o                         
  -3   9  17         53.61         59.06         5.00 o                         
  -2   9  17         10.47         15.08         4.41 o                         
  -1   9  17        219.25        213.70         9.24 o                         
   0   9  17       1106.27       1137.65        19.99 o                         
   1   9  17        303.32        323.29         9.43 o                         
   2   9  17        128.04        134.73         7.11 o                         
   3   9  17         17.57         31.32         5.50 o                         
  -5  10  17          7.76         -2.83         4.95 o                         
  -4  10  17         22.28         17.39         5.47 o                         
  -3  10  17         61.53         58.14         7.10 o                         
  -2  10  17        597.37        596.16        13.72 o                         
  -1  10  17        845.58        825.14        18.33 o                         
   0  10  17        231.35        244.41        10.19 o                         
   1  10  17         33.80         24.20         5.18 o                         
   2  10  17          1.21         -3.61         5.93 o                         
   3  10  17        285.62        291.46         9.90 o                         
  -4  11  17         99.15        101.14         8.29 o                         
  -3  11  17        527.16        545.42        16.27 o                         
  -2  11  17         14.23         13.17         4.16 o                         
  -1  11  17         44.99         36.20         5.68 o                         
   0  11  17        518.58        517.77        12.21 o                         
   1  11  17         42.38         46.09         5.46 o                         
   2  11  17         50.48         45.59         5.37 o                         
  -4  12  17         25.76         23.71        13.21 o                         
  -3  12  17        119.78        109.00         9.32 o                         
  -2  12  17         37.23         29.03         8.04 o                         
  -1  12  17         65.83         57.97         5.45 o                         
   0  12  17          4.92         -4.11         4.11 o                         
   1  12  17         37.13         22.48         6.70 o                         
   2  12  17          0.34         -4.24         4.45 o                         
  -3  13  17          9.55         -2.58         8.23 o                         
  -2  13  17          0.05         -5.16         5.16 o                         
  -1  13  17         42.03         42.89         8.09 o                         
   0  13  17         22.69         30.60         5.63 o                         
   1  13  17          3.68          6.58         4.57 o                         
  -6   0  18        135.54        130.96        11.78 o                         
  -5   0  18        529.61        584.47        34.47 o                         
  -4   0  18        166.53        165.79        11.70 o                         
  -3   0  18        543.35        548.35        27.51 o                         
  -2   0  18       3165.80       3103.05        54.41 o                         
  -1   0  18         51.31         42.85         8.50 o                         
   0   0  18         37.39         43.43         7.13 o                         
   1   0  18         12.33         -4.94         7.66 o                         
   2   0  18         74.36         90.20        10.62 o                         
   3   0  18        895.54        926.62        22.64 o                         
   4   0  18        127.24        121.07        11.32 o                         
  -6   1  18        202.23        233.07        10.39 o                         
  -5   1  18         26.60         30.83         9.10 o                         
  -4   1  18        137.88        141.76         8.17 o                         
  -3   1  18        217.93        223.95         9.46 o                         
  -2   1  18        386.30        392.68        11.04 o                         
  -1   1  18       1253.38       1289.52        23.83 o                         
   0   1  18         20.14          9.66         4.30 o                         
   1   1  18        278.04        288.73        10.33 o                         
   2   1  18         22.96         21.57         4.97 o                         
   3   1  18          9.95         13.74         4.57 o                         
   4   1  18        522.83        521.30        13.31 o                         
  -6   2  18          6.76          5.83         5.91 o                         
  -5   2  18         38.51         44.39         7.58 o                         
  -4   2  18         51.72         48.19         5.65 o                         
  -3   2  18          3.12         -0.73         3.91 o                         
  -2   2  18        997.35       1008.55        21.87 o                         
  -1   2  18          6.36          5.03         4.99 o                         
   0   2  18         90.15         74.89         5.82 o                         
   1   2  18        220.85        231.95         9.36 o                         
   2   2  18         23.93         14.79         4.71 o                         
   3   2  18        126.71        106.37         7.43 o                         
   4   2  18          0.02          1.94         4.50 o                         
  -6   3  18         62.55         72.16         8.44 o                         
  -5   3  18         14.24          7.58         4.74 o                         
  -4   3  18        133.14        113.71         7.48 o                         
  -3   3  18        276.30        268.70         9.91 o                         
  -2   3  18         45.36         53.97         6.05 o                         
  -1   3  18        306.85        302.44        10.56 o                         
   0   3  18         68.10         68.57         5.78 o                         
   1   3  18          3.57         -2.76         4.46 o                         
   2   3  18         84.91         73.08         6.83 o                         
   3   3  18         65.80         80.49         8.60 o                         
   4   3  18        105.16         94.64         7.67 o                         
  -6   4  18        378.53        387.45        13.37 o                         
  -5   4  18          7.00          3.38         5.33 o                         
  -4   4  18         53.75         60.06         6.11 o                         
  -3   4  18          6.87          5.07         4.29 o                         
  -2   4  18          0.49         -3.97         3.97 o                         
  -1   4  18         52.81         51.83         6.16 o                         
   0   4  18        686.23        705.40        13.21 o                         
   1   4  18        135.93        149.71         7.29 o                         
   2   4  18          9.74         -1.44         4.33 o                         
   3   4  18        233.54        224.64        10.19 o                         
   4   4  18         56.71         31.77         8.49 o                         
  -6   5  18         37.67         32.20         5.06 o                         
  -5   5  18        464.62        503.33        11.77 o                         
  -4   5  18        181.81        169.36         8.60 o                         
  -3   5  18        102.63        104.92         7.36 o                         
  -2   5  18          7.64          4.95         4.49 o                         
  -1   5  18         46.85         51.68         6.05 o                         
   0   5  18        299.58        295.85         9.90 o                         
   1   5  18         93.01         88.34         6.15 o                         
   2   5  18         84.11         87.66         7.27 o                         
   3   5  18        334.47        328.87        10.93 o                         
   4   5  18          1.86         -4.17         4.17 o                         
  -5   6  18        110.58        139.11         8.05 o                         
  -4   6  18       1025.49       1056.73        27.75 o                         
  -3   6  18         52.33         60.95         6.22 o                         
  -2   6  18         20.39         11.76         4.39 o                         
  -1   6  18         15.06         18.01         4.87 o                         
   0   6  18          3.25         11.36         4.32 o                         
   1   6  18       1041.82       1096.69        17.89 o                         
   2   6  18       1053.57       1115.40        18.69 o                         
   3   6  18          0.60         -4.14         4.14 o                         
   4   6  18         21.76         18.48         5.17 o                         
  -5   7  18        857.66        895.09        16.03 o                         
  -4   7  18        175.04        160.14        10.78 o                         
  -3   7  18        151.33        135.91         7.97 o                         
  -2   7  18          9.60          4.42         4.19 o                         
  -1   7  18        198.21        201.65        10.11 o                         
   0   7  18        618.54        622.43        17.66 o                         
   1   7  18        492.17        503.46        12.10 o                         
   2   7  18        116.22        142.59         9.92 o                         
   3   7  18        412.52        413.13        11.56 o                         
  -5   8  18         35.07         21.58         4.39 o                         
  -4   8  18        463.17        460.98        11.23 o                         
  -3   8  18         70.81         79.94         8.01 o                         
  -2   8  18         52.45         39.71         5.51 o                         
  -1   8  18         74.17         79.96         6.88 o                         
   0   8  18         31.50         34.00         5.75 o                         
   1   8  18        434.08        434.11        15.07 o                         
   2   8  18        449.03        438.35        13.25 o                         
   3   8  18         19.73         21.05         5.11 o                         
  -4   9  18          0.17         -2.96         4.73 o                         
  -3   9  18        483.95        526.64        12.43 o                         
  -2   9  18          6.63          3.95         8.61 o                         
  -1   9  18         37.99         27.66         6.07 o                         
   0   9  18        209.98        236.70        12.87 o                         
   1   9  18        195.17        199.45         9.61 o                         
   2   9  18        190.11        197.82        12.46 o                         
   3   9  18        130.55        132.31         8.02 o                         
  -4  10  18         67.31         48.66         7.34 o                         
  -3  10  18          6.94          8.24         4.22 o                         
  -2  10  18        177.26        178.27         9.48 o                         
  -1  10  18         48.28         40.11         5.70 o                         
   0  10  18         37.79         36.06         6.27 o                         
   1  10  18        381.23        380.80        12.67 o                         
   2  10  18         74.62         79.93         6.77 o                         
  -3  11  18         83.07         74.18         8.29 o                         
  -2  11  18        215.05        210.16        10.59 o                         
  -1  11  18        178.09        172.01         9.86 o                         
   0  11  18         26.27         36.43         5.68 o                         
   1  11  18          0.83          6.97         5.40 o                         
  -2  12  18        227.18        213.52        17.98 o                         
  -1  12  18          0.38         -7.44         7.44 o                         
   0  12  18        164.16        169.07         9.04 o                         
   1  12  18        104.19         92.15        27.12 o                         
  -6   1  19          1.14         -6.09         7.38 o                         
  -5   1  19          0.18         -3.96         4.30 o                         
  -4   1  19          3.31         -4.41         4.41 o                         
  -3   1  19          0.61         -2.10         4.19 o                         
  -2   1  19         29.97         40.87         5.86 o                         
  -1   1  19          9.80         18.94         5.29 o                         
   0   1  19          2.62         -4.38         4.38 o                         
   1   1  19        345.79        320.91        11.40 o                         
   2   1  19         52.02         45.33         6.68 o                         
   3   1  19        211.57        198.35        11.93 o                         
   4   1  19         56.21         49.94         7.51 o                         
  -6   2  19          3.60          5.10         8.19 o                         
  -5   2  19        148.86        147.53         8.51 o                         
  -4   2  19        173.02        160.47        11.03 o                         
  -3   2  19        166.84        148.59         8.55 o                         
  -2   2  19         17.20         21.73         5.07 o                         
  -1   2  19        125.02        120.90         8.20 o                         
   0   2  19        286.08        264.28        11.09 o                         
   1   2  19        192.89        201.58         9.99 o                         
   2   2  19         49.09         52.21         6.12 o                         
   3   2  19         18.06         11.29         5.30 o                         
   4   2  19        175.02        153.82         8.78 o                         
  -5   3  19        152.48        141.41        10.74 o                         
  -4   3  19         43.23         41.91         6.93 o                         
  -3   3  19        143.69        152.67         9.09 o                         
  -2   3  19        801.59        844.44        17.16 o                         
  -1   3  19        745.34        773.31        16.56 o                         
   0   3  19        263.76        269.10        10.80 o                         
   1   3  19         78.37         77.66         6.46 o                         
   2   3  19         67.30         70.66         6.71 o                         
   3   3  19        335.00        353.61        11.94 o                         
   4   3  19        187.26        191.52        11.07 o                         
  -5   4  19        180.27        160.96         8.90 o                         
  -4   4  19        347.22        348.13        15.42 o                         
  -3   4  19        287.61        281.54        19.44 o                         
  -2   4  19         52.08         38.35         5.78 o                         
  -1   4  19          2.52         -2.13         4.19 o                         
   0   4  19        453.53        465.58        15.42 o                         
   1   4  19        295.51        315.85        11.19 o                         
   2   4  19         28.37         38.66         5.65 o                         
   3   4  19          0.71         -0.74         4.62 o                         
  -5   5  19        395.24        413.38        11.40 o                         
  -4   5  19         30.27         30.99         6.38 o                         
  -3   5  19         27.29         21.97         5.67 o                         
  -2   5  19          3.00          1.73         4.36 o                         
  -1   5  19          0.80         -4.59         4.59 o                         
   0   5  19          5.10          2.93         4.97 o                         
   1   5  19        120.27        119.91         9.74 o                         
   2   5  19        233.66        219.52         9.64 o                         
   3   5  19         93.18         99.59         8.24 o                         
  -5   6  19         46.26         66.15         5.68 o                         
  -4   6  19        149.53        171.93         9.54 o                         
  -3   6  19          5.16         -4.18         4.18 o                         
  -2   6  19         33.57         29.62         5.57 o                         
  -1   6  19          0.03         -5.40         5.40 o                         
   0   6  19         76.62         76.79         7.23 o                         
   1   6  19        205.14        211.25        10.32 o                         
   2   6  19          0.16         -1.71         4.76 o                         
   3   6  19          5.14         -4.49         4.49 o                         
  -5   7  19          6.03         14.78         5.44 o                         
  -4   7  19         90.43         88.80         7.03 o                         
  -3   7  19         37.03         42.34         8.29 o                         
  -2   7  19         12.78         12.41         4.55 o                         
  -1   7  19          4.17         -1.47         6.19 o                         
   0   7  19        161.04        161.54        11.41 o                         
   1   7  19         39.52         59.35         6.73 o                         
   2   7  19          1.08         -4.71         4.71 o                         
   3   7  19         56.99         36.82         6.43 o                         
  -4   8  19         72.34         78.65         6.78 o                         
  -3   8  19        266.45        274.49        15.74 o                         
  -2   8  19         17.47          7.84         4.51 o                         
  -1   8  19         58.08         42.85         6.11 o                         
   0   8  19         99.64        122.59         8.28 o                         
   1   8  19         16.81         15.90         6.27 o                         
   2   8  19         81.63        113.41        10.41 o                         
  -4   9  19         26.26         19.36         5.18 o                         
  -3   9  19        441.54        484.20        15.12 o                         
  -2   9  19        313.29        339.14        13.86 o                         
  -1   9  19        727.38        760.52        23.93 o                         
   0   9  19        139.00        146.66        10.36 o                         
   1   9  19         17.70         17.08         5.50 o                         
   2   9  19         11.60         17.79         7.00 o                         
  -3  10  19        449.90        490.17        11.66 o                         
  -2  10  19         19.58         25.80         8.06 o                         
  -1  10  19         44.97         46.26         8.83 o                         
   0  10  19        192.44        202.26         9.86 o                         
   1  10  19         37.28         49.43         6.28 o                         
  -2  11  19         32.75         33.63         6.30 o                         
  -1  11  19         16.60         13.55         7.31 o                         
   0  11  19          4.26         -8.60         9.03 o                         
  -5   0  20         80.18         51.14         9.83 o                         
  -4   0  20        382.45        377.87        19.45 o                         
  -3   0  20        277.78        287.22        35.29 o                         
  -2   0  20        749.36        764.43        26.14 o                         
  -1   0  20        710.30        698.99        25.33 o                         
   0   0  20        142.02        133.61        17.41 o                         
   1   0  20        157.08        155.67        15.24 o                         
   2   0  20        211.33        188.74        14.86 o                         
   3   0  20         13.12         11.53         7.96 o                         
  -5   1  20          0.00         -3.94         5.25 o                         
  -4   1  20          0.58         -1.59         4.75 o                         
  -3   1  20        759.14        786.52        20.72 o                         
  -2   1  20        492.21        520.31        15.38 o                         
  -1   1  20        119.09        113.80         8.98 o                         
   0   1  20         30.92         18.48         6.38 o                         
   1   1  20          9.31          1.79         5.72 o                         
   2   1  20        207.19        201.12        12.00 o                         
   3   1  20        247.70        263.39        11.73 o                         
  -5   2  20          0.72          4.10         5.09 o                         
  -4   2  20        106.45        102.94         8.38 o                         
  -3   2  20         28.54         25.39         5.87 o                         
  -2   2  20        154.86        141.15         8.89 o                         
  -1   2  20        300.61        288.02        12.40 o                         
   0   2  20         77.77         94.78         8.52 o                         
   1   2  20         43.66         27.06         6.60 o                         
   2   2  20         60.50         52.59         6.93 o                         
   3   2  20        150.97        142.11         8.80 o                         
  -5   3  20         99.55         88.75        12.57 o                         
  -4   3  20         32.97         28.28         5.46 o                         
  -3   3  20         82.16         75.28         7.76 o                         
  -2   3  20          0.60         -4.55         4.55 o                         
  -1   3  20        143.03        141.93         9.00 o                         
   0   3  20         68.39         79.00         7.98 o                         
   1   3  20         38.87         41.85         7.47 o                         
   2   3  20         17.21         16.18         7.73 o                         
   3   3  20         27.30         21.41         7.02 o                         
  -5   4  20          4.31          4.10        17.89 o                         
  -4   4  20        244.72        230.84        10.47 o                         
  -3   4  20        235.86        239.83        13.20 o                         
  -2   4  20         68.38         63.10         7.17 o                         
  -1   4  20        218.70        194.83        10.28 o                         
   0   4  20        954.24        931.97        20.88 o                         
   1   4  20          5.10         19.09         6.33 o                         
   2   4  20        136.22        142.12        16.18 o                         
   3   4  20          5.75          5.28         6.24 o                         
  -4   5  20        204.79        201.64        10.44 o                         
  -3   5  20         13.65          1.20         4.92 o                         
  -2   5  20        222.19        199.20        10.10 o                         
  -1   5  20        138.63        139.41         9.41 o                         
   0   5  20         40.82         42.12         9.57 o                         
   1   5  20        371.59        406.17        16.03 o                         
   2   5  20        208.52        213.31        11.37 o                         
  -4   6  20         66.88         63.36         6.56 o                         
  -3   6  20          0.48          6.42         4.97 o                         
  -2   6  20         76.26         67.57         6.89 o                         
  -1   6  20        453.95        483.41        21.73 o                         
   0   6  20        756.24        784.49        19.80 o                         
   1   6  20        169.81        199.09        11.55 o                         
   2   6  20         42.90         30.05         6.21 o                         
  -4   7  20        279.44        287.21        13.90 o                         
  -3   7  20         17.41         20.16         5.52 o                         
  -2   7  20         83.22         75.64         7.11 o                         
  -1   7  20        115.19         98.13         8.09 o                         
   0   7  20         94.75        108.42         8.36 o                         
   1   7  20        374.91        413.54        15.79 o                         
   2   7  20        139.75        152.19        10.30 o                         
  -3   8  20         30.85         27.21         5.56 o                         
  -2   8  20          0.17         -0.68         4.74 o                         
  -1   8  20         57.75         38.53         8.19 o                         
   0   8  20        252.51        226.17        10.69 o                         
   1   8  20         34.25         20.18         6.84 o                         
  -2   9  20         22.13          9.02         6.81 o                         
  -1   9  20         74.92         78.77         7.67 o                         
   0   9  20          0.05          1.56         6.73 o                         
  -4   1  21          2.28          8.38         5.67 o                         
  -3   1  21          9.64          5.00         8.97 o                         
  -2   1  21          7.53          5.19         5.94 o                         
  -1   1  21         65.54         84.66         8.81 o                         
   0   1  21        303.50        327.39        13.81 o                         
   1   1  21        119.66        147.65        11.71 o                         
   2   1  21         68.66         70.47         8.53 o                         
  -4   2  21          0.95          6.54         5.34 o                         
  -3   2  21         44.86         32.69         9.78 o                         
  -2   2  21        189.00        198.68        14.18 o                         
  -1   2  21        360.02        340.99        14.45 o                         
   0   2  21         20.08         14.61         7.88 o                         
   1   2  21         12.89          7.15         7.03 o                         
   2   2  21         95.36         99.16         9.55 o                         
  -4   3  21        136.40        136.21        12.26 o                         
  -3   3  21        378.38        401.55        14.17 o                         
  -2   3  21         43.36         68.51         9.77 o                         
  -1   3  21         24.47         23.61         6.86 o                         
   0   3  21        500.16        481.80        18.81 o                         
   1   3  21         17.53         20.77         7.34 o                         
   2   3  21         10.70         11.19         6.78 o                         
  -4   4  21          6.59         -9.25        16.06 o                         
  -3   4  21         47.40         44.64         6.59 o                         
  -2   4  21        172.89        177.86        11.16 o                         
  -1   4  21        213.42        230.05        12.58 o                         
   0   4  21         96.87        118.65         9.78 o                         
   1   4  21         98.36         80.25         8.78 o                         
  -3   5  21         54.84         36.33         8.15 o                         
  -2   5  21         20.88         12.47         6.74 o                         
  -1   5  21         79.30         72.81         7.55 o                         
   0   5  21        616.04        640.59        19.96 o                         
   1   5  21        210.32        217.99        12.58 o                         
  -3   6  21         20.13          8.00        10.17 o                         
  -2   6  21         11.96          5.28         5.27 o                         
  -1   6  21          0.86          5.34         7.96 o                         
   0   6  21         68.58         78.00         8.45 o                         
   1   6  21        113.73        101.46        10.03 o                         
  -2   7  21          0.52         -1.74         6.48 o                         
  -1   7  21          6.84         10.30         6.20 o                         
   0   7  21         34.82         32.99         7.00 o                         
  -3   0  22         64.70         51.71        26.47 o                         
  -2   0  22         13.36         10.08        10.22 o                         
  -1   0  22         62.23         62.12        13.29 o                         
   0   0  22         20.85         14.42        11.42 o                         
   1   0  22         72.48         75.44        17.30 o                         
  -3   1  22         35.15         19.57         7.29 o                         
  -2   1  22        139.59        135.69        10.06 o                         
  -1   1  22          3.33         -0.09         7.43 o                         
   0   1  22         35.15         33.43        11.60 o                         
  -3   2  22        328.40        304.63        22.09 o                         
  -2   2  22         30.89         35.41         7.55 o                         
  -1   2  22         10.59         -0.69         6.44 o                         
   0   2  22         40.12         51.53         8.43 o                         
  -2   3  22         21.32         24.33         6.51 o                         
  -1   3  22        123.79        137.16        13.22 o                         
   0   3  22          5.23          8.74         6.34 o                         
  -2   4  22        165.00        143.22        11.15 o                         
  -1   4  22        104.87        119.44         9.66 o                         
   0   4  22         50.55         48.64        16.06 o                         
                                                                                
