# Supplementary material for: Synthesis, spectroscopic and crystallographic characterization of various cymantrenyl thio­ethers [Mn{C5HxBry(SMe)z}(PPh3)(CO)2]
Source: Acta Crystallogr C Struct Chem. 2024 Jul 5;80(Pt 8):383–93. doi: 10.1107/S205322962400603X (PMC11299206; doi:10.1107/S205322962400603X)
Supplement: Supplementary file 3 [file c-80-00383-compd_3sup3.hkl]

data_compd_3                                                                    
_shelx_title ' shelxt_a.res in Pbca'                                            
_shelx_refln_list_code          4                                               
_shelx_F_calc_maximum      421.54                                               
_exptl_crystal_F_000      2464.00                                               
_reflns_d_resolution_high  0.7999                                               
                                                                                
loop_                                                                           
 _space_group_symop_operation_xyz                                               
 'x, y, z'                                                                      
 '-x+1/2, -y, z+1/2'                                                            
 '-x, y+1/2, -z+1/2'                                                            
 'x+1/2, -y+1/2, -z'                                                            
 '-x, -y, -z'                                                                   
 'x-1/2, y, -z-1/2'                                                             
 'x, -y-1/2, z-1/2'                                                             
 '-x-1/2, y-1/2, z'                                                             
                                                                                
_cell_length_a    16.5563                                                       
_cell_length_b    16.2392                                                       
_cell_length_c    19.3372                                                       
_cell_angle_alpha  90.000                                                       
_cell_angle_beta   90.000                                                       
_cell_angle_gamma  90.000                                                       
                                                                                
_shelx_F_squared_multiplier     1.000                                           
                                                                                
loop_                                                                           
 _refln_index_h                                                                 
 _refln_index_k                                                                 
 _refln_index_l                                                                 
 _refln_F_squared_calc                                                          
 _refln_F_squared_meas                                                          
 _refln_F_squared_sigma                                                         
 _refln_observed_status                                                         
   4   0   0      18914.50      18824.48       558.12 o                         
   6   0   0     125894.73     126240.31      3088.33 o                         
   8   0   0      21296.94      22274.90       613.96 o                         
  10   0   0      37946.45      40325.28      1200.16 o                         
  12   0   0      10512.35       9855.72       285.88 o                         
  14   0   0      27568.35      31362.85      1546.31 o                         
  16   0   0        585.16        471.70       121.84 o                         
  18   0   0      21066.32      21740.45       793.74 o                         
  20   0   0       6224.24       6594.99       494.18 o                         
   4   1   0      40097.00      41542.09       856.82 o                         
   6   1   0       1504.95       1602.53        48.13 o                         
   8   1   0       3128.41       3223.98        79.66 o                         
  10   1   0        662.64        897.55        46.87 o                         
  12   1   0       3188.77       3101.67        97.36 o                         
  14   1   0      13533.59      13272.79       460.72 o                         
  16   1   0        541.85        540.72        89.78 o                         
  18   1   0       2884.65       3028.17       174.97 o                         
  20   1   0        479.10        581.78       118.77 o                         
   2   2   0      65882.12      65606.88      1601.05 o                         
   4   2   0       7509.99       7521.04       165.21 o                         
   6   2   0      39919.47      38969.70       739.44 o                         
   8   2   0       4454.93       3918.07        95.42 o                         
  10   2   0        791.73       1125.39        53.99 o                         
  12   2   0       9675.77       9272.85       214.75 o                         
  14   2   0       6378.96       6661.39       219.45 o                         
  16   2   0        341.57        376.30        66.93 o                         
  18   2   0       5778.83       6230.16       345.35 o                         
  20   2   0        363.93        507.30       110.73 o                         
   2   3   0       4050.96       4503.22        89.18 o                         
   4   3   0       8758.94       8362.23       168.79 o                         
   6   3   0      13861.64      13602.23       269.04 o                         
   8   3   0        398.20        485.79        35.18 o                         
  10   3   0      13853.23      12865.71       277.21 o                         
  12   3   0      13578.41      13662.72       376.03 o                         
  14   3   0       6219.76       6650.59       247.00 o                         
  16   3   0         57.23         64.63        73.03 o                         
  18   3   0       9383.06      10339.35       328.91 o                         
  20   3   0       1176.03       1153.61       153.10 o                         
   0   4   0      83829.39      88130.20      2556.35 o                         
   2   4   0      49488.13      51834.00      1065.96 o                         
   4   4   0      37469.48      39368.48       744.65 o                         
   6   4   0       9871.52      10089.37       206.28 o                         
   8   4   0         19.63         11.75        22.77 o                         
  10   4   0      17123.72      16612.28       324.03 o                         
  12   4   0        982.08       1093.99        63.91 o                         
  14   4   0        444.50        435.11        64.44 o                         
  16   4   0       4654.65       4090.43       220.89 o                         
  18   4   0        372.17        439.30       102.47 o                         
  20   4   0       1962.27       1962.13       140.25 o                         
   2   5   0      25038.33      25034.62       477.51 o                         
   4   5   0        648.03        762.91        34.20 o                         
   6   5   0       1209.11       1427.14        53.75 o                         
   8   5   0        947.29       1248.70        49.79 o                         
  10   5   0      13290.64      12907.79       280.81 o                         
  12   5   0      12505.14      13712.20       388.85 o                         
  14   5   0         20.14         90.65        47.39 o                         
  16   5   0       2625.38       2701.61       171.24 o                         
  18   5   0      12793.17      13503.15       675.62 o                         
  20   5   0        666.95        675.88       111.05 o                         
   0   6   0     142645.69     149077.05      4316.34 o                         
   2   6   0       1915.19       1549.86        52.09 o                         
   4   6   0      15605.00      16022.96       315.92 o                         
   6   6   0      77127.70      72643.32      1371.11 o                         
   8   6   0       3641.10       4259.76       115.15 o                         
  10   6   0      18476.70      18347.60       424.04 o                         
  12   6   0       3306.36       3072.51       116.30 o                         
  14   6   0       1864.70       1808.98       130.12 o                         
  16   6   0       9753.98      10711.46       394.12 o                         
  18   6   0       4590.98       5293.75       365.12 o                         
   2   7   0       1592.26       2072.80        60.16 o                         
   4   7   0        168.01        387.69        30.15 o                         
   6   7   0        699.28        732.59        39.85 o                         
   8   7   0        618.54        895.38        46.37 o                         
  10   7   0      16266.85      17254.20       403.78 o                         
  12   7   0       9127.51       9458.24       244.39 o                         
  14   7   0        246.92        179.27        55.44 o                         
  16   7   0       5770.08       6054.15       519.14 o                         
  18   7   0       8451.44       8747.18       321.76 o                         
   0   8   0     177696.31     179658.83      4754.21 o                         
   2   8   0       1231.80       1563.07        55.37 o                         
   4   8   0       6506.44       6529.39       145.19 o                         
   6   8   0      39945.49      38983.36       748.06 o                         
   8   8   0      21273.39      20355.46       467.10 o                         
  10   8   0        722.12        681.77        55.00 o                         
  12   8   0      15808.67      15206.99       368.20 o                         
  14   8   0       3697.89       3793.08       155.82 o                         
  16   8   0         49.45        -34.24       103.51 o                         
  18   8   0       3361.47       3049.53       162.08 o                         
   2   9   0       3687.07       3299.89        88.01 o                         
   4   9   0      17368.39      18506.37       369.99 o                         
   6   9   0        658.90        853.52        56.08 o                         
   8   9   0       5914.16       5422.91       151.25 o                         
  10   9   0       7077.92       7742.45       230.23 o                         
  12   9   0        943.85        927.45        88.10 o                         
  14   9   0       6316.20       6324.60       239.89 o                         
  16   9   0       2299.90       2327.71       130.34 o                         
  18   9   0        505.91        522.42       227.48 o                         
   0  10   0       6660.75       6586.05       212.23 o                         
   2  10   0      36592.62      36654.45       774.90 o                         
   4  10   0      12135.33      12143.16       254.92 o                         
   6  10   0       3048.80       3126.34       106.27 o                         
   8  10   0      22024.17      22735.57       554.45 o                         
  10  10   0      21734.44      22496.72       522.40 o                         
  12  10   0       1725.43       1832.62        89.54 o                         
  14  10   0         98.61         93.98        89.24 o                         
  16  10   0      12126.62      12244.56       433.26 o                         
  18  10   0         11.75        -80.94        80.94 o                         
   2  11   0        954.91        865.43        49.63 o                         
   4  11   0       1074.66       1223.88        68.44 o                         
   6  11   0         50.90         63.60        38.25 o                         
   8  11   0      17154.87      17190.92       408.36 o                         
  10  11   0       1387.39       1344.08        74.96 o                         
  12  11   0       3572.84       3635.09       197.76 o                         
  14  11   0       4522.82       4395.49       178.12 o                         
  16  11   0         43.31        -34.05        71.64 o                         
   0  12   0        390.65        634.19        72.82 o                         
   2  12   0      31017.43      29366.55       578.74 o                         
   4  12   0      36132.19      35792.25       855.51 o                         
   6  12   0       7005.52       6833.09       185.17 o                         
   8  12   0         19.46        -25.54        55.36 o                         
  10  12   0      18515.41      18988.33       476.73 o                         
  12  12   0       3414.40       3788.49       152.34 o                         
  14  12   0         29.23        -61.26        61.26 o                         
  16  12   0       7928.21       8899.42       474.48 o                         
   2  13   0        231.59        228.97        49.94 o                         
   4  13   0       2446.00       2809.61       115.25 o                         
   6  13   0       1064.59       1136.87        80.85 o                         
   8  13   0         42.16        -31.79        45.59 o                         
  10  13   0       4068.63       4475.88       229.88 o                         
  12  13   0        372.76        368.74        75.41 o                         
  14  13   0        602.34        488.78        77.67 o                         
   0  14   0        187.64        401.79       104.46 o                         
   2  14   0       9745.24       9494.49       284.89 o                         
   4  14   0       3944.74       4184.60       149.98 o                         
   6  14   0       5907.87       6103.93       191.54 o                         
   8  14   0        686.10        681.27        75.49 o                         
  10  14   0       2220.50       2365.40       121.98 o                         
  12  14   0       1424.38       1418.24       106.62 o                         
  14  14   0         38.20         49.64        79.50 o                         
   2  15   0      15189.16      15755.49       480.51 o                         
   4  15   0       1741.69       1662.12       104.34 o                         
   6  15   0        575.15        536.64        74.03 o                         
   8  15   0       6056.42       6316.96       242.78 o                         
  10  15   0       4490.67       4822.77       230.48 o                         
  12  15   0        145.81         73.15        65.39 o                         
   0  16   0       2817.20       3156.23       230.59 o                         
   2  16   0        192.52         99.03        90.48 o                         
   4  16   0         51.81        -39.72        72.34 o                         
   6  16   0         27.89        -22.45        61.06 o                         
   8  16   0        521.12        701.63        80.97 o                         
  10  16   0       1083.05        679.43       113.71 o                         
  12  16   0        303.30        246.79       114.82 o                         
   2  17   0      11345.38      11859.54       387.40 o                         
   4  17   0         94.71        130.69       100.87 o                         
   6  17   0         16.35         33.88        80.31 o                         
   8  17   0       3800.64       4031.47       228.01 o                         
  10  17   0        423.60        377.59        91.19 o                         
   0  18   0       3423.99       3522.02       264.48 o                         
   2  18   0       7421.10       7639.51       288.90 o                         
   4  18   0       4795.45       5398.28       234.16 o                         
   6  18   0        819.53        753.67       127.72 o                         
   8  18   0       2555.41       2520.06       166.34 o                         
   2  19   0        134.62        101.87        96.25 o                         
   4  19   0          6.78        -41.77        86.14 o                         
   6  19   0        255.65        302.71       138.27 o                         
   0  20   0       2800.04       2560.66       412.99 o                         
   2  20   0       2558.29       2713.87       191.83 o                         
   2   1   1      18092.28      16021.35       372.16 o                         
   3   1   1       4101.09       4546.63        65.78 o                         
   4   1   1      19539.45      19620.52       276.60 o                         
   5   1   1     131519.11     130995.09      1895.91 o                         
   6   1   1       9530.34      10364.34       153.64 o                         
   7   1   1       2578.00       1987.27        40.16 o                         
   8   1   1        548.18        718.10        26.89 o                         
   9   1   1         72.74         73.42        18.07 o                         
  10   1   1       9173.98       9935.26       146.88 o                         
  11   1   1      60696.91      58604.55       805.55 o                         
  12   1   1       1966.02       2149.70        58.63 o                         
  13   1   1          1.84         90.66        32.24 o                         
  14   1   1         52.92        -35.89        35.89 o                         
  15   1   1       4542.01       4470.04       136.94 o                         
  16   1   1        842.27        958.32        65.20 o                         
  17   1   1      11258.90      11138.56       260.11 o                         
  18   1   1       6841.09       7275.71       196.07 o                         
  19   1   1       4197.14       4144.02       141.71 o                         
  20   1   1       2076.00       2105.19       117.92 o                         
   1   2   1      44970.56      43193.75       883.62 o                         
   2   2   1       7179.71       7940.01       113.92 o                         
   3   2   1      19294.53      21149.68       284.32 o                         
   4   2   1        180.59        236.28        12.74 o                         
   5   2   1      14017.41      13825.23       200.17 o                         
   6   2   1        252.20        338.42        17.04 o                         
   7   2   1      11595.00      10933.92       150.50 o                         
   8   2   1        828.40        632.73        24.96 o                         
   9   2   1       1005.13        794.57        30.12 o                         
  10   2   1      17636.80      18307.26       249.69 o                         
  11   2   1        504.70        523.85        29.14 o                         
  12   2   1        116.43         73.42        26.81 o                         
  13   2   1        725.48        726.71        43.21 o                         
  14   2   1        582.28        449.09        52.86 o                         
  15   2   1       2035.45       2350.19        93.79 o                         
  16   2   1       2146.78       2140.44        98.12 o                         
  17   2   1        136.46        223.05        50.30 o                         
  18   2   1        696.23        742.98        68.01 o                         
  19   2   1       2865.84       3021.74       126.90 o                         
  20   2   1        180.84        143.96        73.40 o                         
   1   3   1      13594.16      13845.54       191.67 o                         
   2   3   1       1302.77       1520.01        27.40 o                         
   3   3   1      16146.43      17052.95       236.41 o                         
   4   3   1       8336.66       9075.51       133.99 o                         
   5   3   1        804.76        973.85        25.87 o                         
   6   3   1       2140.42       2414.25        44.05 o                         
   7   3   1        325.73        292.49        19.47 o                         
   8   3   1       6371.62       6879.96       103.89 o                         
   9   3   1       2687.46       3083.13        61.31 o                         
  10   3   1       3731.30       3641.95        68.13 o                         
  11   3   1       8207.32       8446.84       141.19 o                         
  12   3   1        576.84        667.44        37.14 o                         
  13   3   1       3811.84       3827.74        93.21 o                         
  14   3   1       1157.89       1230.00        62.83 o                         
  15   3   1        514.17        515.19        60.89 o                         
  16   3   1         41.77        -20.84        49.37 o                         
  17   3   1       2961.26       2884.94       108.06 o                         
  18   3   1        815.37        757.48        67.71 o                         
  19   3   1       2659.47       2808.67       123.17 o                         
  20   3   1        147.14         -0.61        72.89 o                         
   0   4   1       3652.08       3889.19        87.29 o                         
   1   4   1      88294.43      89253.83      1205.68 o                         
   2   4   1        409.43        421.15        15.28 o                         
   3   4   1       4516.96       3829.28        61.07 o                         
   4   4   1         73.38         63.14        11.20 o                         
   5   4   1        279.50        165.02        14.15 o                         
   6   4   1        392.12        466.55        21.21 o                         
   7   4   1      43710.82      41588.99       572.43 o                         
   8   4   1      21280.64      21670.87       313.30 o                         
   9   4   1        124.31        161.75        19.56 o                         
  10   4   1      17953.57      18056.37       256.47 o                         
  11   4   1       1010.17       1116.74        43.37 o                         
  12   4   1        994.80        981.65        45.44 o                         
  13   4   1       9214.35       8958.79       176.31 o                         
  14   4   1          1.65         -2.77        33.44 o                         
  15   4   1        330.28        503.51        50.46 o                         
  16   4   1       4828.17       5198.84       145.50 o                         
  17   4   1        106.47          0.19        55.54 o                         
  18   4   1         28.37         -1.06        57.00 o                         
  19   4   1       4091.13       4151.39       154.67 o                         
  20   4   1         89.54         75.22        68.61 o                         
   1   5   1      42037.76      41179.11       574.94 o                         
   2   5   1        650.81        824.60        23.83 o                         
   3   5   1       5189.49       5215.15        82.85 o                         
   4   5   1       1683.39       1930.08        38.08 o                         
   5   5   1     116940.83     116008.24      1569.11 o                         
   6   5   1       6693.42       7290.05       109.94 o                         
   7   5   1       3098.82       2900.03        53.52 o                         
   8   5   1         62.84         15.40        16.74 o                         
   9   5   1       9072.86       9765.31       141.51 o                         
  10   5   1       2082.87       2301.10        57.36 o                         
  11   5   1      30056.13      28062.19       440.75 o                         
  12   5   1       2129.72       2330.45        68.63 o                         
  13   5   1       3876.24       3808.50        93.68 o                         
  14   5   1         64.29         19.93        36.71 o                         
  15   5   1      13817.19      13626.82       275.77 o                         
  16   5   1         56.12        152.19        55.14 o                         
  17   5   1       2915.56       2920.21       119.93 o                         
  18   5   1        911.45        847.14        79.18 o                         
  19   5   1       1013.91        969.38        87.76 o                         
  20   5   1         38.93        -10.92        68.10 o                         
   0   6   1      23117.83      22238.32       428.00 o                         
   1   6   1      16483.74      16550.36       233.40 o                         
   2   6   1      43853.10      45285.71       632.75 o                         
   3   6   1       6591.43       7503.96       111.03 o                         
   4   6   1         36.59         42.13        14.27 o                         
   5   6   1       8041.40       7836.49       116.91 o                         
   6   6   1         42.14         63.04        17.67 o                         
   7   6   1      48992.89      48275.54       649.99 o                         
   8   6   1       8807.03       9079.59       134.85 o                         
   9   6   1      11603.77      12016.51       189.61 o                         
  10   6   1        621.99        621.46        35.98 o                         
  11   6   1       4067.28       3993.24        92.50 o                         
  12   6   1         89.28         56.96        28.15 o                         
  13   6   1       2003.32       2026.88        80.52 o                         
  14   6   1         59.56         13.75        39.84 o                         
  15   6   1        732.78        874.28        61.05 o                         
  16   6   1       5211.18       5502.72       158.07 o                         
  17   6   1         19.60         -3.71        58.55 o                         
  18   6   1        645.22        636.37        77.83 o                         
  19   6   1         90.45         34.93        59.73 o                         
   1   7   1      24224.90      22572.27       303.40 o                         
   2   7   1      11007.96      12192.36       173.26 o                         
   3   7   1       2130.66       2010.33        42.36 o                         
   4   7   1       1786.45       1984.02        42.17 o                         
   5   7   1      32006.89      31971.14       435.78 o                         
   6   7   1       3262.84       3568.80        70.85 o                         
   7   7   1      17353.22      16202.03       235.65 o                         
   8   7   1        103.33        103.44        19.31 o                         
   9   7   1       1571.60       1569.78        47.80 o                         
  10   7   1       6566.27       6794.28       130.41 o                         
  11   7   1      32514.21      31671.05       505.69 o                         
  12   7   1         44.83         86.93        28.79 o                         
  13   7   1        144.98        140.24        33.54 o                         
  14   7   1         49.37         52.46        37.55 o                         
  15   7   1       4706.40       4613.56       130.48 o                         
  16   7   1        166.37        217.33        52.62 o                         
  17   7   1       8643.09       9534.02       244.85 o                         
  18   7   1       2072.25       2220.35       109.75 o                         
  19   7   1       5053.60       5491.38       172.62 o                         
   0   8   1      16057.98      15403.70       307.15 o                         
   1   8   1        367.88        298.53        20.54 o                         
   2   8   1       6972.46       7952.96       120.21 o                         
   3   8   1      12076.14      11841.28       170.84 o                         
   4   8   1         33.87         52.77        17.36 o                         
   5   8   1      16531.47      17208.43       248.58 o                         
   6   8   1       1441.76       1335.14        38.72 o                         
   7   8   1        225.42        296.73        23.64 o                         
   8   8   1        712.37        770.67        35.36 o                         
   9   8   1      18381.54      19041.25       321.38 o                         
  10   8   1        635.48        732.48        38.06 o                         
  11   8   1       6912.32       6872.39       127.84 o                         
  12   8   1        405.64        432.74        36.56 o                         
  13   8   1         63.19         59.48        35.37 o                         
  14   8   1       2385.79       2344.82        82.03 o                         
  15   8   1        441.87        386.54        51.10 o                         
  16   8   1         21.44         16.10        46.56 o                         
  17   8   1       1807.45       1708.17        92.24 o                         
  18   8   1        456.54        410.48        69.77 o                         
  19   8   1        130.87        -28.88        61.43 o                         
   1   9   1        125.49         80.11        18.41 o                         
   2   9   1       3565.19       3541.38        64.79 o                         
   3   9   1        261.37        269.38        21.75 o                         
   4   9   1         12.03         34.56        16.70 o                         
   5   9   1       1059.52       1309.08        38.81 o                         
   6   9   1         20.44         20.68        20.86 o                         
   7   9   1          2.29        -16.45        20.76 o                         
   8   9   1       3584.76       3445.48        84.61 o                         
   9   9   1       4509.60       4718.66        97.79 o                         
  10   9   1       1545.15       1648.70        54.64 o                         
  11   9   1       4815.09       4705.47       119.78 o                         
  12   9   1          1.36         -5.02        29.01 o                         
  13   9   1       3883.89       3789.67       104.18 o                         
  14   9   1        263.00        254.68        43.12 o                         
  15   9   1       1580.17       1302.30        84.03 o                         
  16   9   1        285.87        228.96        58.59 o                         
  17   9   1       4542.99       4723.18       158.38 o                         
  18   9   1       1699.24       1637.32        95.81 o                         
   0  10   1       1528.11       1837.61        68.18 o                         
   1  10   1        186.48        279.67        23.50 o                         
   2  10   1       1256.30       1309.90        40.21 o                         
   3  10   1      29329.96      28753.28       405.56 o                         
   4  10   1        698.35        961.60        36.27 o                         
   5  10   1        699.25       1043.09        39.79 o                         
   6  10   1        692.37        705.19        37.68 o                         
   7  10   1       8023.57       7654.20       141.12 o                         
   8  10   1        405.11        372.85        31.96 o                         
   9  10   1       3052.18       3116.44        85.34 o                         
  10  10   1        519.62        637.88        42.92 o                         
  11  10   1        315.33        321.79        43.39 o                         
  12  10   1        623.33        608.77        45.36 o                         
  13  10   1       5077.63       5204.17       120.97 o                         
  14  10   1        201.73        222.18        48.86 o                         
  15  10   1         30.52         18.72        52.00 o                         
  16  10   1       1502.20       1335.34        78.56 o                         
  17  10   1       1501.94       1367.56        86.88 o                         
   1  11   1      14959.00      14269.67       217.54 o                         
   2  11   1        459.84        665.11        32.12 o                         
   3  11   1       1827.02       1787.59        51.71 o                         
   4  11   1       2493.99       2241.82        64.98 o                         
   5  11   1      24307.65      24335.88       395.87 o                         
   6  11   1         72.26         -6.96        26.22 o                         
   7  11   1       3302.83       3316.01        82.31 o                         
   8  11   1        976.88       1064.04        47.44 o                         
   9  11   1       9236.20       9272.09       169.95 o                         
  10  11   1        109.52         50.05        36.83 o                         
  11  11   1       1611.80       1563.43        61.82 o                         
  12  11   1        534.07        502.11        43.78 o                         
  13  11   1       1927.40       1886.62        81.82 o                         
  14  11   1        416.35        429.45        48.11 o                         
  15  11   1       6432.18       6352.82       160.09 o                         
  16  11   1        406.22        406.09        60.42 o                         
  17  11   1        110.29        171.29        62.05 o                         
   0  12   1       6846.32       6257.57       155.86 o                         
   1  12   1       6947.27       6645.37       118.61 o                         
   2  12   1       4931.61       4805.19       101.04 o                         
   3  12   1       2524.90       2465.61        72.03 o                         
   4  12   1        331.66        386.44        34.33 o                         
   5  12   1       2334.65       2214.63        68.33 o                         
   6  12   1       2475.33       2544.22        71.32 o                         
   7  12   1      13168.31      12738.29       227.43 o                         
   8  12   1       3459.83       3552.87        91.58 o                         
   9  12   1       1424.04       1512.28        58.04 o                         
  10  12   1          5.06         29.11        34.36 o                         
  11  12   1        549.65        529.39        43.84 o                         
  12  12   1         45.11        -30.95        38.05 o                         
  13  12   1       3306.28       3089.74        97.80 o                         
  14  12   1        148.69        137.43        57.85 o                         
  15  12   1          5.40        -40.51        43.59 o                         
  16  12   1       1142.80       1160.48        90.06 o                         
   1  13   1      16968.16      16560.33       297.15 o                         
   2  13   1         13.32         14.60        35.39 o                         
   3  13   1       3498.93       3250.88        90.96 o                         
   4  13   1        363.90        280.71        36.05 o                         
   5  13   1       7029.52       7137.82       143.13 o                         
   6  13   1        676.73        620.53        44.59 o                         
   7  13   1      11763.74      11571.51       213.76 o                         
   8  13   1        704.15        741.12        48.05 o                         
   9  13   1      10322.27      10168.46       219.16 o                         
  10  13   1        359.07        295.61        43.33 o                         
  11  13   1       2771.83       2859.74        97.19 o                         
  12  13   1        724.71        607.92        58.32 o                         
  13  13   1        511.72        499.38        63.28 o                         
  14  13   1        283.33        204.20        46.43 o                         
  15  13   1       4589.04       5026.32       153.44 o                         
   0  14   1      11674.99      11583.89       364.52 o                         
   1  14   1       2445.16       2352.80        88.79 o                         
   2  14   1        288.17        449.60        45.31 o                         
   3  14   1       5166.79       5362.96       130.61 o                         
   4  14   1        102.61        138.55        40.95 o                         
   5  14   1        436.02        380.98        43.43 o                         
   6  14   1       1020.63        924.24        57.55 o                         
   7  14   1       2275.13       2297.79        80.51 o                         
   8  14   1       7243.74       7052.73       163.73 o                         
   9  14   1       6240.48       6463.33       153.40 o                         
  10  14   1        213.37        241.19        42.43 o                         
  11  14   1       1005.55        952.50        59.78 o                         
  12  14   1         63.17          5.81        48.43 o                         
  13  14   1        431.96        309.85        63.99 o                         
  14  14   1        428.55        389.19        73.06 o                         
   1  15   1         90.80        -32.21        46.69 o                         
   2  15   1        510.23        634.20        53.80 o                         
   3  15   1          2.74        -40.88        40.88 o                         
   4  15   1         17.49         19.92        43.20 o                         
   5  15   1         39.79         24.52        41.45 o                         
   6  15   1         87.64         60.57        40.59 o                         
   7  15   1       1028.19       1011.41        61.65 o                         
   8  15   1        263.42        295.06        50.55 o                         
   9  15   1        274.30        164.59        44.57 o                         
  10  15   1        134.64         84.42        52.64 o                         
  11  15   1        954.91        846.88        59.85 o                         
  12  15   1        113.84         -4.05        46.65 o                         
  13  15   1         54.33        -65.62        65.62 o                         
   0  16   1       8530.99       8651.44       299.34 o                         
   1  16   1       4148.22       3996.98       132.11 o                         
   2  16   1        851.08        904.65        70.07 o                         
   3  16   1      20764.75      21651.81       450.88 o                         
   4  16   1        974.50        890.86        64.36 o                         
   5  16   1       5253.47       5226.08       168.87 o                         
   6  16   1        900.75        798.89        62.55 o                         
   7  16   1        218.20        137.07        56.23 o                         
   8  16   1       3189.87       3117.54       124.79 o                         
   9  16   1       7867.56       8087.14       195.23 o                         
  10  16   1       3923.30       3551.10       117.24 o                         
  11  16   1        971.76        896.53        65.48 o                         
  12  16   1         11.44         27.56        58.91 o                         
   1  17   1       3282.11       3431.87       125.78 o                         
   2  17   1       2350.49       2512.45       131.37 o                         
   3  17   1       1665.14       1696.80        91.94 o                         
   4  17   1        385.57        310.91        64.30 o                         
   5  17   1       2738.06       3025.94       111.28 o                         
   6  17   1       2944.19       2764.76       104.48 o                         
   7  17   1       1117.17       1153.70        82.17 o                         
   8  17   1        710.42        789.54        76.30 o                         
   9  17   1       2195.47       2096.94        92.92 o                         
  10  17   1        283.89        191.02        66.87 o                         
  11  17   1        289.80        292.64        68.47 o                         
   0  18   1        351.55        445.57        93.78 o                         
   1  18   1         11.57         10.08        61.18 o                         
   2  18   1       1705.81       1570.76        92.08 o                         
   3  18   1       9545.66       9942.53       244.28 o                         
   4  18   1        866.85        930.51        78.94 o                         
   5  18   1       1443.98       1524.01       101.76 o                         
   6  18   1        371.99        353.81        66.85 o                         
   7  18   1         46.79        -36.54        59.77 o                         
   8  18   1        258.85        279.54        70.64 o                         
   9  18   1       5160.17       6120.00       176.97 o                         
   1  19   1       6784.39       6959.70       196.49 o                         
   2  19   1        511.75        503.37        75.87 o                         
   3  19   1        316.33        247.13        71.10 o                         
   4  19   1         50.08        -60.19        60.19 o                         
   5  19   1       2908.63       2998.56       130.30 o                         
   6  19   1        302.19        293.40        73.57 o                         
   7  19   1       1517.46       1522.90       112.82 o                         
   0  20   1       1957.68       1986.87       159.11 o                         
   1  20   1        339.70        331.82        74.03 o                         
   2  20   1        174.06         20.04        68.72 o                         
   3  20   1         20.95         10.10        71.65 o                         
   2   0   2      14237.45      14469.53       302.62 o                         
   3   0   2      19393.42      21231.11       418.92 o                         
   4   0   2      14844.92      16097.94       322.85 o                         
   5   0   2      33428.78      37683.16       746.26 o                         
   6   0   2      83357.46      79978.64      1501.38 o                         
   7   0   2      36674.18      36375.64       665.35 o                         
   8   0   2       1031.21       1208.21        48.34 o                         
   9   0   2      58988.70      59260.90      1173.07 o                         
  10   0   2      32663.06      32496.95       630.50 o                         
  11   0   2      10176.02       9827.19       196.92 o                         
  12   0   2      21393.46      20753.92       417.82 o                         
  13   0   2       1985.53       2277.20       104.57 o                         
  14   0   2       9313.92       9382.32       263.31 o                         
  15   0   2       8443.56       7988.30       256.99 o                         
  16   0   2       7757.44       7412.46       363.14 o                         
  17   0   2       3786.47       3744.07       185.72 o                         
  18   0   2        362.07        170.94        90.92 o                         
  19   0   2         36.10        -86.50        86.50 o                         
  20   0   2       7006.16       6807.39       348.63 o                         
   2   1   2       6626.87       6393.60        92.97 o                         
   3   1   2       4639.21       4724.50        69.45 o                         
   4   1   2         57.24         90.78        10.31 o                         
   5   1   2      59287.36      61440.48       833.84 o                         
   6   1   2       3618.65       3603.18        63.88 o                         
   7   1   2       1016.89       1066.32        29.49 o                         
   8   1   2       6959.08       7047.86       105.94 o                         
   9   1   2         40.01         61.74        18.92 o                         
  10   1   2        349.46        424.87        25.82 o                         
  11   1   2         20.57         -4.54        20.03 o                         
  12   1   2       1537.96       1620.71        51.27 o                         
  13   1   2        158.75        109.24        33.08 o                         
  14   1   2       2201.99       2196.14        88.72 o                         
  15   1   2       3813.80       3999.58       136.22 o                         
  16   1   2         17.81         -3.87        45.71 o                         
  17   1   2          3.68         91.34        55.28 o                         
  18   1   2        126.96         44.14        61.68 o                         
  19   1   2          4.21        -50.21        62.53 o                         
  20   1   2        271.37        138.88        68.44 o                         
   0   2   2      36901.30      35774.61       669.57 o                         
   1   2   2      55282.00      59079.40       855.61 o                         
   2   2   2      11446.80      12368.86       180.57 o                         
   3   2   2        490.13        643.08        17.82 o                         
   4   2   2        331.96        550.61        18.49 o                         
   5   2   2         27.41         42.40        10.92 o                         
   6   2   2      13188.82      12533.23       176.61 o                         
   7   2   2      10782.88      10779.32       154.95 o                         
   8   2   2       2021.88       2455.44        46.10 o                         
   9   2   2       7619.97       7022.84       112.43 o                         
  10   2   2       9857.26      10169.76       155.57 o                         
  11   2   2       2491.84       2618.42        59.43 o                         
  12   2   2       5044.81       4656.13        95.86 o                         
  13   2   2       4247.25       4497.35       104.76 o                         
  14   2   2       9588.48       9581.19       192.14 o                         
  15   2   2       2334.49       2364.94        87.91 o                         
  16   2   2        383.58        311.77        56.70 o                         
  17   2   2       6267.29       6186.63       180.02 o                         
  18   2   2        170.87         58.27        56.89 o                         
  19   2   2        766.44        810.38        81.29 o                         
  20   2   2       1325.70       1286.40        97.43 o                         
   1   3   2      11359.16      11222.08       156.59 o                         
   2   3   2      18213.76      17423.36       271.60 o                         
   3   3   2        444.01        536.58        16.22 o                         
   4   3   2      44539.52      44292.37       590.85 o                         
   5   3   2      21812.40      22460.71       305.46 o                         
   6   3   2      33170.11      34159.46       470.59 o                         
   7   3   2         23.29         51.07        15.22 o                         
   8   3   2      13106.28      12853.32       184.39 o                         
   9   3   2       5495.67       5398.82        89.15 o                         
  10   3   2        523.30        430.17        26.17 o                         
  11   3   2       3841.02       4275.66        86.17 o                         
  12   3   2       5091.92       4950.33       103.77 o                         
  13   3   2          7.11         29.66        31.84 o                         
  14   3   2       1887.87       1888.31        74.96 o                         
  15   3   2       8646.96       8965.90       189.25 o                         
  16   3   2        483.94        521.02        56.93 o                         
  17   3   2       1817.46       1741.07        97.04 o                         
  18   3   2       1783.50       1704.05        96.53 o                         
  19   3   2       1148.06       1001.07        83.55 o                         
  20   3   2        371.63        408.89        79.69 o                         
   0   4   2        384.70        361.85        21.01 o                         
   1   4   2      17769.66      18909.37       262.08 o                         
   2   4   2       3100.88       3397.24        53.35 o                         
   3   4   2       5965.52       6350.66        92.33 o                         
   4   4   2       2197.39       2394.56        41.85 o                         
   5   4   2         97.80         28.25        11.94 o                         
   6   4   2       9678.27       9747.33       138.70 o                         
   7   4   2         10.71         20.87        15.47 o                         
   8   4   2       2370.63       2337.42        50.77 o                         
   9   4   2        991.23       1332.81        39.29 o                         
  10   4   2       5736.48       5527.03        92.99 o                         
  11   4   2        185.01        171.11        27.57 o                         
  12   4   2        155.56        126.96        29.63 o                         
  13   4   2         16.91         -4.00        32.97 o                         
  14   4   2         71.14        100.37        39.56 o                         
  15   4   2         98.70        123.50        52.54 o                         
  16   4   2       4357.80       4412.94       124.19 o                         
  17   4   2        717.43       1016.69        73.30 o                         
  18   4   2         10.80        -27.91        57.64 o                         
  19   4   2        241.61        314.75        73.32 o                         
  20   4   2       2996.60       2717.92       122.04 o                         
   1   5   2        240.67        315.62        15.88 o                         
   2   5   2      14805.85      13932.42       205.78 o                         
   3   5   2       4303.27       4460.47        68.06 o                         
   4   5   2      16794.22      17104.18       235.91 o                         
   5   5   2       1167.71       1181.51        31.43 o                         
   6   5   2       4926.96       5839.16        95.30 o                         
   7   5   2       1905.28       2367.13        48.67 o                         
   8   5   2      11866.40      11269.42       169.34 o                         
   9   5   2       7316.83       7395.44       116.19 o                         
  10   5   2         10.15          7.17        21.38 o                         
  11   5   2       1156.09       1243.46        50.42 o                         
  12   5   2       5468.00       5593.02       123.84 o                         
  13   5   2       1958.48       2215.55        71.19 o                         
  14   5   2         76.09        -37.39        37.39 o                         
  15   5   2         75.75         79.95        43.78 o                         
  16   5   2         78.76        109.33        44.58 o                         
  17   5   2       4477.00       4557.86       152.20 o                         
  18   5   2       1894.43       1816.47        96.55 o                         
  19   5   2       3852.47       4202.09       156.26 o                         
   0   6   2      34596.03      33780.58       643.45 o                         
   1   6   2       6828.99       6932.48       100.44 o                         
   2   6   2        253.94        228.57        16.41 o                         
   3   6   2        177.85        240.44        16.91 o                         
   4   6   2       8085.04       7235.79       116.34 o                         
   5   6   2         53.96        127.34        15.11 o                         
   6   6   2      32233.44      30901.99       429.62 o                         
   7   6   2       4692.72       5052.64        81.71 o                         
   8   6   2         20.42         51.62        17.17 o                         
   9   6   2       4801.41       4915.58        94.26 o                         
  10   6   2      30332.50      30562.04       501.05 o                         
  11   6   2        125.54        171.23        28.10 o                         
  12   6   2      11617.68      11695.53       225.42 o                         
  13   6   2       1079.60       1215.70        54.69 o                         
  14   6   2       4535.56       4548.19       113.53 o                         
  15   6   2        126.37        225.20        46.20 o                         
  16   6   2       8693.21       8954.00       200.38 o                         
  17   6   2        369.54        229.39        59.00 o                         
  18   6   2         30.69        153.54        69.86 o                         
  19   6   2         48.89        -44.62        71.14 o                         
   1   7   2       1380.48       1675.94        37.40 o                         
   2   7   2        260.89        364.27        20.30 o                         
   3   7   2       5305.46       5534.97        89.76 o                         
   4   7   2       4533.35       4888.96        82.92 o                         
   5   7   2        995.24       1024.04        34.25 o                         
   6   7   2       3239.02       3404.81        62.14 o                         
   7   7   2       1171.42       1317.80        37.23 o                         
   8   7   2       1726.48       1824.85        49.19 o                         
   9   7   2       3426.63       3420.56        83.20 o                         
  10   7   2        216.26        231.12        27.10 o                         
  11   7   2       5035.35       5024.28       114.55 o                         
  12   7   2       2738.01       2697.74        77.27 o                         
  13   7   2        240.11        228.63        36.06 o                         
  14   7   2       6121.22       5908.22       148.55 o                         
  15   7   2        427.71        330.42        48.87 o                         
  16   7   2       1541.41       1542.53        77.66 o                         
  17   7   2       3324.16       3579.95       125.04 o                         
  18   7   2        566.97        286.80        66.70 o                         
  19   7   2       2355.08       2424.75       130.86 o                         
   0   8   2       1315.17       1327.01        51.28 o                         
   1   8   2      24823.82      24230.46       326.15 o                         
   2   8   2       3969.04       3771.61        66.29 o                         
   3   8   2       7899.96       7847.09       127.48 o                         
   4   8   2        100.20         78.68        17.14 o                         
   5   8   2       3896.17       4129.17        72.85 o                         
   6   8   2      18266.64      17809.69       257.03 o                         
   7   8   2       6938.25       7104.09       126.26 o                         
   8   8   2       3303.37       3387.54        78.68 o                         
   9   8   2       8517.53       8625.66       154.87 o                         
  10   8   2        345.63        401.59        30.86 o                         
  11   8   2        398.38        492.58        35.27 o                         
  12   8   2       8328.34       8343.70       171.63 o                         
  13   8   2        127.97        130.84        33.63 o                         
  14   8   2       1759.54       1900.22        79.01 o                         
  15   8   2       2164.50       1874.59        78.36 o                         
  16   8   2       3638.95       3935.55       134.25 o                         
  17   8   2       5291.09       5392.93       176.39 o                         
  18   8   2         24.09        -63.27        63.27 o                         
   1   9   2       1434.37       1245.50        35.82 o                         
   2   9   2      17225.40      16549.15       239.96 o                         
   3   9   2        112.34         27.74        17.72 o                         
   4   9   2       8196.19       8243.25       129.44 o                         
   5   9   2       6246.19       6861.25       110.12 o                         
   6   9   2       1638.62       1920.92        52.31 o                         
   7   9   2       1125.61       1005.51        44.52 o                         
   8   9   2      16758.02      16450.70       272.14 o                         
   9   9   2       1296.30       1345.90        49.65 o                         
  10   9   2         58.53         20.64        25.51 o                         
  11   9   2       5656.40       5813.51       129.56 o                         
  12   9   2       1178.71       1136.27        54.14 o                         
  13   9   2        219.25        146.24        35.96 o                         
  14   9   2       8068.83       7897.76       164.58 o                         
  15   9   2        153.73        108.42        43.26 o                         
  16   9   2         80.47         -3.02        45.23 o                         
  17   9   2       1863.23       2179.11       111.89 o                         
  18   9   2       2075.56       1899.01        98.37 o                         
   0  10   2       4022.95       3822.76        99.68 o                         
   1  10   2      42591.38      43970.11       595.72 o                         
   2  10   2       1338.51       1413.94        41.16 o                         
   3  10   2      12970.18      13301.48       194.36 o                         
   4  10   2       8111.36       7793.46       125.53 o                         
   5  10   2       3654.80       3575.11        76.87 o                         
   6  10   2         76.93         56.14        24.55 o                         
   7  10   2       4746.73       4409.74        96.24 o                         
   8  10   2        819.23        826.26        41.42 o                         
   9  10   2       6650.02       6799.68       134.48 o                         
  10  10   2      11365.23      11272.94       203.57 o                         
  11  10   2       1701.12       1732.50        60.65 o                         
  12  10   2        153.14         46.94        31.98 o                         
  13  10   2        139.18        122.72        35.76 o                         
  14  10   2        230.19        251.59        42.07 o                         
  15  10   2       5675.57       5646.89       148.58 o                         
  16  10   2       1097.86       1008.60        65.76 o                         
  17  10   2       8327.94       8427.32       246.36 o                         
   1  11   2       1269.02       1193.65        41.14 o                         
   2  11   2      12245.02      11607.59       185.87 o                         
   3  11   2      12314.52      12587.06       204.03 o                         
   4  11   2       2218.72       2352.81        61.65 o                         
   5  11   2       1776.35       1950.20        58.45 o                         
   6  11   2       1218.91       1333.04        48.85 o                         
   7  11   2       1324.19       1269.96        48.62 o                         
   8  11   2       9985.37       9904.67       181.99 o                         
   9  11   2        773.93        766.56        43.34 o                         
  10  11   2        174.51        148.64        33.13 o                         
  11  11   2         72.02         -6.24        33.26 o                         
  12  11   2       1104.90       1173.38        53.82 o                         
  13  11   2       1386.07       1222.65        56.20 o                         
  14  11   2       1020.31        940.47        56.71 o                         
  15  11   2        668.35        551.32        77.60 o                         
  16  11   2         23.07        -53.11        53.11 o                         
  17  11   2         33.17        -54.46        54.46 o                         
   0  12   2       6793.77       6177.58       172.24 o                         
   1  12   2       6354.59       6831.41       127.55 o                         
   2  12   2       7505.06       7645.05       135.29 o                         
   3  12   2       2126.82       2312.98        68.67 o                         
   4  12   2      14168.25      14029.13       246.38 o                         
   5  12   2        384.28        355.04        34.60 o                         
   6  12   2       9379.60       9194.92       178.38 o                         
   7  12   2       3654.98       3453.11        89.87 o                         
   8  12   2         21.18         54.47        32.03 o                         
   9  12   2       3643.26       3646.08        95.39 o                         
  10  12   2       3681.34       3715.21       111.17 o                         
  11  12   2       2004.37       1745.83        65.90 o                         
  12  12   2        969.72        933.03        54.23 o                         
  13  12   2        331.74        266.30        42.42 o                         
  14  12   2        663.33        626.25        57.09 o                         
  15  12   2       2603.13       2640.97       132.19 o                         
  16  12   2       6385.63       7223.12       223.12 o                         
   1  13   2        238.34        274.89        36.27 o                         
   2  13   2         49.00         63.09        34.36 o                         
   3  13   2       2604.23       3054.76        84.68 o                         
   4  13   2       1171.04       1061.21        54.22 o                         
   5  13   2        479.19        545.98        42.54 o                         
   6  13   2       1591.73       1550.48        61.28 o                         
   7  13   2       2412.28       2600.64        78.21 o                         
   8  13   2        237.86        243.40        39.72 o                         
   9  13   2       1063.27       1041.75        55.57 o                         
  10  13   2        789.05        741.45        47.23 o                         
  11  13   2       3199.85       3176.08       130.40 o                         
  12  13   2         63.52         12.47        37.85 o                         
  13  13   2        135.74          8.24        45.91 o                         
  14  13   2         28.64        -28.56        39.63 o                         
  15  13   2        562.49        264.69        93.60 o                         
   0  14   2       3738.46       3777.32       154.68 o                         
   1  14   2          6.79         16.99        37.48 o                         
   2  14   2       3137.86       3242.98       106.46 o                         
   3  14   2        215.79        180.33        40.66 o                         
   4  14   2       6250.65       6183.82       135.42 o                         
   5  14   2        155.73        215.75        40.37 o                         
   6  14   2       4883.28       4688.47       116.72 o                         
   7  14   2       1890.71       1844.15        71.19 o                         
   8  14   2        905.19        857.32        62.02 o                         
   9  14   2        169.68         85.62        37.31 o                         
  10  14   2       1853.22       1896.77        72.00 o                         
  11  14   2        452.67        393.70        47.73 o                         
  12  14   2       1560.03       1678.32       101.31 o                         
  13  14   2       2058.79       1946.01       103.05 o                         
  14  14   2         74.75         -0.79        60.31 o                         
   1  15   2         49.90         94.81        46.17 o                         
   2  15   2      10182.16      10131.35       223.13 o                         
   3  15   2        289.67        219.85        46.16 o                         
   4  15   2        171.75         39.76        45.72 o                         
   5  15   2       4152.53       4358.90       120.35 o                         
   6  15   2        208.86        182.60        43.91 o                         
   7  15   2       1191.60       1305.34        69.35 o                         
   8  15   2       9482.40       9495.35       207.68 o                         
   9  15   2        166.05        146.62        44.50 o                         
  10  15   2        808.58        662.70        52.44 o                         
  11  15   2      10304.45      10402.32       473.82 o                         
  12  15   2       3073.29       3110.63       137.12 o                         
  13  15   2        137.22        181.28        72.34 o                         
   0  16   2       1048.12        957.02       103.49 o                         
   1  16   2          8.63         -9.06        50.43 o                         
   2  16   2         39.18        -20.47        52.17 o                         
   3  16   2        149.76         88.37        49.41 o                         
   4  16   2        216.40        252.33        50.46 o                         
   5  16   2        533.87        553.82        57.69 o                         
   6  16   2        469.06        468.60        59.00 o                         
   7  16   2        278.72        244.57        51.58 o                         
   8  16   2          9.27        -38.18        44.57 o                         
   9  16   2       1855.30       2030.55        87.11 o                         
  10  16   2        286.46        243.96        55.72 o                         
  11  16   2         11.60        -30.17        66.90 o                         
  12  16   2         31.73        -39.96        67.66 o                         
   1  17   2         25.53         15.01        55.17 o                         
   2  17   2       9055.17       8818.25       229.17 o                         
   3  17   2         52.34        -11.86        53.66 o                         
   4  17   2        980.69       1015.13        72.56 o                         
   5  17   2         46.81         33.06        55.74 o                         
   6  17   2        149.51        103.27        56.96 o                         
   7  17   2        109.48         -1.50        49.99 o                         
   8  17   2       4996.21       5125.65       148.76 o                         
   9  17   2          8.36        -29.57        64.52 o                         
  10  17   2        612.87        611.62        74.42 o                         
  11  17   2       2003.28       1841.84       109.81 o                         
   0  18   2       8147.82       8136.94       300.30 o                         
   1  18   2       4241.47       4459.48       147.99 o                         
   2  18   2       1678.42       2017.04       102.86 o                         
   3  18   2        403.79        318.56        78.14 o                         
   4  18   2       6060.03       6336.82       182.86 o                         
   5  18   2        662.80        627.50        69.13 o                         
   6  18   2       1289.99       1326.33        84.20 o                         
   7  18   2       4041.12       3936.87       170.61 o                         
   8  18   2        160.98        132.16        59.22 o                         
   9  18   2       4182.90       4482.33       180.42 o                         
   1  19   2        137.71        124.26        67.22 o                         
   2  19   2        604.05        715.30        77.17 o                         
   3  19   2        175.66        279.26        89.50 o                         
   4  19   2         64.44         43.01        68.46 o                         
   5  19   2          5.66        -48.91        63.60 o                         
   6  19   2          1.15        -65.02        65.02 o                         
   7  19   2        837.10        727.31        95.09 o                         
   0  20   2       3578.48       3795.35       224.88 o                         
   1  20   2       3838.47       3993.83       150.06 o                         
   2  20   2         28.03        -15.46        65.51 o                         
   3  20   2        155.08        105.31        69.52 o                         
   1   1   3      83197.00      80470.48      1342.15 o                         
   2   1   3      11465.12      12507.44       180.94 o                         
   3   1   3        801.82       1036.51        23.96 o                         
   4   1   3       1781.52       1654.26        30.98 o                         
   5   1   3      39450.33      38872.80       499.24 o                         
   6   1   3         78.37        162.43        14.55 o                         
   7   1   3         55.74        109.59        15.66 o                         
   8   1   3       2251.08       2586.47        49.72 o                         
   9   1   3      17795.32      17661.96       260.07 o                         
  10   1   3       4534.83       4826.89        82.11 o                         
  11   1   3       3060.27       2798.26        61.61 o                         
  12   1   3       9559.89       9660.16       175.75 o                         
  13   1   3       1011.81       1172.41        52.60 o                         
  14   1   3       5644.47       5802.17       140.26 o                         
  15   1   3       5528.40       5792.39       177.60 o                         
  16   1   3       6712.99       7025.44       181.64 o                         
  17   1   3        476.88        446.18        64.77 o                         
  18   1   3        788.51        728.40        70.99 o                         
  19   1   3        176.84         97.73        73.66 o                         
  20   1   3        169.61         96.83        75.32 o                         
   0   2   3       4503.93       4443.65        90.48 o                         
   1   2   3      25143.00      24761.93       353.68 o                         
   2   2   3       2117.90       2501.56        46.57 o                         
   3   2   3     124662.51     124183.84      1947.32 o                         
   4   2   3      15238.81      17181.47       233.71 o                         
   5   2   3       1801.12       1682.19        32.74 o                         
   6   2   3       7917.45       9131.21       129.36 o                         
   7   2   3       9556.00       9681.03       138.38 o                         
   8   2   3      18018.14      17500.78       245.01 o                         
   9   2   3      29487.59      28706.75       403.14 o                         
  10   2   3      40690.45      40438.32       549.09 o                         
  11   2   3       3233.13       3328.71        69.77 o                         
  12   2   3         36.39         78.09        26.33 o                         
  13   2   3      14673.63      14626.62       266.88 o                         
  14   2   3        847.14        926.66        55.36 o                         
  15   2   3       4522.71       4557.14       169.55 o                         
  16   2   3       2192.16       2112.84       103.43 o                         
  17   2   3       3976.04       4138.44       140.21 o                         
  18   2   3        201.61        105.34        60.15 o                         
  19   2   3       4351.42       4161.42       157.93 o                         
  20   2   3        101.22         80.76        74.23 o                         
   1   3   3       2841.44       2581.55        43.07 o                         
   2   3   3      23796.94      25312.55       373.31 o                         
   3   3   3      20717.90      21479.54       310.64 o                         
   4   3   3       6915.25       6884.13       101.66 o                         
   5   3   3       1769.32       1888.71        36.36 o                         
   6   3   3        629.45        597.58        21.54 o                         
   7   3   3         13.92         -0.50        15.22 o                         
   8   3   3       9418.73       9977.83       149.92 o                         
   9   3   3        626.38        627.60        29.45 o                         
  10   3   3       2044.53       1962.99        48.63 o                         
  11   3   3          8.42         -3.33        20.96 o                         
  12   3   3        348.26        390.89        35.51 o                         
  13   3   3        226.95        262.06        36.25 o                         
  14   3   3       2442.22       2385.95        85.33 o                         
  15   3   3        915.34       1266.82        64.46 o                         
  16   3   3        561.89        656.98        58.84 o                         
  17   3   3         80.22        144.60        55.23 o                         
  18   3   3        376.71        385.49        68.85 o                         
  19   3   3       1787.88       1688.68        98.75 o                         
  20   3   3        747.04        617.23        75.12 o                         
   0   4   3     112927.91     116309.88      2507.79 o                         
   1   4   3      10571.09      11307.94       163.60 o                         
   2   4   3      18446.17      18539.84       252.06 o                         
   3   4   3      57847.29      57415.77       816.63 o                         
   4   4   3      43731.03      45811.31       625.81 o                         
   5   4   3      18982.40      19661.14       275.68 o                         
   6   4   3        202.13        196.15        15.62 o                         
   7   4   3       9871.59      10168.37       148.16 o                         
   8   4   3       6242.56       6055.06       100.04 o                         
   9   4   3      30870.18      28974.98       391.46 o                         
  10   4   3      26316.29      26595.81       385.36 o                         
  11   4   3        281.01        360.30        29.85 o                         
  12   4   3        114.37        159.19        30.93 o                         
  13   4   3      21480.71      21373.68       388.74 o                         
  14   4   3        381.19        375.27        43.88 o                         
  15   4   3      14929.28      15383.29       294.75 o                         
  16   4   3      12074.94      12041.96       243.34 o                         
  17   4   3       6780.90       7497.90       189.08 o                         
  18   4   3         25.19        -55.63        55.63 o                         
  19   4   3       1862.26       1897.39       101.97 o                         
  20   4   3        429.28        355.44        75.49 o                         
   1   5   3      38366.70      38632.05       528.75 o                         
   2   5   3       1303.25       1612.86        32.54 o                         
   3   5   3        980.66       1053.26        25.79 o                         
   4   5   3       8242.13       9236.73       139.96 o                         
   5   5   3       7137.28       6312.54        96.39 o                         
   6   5   3       2006.64       2241.97        43.11 o                         
   7   5   3         31.25         35.65        16.57 o                         
   8   5   3         11.81         23.98        16.11 o                         
   9   5   3       5137.53       4976.09        87.10 o                         
  10   5   3        739.81        912.99        36.47 o                         
  11   5   3       1865.96       1732.30        54.85 o                         
  12   5   3         11.61         47.35        27.78 o                         
  13   5   3        572.48        789.59        48.74 o                         
  14   5   3       2900.66       3324.93       105.28 o                         
  15   5   3       4355.03       4604.44       135.48 o                         
  16   5   3       2556.56       2345.94       110.27 o                         
  17   5   3        867.93        922.87        65.99 o                         
  18   5   3         22.60        -31.21        54.35 o                         
  19   5   3          9.54         64.20        76.00 o                         
   0   6   3      27167.02      26997.01       541.41 o                         
   1   6   3      19560.50      19862.42       285.06 o                         
   2   6   3      21768.86      22094.69       302.26 o                         
   3   6   3       2058.64       2051.05        40.55 o                         
   4   6   3      18786.37      17845.65       252.84 o                         
   5   6   3       3459.83       3983.33        70.99 o                         
   6   6   3      17203.79      17188.33       263.59 o                         
   7   6   3        870.35        899.39        28.46 o                         
   8   6   3       9785.62      10070.45       153.65 o                         
   9   6   3       6396.41       6679.38       124.32 o                         
  10   6   3        208.95        283.38        27.24 o                         
  11   6   3       1237.32       1262.22        48.59 o                         
  12   6   3        990.26       1074.54        48.54 o                         
  13   6   3       1589.35       1689.80        62.73 o                         
  14   6   3        835.16        917.44        60.29 o                         
  15   6   3       1517.52       1627.70        70.49 o                         
  16   6   3       1144.48       1203.00        65.29 o                         
  17   6   3       2977.43       3070.57       106.00 o                         
  18   6   3       1724.21       1641.78        94.19 o                         
  19   6   3         94.98        201.78        66.69 o                         
   1   7   3      27069.42      25993.58       363.14 o                         
   2   7   3        769.93       1135.83        32.77 o                         
   3   7   3       5772.33       5602.08        90.07 o                         
   4   7   3       2318.53       2065.86        44.47 o                         
   5   7   3      33051.96      32004.88       436.31 o                         
   6   7   3        123.43        268.02        17.53 o                         
   7   7   3        675.29        579.07        24.19 o                         
   8   7   3       1070.15       1117.22        37.61 o                         
   9   7   3      10486.53       9985.72       174.45 o                         
  10   7   3       1313.96       1420.25        48.75 o                         
  11   7   3        218.50        212.35        28.52 o                         
  12   7   3        106.65        167.80        36.14 o                         
  13   7   3        755.89        789.30        46.45 o                         
  14   7   3       1227.03       1210.51        58.95 o                         
  15   7   3       2825.40       2835.82        95.64 o                         
  16   7   3       2201.03       2132.97        87.79 o                         
  17   7   3        391.58        404.56        70.64 o                         
  18   7   3        528.49        475.66        76.16 o                         
  19   7   3        230.51        245.24        67.12 o                         
   0   8   3      26316.24      26411.73       512.01 o                         
   1   8   3      15035.48      14213.79       202.26 o                         
   2   8   3       1812.77       1947.30        44.28 o                         
   3   8   3       7174.13       7148.60       112.56 o                         
   4   8   3         19.30         68.14        17.52 o                         
   5   8   3        888.57        836.32        30.40 o                         
   6   8   3      34653.01      33793.99       462.43 o                         
   7   8   3       3163.59       2889.96        63.37 o                         
   8   8   3       5469.27       5464.42       101.50 o                         
   9   8   3       3213.36       3072.16        71.07 o                         
  10   8   3        735.66        783.89        39.68 o                         
  11   8   3       1145.64       1290.02        54.34 o                         
  12   8   3       3469.52       3293.18        88.17 o                         
  13   8   3       5170.65       5036.32       123.64 o                         
  14   8   3       3001.34       3050.21        95.49 o                         
  15   8   3         28.15         39.98        39.73 o                         
  16   8   3        121.04        -29.23        43.47 o                         
  17   8   3         20.38        -64.99        64.99 o                         
  18   8   3       1663.82       1617.47       114.33 o                         
   1   9   3       4967.78       4769.38        81.08 o                         
   2   9   3       8897.55       9077.20       136.97 o                         
   3   9   3       3293.91       3341.72        62.89 o                         
   4   9   3       3427.89       3285.37        64.07 o                         
   5   9   3       3134.03       3342.89        66.42 o                         
   6   9   3       1229.49       1218.13        44.87 o                         
   7   9   3         69.67         61.42        20.14 o                         
   8   9   3       2764.20       2692.44        65.06 o                         
   9   9   3       9937.93       9709.06       172.33 o                         
  10   9   3       6565.91       6593.24       133.51 o                         
  11   9   3       2110.24       2020.79        68.46 o                         
  12   9   3       2346.45       2388.62        76.23 o                         
  13   9   3        376.94        400.44        39.71 o                         
  14   9   3        296.71        335.68        43.57 o                         
  15   9   3        336.99        341.10        43.81 o                         
  16   9   3         68.13         43.05        49.81 o                         
  17   9   3        151.65         -6.94        49.00 o                         
  18   9   3         89.09         18.28        76.75 o                         
   0  10   3       6370.02       6956.82       156.82 o                         
   1  10   3       3187.72       3136.17        63.24 o                         
   2  10   3       1471.75       1300.44        39.86 o                         
   3  10   3      25988.98      25098.95       364.72 o                         
   4  10   3         18.80         34.46        20.45 o                         
   5  10   3        185.34        164.48        23.91 o                         
   6  10   3       7397.35       7189.45       141.61 o                         
   7  10   3       6750.59       6237.56       122.18 o                         
   8  10   3        165.98        152.39        25.99 o                         
   9  10   3       8659.19       8671.63       184.94 o                         
  10  10   3       1129.23       1236.72        48.45 o                         
  11  10   3        130.99        215.37        31.62 o                         
  12  10   3       2468.63       2485.58        78.61 o                         
  13  10   3      10190.06      10266.46       238.20 o                         
  14  10   3        563.80        471.25        60.99 o                         
  15  10   3       1890.76       1908.56        75.72 o                         
  16  10   3       1363.94       1340.54        78.41 o                         
  17  10   3       1526.63       1567.94        87.06 o                         
   1  11   3       1116.53       1107.56        40.21 o                         
   2  11   3       3693.08       3853.27        78.47 o                         
   3  11   3        167.16        206.08        28.43 o                         
   4  11   3          9.02         13.11        23.60 o                         
   5  11   3        786.95        787.17        39.28 o                         
   6  11   3        509.28        404.22        35.90 o                         
   7  11   3        925.23        972.53        46.20 o                         
   8  11   3       1150.87       1250.54        48.99 o                         
   9  11   3        627.02        600.92        36.49 o                         
  10  11   3        172.36        141.98        27.61 o                         
  11  11   3       3432.81       3462.88       111.80 o                         
  12  11   3         88.24         33.36        36.03 o                         
  13  11   3         45.51        -41.20        41.20 o                         
  14  11   3        769.83        723.87        51.51 o                         
  15  11   3       1589.17       1595.19        73.57 o                         
  16  11   3        269.34        363.45        67.52 o                         
  17  11   3       1318.73       1476.84        97.75 o                         
   0  12   3       7001.66       6720.76       184.92 o                         
   1  12   3       4599.51       4606.76       100.40 o                         
   2  12   3      12736.29      12338.68       219.51 o                         
   3  12   3       4552.76       4868.83       104.00 o                         
   4  12   3       5017.28       4939.60       110.01 o                         
   5  12   3        881.01        967.45        47.84 o                         
   6  12   3       1687.07       1656.37        60.49 o                         
   7  12   3         12.97         -8.53        29.83 o                         
   8  12   3        794.05        803.82        46.19 o                         
   9  12   3       3240.92       3287.33        99.62 o                         
  10  12   3        371.58        291.08        41.29 o                         
  11  12   3        235.84        187.59        37.34 o                         
  12  12   3          0.89        -40.39        40.39 o                         
  13  12   3       2190.94       2250.54        98.55 o                         
  14  12   3        375.95        239.75        63.86 o                         
  15  12   3       1550.34       1561.76        81.73 o                         
  16  12   3        971.26        865.73        89.90 o                         
   1  13   3       6646.87       6607.09       144.34 o                         
   2  13   3        770.24        788.03        46.90 o                         
   3  13   3       1175.00       1242.88        56.30 o                         
   4  13   3         96.52        139.11        34.80 o                         
   5  13   3       2540.91       2725.68        82.41 o                         
   6  13   3          5.99          8.72        30.94 o                         
   7  13   3       1457.82       1420.32        56.94 o                         
   8  13   3         30.03         45.60        36.42 o                         
   9  13   3       3932.98       3846.76        97.40 o                         
  10  13   3          2.85        -24.16        24.16 o                         
  11  13   3      11024.21      11119.85       244.46 o                         
  12  13   3       3000.33       2934.16       120.89 o                         
  13  13   3         14.12        -46.04        52.19 o                         
  14  13   3       1264.74       1294.82        91.86 o                         
  15  13   3       1022.99       1022.12        84.98 o                         
   0  14   3      11292.59      11267.22       305.34 o                         
   1  14   3      12946.09      13102.59       271.20 o                         
   2  14   3         68.94         81.37        44.55 o                         
   3  14   3       5874.16       5869.54       139.63 o                         
   4  14   3        346.96        313.93        44.56 o                         
   5  14   3         82.76         51.83        36.30 o                         
   6  14   3       9462.12       9304.81       191.96 o                         
   7  14   3       7912.31       7939.52       168.59 o                         
   8  14   3       4078.42       3769.27       108.63 o                         
   9  14   3        569.87        477.37        44.96 o                         
  10  14   3          1.18          9.64        47.35 o                         
  11  14   3       1130.20        960.18        71.61 o                         
  12  14   3       6573.89       6597.88       279.67 o                         
  13  14   3        426.53        479.25        63.31 o                         
  14  14   3       3463.84       3382.81       134.58 o                         
   1  15   3       1424.84       1619.92        81.83 o                         
   2  15   3       2470.63       2405.95        99.23 o                         
   3  15   3       2158.80       2151.35        88.39 o                         
   4  15   3        806.76        703.81        54.03 o                         
   5  15   3       1989.95       2072.67        81.74 o                         
   6  15   3        189.20        133.43        43.29 o                         
   7  15   3         62.13         67.97        41.97 o                         
   8  15   3       2447.77       2481.98        90.47 o                         
   9  15   3        838.72        839.41        70.56 o                         
  10  15   3        204.01        139.03        67.80 o                         
  11  15   3        170.79        246.12        62.94 o                         
  12  15   3        560.04        575.42        65.94 o                         
  13  15   3         48.04         31.95        62.67 o                         
   0  16   3       7276.85       7281.86       293.20 o                         
   1  16   3       8057.23       8004.67       201.71 o                         
   2  16   3        699.81        718.36        62.30 o                         
   3  16   3       3865.49       4173.54       191.13 o                         
   4  16   3       1371.19       1272.94        71.24 o                         
   5  16   3        234.72        216.47        48.27 o                         
   6  16   3      17762.81      17694.84       360.65 o                         
   7  16   3       4196.45       4163.55       119.48 o                         
   8  16   3       7618.86       7328.45       176.98 o                         
   9  16   3        526.54        484.10        73.63 o                         
  10  16   3       2797.40       2930.49       128.93 o                         
  11  16   3        535.38        426.98        78.09 o                         
  12  16   3       4281.42       4459.52       185.83 o                         
   1  17   3         36.70        -29.27        55.42 o                         
   2  17   3        278.72        351.18        59.19 o                         
   3  17   3        289.09        233.11        59.38 o                         
   4  17   3       1458.63       1552.35        90.40 o                         
   5  17   3        335.48        391.15        63.11 o                         
   6  17   3        366.49        335.54        56.68 o                         
   7  17   3        818.81        718.31        63.52 o                         
   8  17   3         38.04        -51.08        51.08 o                         
   9  17   3         30.19         32.47        74.89 o                         
  10  17   3        147.38         79.83        66.04 o                         
  11  17   3       3098.83       3108.88       134.11 o                         
   0  18   3       1567.08       2025.04       144.39 o                         
   1  18   3        439.36        322.50        66.25 o                         
   2  18   3        384.47        309.77        64.63 o                         
   3  18   3         15.77         84.03        56.12 o                         
   4  18   3       3290.27       3075.52       130.93 o                         
   5  18   3        168.03        139.47        62.29 o                         
   6  18   3       3191.96       3254.86       139.53 o                         
   7  18   3        203.74        214.32        63.33 o                         
   8  18   3       1149.31       1032.60        77.44 o                         
   9  18   3        511.88        509.41        78.39 o                         
   1  19   3        174.83        141.98        66.92 o                         
   2  19   3        832.51        829.20        81.93 o                         
   3  19   3         21.36        -64.40        64.40 o                         
   4  19   3        406.29        157.07        72.16 o                         
   5  19   3       1032.62       1015.70        83.46 o                         
   6  19   3         45.58         10.41        66.83 o                         
   0  20   3        668.09        385.58       116.12 o                         
   1  20   3        338.77        418.11        77.94 o                         
   2  20   3        947.00        888.29        87.13 o                         
   0   0   4      22473.44      23952.89       638.98 o                         
   1   0   4       1159.66       1463.83        37.70 o                         
   2   0   4       9002.35       9042.25       194.00 o                         
   3   0   4      90599.40      88816.42      1661.69 o                         
   4   0   4      96812.05      96824.41      1982.53 o                         
   5   0   4      54781.08      59494.88      1121.38 o                         
   6   0   4       7831.77       8993.25       184.08 o                         
   7   0   4         28.26          8.84        19.13 o                         
   8   0   4      18950.76      18178.47       359.69 o                         
   9   0   4       1297.41       1189.48        51.19 o                         
  10   0   4      28707.97      28469.29       555.95 o                         
  11   0   4      26626.14      27066.87       580.92 o                         
  12   0   4        526.86        492.52        57.68 o                         
  13   0   4       6970.18       6667.67       226.39 o                         
  14   0   4         37.62          6.57        53.54 o                         
  15   0   4       2660.15       2609.32       145.00 o                         
  16   0   4       6477.18       7023.40       238.73 o                         
  17   0   4         25.61        -11.05        69.53 o                         
  18   0   4       1432.09       1305.25       122.37 o                         
  19   0   4          9.97        -29.29       115.39 o                         
  20   0   4         59.34          5.53       103.23 o                         
   1   1   4      41350.31      41807.52       607.17 o                         
   2   1   4      53152.94      53227.12       738.05 o                         
   3   1   4       9880.66       9667.66       137.23 o                         
   4   1   4      12687.19      12543.71       176.68 o                         
   5   1   4       9029.50       8687.80       133.48 o                         
   6   1   4       7614.05       7659.38       108.47 o                         
   7   1   4        637.20        551.54        23.14 o                         
   8   1   4       3043.97       2834.56        54.24 o                         
   9   1   4          9.02         49.04        18.93 o                         
  10   1   4          2.48         25.54        19.15 o                         
  11   1   4      10613.62      10043.34       168.34 o                         
  12   1   4       1599.79       1802.15        59.06 o                         
  13   1   4        222.51        191.17        34.81 o                         
  14   1   4       1232.95       1146.39        56.38 o                         
  15   1   4       3657.56       3613.54       106.87 o                         
  16   1   4         29.87         46.62        49.54 o                         
  17   1   4        369.00        195.04        58.23 o                         
  18   1   4        771.54        792.33        74.77 o                         
  19   1   4        127.01          6.58        75.23 o                         
  20   1   4        655.29        663.60        84.50 o                         
   0   2   4       2451.98       2444.06        58.19 o                         
   1   2   4          1.59         42.12         9.04 o                         
   2   2   4         88.36        106.79         8.11 o                         
   3   2   4       2484.07       2508.32        45.33 o                         
   4   2   4      33514.78      33910.05       475.23 o                         
   5   2   4      12847.80      13312.33       185.03 o                         
   6   2   4       2189.70       2322.04        46.57 o                         
   7   2   4         78.27        158.59        16.14 o                         
   8   2   4       8509.93       8520.57       125.90 o                         
   9   2   4       1368.09       1408.61        38.63 o                         
  10   2   4       9565.70       9484.34       139.18 o                         
  11   2   4       4460.66       4494.62        89.29 o                         
  12   2   4        123.16         76.53        28.46 o                         
  13   2   4       4401.45       4430.47       112.41 o                         
  14   2   4        359.69        405.08        44.27 o                         
  15   2   4        185.55        188.59        46.84 o                         
  16   2   4       4492.17       4689.22       130.54 o                         
  17   2   4        115.61        184.71        57.42 o                         
  18   2   4        771.84        787.83        82.14 o                         
  19   2   4         88.49        -43.39        60.14 o                         
  20   2   4        138.27         58.15        75.16 o                         
   1   3   4       7961.08       8122.20       114.02 o                         
   2   3   4     116282.83     117239.38      1694.54 o                         
   3   3   4        657.85        768.75        22.83 o                         
   4   3   4       8837.77       7866.88       118.54 o                         
   5   3   4      33109.34      34206.61       459.13 o                         
   6   3   4       8032.07       7970.98       117.41 o                         
   7   3   4      10375.30       9695.72       145.06 o                         
   8   3   4      55465.75      55631.07       762.13 o                         
   9   3   4       3257.43       3559.77        67.87 o                         
  10   3   4        643.44        726.79        32.46 o                         
  11   3   4      11947.84      11221.04       184.43 o                         
  12   3   4       3054.91       3214.68        83.34 o                         
  13   3   4       8338.96       7953.92       172.82 o                         
  14   3   4       9752.05       9635.33       208.19 o                         
  15   3   4      12470.36      12254.58       259.95 o                         
  16   3   4       1602.33       1646.52        81.32 o                         
  17   3   4       1162.55       1089.52        71.57 o                         
  18   3   4       2016.05       2046.99       102.41 o                         
  19   3   4        367.39        429.77        75.28 o                         
  20   3   4       4512.43       4995.71       220.85 o                         
   0   4   4       6255.88       7717.95       155.94 o                         
   1   4   4      11837.16      11615.43       158.14 o                         
   2   4   4       8729.37       8683.17       122.28 o                         
   3   4   4      20706.47      22040.32       329.32 o                         
   4   4   4       1951.91       2290.52        43.09 o                         
   5   4   4       2832.98       3718.91        68.56 o                         
   6   4   4       5657.65       5862.72        92.04 o                         
   7   4   4        104.66        122.20        15.85 o                         
   8   4   4       2700.11       3149.59        59.15 o                         
   9   4   4       2012.26       2027.64        62.85 o                         
  10   4   4        100.33        115.47        21.52 o                         
  11   4   4       1513.35       1529.59        51.43 o                         
  12   4   4        196.27        182.49        34.27 o                         
  13   4   4        504.47        425.15        39.97 o                         
  14   4   4         13.61         63.67        35.37 o                         
  15   4   4        717.13        842.36        59.58 o                         
  16   4   4        200.13        162.80        46.71 o                         
  17   4   4        912.61       1008.48        71.67 o                         
  18   4   4         19.04        -10.62        62.93 o                         
  19   4   4          2.68        -64.97        64.97 o                         
  20   4   4         33.00          9.64        76.09 o                         
   1   5   4       8767.71       8956.22       133.87 o                         
   2   5   4      43628.42      43383.14       579.66 o                         
   3   5   4       5465.26       5457.57        86.10 o                         
   4   5   4        287.26        572.65        22.25 o                         
   5   5   4        194.01        378.22        19.47 o                         
   6   5   4       1127.54       1147.67        33.29 o                         
   7   5   4      12361.52      11941.52       172.73 o                         
   8   5   4      13407.25      12723.49       184.98 o                         
   9   5   4        710.50        731.06        32.66 o                         
  10   5   4        120.32        179.25        24.48 o                         
  11   5   4       5435.25       5201.67       111.40 o                         
  12   5   4       1133.91       1142.48        49.81 o                         
  13   5   4       1658.15       1750.35        68.00 o                         
  14   5   4       4815.11       5086.01       141.27 o                         
  15   5   4       3866.24       4141.77       112.67 o                         
  16   5   4       1893.64       1687.85        81.32 o                         
  17   5   4       2881.78       2777.73        99.47 o                         
  18   5   4        101.40        -18.14        54.13 o                         
  19   5   4         27.14         83.76        66.32 o                         
   0   6   4       2395.66       1712.57        52.68 o                         
   1   6   4        882.52       1112.77        30.88 o                         
   2   6   4       9544.58       9688.06       139.34 o                         
   3   6   4       2957.00       3031.47        54.46 o                         
   4   6   4      32178.53      33649.48       476.09 o                         
   5   6   4       4998.89       5757.23        95.48 o                         
   6   6   4       4752.24       4876.63        84.46 o                         
   7   6   4       2599.07       3080.13        62.72 o                         
   8   6   4       3260.38       3808.87        70.56 o                         
   9   6   4        619.68        652.13        29.51 o                         
  10   6   4       5548.52       4922.87       126.61 o                         
  11   6   4       3863.47       4011.69       108.25 o                         
  12   6   4       1351.53       1256.85        51.84 o                         
  13   6   4        389.36        455.60        39.06 o                         
  14   6   4         95.89        122.14        38.67 o                         
  15   6   4       1577.08       1647.17        68.55 o                         
  16   6   4       2972.59       3174.93       102.04 o                         
  17   6   4         57.08        -23.51        43.47 o                         
  18   6   4        205.15        158.95        61.85 o                         
  19   6   4         16.34        -17.01        63.39 o                         
   1   7   4       1199.48       1485.49        37.58 o                         
   2   7   4        109.98        209.79        17.20 o                         
   3   7   4        403.79        370.40        19.78 o                         
   4   7   4      14939.64      14344.37       217.06 o                         
   5   7   4      36568.57      37220.42       539.82 o                         
   6   7   4         31.92         75.35        17.62 o                         
   7   7   4       9037.39       9476.47       150.40 o                         
   8   7   4       8430.34       8481.97       155.77 o                         
   9   7   4        591.13        743.43        40.88 o                         
  10   7   4       5349.58       5272.76       109.74 o                         
  11   7   4         22.72         29.02        26.61 o                         
  12   7   4       4131.70       4278.09       105.16 o                         
  13   7   4          4.08        -29.95        29.95 o                         
  14   7   4        962.03        876.24        52.28 o                         
  15   7   4         24.86          8.69        34.95 o                         
  16   7   4         18.31         29.14        55.62 o                         
  17   7   4         36.00         14.76        49.22 o                         
  18   7   4       4747.84       4696.93       138.45 o                         
  19   7   4         39.98        -67.73        67.77 o                         
   0   8   4         75.19        185.95        33.90 o                         
   1   8   4        824.18        758.38        28.21 o                         
   2   8   4      20922.71      21121.41       306.67 o                         
   3   8   4      40204.42      40778.02       561.58 o                         
   4   8   4      12268.67      11588.77       181.49 o                         
   5   8   4       4768.21       4587.84        91.06 o                         
   6   8   4       1169.59       1283.65        41.74 o                         
   7   8   4       1538.65       1328.75        44.87 o                         
   8   8   4       7303.61       6639.24       150.33 o                         
   9   8   4        551.16        540.88        35.16 o                         
  10   8   4      12493.71      12249.29       215.57 o                         
  11   8   4       3960.39       4003.20        90.84 o                         
  12   8   4        145.30         94.69        30.78 o                         
  13   8   4          6.99          2.44        32.13 o                         
  14   8   4        260.59        184.22        34.96 o                         
  15   8   4        791.98        608.05        54.53 o                         
  16   8   4      11321.86      11645.91       285.41 o                         
  17   8   4        847.22        713.73        61.09 o                         
  18   8   4        851.43        759.92        69.22 o                         
   1   9   4      16791.44      17317.80       245.07 o                         
   2   9   4      24384.11      23823.40       330.80 o                         
   3   9   4        372.26        323.88        22.75 o                         
   4   9   4      19023.67      18174.85       275.66 o                         
   5   9   4      11615.08      12153.42       190.62 o                         
   6   9   4       5386.39       5359.05       110.27 o                         
   7   9   4       1485.59       1280.34        54.08 o                         
   8   9   4      25372.70      24610.12       423.73 o                         
   9   9   4       3508.75       3401.35        91.48 o                         
  10   9   4       1288.00       1456.48        60.15 o                         
  11   9   4       9157.99       9323.06       195.80 o                         
  12   9   4       5435.82       5892.24       128.07 o                         
  13   9   4        204.35         98.20        28.48 o                         
  14   9   4       6706.69       6853.76       165.75 o                         
  15   9   4       1866.08       1765.53        73.40 o                         
  16   9   4         58.37        -49.43        49.43 o                         
  17   9   4       2208.96       1895.83        98.05 o                         
  18   9   4       5663.68       5812.96       187.68 o                         
   0  10   4      24009.92      23584.10       466.15 o                         
   1  10   4       3618.19       3912.27        73.81 o                         
   2  10   4       8459.82       8299.16       131.37 o                         
   3  10   4      13288.59      13443.11       216.12 o                         
   4  10   4        999.94        937.68        35.83 o                         
   5  10   4      12084.81      11837.33       202.20 o                         
   6  10   4       7785.79       7953.35       147.72 o                         
   7  10   4        460.54        442.61        39.16 o                         
   8  10   4      25973.97      25803.10       472.85 o                         
   9  10   4        338.84        409.46        43.11 o                         
  10  10   4       1666.95       1828.12        69.10 o                         
  11  10   4       1094.02        955.06        55.73 o                         
  12  10   4        105.79         44.31        42.06 o                         
  13  10   4       1805.78       1704.10       130.95 o                         
  14  10   4        686.55        741.46        64.46 o                         
  15  10   4        937.76        883.95        73.53 o                         
  16  10   4       5098.22       4845.94       132.17 o                         
  17  10   4         79.36         30.17        51.75 o                         
   1  11   4       1506.11       1592.20        51.44 o                         
   2  11   4       5105.44       4932.34       100.37 o                         
   3  11   4        212.15        124.65        25.68 o                         
   4  11   4       3822.46       3587.61        78.74 o                         
   5  11   4       1804.16       1736.72        56.46 o                         
   6  11   4       7616.80       7589.05       153.45 o                         
   7  11   4       7700.91       7448.09       155.29 o                         
   8  11   4       7195.94       7234.07       164.59 o                         
   9  11   4         26.22         17.63        34.11 o                         
  10  11   4       1199.35        919.05        52.65 o                         
  11  11   4       4775.61       4685.10       130.62 o                         
  12  11   4        375.41        351.42        46.52 o                         
  13  11   4         31.03         27.36        41.34 o                         
  14  11   4       1286.49       1337.22        73.37 o                         
  15  11   4        170.88        260.54        57.25 o                         
  16  11   4         23.46        -57.68        57.68 o                         
  17  11   4        903.13        803.13        82.91 o                         
   0  12   4      17589.86      17279.02       409.23 o                         
   1  12   4         35.12          2.51        30.51 o                         
   2  12   4       1916.44       2001.82        61.57 o                         
   3  12   4       1883.23       1986.05        63.86 o                         
   4  12   4        797.89        703.61        41.38 o                         
   5  12   4         19.97         43.07        29.08 o                         
   6  12   4      16449.55      16570.65       316.61 o                         
   7  12   4       1151.31       1130.71        45.92 o                         
   8  12   4       1257.23       1354.75        62.34 o                         
   9  12   4        794.18        741.52        51.89 o                         
  10  12   4       1029.00       1146.50        61.69 o                         
  11  12   4        120.26        103.04        40.54 o                         
  12  12   4       1082.61       1143.00        67.95 o                         
  13  12   4       1589.97       1565.91        75.94 o                         
  14  12   4       5006.20       4860.85       144.16 o                         
  15  12   4       1411.87       1342.87        77.23 o                         
  16  12   4         27.61          6.83        78.78 o                         
   1  13   4        346.03        343.48        40.20 o                         
   2  13   4        856.02        905.24        47.01 o                         
   3  13   4         26.98          1.64        31.68 o                         
   4  13   4       1109.56       1207.68        57.11 o                         
   5  13   4       9612.21      10050.27       199.14 o                         
   6  13   4        241.65        122.28        37.28 o                         
   7  13   4       2791.59       3035.14        86.67 o                         
   8  13   4        834.74        828.03        56.49 o                         
   9  13   4       1822.66       1672.82        75.14 o                         
  10  13   4       4033.16       4037.44       119.05 o                         
  11  13   4        302.76        280.35        50.33 o                         
  12  13   4       3261.18       3121.86       106.70 o                         
  13  13   4        118.35        107.93        48.32 o                         
  14  13   4         46.41        -56.20        67.60 o                         
  15  13   4        177.06         -1.05        60.51 o                         
   0  14   4       2954.05       3137.26       137.17 o                         
   1  14   4        230.07        185.45        37.34 o                         
   2  14   4       1863.22       1917.91        75.91 o                         
   3  14   4       3682.03       3996.06       110.37 o                         
   4  14   4        117.57        101.53        37.12 o                         
   5  14   4          1.44         70.80        36.37 o                         
   6  14   4       6251.78       5998.08       141.67 o                         
   7  14   4        971.74        918.74        59.87 o                         
   8  14   4         41.34        -30.37        45.56 o                         
   9  14   4       1139.96       1057.96        65.39 o                         
  10  14   4        483.03        441.55        62.01 o                         
  11  14   4         11.58         -8.62        48.42 o                         
  12  14   4       1987.24       2200.73        99.07 o                         
  13  14   4       1636.26       1961.23        94.18 o                         
  14  14   4        855.56        546.87        74.55 o                         
   1  15   4       5080.93       4994.61       128.97 o                         
   2  15   4       2079.43       2046.56        80.64 o                         
   3  15   4        153.63         91.00        43.99 o                         
   4  15   4       3048.52       3002.18       101.06 o                         
   5  15   4       3659.65       3528.76       104.95 o                         
   6  15   4       1076.11        987.06        56.57 o                         
   7  15   4        109.12          6.01        38.93 o                         
   8  15   4       2459.52       2548.50        96.18 o                         
   9  15   4        242.48        168.31        49.98 o                         
  10  15   4       5946.37       6369.71       224.69 o                         
  11  15   4        445.50        396.63        56.87 o                         
  12  15   4       5789.79       6612.66       212.05 o                         
  13  15   4       1656.04       1611.35        96.46 o                         
   0  16   4       1047.33        906.03       115.53 o                         
   1  16   4       1373.85       1430.90        80.65 o                         
   2  16   4       1622.51       1623.44        79.07 o                         
   3  16   4       1481.51       1294.55        69.83 o                         
   4  16   4         16.15          3.79        47.92 o                         
   5  16   4        103.02         78.26        43.64 o                         
   6  16   4        429.95        459.92        54.10 o                         
   7  16   4        547.95        501.47        48.53 o                         
   8  16   4        237.40        228.00        39.70 o                         
   9  16   4        223.30         90.87        56.39 o                         
  10  16   4       1011.35        990.66        75.58 o                         
  11  16   4        516.36        602.02        72.53 o                         
  12  16   4        604.55        601.66        74.10 o                         
   1  17   4        367.76        240.36        59.96 o                         
   2  17   4       2149.84       2167.52        99.76 o                         
   3  17   4         24.68         37.10        63.14 o                         
   4  17   4        356.92        360.60        54.89 o                         
   5  17   4       1269.79       1339.87        71.67 o                         
   6  17   4        101.33         -0.57        46.42 o                         
   7  17   4         12.75        -50.91        50.91 o                         
   8  17   4       1775.67       1992.16        93.30 o                         
   9  17   4        263.69        266.70        70.95 o                         
  10  17   4       2130.31       1949.54       113.29 o                         
   0  18   4      19505.11      19962.25       604.34 o                         
   1  18   4         93.21        115.26        61.07 o                         
   2  18   4        921.34        933.33        84.70 o                         
   3  18   4        320.32        107.03        61.29 o                         
   4  18   4         58.94        -54.16        54.16 o                         
   5  18   4       3074.87       3037.03       127.04 o                         
   6  18   4       4784.03       4939.26       143.87 o                         
   7  18   4        627.79        601.75        67.78 o                         
   8  18   4       2910.67       3153.25       123.63 o                         
   1  19   4       1810.05       1660.98        97.10 o                         
   2  19   4         23.23        144.17        70.45 o                         
   3  19   4       1291.59       1336.54        98.65 o                         
   4  19   4         27.41        -24.61        63.68 o                         
   5  19   4         63.70        118.81        80.80 o                         
   6  19   4        186.57        166.34        65.85 o                         
   0  20   4      13064.40      13661.10       497.80 o                         
   1   1   5       8622.91       7932.00       113.72 o                         
   2   1   5        101.00         89.85        10.83 o                         
   3   1   5       4393.22       4745.38        72.96 o                         
   4   1   5       4214.53       4079.38        64.34 o                         
   5   1   5       1311.69       2040.91        40.02 o                         
   6   1   5       1202.80       1448.40        35.76 o                         
   7   1   5      14113.72      14065.44       203.42 o                         
   8   1   5       4955.85       5164.96        88.29 o                         
   9   1   5       2521.57       2091.18        49.27 o                         
  10   1   5         32.70         22.10        18.76 o                         
  11   1   5       2269.44       2414.86        64.76 o                         
  12   1   5        625.51        557.12        37.32 o                         
  13   1   5        805.55        826.72        45.05 o                         
  14   1   5       1490.62       1455.27        67.48 o                         
  15   1   5       6063.43       6469.24       149.23 o                         
  16   1   5       2071.24       2034.76        86.47 o                         
  17   1   5         35.97        -41.25        53.04 o                         
  18   1   5       1976.01       1874.20       101.57 o                         
  19   1   5         11.95        -59.65        59.65 o                         
  20   1   5         12.16        -67.18        67.18 o                         
   0   2   5      61369.02      62724.94      1175.84 o                         
   1   2   5         31.88        183.73        12.23 o                         
   2   2   5       5204.29       5736.29        83.62 o                         
   3   2   5      95857.06      94250.97      1273.41 o                         
   4   2   5      20111.04      21564.86       321.50 o                         
   5   2   5      16285.20      18055.33       248.49 o                         
   6   2   5      19058.99      19083.39       269.52 o                         
   7   2   5      19339.89      21142.14       305.20 o                         
   8   2   5        365.23        341.57        21.20 o                         
   9   2   5      28716.64      26856.35       387.29 o                         
  10   2   5      13008.49      13074.26       200.12 o                         
  11   2   5       3777.02       3535.58        78.30 o                         
  12   2   5        712.17        850.56        44.18 o                         
  13   2   5       5768.92       5689.53       123.70 o                         
  14   2   5       4100.92       4016.13       101.42 o                         
  15   2   5       9339.68       9658.95       215.64 o                         
  16   2   5        917.39        786.26        62.16 o                         
  17   2   5       5472.34       5757.41       151.98 o                         
  18   2   5        881.66        760.90        97.87 o                         
  19   2   5        950.63        962.73        86.50 o                         
  20   2   5       1243.56        963.18        90.19 o                         
   1   3   5        807.28        729.23        20.53 o                         
   2   3   5      10864.50      11725.49       166.61 o                         
   3   3   5         69.88        150.19        13.96 o                         
   4   3   5       2084.39       1839.87        36.96 o                         
   5   3   5        973.69       1249.97        31.27 o                         
   6   3   5       9847.26       9886.06       144.48 o                         
   7   3   5          6.03        114.92        20.04 o                         
   8   3   5       1864.20       1787.79        42.00 o                         
   9   3   5       1410.29       1459.77        41.68 o                         
  10   3   5        813.14        839.73        35.51 o                         
  11   3   5       1398.05       1523.65        50.43 o                         
  12   3   5        331.86        306.28        34.16 o                         
  13   3   5       2786.04       2839.83        81.58 o                         
  14   3   5        321.76        310.01        42.69 o                         
  15   3   5       1600.34       1603.72        71.73 o                         
  16   3   5       1059.23       1209.10        70.73 o                         
  17   3   5         94.94         55.41        52.74 o                         
  18   3   5        715.18        805.59        69.94 o                         
  19   3   5        244.60        234.52        70.12 o                         
  20   3   5         30.54        -28.50        70.59 o                         
   0   4   5     107098.89     115303.30      2150.25 o                         
   1   4   5       7827.09       6961.35       101.32 o                         
   2   4   5        440.29        271.46        15.64 o                         
   3   4   5      62404.76      58863.70       838.19 o                         
   4   4   5       4078.60       3892.88        77.09 o                         
   5   4   5       3721.93       3749.84        71.76 o                         
   6   4   5       7144.52       6953.97       110.76 o                         
   7   4   5        137.44        113.36        14.94 o                         
   8   4   5       2738.67       2921.07        54.60 o                         
   9   4   5      25851.54      23672.48       336.42 o                         
  10   4   5       6662.84       6823.91       119.45 o                         
  11   4   5      13064.02      12843.49       221.08 o                         
  12   4   5         37.54         45.51        29.27 o                         
  13   4   5       1598.34       1721.52        65.62 o                         
  14   4   5       2098.42       2064.67        73.75 o                         
  15   4   5       4076.95       4495.97       123.26 o                         
  16   4   5        819.70        819.51        63.85 o                         
  17   4   5       5017.09       5481.41       143.52 o                         
  18   4   5        301.84        244.92        68.25 o                         
  19   4   5        385.54        328.60        70.20 o                         
   1   5   5       5845.08       5741.86        87.34 o                         
   2   5   5        907.13        990.12        25.62 o                         
   3   5   5         57.84         83.07        10.38 o                         
   4   5   5       2071.01       1667.51        42.37 o                         
   5   5   5        220.96        416.20        26.39 o                         
   6   5   5       5228.46       5626.32       102.31 o                         
   7   5   5       2891.48       3114.15        62.10 o                         
   8   5   5        155.63        152.11        15.48 o                         
   9   5   5       3003.79       2767.66        59.39 o                         
  10   5   5        555.37        607.80        33.69 o                         
  11   5   5         89.74        173.12        29.75 o                         
  12   5   5         35.46         17.55        27.08 o                         
  13   5   5         14.86         16.02        28.83 o                         
  14   5   5       2880.31       2561.88        79.36 o                         
  15   5   5       1748.51       1745.16        68.01 o                         
  16   5   5        466.88        437.61        54.06 o                         
  17   5   5        396.61        429.74        53.86 o                         
  18   5   5         15.24        -51.08        51.08 o                         
  19   5   5        321.80        219.60        69.44 o                         
   0   6   5       1931.30       1866.96        55.19 o                         
   1   6   5       3235.11       3080.21        54.79 o                         
   2   6   5       1838.30       2286.81        47.75 o                         
   3   6   5       9517.42       8561.11       123.23 o                         
   4   6   5       6689.61       6598.89       114.20 o                         
   5   6   5      27942.61      27168.66       430.78 o                         
   6   6   5          7.32         31.86        13.83 o                         
   7   6   5      11824.86      11555.97       177.39 o                         
   8   6   5       4504.90       4105.54        81.76 o                         
   9   6   5       3689.54       3390.24        70.91 o                         
  10   6   5        711.37        723.63        43.59 o                         
  11   6   5       5701.76       5608.96       122.42 o                         
  12   6   5        270.10        279.52        31.45 o                         
  13   6   5       7254.37       7376.72       155.35 o                         
  14   6   5        229.91        225.63        41.38 o                         
  15   6   5       1183.78       1257.02        58.23 o                         
  16   6   5       5313.51       5104.16       129.81 o                         
  17   6   5        288.36        436.10        53.30 o                         
  18   6   5         14.06        -48.72        48.72 o                         
  19   6   5        336.36        214.93        63.52 o                         
   1   7   5       1840.06       1801.07        42.44 o                         
   2   7   5       1989.30       2238.01        50.14 o                         
   3   7   5       1135.46       1316.21        34.96 o                         
   4   7   5         44.08         54.70        15.06 o                         
   5   7   5       5410.82       4673.17        84.66 o                         
   6   7   5         13.34         14.72        14.45 o                         
   7   7   5       4355.61       4104.60        81.20 o                         
   8   7   5       7379.42       7256.53       141.35 o                         
   9   7   5       4418.89       4403.93       109.07 o                         
  10   7   5       1025.60        973.98        51.73 o                         
  11   7   5       3872.52       4160.50        96.08 o                         
  12   7   5         54.86         59.32        27.73 o                         
  13   7   5       3157.15       3164.38       100.92 o                         
  14   7   5       1239.10       1172.32        58.08 o                         
  15   7   5       5462.67       5525.07       130.54 o                         
  16   7   5        374.08        336.30        43.27 o                         
  17   7   5         51.56         14.02        42.17 o                         
  18   7   5       3189.87       2993.81       117.20 o                         
   0   8   5      19098.25      19409.25       383.18 o                         
   1   8   5       7212.38       6382.91       104.89 o                         
   2   8   5        580.30        691.57        26.59 o                         
   3   8   5       9274.71       9418.57       137.72 o                         
   4   8   5        758.86        821.59        26.77 o                         
   5   8   5      11398.56      11404.49       181.08 o                         
   6   8   5       1820.65       1791.67        49.09 o                         
   7   8   5      39961.62      40230.46       691.45 o                         
   8   8   5       2041.47       2040.49        73.90 o                         
   9   8   5       2474.88       2423.21        90.35 o                         
  10   8   5       3599.73       3446.68        96.81 o                         
  11   8   5       3010.24       3409.45       103.98 o                         
  12   8   5        343.52        273.45        42.32 o                         
  13   8   5      23244.51      23715.47       424.20 o                         
  14   8   5        666.53        406.87        43.55 o                         
  15   8   5         72.26         86.32        36.21 o                         
  16   8   5        747.75        693.98        61.60 o                         
  17   8   5        321.87        157.15        47.11 o                         
  18   8   5          2.13        -35.55        58.89 o                         
   1   9   5       2715.94       2616.27        54.19 o                         
   2   9   5        857.75        955.87        32.79 o                         
   3   9   5         17.58          0.31        18.27 o                         
   4   9   5         88.18         52.14        18.80 o                         
   5   9   5        198.97        211.95        24.06 o                         
   6   9   5      13380.08      13399.59       233.95 o                         
   7   9   5       4809.21       4677.29       105.68 o                         
   8   9   5       9320.20       9379.74       216.42 o                         
   9   9   5       1895.02       1886.16        86.41 o                         
  10   9   5       2817.11       2773.64        92.32 o                         
  11   9   5          2.47        -30.87        30.87 o                         
  12   9   5       3475.53       3516.34       135.42 o                         
  13   9   5       3044.80       2815.70        90.00 o                         
  14   9   5        335.81        220.74        42.20 o                         
  15   9   5       6275.77       6039.96       164.77 o                         
  16   9   5         27.60        -39.65        44.19 o                         
  17   9   5        194.01         83.85        38.09 o                         
  18   9   5       3320.41       2930.87       132.91 o                         
   0  10   5       2295.56       2486.07        80.76 o                         
   1  10   5      10384.26       9260.01       151.01 o                         
   2  10   5         66.62         19.70        21.04 o                         
   3  10   5      16454.63      15749.96       247.73 o                         
   4  10   5      14089.77      14524.73       244.56 o                         
   5  10   5        951.62        903.60        34.79 o                         
   6  10   5      10834.12      11184.91       231.31 o                         
   7  10   5       8183.49       7859.33       183.36 o                         
   8  10   5       4529.70       4314.44       151.76 o                         
   9  10   5       3682.29       3474.86       104.64 o                         
  10  10   5        699.39        760.84        47.23 o                         
  11  10   5       1300.55       1186.86        58.05 o                         
  12  10   5       2015.68       1947.05        76.09 o                         
  13  10   5       3597.06       3946.49       114.83 o                         
  14  10   5        263.08        246.16        45.82 o                         
  15  10   5       1747.32       1995.70        93.37 o                         
  16  10   5       1072.15       1149.94        67.64 o                         
  17  10   5       1176.14       1001.02       100.77 o                         
   1  11   5        846.46        837.90        39.18 o                         
   2  11   5       7390.27       7390.72       136.54 o                         
   3  11   5          2.60         50.35        24.29 o                         
   4  11   5         11.73         95.25        26.80 o                         
   5  11   5       1383.54       1456.62        50.28 o                         
   6  11   5       5282.86       5705.28       144.15 o                         
   7  11   5        196.63        204.62        44.18 o                         
   8  11   5        593.29        537.18        46.69 o                         
   9  11   5         29.19         31.31        31.73 o                         
  10  11   5       1131.26       1164.16        58.07 o                         
  11  11   5       2088.04       2263.78        92.82 o                         
  12  11   5        127.56         60.12        43.21 o                         
  13  11   5       1406.88       1500.48        68.85 o                         
  14  11   5        111.04         43.82        56.32 o                         
  15  11   5         91.88        -14.32        43.72 o                         
  16  11   5        500.00        449.08        86.67 o                         
   0  12   5        147.80        163.42        43.00 o                         
   1  12   5       1803.08       2008.84        62.74 o                         
   2  12   5         42.94         21.58        27.39 o                         
   3  12   5       7497.08       7229.91       145.34 o                         
   4  12   5       4404.26       4410.05       103.41 o                         
   5  12   5       6704.43       6765.76       150.24 o                         
   6  12   5        678.14        796.99        38.13 o                         
   7  12   5       3264.57       3300.03        99.17 o                         
   8  12   5       4548.74       4278.92       116.49 o                         
   9  12   5       1063.45        998.56        58.36 o                         
  10  12   5        113.22         51.35        35.95 o                         
  11  12   5       4215.19       4302.06       120.49 o                         
  12  12   5         30.51        -22.25        41.61 o                         
  13  12   5       1444.94       1254.01        65.10 o                         
  14  12   5         51.86         -5.56        48.39 o                         
  15  12   5         60.38        126.84        60.48 o                         
  16  12   5        199.84         91.97        63.77 o                         
   1  13   5       4860.14       4804.55       106.47 o                         
   2  13   5      13510.09      13599.23       242.31 o                         
   3  13   5        143.82        105.65        35.02 o                         
   4  13   5         76.09         74.46        33.51 o                         
   5  13   5      14217.15      13754.77       292.42 o                         
   6  13   5          8.33         21.61        39.06 o                         
   7  13   5         22.04         66.95        39.92 o                         
   8  13   5       4811.18       4714.52       126.91 o                         
   9  13   5        531.57        479.56        47.76 o                         
  10  13   5        396.21        288.28        43.82 o                         
  11  13   5       5890.78       6190.90       175.92 o                         
  12  13   5       2210.96       1829.75        80.97 o                         
  13  13   5         80.56         62.01        43.14 o                         
  14  13   5        222.61        206.55        49.76 o                         
  15  13   5       1207.80       1119.12        93.68 o                         
   0  14   5       2057.75       2040.43       100.39 o                         
   1  14   5       8192.84       7694.74       165.05 o                         
   2  14   5       1066.81       1082.11        58.98 o                         
   3  14   5        369.06        467.34        44.90 o                         
   4  14   5        555.17        580.74        46.77 o                         
   5  14   5       9147.28       9733.86       195.32 o                         
   6  14   5       4341.18       4399.38       116.46 o                         
   7  14   5      10828.16      10724.52       235.16 o                         
   8  14   5        154.68         89.14        42.47 o                         
   9  14   5        226.10        304.69        47.32 o                         
  10  14   5       1129.08       1179.14        65.20 o                         
  11  14   5        779.80        741.41        91.58 o                         
  12  14   5       4108.27       4135.37       162.04 o                         
  13  14   5      11364.58      11771.59       370.16 o                         
  14  14   5         30.07        -53.61        53.61 o                         
   1  15   5       1708.60       1759.68        75.85 o                         
   2  15   5        326.17        438.59        53.78 o                         
   3  15   5        369.87        304.51        47.19 o                         
   4  15   5         30.31         27.77        40.77 o                         
   5  15   5       3550.04       3390.19       100.89 o                         
   6  15   5        513.01        592.83        49.61 o                         
   7  15   5       1660.92       1577.50        77.70 o                         
   8  15   5       1810.16       1906.55        88.37 o                         
   9  15   5       1918.14       1596.51        76.28 o                         
  10  15   5       1001.65       1028.50        89.78 o                         
  11  15   5       1014.61        974.11        77.83 o                         
  12  15   5          4.62        133.96        49.96 o                         
  13  15   5       1496.06       1545.19       106.85 o                         
   0  16   5        489.12        451.04        83.84 o                         
   1  16   5      13943.27      13927.34       308.36 o                         
   2  16   5         15.49        -24.82        42.99 o                         
   3  16   5         30.98        -44.04        44.04 o                         
   4  16   5        761.37        825.62        62.31 o                         
   5  16   5       9515.48       9989.95       222.59 o                         
   6  16   5       2300.65       2397.57        85.29 o                         
   7  16   5      12673.08      13028.71       265.19 o                         
   8  16   5         28.18        -68.76        68.76 o                         
   9  16   5        288.27        121.34        50.20 o                         
  10  16   5        224.72        142.23        50.19 o                         
  11  16   5        803.41        762.69        79.64 o                         
  12  16   5       2512.61       2542.03       215.76 o                         
   1  17   5        184.45        200.23        58.02 o                         
   2  17   5       3435.31       3606.82       122.39 o                         
   3  17   5        386.93        427.92        56.01 o                         
   4  17   5        109.96         71.67        47.45 o                         
   5  17   5       1870.38       1876.24        83.64 o                         
   6  17   5       1341.97       1257.04        72.99 o                         
   7  17   5        799.02        782.37        61.21 o                         
   8  17   5        133.14        115.88        65.89 o                         
   9  17   5         46.37         -6.50        59.62 o                         
  10  17   5       1226.05       1006.79        87.70 o                         
   0  18   5       1029.47       1266.42       121.42 o                         
   1  18   5       2348.67       2210.56       108.17 o                         
   2  18   5        483.64        512.57        70.18 o                         
   3  18   5        597.44        519.43        63.97 o                         
   4  18   5        314.23        370.53        75.14 o                         
   5  18   5       1385.76       1408.41        77.27 o                         
   6  18   5        261.69        256.14        62.26 o                         
   7  18   5        693.00        675.09        70.41 o                         
   8  18   5        552.95        563.26        76.42 o                         
   1  19   5       2108.51       2367.90       116.55 o                         
   2  19   5       2899.14       3026.47       126.93 o                         
   3  19   5          7.06        -62.36        62.36 o                         
   4  19   5          7.51        -36.22        66.86 o                         
   5  19   5       5289.65       5114.41       163.64 o                         
   0   0   6        159.44        501.81        50.26 o                         
   1   0   6       7754.84       7240.15       147.32 o                         
   2   0   6      82611.76      82892.35      1620.67 o                         
   3   0   6        642.37       1372.62        52.15 o                         
   4   0   6      35434.09      33262.31       692.55 o                         
   5   0   6      32748.05      32677.22       650.65 o                         
   6   0   6       6315.08       6547.35       135.18 o                         
   7   0   6      27793.66      26966.03       521.36 o                         
   8   0   6        847.89        970.73        45.17 o                         
   9   0   6        111.95        112.18        27.82 o                         
  10   0   6      22302.69      22535.93       562.51 o                         
  11   0   6        215.35        230.46        43.15 o                         
  12   0   6       3399.75       3339.96       121.85 o                         
  13   0   6      12217.75      11911.23       294.73 o                         
  14   0   6        482.39        577.22        69.29 o                         
  15   0   6          3.75        -53.28        53.28 o                         
  16   0   6       1403.23       1589.15       105.60 o                         
  17   0   6        126.87         64.04        97.08 o                         
  18   0   6         15.63        225.16        80.79 o                         
  19   0   6       2129.07       2176.89       157.93 o                         
  20   0   6       1712.35       1317.27       171.83 o                         
   1   1   6        898.01        807.85        24.40 o                         
   2   1   6       4877.99       5166.31        77.61 o                         
   3   1   6       3152.84       2988.40        53.50 o                         
   4   1   6       6928.00       6357.98       103.87 o                         
   5   1   6       2142.70       1996.67        39.72 o                         
   6   1   6       2228.73       2445.13        46.84 o                         
   7   1   6        688.12        812.53        27.83 o                         
   8   1   6        883.23        640.58        26.73 o                         
   9   1   6       1122.21       1312.68        38.16 o                         
  10   1   6       2821.08       2650.63        60.80 o                         
  11   1   6       1447.43       1242.81        48.00 o                         
  12   1   6       5151.09       5014.61       103.57 o                         
  13   1   6       1121.42       1092.98        50.28 o                         
  14   1   6       1484.43       1449.65        62.77 o                         
  15   1   6         85.41         35.40        42.73 o                         
  16   1   6         30.34         22.15        43.87 o                         
  17   1   6        160.03        254.08        52.71 o                         
  18   1   6       2703.34       2464.75       117.98 o                         
  19   1   6        358.44        167.80        63.21 o                         
  20   1   6        847.60       1019.98        95.44 o                         
   0   2   6      22611.63      22689.53       501.10 o                         
   1   2   6        541.00        586.26        19.29 o                         
   2   2   6       2547.11       2746.99        45.51 o                         
   3   2   6       5209.61       5094.56        77.34 o                         
   4   2   6      21748.88      21350.28       290.93 o                         
   5   2   6      21573.78      21704.97       309.91 o                         
   6   2   6       2218.46       2684.06        49.63 o                         
   7   2   6      23280.33      23891.12       369.41 o                         
   8   2   6       1360.51       1319.90        35.38 o                         
   9   2   6       2512.12       2796.06        55.41 o                         
  10   2   6      12830.32      12835.55       216.63 o                         
  11   2   6        462.21        588.53        33.97 o                         
  12   2   6       3365.20       3462.70        82.90 o                         
  13   2   6       3479.51       3421.10        92.54 o                         
  14   2   6        370.19        443.22        40.58 o                         
  15   2   6        219.59        115.64        43.00 o                         
  16   2   6       1387.45       1531.63        83.66 o                         
  17   2   6        370.51        341.70        65.09 o                         
  18   2   6          0.20        -52.07        52.07 o                         
  19   2   6       1533.89       1377.61       117.93 o                         
   1   3   6        470.93        407.39        17.14 o                         
   2   3   6      64710.59      65437.30       867.91 o                         
   3   3   6       5918.35       5681.65        85.35 o                         
   4   3   6       8616.08       7556.26       119.49 o                         
   5   3   6      15498.11      15381.49       224.74 o                         
   6   3   6       7760.51       8219.58       131.73 o                         
   7   3   6         16.27         55.58        13.47 o                         
   8   3   6      53388.29      50246.41       676.83 o                         
   9   3   6        537.98        648.08        27.96 o                         
  10   3   6       6551.01       6437.69       121.72 o                         
  11   3   6       8870.75       8516.31       158.11 o                         
  12   3   6      17941.10      17725.14       304.06 o                         
  13   3   6        860.12       1028.52        51.35 o                         
  14   3   6      17044.13      16720.30       321.69 o                         
  15   3   6       1849.53       1696.16        71.91 o                         
  16   3   6         25.84         -1.52        48.46 o                         
  17   3   6       1108.16       1081.48        75.56 o                         
  18   3   6       7126.67       8115.53       198.46 o                         
  19   3   6       2455.35       2136.10       104.26 o                         
   0   4   6       6054.24       7378.61       160.28 o                         
   1   4   6       4614.55       4390.42        73.02 o                         
   2   4   6       9071.24      10121.45       146.73 o                         
   3   4   6         40.89         47.68        13.93 o                         
   4   4   6        578.29        970.50        30.05 o                         
   5   4   6        267.89        290.48        17.96 o                         
   6   4   6       1914.83       1752.86        40.31 o                         
   7   4   6       6910.17       7255.03       115.18 o                         
   8   4   6       5041.45       4702.63        82.54 o                         
   9   4   6       6722.89       6398.50       113.07 o                         
  10   4   6       1818.23       1818.55        50.13 o                         
  11   4   6       2551.25       2674.21        77.46 o                         
  12   4   6       3071.83       3426.98        86.37 o                         
  13   4   6        214.36        212.26        33.45 o                         
  14   4   6        199.23        221.45        37.87 o                         
  15   4   6          9.77        -14.62        36.08 o                         
  16   4   6       1443.46       1465.63        73.66 o                         
  17   4   6        123.57         30.98        46.61 o                         
  18   4   6        315.86        351.40        63.84 o                         
  19   4   6        547.51        627.99        80.64 o                         
   1   5   6        154.79        121.39        14.95 o                         
   2   5   6       1724.08       1672.99        35.79 o                         
   3   5   6         32.62         75.29        13.63 o                         
   4   5   6       8377.56       7711.42       136.29 o                         
   5   5   6       3166.44       3117.71        69.93 o                         
   6   5   6         77.73        140.62        25.99 o                         
   7   5   6        353.09        338.65        23.97 o                         
   8   5   6      14908.15      15181.34       228.88 o                         
   9   5   6        804.50        770.69        36.35 o                         
  10   5   6       4802.96       5133.64       104.26 o                         
  11   5   6       8206.00       7755.43       156.40 o                         
  12   5   6       3881.66       3941.47       108.71 o                         
  13   5   6       5122.04       5271.82       117.22 o                         
  14   5   6      12924.76      14147.35       291.03 o                         
  15   5   6         37.74         -7.19        35.84 o                         
  16   5   6        575.21        576.15        51.58 o                         
  17   5   6       2241.30       2163.81        93.36 o                         
  18   5   6        384.02        318.72        53.65 o                         
  19   5   6       2369.91       2307.21       112.56 o                         
   0   6   6       1334.99       1051.68        42.41 o                         
   1   6   6      15612.88      15068.65       211.33 o                         
   2   6   6      16081.62      16685.26       238.37 o                         
   3   6   6      20462.90      21453.03       310.42 o                         
   4   6   6      11898.45      11488.37       192.77 o                         
   5   6   6       1105.28       1001.23        33.72 o                         
   6   6   6       4669.78       5005.27       101.35 o                         
   7   6   6       6246.59       6241.74       112.27 o                         
   8   6   6         46.52         32.65        22.32 o                         
   9   6   6       4445.45       4151.44       108.47 o                         
  10   6   6       1911.94       1795.28        79.09 o                         
  11   6   6       1341.05       1529.34        52.11 o                         
  12   6   6         28.00         -7.32        28.33 o                         
  13   6   6       6408.97       6365.75       135.00 o                         
  14   6   6        916.57        895.44        49.68 o                         
  15   6   6        133.52        136.37        37.01 o                         
  16   6   6       2750.79       2867.88        97.54 o                         
  17   6   6       1014.57        729.40        57.10 o                         
  18   6   6          1.84        -50.79        50.79 o                         
  19   6   6       2612.41       2310.18       106.93 o                         
   1   7   6         32.09         51.57        16.03 o                         
   2   7   6      20088.89      19755.04       270.21 o                         
   3   7   6       2134.02       2371.04        46.92 o                         
   4   7   6       4246.20       4143.32        81.60 o                         
   5   7   6       3845.45       3890.38        80.13 o                         
   6   7   6       7965.15       8000.67       141.22 o                         
   7   7   6        440.73        507.56        41.11 o                         
   8   7   6       2277.24       2212.55        82.29 o                         
   9   7   6        879.75       1058.38        52.44 o                         
  10   7   6        728.22        772.27        59.68 o                         
  11   7   6        491.69        383.84        36.08 o                         
  12   7   6       3973.63       4094.96       107.26 o                         
  13   7   6       1396.88       1269.45        56.70 o                         
  14   7   6         62.83        109.80        33.95 o                         
  15   7   6       3038.03       2820.15        98.79 o                         
  16   7   6        839.13        722.31        57.66 o                         
  17   7   6        605.30        569.53        50.01 o                         
  18   7   6       2752.39       2799.02       121.63 o                         
   0   8   6       6412.03       5942.78       135.72 o                         
   1   8   6       3043.61       2866.57        57.22 o                         
   2   8   6       4061.13       3918.65        69.10 o                         
   3   8   6       3271.56       3544.67        63.14 o                         
   4   8   6      20202.40      19753.48       303.69 o                         
   5   8   6       4374.54       4183.47        92.22 o                         
   6   8   6        219.53        346.60        30.71 o                         
   7   8   6      17306.41      17271.61       402.86 o                         
   8   8   6        313.38        324.32        32.59 o                         
   9   8   6         92.43        158.20        37.95 o                         
  10   8   6      14876.92      14612.99       292.43 o                         
  11   8   6        713.53        845.15        41.39 o                         
  12   8   6       5315.16       5273.42       137.02 o                         
  13   8   6      10198.72       9769.01       210.41 o                         
  14   8   6       2135.73       2230.42        98.47 o                         
  15   8   6          1.35         38.53        40.67 o                         
  16   8   6        244.17        184.11        42.69 o                         
  17   8   6        185.40        220.33        52.21 o                         
  18   8   6         60.47        -44.37        70.84 o                         
   1   9   6       8540.12       8542.19       131.01 o                         
   2   9   6       9498.15       8937.12       142.93 o                         
   3   9   6        989.81       1154.69        37.04 o                         
   4   9   6      13752.08      13124.96       208.78 o                         
   5   9   6       1633.56       1609.82        49.83 o                         
   6   9   6       4914.28       4587.57       120.77 o                         
   7   9   6        438.92        375.32        44.96 o                         
   8   9   6       7667.98       7338.30       173.98 o                         
   9   9   6       2662.33       2653.43        76.63 o                         
  10   9   6         46.43        143.40        47.02 o                         
  11   9   6       3847.66       3760.22       108.82 o                         
  12   9   6       2236.72       2882.27        97.06 o                         
  13   9   6         12.98          8.97        33.40 o                         
  14   9   6       6527.55       6510.98       193.58 o                         
  15   9   6       2389.80       2016.56        74.66 o                         
  16   9   6         78.33         23.06        46.26 o                         
  17   9   6        376.19        256.36        70.76 o                         
   0  10   6       1705.12       1862.52        73.86 o                         
   1  10   6        167.85        141.60        24.62 o                         
   2  10   6       3885.08       3794.13        78.95 o                         
   3  10   6       6886.88       6989.18       144.73 o                         
   4  10   6      26944.12      27517.15       440.48 o                         
   5  10   6       3668.85       3527.96        87.46 o                         
   6  10   6       1124.14       1247.90        51.93 o                         
   7  10   6       6926.39       6482.53       141.66 o                         
   8  10   6         53.09        109.97        28.20 o                         
   9  10   6       8003.16       8224.24       182.19 o                         
  10  10   6      11915.57      11520.16       235.81 o                         
  11  10   6       5149.69       5304.27       127.53 o                         
  12  10   6       7571.31       7374.70       164.97 o                         
  13  10   6         92.01        105.62        30.45 o                         
  14  10   6       6127.91       5950.41       187.59 o                         
  15  10   6       1569.86       1639.48        95.14 o                         
  16  10   6         19.34        -68.60        68.60 o                         
  17  10   6        936.76        813.24        88.86 o                         
   1  11   6       5030.58       5124.84       106.73 o                         
   2  11   6        125.41        132.74        26.37 o                         
   3  11   6        590.33        605.78        36.40 o                         
   4  11   6       6802.80       6520.88       140.46 o                         
   5  11   6        595.53        651.68        33.55 o                         
   6  11   6          6.79         39.72        26.83 o                         
   7  11   6        505.96        510.41        41.34 o                         
   8  11   6       3530.37       3848.28       103.33 o                         
   9  11   6         14.20         24.19        26.67 o                         
  10  11   6       4986.89       5501.10       142.96 o                         
  11  11   6        163.53        178.45        50.24 o                         
  12  11   6        334.58        356.63        49.96 o                         
  13  11   6       3041.72       2635.44       101.52 o                         
  14  11   6       7666.47       7912.47       267.89 o                         
  15  11   6         78.11         14.82        51.12 o                         
  16  11   6        299.40        262.52        92.78 o                         
   0  12   6       2070.01       1985.81        87.48 o                         
   1  12   6         31.20         48.84        27.71 o                         
   2  12   6         99.83         59.71        29.07 o                         
   3  12   6      13997.20      14467.30       269.05 o                         
   4  12   6        645.03        767.38        46.87 o                         
   5  12   6       1795.74       1675.02        61.72 o                         
   6  12   6       3511.76       3721.22       114.16 o                         
   7  12   6         85.75         14.20        34.20 o                         
   8  12   6       1556.96       1598.97        63.31 o                         
   9  12   6       8443.00       8508.42       190.32 o                         
  10  12   6        276.53        326.00        45.20 o                         
  11  12   6       1646.71       1564.74        76.88 o                         
  12  12   6       4585.50       4280.97       171.10 o                         
  13  12   6       1713.73       1581.40        91.11 o                         
  14  12   6        422.21        366.82        72.06 o                         
  15  12   6        887.24        911.55        89.77 o                         
   1  13   6         36.88         51.44        30.12 o                         
   2  13   6      12308.12      11797.85       214.16 o                         
   3  13   6        338.60        313.87        38.92 o                         
   4  13   6         10.19         28.03        30.74 o                         
   5  13   6        554.14        633.56        44.38 o                         
   6  13   6       2392.50       2446.86        87.70 o                         
   7  13   6          4.83         21.84        41.67 o                         
   8  13   6         97.94         82.46        38.52 o                         
   9  13   6        256.20        298.84        50.08 o                         
  10  13   6          1.39        -21.44        28.52 o                         
  11  13   6       1803.83       1726.01        69.88 o                         
  12  13   6       2783.63       2504.42       103.09 o                         
  13  13   6       1142.73        944.57        98.35 o                         
  14  13   6       2199.19       2341.63       157.45 o                         
  15  13   6        559.25        496.07        95.98 o                         
   0  14   6      12319.53      12796.47       341.22 o                         
   1  14   6        473.86        451.94        41.82 o                         
   2  14   6         41.29         21.95        36.51 o                         
   3  14   6       8748.61       8854.27       183.09 o                         
   4  14   6       6419.52       6189.18       139.05 o                         
   5  14   6       1298.23       1299.45        60.33 o                         
   6  14   6       1097.23       1264.55        68.33 o                         
   7  14   6       1646.56       1492.41        75.79 o                         
   8  14   6        498.59        518.48        61.24 o                         
   9  14   6       2778.42       2720.94       100.89 o                         
  10  14   6       3146.15       3159.43        98.66 o                         
  11  14   6        126.04         60.96        56.84 o                         
  12  14   6         64.84        -16.80        40.90 o                         
  13  14   6       1256.88       1553.08       128.58 o                         
  14  14   6        542.91        511.62       101.35 o                         
   1  15   6       2117.09       2199.39        93.02 o                         
   2  15   6       8183.36       8028.40       196.09 o                         
   3  15   6         20.15         20.23        38.31 o                         
   4  15   6       8354.03       8229.37       180.88 o                         
   5  15   6        160.62        121.85        47.72 o                         
   6  15   6       9378.90       9031.11       186.56 o                         
   7  15   6        543.96        598.94        53.90 o                         
   8  15   6        605.51        741.51        91.22 o                         
   9  15   6       2447.61       2414.29       124.21 o                         
  10  15   6       1256.35       1340.59        95.42 o                         
  11  15   6        206.32         65.37        57.69 o                         
  12  15   6       4283.91       4351.50       166.79 o                         
   0  16   6       1894.86       1943.42       129.89 o                         
   1  16   6        593.78        643.09        59.73 o                         
   2  16   6        191.84        237.32        48.63 o                         
   3  16   6        209.31        226.28        49.93 o                         
   4  16   6       3388.13       3432.64       119.46 o                         
   5  16   6        212.26        143.76        41.72 o                         
   6  16   6          9.54        -49.32        49.32 o                         
   7  16   6         13.20        -31.60        45.14 o                         
   8  16   6        150.45        158.88        48.12 o                         
   9  16   6         24.76         17.17        68.00 o                         
  10  16   6          0.07         32.23        59.01 o                         
  11  16   6          1.73        -37.02        72.22 o                         
   1  17   6       1918.57       2216.25       101.04 o                         
   2  17   6         81.92        163.16        49.62 o                         
   3  17   6        159.69        165.36        54.30 o                         
   4  17   6       1333.93       1215.13        73.76 o                         
   5  17   6        594.01        758.87        57.47 o                         
   6  17   6       1782.97       1712.06        81.00 o                         
   7  17   6        186.14        229.92        57.39 o                         
   8  17   6        129.36         99.86        60.30 o                         
   9  17   6       1022.26       1002.11        95.05 o                         
  10  17   6         15.58        112.87        80.36 o                         
   0  18   6       4542.58       4272.54       216.71 o                         
   1  18   6        674.80        587.33        78.65 o                         
   2  18   6       4709.65       4531.50       152.93 o                         
   3  18   6       7964.43       8159.37       199.17 o                         
   4  18   6       2591.59       2558.45       102.68 o                         
   5  18   6        331.16        196.18        56.28 o                         
   6  18   6       1185.19       1279.69        94.64 o                         
   7  18   6        288.00        158.49        65.21 o                         
   8  18   6        321.39        348.14        76.75 o                         
   1  19   6         20.01        -65.48        65.48 o                         
   2  19   6        715.54        693.97        80.58 o                         
   3  19   6         72.66        -64.10        64.10 o                         
   4  19   6        472.89        343.26        70.92 o                         
   5  19   6        455.68        372.97        68.66 o                         
   1   1   7        279.67        689.89        24.93 o                         
   2   1   7      22667.69      23666.62       335.21 o                         
   3   1   7       1074.30       1212.91        31.02 o                         
   4   1   7      33433.78      32248.19       444.30 o                         
   5   1   7       4907.11       4452.31        72.40 o                         
   6   1   7      29032.91      29016.80       394.62 o                         
   7   1   7      13409.09      13090.93       196.05 o                         
   8   1   7      11310.31      11818.58       165.66 o                         
   9   1   7       2228.74       2235.72        54.34 o                         
  10   1   7       5807.40       5689.94       109.55 o                         
  11   1   7       4081.86       3899.87        82.71 o                         
  12   1   7       9277.04       9977.23       178.59 o                         
  13   1   7          5.83        -30.33        30.33 o                         
  14   1   7       1918.46       1649.90        65.82 o                         
  15   1   7        339.16        356.14        47.57 o                         
  16   1   7        499.34        531.55        55.09 o                         
  17   1   7        684.53        632.15        61.71 o                         
  18   1   7       5549.01       5701.28       267.71 o                         
  19   1   7        209.97        213.02        75.29 o                         
   0   2   7      53318.53      52820.18       996.22 o                         
   1   2   7       2614.85       2312.58        42.78 o                         
   2   2   7      15688.03      16197.56       228.58 o                         
   3   2   7      35646.78      33877.48       445.89 o                         
   4   2   7       1055.54       1092.11        30.09 o                         
   5   2   7         10.91         61.94        13.02 o                         
   6   2   7      14318.99      14189.66       204.39 o                         
   7   2   7      24933.66      25007.22       351.58 o                         
   8   2   7       4003.36       4336.55        79.14 o                         
   9   2   7       5082.14       5165.42        98.08 o                         
  10   2   7        138.41        191.22        26.13 o                         
  11   2   7        111.28        175.21        27.05 o                         
  12   2   7       5720.09       5497.59       115.69 o                         
  13   2   7       6071.36       6403.78       136.01 o                         
  14   2   7       3896.08       3575.40        95.46 o                         
  15   2   7        552.09        454.59        47.45 o                         
  16   2   7         72.72         32.73        45.57 o                         
  17   2   7       1295.07       1469.53        81.24 o                         
  18   2   7        155.90        139.88        56.92 o                         
  19   2   7        450.36        392.58        76.30 o                         
   1   3   7       4761.77       5033.58        79.85 o                         
   2   3   7      14868.39      16847.57       237.58 o                         
   3   3   7      10384.52      10729.47       152.68 o                         
   4   3   7       1948.79       2348.43        47.18 o                         
   5   3   7         89.68        118.03        16.36 o                         
   6   3   7       9699.46       9820.77       162.99 o                         
   7   3   7         32.82        101.26        20.90 o                         
   8   3   7       2834.10       3052.06        62.74 o                         
   9   3   7        142.53        167.60        19.20 o                         
  10   3   7         19.93         45.47        20.40 o                         
  11   3   7       1296.60       1413.74        54.34 o                         
  12   3   7       1152.74       1272.16        54.93 o                         
  13   3   7        772.34        733.37        42.70 o                         
  14   3   7       1013.42       1075.28        54.32 o                         
  15   3   7       1087.39       1095.23        58.44 o                         
  16   3   7       2379.14       2297.24       101.69 o                         
  17   3   7         62.91         42.99        49.48 o                         
  18   3   7        141.37         77.27        61.51 o                         
  19   3   7         15.34        -65.64        65.64 o                         
   0   4   7      26889.05      25833.51       520.26 o                         
   1   4   7      29546.21      30067.96       398.10 o                         
   2   4   7       5780.90       5631.67        87.08 o                         
   3   4   7      18066.41      16618.48       241.83 o                         
   4   4   7       6957.91       7050.83       116.17 o                         
   5   4   7        162.11        237.56        20.10 o                         
   6   4   7      25282.90      24336.01       377.38 o                         
   7   4   7      25685.96      25500.13       376.98 o                         
   8   4   7       2838.42       3120.13        66.83 o                         
   9   4   7       5160.77       4807.98       106.64 o                         
  10   4   7         26.45         58.91        21.18 o                         
  11   4   7       1188.43       1326.96        47.45 o                         
  12   4   7      17507.83      16915.89       321.99 o                         
  13   4   7        842.70        999.29        52.07 o                         
  14   4   7      10705.35      10134.51       204.42 o                         
  15   4   7        114.79        186.63        38.22 o                         
  16   4   7        674.23        615.01        56.76 o                         
  17   4   7        421.48        365.12        51.49 o                         
  18   4   7        179.76        235.61        69.66 o                         
  19   4   7        570.46        572.09        74.79 o                         
   1   5   7         68.74        288.53        18.88 o                         
   2   5   7       7928.91       7368.79       110.53 o                         
   3   5   7      11578.45      12368.26       180.87 o                         
   4   5   7      11832.12      10472.72       160.81 o                         
   5   5   7        302.68        543.16        33.99 o                         
   6   5   7      11269.04      11505.59       204.34 o                         
   7   5   7       4171.85       4036.66        80.26 o                         
   8   5   7      14094.17      13761.14       247.48 o                         
   9   5   7       3996.05       3846.54        88.51 o                         
  10   5   7       1055.15       1141.33        52.10 o                         
  11   5   7       1775.47       1905.58        72.98 o                         
  12   5   7       3958.86       4092.64        95.87 o                         
  13   5   7        412.41        293.19        31.27 o                         
  14   5   7       6747.07       6227.85       145.37 o                         
  15   5   7        198.05         97.86        38.71 o                         
  16   5   7         22.86        -41.49        41.49 o                         
  17   5   7         21.92          0.75        51.41 o                         
  18   5   7       1301.44        914.46        65.90 o                         
  19   5   7         70.44        -59.67        59.67 o                         
   0   6   7       5655.10       5306.03       120.26 o                         
   1   6   7       9633.76       9953.02       145.44 o                         
   2   6   7      11765.51      11410.67       168.92 o                         
   3   6   7       2221.03       2162.88        48.23 o                         
   4   6   7      15873.12      15871.74       260.92 o                         
   5   6   7        336.24        405.10        31.49 o                         
   6   6   7      20773.30      21403.01       370.88 o                         
   7   6   7         14.20         18.97        27.21 o                         
   8   6   7       2495.11       2292.46        91.54 o                         
   9   6   7       4696.54       4460.98       128.88 o                         
  10   6   7       6312.97       6123.76       148.28 o                         
  11   6   7       4901.88       4764.02       124.37 o                         
  12   6   7      14172.69      14416.00       281.31 o                         
  13   6   7        396.19        362.40        41.42 o                         
  14   6   7       4482.96       4305.79       119.40 o                         
  15   6   7         27.25         33.86        34.51 o                         
  16   6   7        612.01        671.47        60.13 o                         
  17   6   7        365.02        254.15        50.17 o                         
  18   6   7        180.93        239.22        79.33 o                         
   1   7   7       1862.70       1725.80        42.78 o                         
   2   7   7      36993.13      37919.99       514.66 o                         
   3   7   7        531.37        624.49        27.00 o                         
   4   7   7       8308.04       8000.23       136.65 o                         
   5   7   7       5014.14       4348.36        95.03 o                         
   6   7   7       8017.06       7998.91       163.51 o                         
   7   7   7       2672.50       2899.76       131.43 o                         
   8   7   7       9348.50       9102.41       244.57 o                         
   9   7   7       1013.95       1085.29        48.37 o                         
  10   7   7        809.59        894.84        51.71 o                         
  11   7   7       5913.40       6053.49       191.74 o                         
  12   7   7       6736.45       6924.87       173.73 o                         
  13   7   7        829.34        806.16        71.16 o                         
  14   7   7        142.24         99.56        55.22 o                         
  15   7   7       5439.56       5630.40       144.06 o                         
  16   7   7        555.52        687.43        80.88 o                         
  17   7   7        249.56        169.30        56.91 o                         
  18   7   7       3153.58       2914.65       141.92 o                         
   0   8   7       4956.36       5372.48       131.54 o                         
   1   8   7       1557.84       1392.18        39.18 o                         
   2   8   7       6648.01       6696.80       103.62 o                         
   3   8   7      34138.52      33991.07       463.64 o                         
   4   8   7       7644.02       7333.64       146.99 o                         
   5   8   7        583.34        583.48        40.68 o                         
   6   8   7        248.30        208.78        27.27 o                         
   7   8   7      17875.26      18259.21       509.85 o                         
   8   8   7       1692.02       1504.81        87.41 o                         
   9   8   7         88.41        106.05        53.09 o                         
  10   8   7       4221.03       4248.56       184.18 o                         
  11   8   7        910.93        887.93        63.40 o                         
  12   8   7       6650.36       7080.10       198.36 o                         
  13   8   7       4796.17       5138.56       192.39 o                         
  14   8   7        323.82        364.45        54.11 o                         
  15   8   7        501.41        593.99        66.67 o                         
  16   8   7       1618.23       1623.21        92.84 o                         
  17   8   7       2957.74       3433.97       151.65 o                         
  18   8   7       1018.53       1021.47        93.96 o                         
   1   9   7        984.71       1028.51        36.24 o                         
   2   9   7       4472.05       4395.07        85.04 o                         
   3   9   7       7845.14       7830.54       139.79 o                         
   4   9   7       7124.91       7271.75       137.68 o                         
   5   9   7       4241.51       3841.02       106.02 o                         
   6   9   7       6022.19       5993.68       161.76 o                         
   7   9   7        319.53        339.86        35.23 o                         
   8   9   7        554.30        616.98        69.06 o                         
   9   9   7         90.48        126.55        68.06 o                         
  10   9   7          6.85         14.41        56.98 o                         
  11   9   7        727.95        629.71        41.75 o                         
  12   9   7        901.39        788.72        64.28 o                         
  13   9   7        896.62        878.19        74.27 o                         
  14   9   7       1068.32       1105.28        71.71 o                         
  15   9   7       5805.98       5393.08       219.83 o                         
  16   9   7       1956.09       2122.79        97.09 o                         
  17   9   7          5.70        -74.08        74.08 o                         
   0  10   7        304.30        354.20        41.97 o                         
   1  10   7      12416.08      11815.05       213.57 o                         
   2  10   7        529.25        624.74        33.31 o                         
   3  10   7       6479.63       6272.49       120.67 o                         
   4  10   7        941.70        883.66        35.64 o                         
   5  10   7         99.64        168.83        37.76 o                         
   6  10   7        710.31        905.45        57.69 o                         
   7  10   7      10481.65      10691.46       263.96 o                         
   8  10   7        343.47        338.03        39.29 o                         
   9  10   7      10083.75      10005.56       274.32 o                         
  10  10   7       1840.14       1847.47       127.43 o                         
  11  10   7        747.81        653.48        80.21 o                         
  12  10   7        835.21        878.35        73.25 o                         
  13  10   7       2511.32       2641.92       109.82 o                         
  14  10   7        724.78        662.03        71.25 o                         
  15  10   7       1183.18       1437.79        80.04 o                         
  16  10   7        622.85        631.18        90.05 o                         
   1  11   7       4254.14       4290.50        92.14 o                         
   2  11   7        202.24        217.90        30.00 o                         
   3  11   7       8218.67       8250.49       165.18 o                         
   4  11   7        321.66        331.36        27.49 o                         
   5  11   7       1068.13       1146.54        59.40 o                         
   6  11   7       1246.02       1241.76        69.45 o                         
   7  11   7         86.19         91.42        41.13 o                         
   8  11   7       9536.34       9849.45       240.28 o                         
   9  11   7       1387.02       1268.00        80.11 o                         
  10  11   7        389.32        435.46        69.67 o                         
  11  11   7        178.26        195.28        71.93 o                         
  12  11   7        474.69        488.92        81.05 o                         
  13  11   7         86.85         61.12        79.14 o                         
  14  11   7       5774.41       5937.82       244.01 o                         
  15  11   7          9.07         93.29        90.45 o                         
  16  11   7       1888.68       1676.89       139.66 o                         
   0  12   7       4813.49       4696.93       141.92 o                         
   1  12   7        456.23        455.75        36.44 o                         
   2  12   7       1210.93       1147.09        50.15 o                         
   3  12   7          9.00         80.27        28.92 o                         
   4  12   7       4436.20       4397.23       115.95 o                         
   5  12   7        820.65        874.18        49.16 o                         
   6  12   7       7647.69       7892.52       200.34 o                         
   7  12   7       1001.58        846.84        63.35 o                         
   8  12   7        844.65        766.66        60.66 o                         
   9  12   7       1808.92       1814.01        97.64 o                         
  10  12   7        117.03        140.57        51.57 o                         
  11  12   7        410.12        462.23        83.90 o                         
  12  12   7       5459.74       5514.47       202.48 o                         
  13  12   7        529.92        523.26        95.99 o                         
  14  12   7       2861.86       2692.03       150.79 o                         
  15  12   7         57.50         47.34        88.39 o                         
   1  13   7        831.76        776.58        44.58 o                         
   2  13   7       9750.25      10012.67       186.72 o                         
   3  13   7          7.82         30.65        33.67 o                         
   4  13   7       2847.74       2747.03        84.06 o                         
   5  13   7       4916.60       4895.58       111.91 o                         
   6  13   7        536.93        675.47        53.48 o                         
   7  13   7         29.05         16.81        46.61 o                         
   8  13   7      10644.67      10561.31       258.57 o                         
   9  13   7         79.85         16.22        47.27 o                         
  10  13   7        496.40        304.00        83.95 o                         
  11  13   7        332.32        207.28        42.77 o                         
  12  13   7        585.58        797.34       108.16 o                         
  13  13   7          4.48        -72.42        74.73 o                         
  14  13   7       4521.99       4642.16       199.15 o                         
   0  14   7        118.77        146.91        54.10 o                         
   1  14   7        483.70        483.65        53.46 o                         
   2  14   7       2610.28       2740.64        83.96 o                         
   3  14   7         41.10         65.22        36.30 o                         
   4  14   7       8558.53       8528.59       177.58 o                         
   5  14   7        185.47        212.42        30.89 o                         
   6  14   7       5280.47       5035.19       142.99 o                         
   7  14   7       1378.42       1322.34        81.91 o                         
   8  14   7          4.52        -33.74        51.53 o                         
   9  14   7       3088.90       3160.69       158.67 o                         
  10  14   7       3365.72       3325.77       181.50 o                         
  11  14   7        104.80         49.34        77.49 o                         
  12  14   7       4841.47       5067.49       248.53 o                         
  13  14   7       2571.77       2747.14       153.71 o                         
   1  15   7        503.90        442.09        56.79 o                         
   2  15   7       4950.57       5022.76       129.64 o                         
   3  15   7        311.94        276.55        43.29 o                         
   4  15   7         20.16         33.94        42.71 o                         
   5  15   7         38.75        -33.85        33.85 o                         
   6  15   7       1096.04        910.31        65.55 o                         
   7  15   7       1003.48        986.46        63.19 o                         
   8  15   7         84.05          2.92        55.27 o                         
   9  15   7        338.71        318.36        61.64 o                         
  10  15   7        129.44         77.96        67.53 o                         
  11  15   7        957.51        965.71        87.97 o                         
  12  15   7         96.53        211.72        86.79 o                         
   0  16   7       2571.93       2742.56       196.25 o                         
   1  16   7       4493.54       4379.38       124.61 o                         
   2  16   7       6296.44       6779.92       184.26 o                         
   3  16   7        653.09        536.81        52.58 o                         
   4  16   7      10234.36      10133.19       217.79 o                         
   5  16   7       2491.66       2613.52       102.83 o                         
   6  16   7        187.42        -33.55        55.79 o                         
   7  16   7       2155.62       2123.74        96.16 o                         
   8  16   7        117.72        102.44        67.95 o                         
   9  16   7       2851.13       3144.13       131.07 o                         
  10  16   7       4676.90       4665.85       196.60 o                         
  11  16   7        169.00        119.85        86.53 o                         
   1  17   7       1248.42       1299.14        79.56 o                         
   2  17   7       1228.03       1301.79        72.28 o                         
   3  17   7          4.92        -48.45        48.45 o                         
   4  17   7        130.28         47.19        45.12 o                         
   5  17   7        754.76        727.23        59.03 o                         
   6  17   7       1498.58       1531.55        81.34 o                         
   7  17   7        364.12        310.75        80.36 o                         
   8  17   7       1900.07       1915.84       141.91 o                         
   9  17   7         16.22        -72.16        74.12 o                         
   0  18   7        811.04        746.89       105.53 o                         
   1  18   7        385.21        393.46        67.85 o                         
   2  18   7       1316.73       1377.64        80.76 o                         
   3  18   7        109.33         96.83        56.25 o                         
   4  18   7       1053.86       1328.76       103.33 o                         
   5  18   7         88.65        -52.10        52.10 o                         
   6  18   7        430.16        344.47        68.64 o                         
   7  18   7        422.87        445.57       101.53 o                         
   1  19   7        996.08       1016.27        84.12 o                         
   2  19   7       1466.53       1717.62        98.12 o                         
   3  19   7        483.42        516.56        81.01 o                         
   4  19   7         42.76        -60.72        60.72 o                         
   0   0   8       9772.87       9128.12       263.51 o                         
   1   0   8      75500.78      70066.26      1443.27 o                         
   2   0   8        482.43        517.65        30.99 o                         
   3   0   8        145.65        218.61        25.75 o                         
   4   0   8       3860.14       3652.42        93.20 o                         
   5   0   8      64102.20      63536.57      1254.92 o                         
   6   0   8      11181.70      10904.95       281.23 o                         
   7   0   8      59317.62      60664.61      1151.50 o                         
   8   0   8      14318.56      13418.62       274.74 o                         
   9   0   8         58.06         16.55        31.89 o                         
  10   0   8        436.20        382.23        40.77 o                         
  11   0   8       4216.27       4176.15       135.87 o                         
  12   0   8      10190.82      10815.65       269.41 o                         
  13   0   8      40759.64      40238.41       903.61 o                         
  14   0   8       2706.49       2836.11       129.24 o                         
  15   0   8       1365.40       1338.44        97.19 o                         
  16   0   8       2045.76       2166.77       126.60 o                         
  17   0   8       6809.16       6955.51       225.71 o                         
  18   0   8         16.92        -65.52       140.06 o                         
  19   0   8       9174.08       9785.02       388.63 o                         
   1   1   8      12256.25      12467.62       188.21 o                         
   2   1   8       5283.59       4857.13        87.75 o                         
   3   1   8       3856.20       4162.58        70.34 o                         
   4   1   8         13.29         27.16        15.36 o                         
   5   1   8       3855.77       3504.15        60.23 o                         
   6   1   8        276.85        229.07        19.40 o                         
   7   1   8        897.86       1078.76        34.56 o                         
   8   1   8       5588.45       5597.43        90.18 o                         
   9   1   8       1566.41       1564.31        49.21 o                         
  10   1   8       1522.88       1551.01        58.99 o                         
  11   1   8       1022.96        970.94        42.66 o                         
  12   1   8       4271.88       4150.67        93.25 o                         
  13   1   8       1343.42       1553.20        61.18 o                         
  14   1   8        125.24         90.04        37.76 o                         
  15   1   8        116.82         63.81        40.85 o                         
  16   1   8         80.87         62.12        52.20 o                         
  17   1   8         81.32         73.28        49.53 o                         
  18   1   8        937.31        923.69        74.57 o                         
  19   1   8         11.73        -20.87        63.88 o                         
   0   2   8      13159.33      13109.67       260.82 o                         
   1   2   8       6331.37       5573.58        91.89 o                         
   2   2   8        119.11        231.16        17.82 o                         
   3   2   8         28.86         35.40        14.62 o                         
   4   2   8       4028.82       4612.76        76.24 o                         
   5   2   8       5644.26       5631.38        91.02 o                         
   6   2   8       5500.81       4960.12        92.53 o                         
   7   2   8      27054.80      27448.33       385.10 o                         
   8   2   8       1160.01       1091.21        33.98 o                         
   9   2   8         26.24         72.71        20.43 o                         
  10   2   8        647.95        634.73        35.89 o                         
  11   2   8       7621.28       7669.90       152.00 o                         
  12   2   8       2457.11       2625.07        77.60 o                         
  13   2   8      10933.70      10694.60       199.86 o                         
  14   2   8       1350.14       1328.75        57.28 o                         
  15   2   8        261.02        249.98        43.14 o                         
  16   2   8        514.31        512.98        53.50 o                         
  17   2   8       1592.52       1557.27        81.47 o                         
  18   2   8         73.65         57.21        74.99 o                         
  19   2   8       3495.91       3680.18       144.31 o                         
   1   3   8       9422.00       9465.72       137.40 o                         
   2   3   8      27801.96      26523.13       361.43 o                         
   3   3   8       7289.81       7990.04       121.14 o                         
   4   3   8       1681.43       1818.44        39.28 o                         
   5   3   8      30442.01      28108.01       445.15 o                         
   6   3   8       1112.38       1101.90        34.65 o                         
   7   3   8       6580.36       6466.77       115.19 o                         
   8   3   8       4934.50       4858.40       106.76 o                         
   9   3   8        449.93        423.80        31.15 o                         
  10   3   8       3521.62       3445.56        75.72 o                         
  11   3   8        724.72        895.60        40.03 o                         
  12   3   8      12035.06      12195.83       235.77 o                         
  13   3   8       5789.08       5779.01       126.61 o                         
  14   3   8        250.09        279.71        38.45 o                         
  15   3   8        519.17        415.32        46.56 o                         
  16   3   8       1134.88       1226.57        80.95 o                         
  17   3   8        566.79        510.57        54.87 o                         
  18   3   8       2395.00       2486.86       100.81 o                         
  19   3   8        931.62        819.04        75.64 o                         
   0   4   8       1123.44       1238.94        49.24 o                         
   1   4   8        251.12        260.45        17.95 o                         
   2   4   8      15986.84      16264.06       232.38 o                         
   3   4   8      22727.41      22988.38       322.17 o                         
   4   4   8       9981.50      10362.56       181.09 o                         
   5   4   8        572.97        724.39        32.58 o                         
   6   4   8       1825.13       1856.98        47.49 o                         
   7   4   8       1878.78       1919.06        49.13 o                         
   8   4   8       1278.17       1233.63        41.67 o                         
   9   4   8       6158.68       5433.71       129.05 o                         
  10   4   8        117.50        154.41        32.75 o                         
  11   4   8       1604.81       1611.11        65.62 o                         
  12   4   8        402.07        470.80        34.49 o                         
  13   4   8       2352.55       2304.65        69.68 o                         
  14   4   8        153.04        208.72        42.22 o                         
  15   4   8         65.62          7.16        39.34 o                         
  16   4   8       1155.69       1215.47        59.69 o                         
  17   4   8        612.06        621.53        54.94 o                         
  18   4   8         11.43        -46.76        46.76 o                         
  19   4   8        697.96        659.33        73.07 o                         
   1   5   8       4377.20       4306.85        71.67 o                         
   2   5   8       3786.50       3809.17        65.84 o                         
   3   5   8         38.70         58.59        17.23 o                         
   4   5   8        881.95        709.03        25.49 o                         
   5   5   8      14623.27      14229.86       225.01 o                         
   6   5   8       7179.70       7290.24       140.41 o                         
   7   5   8       6910.27       6902.98       145.80 o                         
   8   5   8       1821.09       1816.89        62.75 o                         
   9   5   8        231.39        233.50        26.46 o                         
  10   5   8       3307.70       3164.79        92.30 o                         
  11   5   8       1298.51       1333.08        60.96 o                         
  12   5   8       3212.75       3145.89       117.61 o                         
  13   5   8       1045.51       1103.31        56.84 o                         
  14   5   8         23.11         21.31        36.92 o                         
  15   5   8       1395.78       1318.84        61.41 o                         
  16   5   8        815.05        641.73        48.36 o                         
  17   5   8        956.57        811.41        81.75 o                         
  18   5   8         28.39        -16.39        65.51 o                         
   0   6   8        181.71        353.04        30.49 o                         
   1   6   8      22888.92      22134.06       306.54 o                         
   2   6   8      11986.47      12735.00       186.79 o                         
   3   6   8      13161.21      12974.13       195.85 o                         
   4   6   8       1041.04        907.91        33.34 o                         
   5   6   8        788.82        590.02        36.39 o                         
   6   6   8       6380.26       6209.14       124.97 o                         
   7   6   8      17825.81      17713.50       349.46 o                         
   8   6   8        420.30        372.87        56.63 o                         
   9   6   8      10130.21       9531.54       209.88 o                         
  10   6   8         57.47        164.47        38.33 o                         
  11   6   8         99.13        141.59        43.32 o                         
  12   6   8       1165.24       1531.80        76.31 o                         
  13   6   8      11753.09      11855.24       247.71 o                         
  14   6   8        203.05        208.40        41.81 o                         
  15   6   8        378.46        425.23        51.66 o                         
  16   6   8       2200.14       2265.46        90.83 o                         
  17   6   8       2279.43       2217.41        90.48 o                         
  18   6   8         30.97        -60.95        60.95 o                         
   1   7   8        107.72        155.94        19.88 o                         
   2   7   8       1143.82       1094.14        31.85 o                         
   3   7   8         12.96         -1.32        17.07 o                         
   4   7   8       2553.10       2451.56        56.93 o                         
   5   7   8       8884.99       8930.18       181.62 o                         
   6   7   8       2456.24       2569.55        87.63 o                         
   7   7   8       6292.96       6345.62       202.88 o                         
   8   7   8       9243.52       9946.85       278.77 o                         
   9   7   8        695.70        750.89        71.62 o                         
  10   7   8          8.38         17.67        48.87 o                         
  11   7   8        112.04         38.94        28.33 o                         
  12   7   8        440.80        427.68        63.22 o                         
  13   7   8        188.92        192.54        45.90 o                         
  14   7   8       1042.94       1075.32        71.76 o                         
  15   7   8        948.93       1055.47        75.39 o                         
  16   7   8        552.33        543.54        68.13 o                         
  17   7   8        903.12        814.68        99.93 o                         
  18   7   8        307.21        514.47       100.70 o                         
   0   8   8       2362.60       2028.27        67.24 o                         
   1   8   8      10422.83       9774.13       147.41 o                         
   2   8   8       3085.52       3000.22        62.48 o                         
   3   8   8       1928.83       2102.70        57.94 o                         
   4   8   8        976.36       1032.40        40.69 o                         
   5   8   8      10227.09       9985.48       201.74 o                         
   6   8   8       1884.95       1814.67        95.57 o                         
   7   8   8       7601.08       7783.36       230.75 o                         
   8   8   8        331.93        237.55        65.19 o                         
   9   8   8       1381.43       1386.22        90.23 o                         
  10   8   8        666.31        701.78        76.88 o                         
  11   8   8       2776.10       2824.80       171.50 o                         
  12   8   8        920.45        926.12        75.80 o                         
  13   8   8      13128.35      13567.50       321.34 o                         
  14   8   8         97.37        141.26        48.21 o                         
  15   8   8          5.56        -55.34        55.34 o                         
  16   8   8        415.44        441.32        62.80 o                         
  17   8   8        603.16        540.90       102.86 o                         
   1   9   8       3842.77       3985.17        83.02 o                         
   2   9   8       3944.79       3677.80        82.38 o                         
   3   9   8        714.87        837.49        34.60 o                         
   4   9   8       3263.13       3117.98        79.00 o                         
   5   9   8       1026.93       1006.63        58.42 o                         
   6   9   8        734.91        809.93        47.76 o                         
   7   9   8        603.11        628.91        77.89 o                         
   8   9   8       7750.56       7782.99       223.05 o                         
   9   9   8       2762.22       2717.68       127.87 o                         
  10   9   8        392.17        387.67        69.83 o                         
  11   9   8        743.38        930.97        86.30 o                         
  12   9   8       1563.02       1423.48       110.01 o                         
  13   9   8        220.93        260.49        44.22 o                         
  14   9   8       2490.32       2399.31       106.72 o                         
  15   9   8        876.74        800.38        84.81 o                         
  16   9   8         45.08        -49.10        49.10 o                         
  17   9   8        175.68        135.19        67.75 o                         
   0  10   8        698.76        715.40        56.32 o                         
   1  10   8        514.44        561.78        33.45 o                         
   2  10   8       6958.10       6688.51       125.81 o                         
   3  10   8      41202.39      40063.13       715.16 o                         
   4  10   8       8089.14       7726.58       160.74 o                         
   5  10   8      12519.50      12929.87       275.97 o                         
   6  10   8        272.36        295.80        50.93 o                         
   7  10   8        311.93        353.53        34.27 o                         
   8  10   8        156.14        172.46        60.53 o                         
   9  10   8       3804.36       3869.79       193.51 o                         
  10  10   8         10.39         97.31        65.19 o                         
  11  10   8      13077.59      12950.72       344.01 o                         
  12  10   8       1061.68       1087.86       101.47 o                         
  13  10   8       1385.91       1526.16       114.74 o                         
  14  10   8        415.11        349.51        82.79 o                         
  15  10   8        231.17        304.46        79.84 o                         
  16  10   8         28.95        125.18        84.04 o                         
   1  11   8       3385.91       3454.08        76.13 o                         
   2  11   8       4041.25       4057.65       106.73 o                         
   3  11   8      12453.62      12791.62       234.39 o                         
   4  11   8      23542.19      24127.55       426.96 o                         
   5  11   8      12077.14      11438.04       253.40 o                         
   6  11   8       2786.81       2892.59       107.21 o                         
   7  11   8        239.81        213.18        48.34 o                         
   8  11   8        360.94        291.77        44.37 o                         
   9  11   8       1491.47       1369.41        95.00 o                         
  10  11   8         73.01         68.68        64.19 o                         
  11  11   8       2675.22       2824.59       137.99 o                         
  12  11   8         39.82          1.06        69.18 o                         
  13  11   8       1124.42       1065.45       105.50 o                         
  14  11   8       2738.31       3135.97       151.32 o                         
  15  11   8        138.42         18.28        83.67 o                         
   0  12   8       9402.01       9574.51       244.93 o                         
   1  12   8          5.10         28.76        27.71 o                         
   2  12   8       2088.23       2086.46        64.80 o                         
   3  12   8      28842.08      28629.82       505.37 o                         
   4  12   8       9004.67       8364.94       170.87 o                         
   5  12   8       2408.51       2169.63        98.08 o                         
   6  12   8        147.59        168.75        47.47 o                         
   7  12   8       6333.03       6568.05       175.93 o                         
   8  12   8       1687.13       1743.89        90.14 o                         
   9  12   8      13696.96      14369.91       375.80 o                         
  10  12   8      12436.85      13395.96       358.92 o                         
  11  12   8       2903.73       2968.51       182.18 o                         
  12  12   8         45.69         -2.75        74.01 o                         
  13  12   8        601.07        664.99       104.68 o                         
  14  12   8          1.43         70.21        86.92 o                         
  15  12   8       1142.08       1498.69       135.84 o                         
   1  13   8       2374.10       2382.77        74.96 o                         
   2  13   8        149.69        103.44        31.94 o                         
   3  13   8         13.12          9.83        30.87 o                         
   4  13   8        217.86        247.47        37.09 o                         
   5  13   8       1613.38       1557.62        91.63 o                         
   6  13   8       1494.72       1481.91        82.96 o                         
   7  13   8       1398.09       1454.61        80.23 o                         
   8  13   8       1617.39       1699.26        88.45 o                         
   9  13   8          2.98          6.75        45.06 o                         
  10  13   8         92.51        146.65        73.60 o                         
  11  13   8        593.49        527.02       116.26 o                         
  12  13   8        706.65        600.36        98.79 o                         
  13  13   8        493.16        464.67        93.23 o                         
  14  13   8        904.42       1232.93       134.06 o                         
   0  14   8         60.91        114.28        62.97 o                         
   1  14   8        246.88        220.80        38.02 o                         
   2  14   8         54.32         39.30        34.23 o                         
   3  14   8       1460.12       1660.48        65.09 o                         
   4  14   8        960.31        863.83        77.81 o                         
   5  14   8          0.69          1.25        44.33 o                         
   6  14   8         18.29        -42.86        51.29 o                         
   7  14   8         31.19         27.36        52.90 o                         
   8  14   8       1927.79       1798.91        91.59 o                         
   9  14   8       6301.64       6225.95       274.26 o                         
  10  14   8       6947.83       7426.50       198.77 o                         
  11  14   8        371.03        500.06       101.55 o                         
  12  14   8        145.33        248.19        85.93 o                         
  13  14   8        631.12        774.15       122.85 o                         
   1  15   8         37.50         41.69        38.59 o                         
   2  15   8       2951.13       2729.45        92.07 o                         
   3  15   8        120.48        135.80        40.62 o                         
   4  15   8       4655.61       4573.75       113.33 o                         
   5  15   8        152.85        114.47        54.28 o                         
   6  15   8         91.92        123.74        63.45 o                         
   7  15   8       4006.06       4157.37       143.99 o                         
   8  15   8       2050.83       1963.88       111.86 o                         
   9  15   8       2305.20       2363.67       108.23 o                         
  10  15   8        282.93        370.72       100.57 o                         
  11  15   8         19.21         19.40        86.18 o                         
  12  15   8        413.54        393.65       100.55 o                         
   0  16   8       1087.44       1035.87        89.69 o                         
   1  16   8        283.17        313.25        51.64 o                         
   2  16   8        217.34        178.43        46.55 o                         
   3  16   8       2717.13       2821.87        98.92 o                         
   4  16   8        989.77       1001.01        64.47 o                         
   5  16   8        103.79         14.41        52.73 o                         
   6  16   8          5.26        -33.92        62.50 o                         
   7  16   8       2193.58       2224.65       122.01 o                         
   8  16   8        290.11        129.89        66.56 o                         
   9  16   8         76.64         59.76        67.08 o                         
  10  16   8        514.92        597.80       106.11 o                         
   1  17   8        555.22        602.75        60.67 o                         
   2  17   8       1582.09       1657.02        83.77 o                         
   3  17   8        405.17        345.00        51.89 o                         
   4  17   8        935.09        905.85        60.25 o                         
   5  17   8       2166.48       2054.86        94.55 o                         
   6  17   8         58.28         35.55        73.94 o                         
   7  17   8       1234.16       1610.54       109.99 o                         
   8  17   8        708.57        713.82        96.36 o                         
   9  17   8       2248.78       2080.81       166.36 o                         
   0  18   8       1101.51       1293.14       134.22 o                         
   1  18   8         23.00        -68.93        68.93 o                         
   2  18   8         39.22         29.37        61.44 o                         
   3  18   8      11802.68      12559.20       293.44 o                         
   4  18   8       1084.95       1020.41        75.70 o                         
   5  18   8       3576.70       3576.95       143.53 o                         
   6  18   8         39.24         19.30        84.78 o                         
   1  19   8        794.44        829.56        95.67 o                         
   2  19   8         48.64         31.53        63.22 o                         
   1   1   9      33370.86      32055.62       465.23 o                         
   2   1   9      42069.39      42899.29       602.11 o                         
   3   1   9       4463.22       4062.18        78.44 o                         
   4   1   9       7238.20       6344.47        98.57 o                         
   5   1   9      11922.70      11477.16       166.93 o                         
   6   1   9       8339.35       8333.05       128.67 o                         
   7   1   9         15.81         81.21        18.64 o                         
   8   1   9      10814.12      10457.68       179.00 o                         
   9   1   9        186.73        204.25        30.18 o                         
  10   1   9       1358.30       1467.75        49.39 o                         
  11   1   9       6593.05       6490.35       124.38 o                         
  12   1   9      18287.91      18525.07       307.89 o                         
  13   1   9        552.41        566.70        42.41 o                         
  14   1   9        389.02        356.00        41.74 o                         
  15   1   9       1094.30        964.40        58.76 o                         
  16   1   9        412.88        447.90        51.56 o                         
  17   1   9       6687.07       7171.97       199.96 o                         
  18   1   9       4753.16       4821.37       162.00 o                         
  19   1   9        128.05        131.76        65.13 o                         
   0   2   9       3403.53       2436.46        67.23 o                         
   1   2   9       1951.07       1923.72        41.94 o                         
   2   2   9         12.87        -15.57        15.57 o                         
   3   2   9       1906.73       2260.11        46.28 o                         
   4   2   9        539.20        688.34        26.02 o                         
   5   2   9      18710.57      19754.70       287.51 o                         
   6   2   9       8812.62       8911.79       133.26 o                         
   7   2   9       5976.83       5198.26        85.82 o                         
   8   2   9       4037.05       4205.30        87.22 o                         
   9   2   9       2015.67       1868.11        54.45 o                         
  10   2   9        536.95        532.51        30.71 o                         
  11   2   9       7738.11       7804.10       150.97 o                         
  12   2   9       3295.24       3105.34        90.28 o                         
  13   2   9      15327.04      15526.96       274.13 o                         
  14   2   9       1018.32       1038.59        51.96 o                         
  15   2   9        161.04        121.04        41.44 o                         
  16   2   9        178.62        275.32        48.70 o                         
  17   2   9        627.06        841.39        67.28 o                         
  18   2   9        256.33        207.22        59.07 o                         
  19   2   9        906.85       1022.33        97.90 o                         
   1   3   9          6.14          0.17        16.11 o                         
   2   3   9       1037.29       1265.77        40.87 o                         
   3   3   9        698.44       1062.43        30.66 o                         
   4   3   9       2142.56       2170.31        45.13 o                         
   5   3   9      12983.22      13238.52       198.18 o                         
   6   3   9        431.77        496.18        27.67 o                         
   7   3   9       3858.16       3703.72        77.14 o                         
   8   3   9       3308.87       3403.84        81.11 o                         
   9   3   9        402.73        379.41        32.48 o                         
  10   3   9          1.16        -25.88        25.88 o                         
  11   3   9         86.61         99.80        25.96 o                         
  12   3   9        674.09        614.93        42.72 o                         
  13   3   9       1268.23       1287.53        53.92 o                         
  14   3   9        655.97        621.11        53.57 o                         
  15   3   9        539.79        565.34        50.45 o                         
  16   3   9        107.17         82.74        41.25 o                         
  17   3   9        235.84        149.54        45.89 o                         
  18   3   9         84.20        -50.90        50.90 o                         
   0   4   9      13678.07      12627.48       255.26 o                         
   1   4   9      12162.88      12609.33       179.60 o                         
   2   4   9         11.02         49.48        16.08 o                         
   3   4   9       3538.71       3995.11        76.57 o                         
   4   4   9        428.03        526.12        21.22 o                         
   5   4   9      21992.35      21141.82       315.81 o                         
   6   4   9       4593.41       4547.78        81.66 o                         
   7   4   9       6588.35       6078.90       122.13 o                         
   8   4   9        580.40        753.88        39.26 o                         
   9   4   9        455.61        412.91        34.25 o                         
  10   4   9       1438.25       1369.84        57.44 o                         
  11   4   9      12957.29      12628.33       258.28 o                         
  12   4   9       1936.43       1888.56        72.19 o                         
  13   4   9      18790.07      18861.96       375.32 o                         
  14   4   9       3100.11       2896.72        97.94 o                         
  15   4   9         11.63        -28.57        28.67 o                         
  16   4   9       1054.80        984.83        61.50 o                         
  17   4   9       1387.68       1494.29        80.79 o                         
  18   4   9        168.29          8.57        66.38 o                         
   1   5   9       6741.78       6003.73        95.50 o                         
   2   5   9      34609.90      36180.23       501.42 o                         
   3   5   9       2776.80       2484.32        50.07 o                         
   4   5   9      10910.48      10402.98       170.18 o                         
   5   5   9       1019.55        991.82        37.76 o                         
   6   5   9       1044.00        987.80        38.10 o                         
   7   5   9       8966.60       8873.06       181.52 o                         
   8   5   9       5604.44       5295.92       129.23 o                         
   9   5   9       2449.86       2296.66        65.74 o                         
  10   5   9          7.76         -9.12        33.38 o                         
  11   5   9       3696.68       3829.11       102.77 o                         
  12   5   9       9522.96       9980.07       233.60 o                         
  13   5   9        195.45        238.99        42.58 o                         
  14   5   9       1772.77       1652.63        70.78 o                         
  15   5   9        623.72        701.03        54.16 o                         
  16   5   9         38.54        -20.78        55.99 o                         
  17   5   9       1368.07       1409.52        74.33 o                         
  18   5   9       3206.81       2668.35       124.84 o                         
   0   6   9      32988.78      35203.73       677.49 o                         
   1   6   9      33945.82      34473.23       469.69 o                         
   2   6   9       8901.34       8797.90       134.66 o                         
   3   6   9      19558.38      19881.96       306.94 o                         
   4   6   9        484.71        407.98        22.97 o                         
   5   6   9       9420.29       8848.12       162.05 o                         
   6   6   9       8859.28       9386.71       210.80 o                         
   7   6   9       1422.85       1305.39        79.62 o                         
   8   6   9         32.25         46.02        51.96 o                         
   9   6   9       1003.72       1251.68        82.76 o                         
  10   6   9       1073.59       1079.84        48.83 o                         
  11   6   9       4762.36       4706.85       192.71 o                         
  12   6   9        332.52        306.35        51.10 o                         
  13   6   9       7968.24       8008.02       205.28 o                         
  14   6   9        572.05        498.32        40.85 o                         
  15   6   9         15.84         48.38        43.00 o                         
  16   6   9        207.52        199.53        61.73 o                         
  17   6   9        749.19        585.87        64.05 o                         
  18   6   9        650.40        401.19        94.45 o                         
   1   7   9       8796.18       7709.31       119.07 o                         
   2   7   9      22472.47      22012.75       307.05 o                         
   3   7   9        555.92        403.31        30.93 o                         
   4   7   9       9604.66       9096.54       164.26 o                         
   5   7   9      25935.75      25520.48       489.59 o                         
   6   7   9       8334.28       7625.53       295.74 o                         
   7   7   9        139.37        122.60        51.58 o                         
   8   7   9      11983.14      11295.33       293.21 o                         
   9   7   9       2858.63       2743.06       124.09 o                         
  10   7   9        519.34        554.98        73.03 o                         
  11   7   9       1543.14       1594.63       100.62 o                         
  12   7   9       8824.27       9190.80       225.11 o                         
  13   7   9        154.30        139.91        69.50 o                         
  14   7   9       2200.69       2354.81        99.74 o                         
  15   7   9         55.23        102.12        49.45 o                         
  16   7   9          5.45         -6.01        52.75 o                         
  17   7   9       2369.19       2497.14       140.00 o                         
   0   8   9       2349.57       2727.53       134.43 o                         
   1   8   9       3992.24       4020.73        83.18 o                         
   2   8   9       1543.25       1656.99        47.36 o                         
   3   8   9      14964.58      14603.61       259.91 o                         
   4   8   9       8348.38       7984.38       181.71 o                         
   5   8   9        545.61        602.22        36.50 o                         
   6   8   9        122.12        151.40        54.05 o                         
   7   8   9        574.11        588.29        63.45 o                         
   8   8   9        135.94         42.87        52.23 o                         
   9   8   9       1743.49       2089.99       104.36 o                         
  10   8   9       3173.57       3066.14       129.15 o                         
  11   8   9       3184.46       2915.26       126.00 o                         
  12   8   9        345.53        329.28        75.52 o                         
  13   8   9         81.28        -42.49        71.33 o                         
  14   8   9         60.73         96.93        43.01 o                         
  15   8   9        717.32        609.70        72.60 o                         
  16   8   9       1874.72       1778.45       127.78 o                         
  17   8   9       1422.95       1552.89       107.49 o                         
   1   9   9       2112.04       2104.51        55.30 o                         
   2   9   9        984.96        997.66        38.59 o                         
   3   9   9         39.53        111.06        28.05 o                         
   4   9   9        232.10        192.97        23.28 o                         
   5   9   9       9294.74       9299.44       207.96 o                         
   6   9   9       1442.49       1468.69        87.47 o                         
   7   9   9       9167.00       9405.71       256.53 o                         
   8   9   9       2420.79       2241.96       114.00 o                         
   9   9   9        528.49        612.88        74.00 o                         
  10   9   9        585.10        777.57        81.72 o                         
  11   9   9        594.56        701.09        77.12 o                         
  12   9   9       1297.64       1305.75       118.13 o                         
  13   9   9         55.09        137.83        78.18 o                         
  14   9   9        276.89        103.08        87.58 o                         
  15   9   9       1627.87       1863.15       148.80 o                         
  16   9   9         41.80        -43.58        72.54 o                         
   0  10   9      12113.79      12316.13       297.54 o                         
   1  10   9         13.87         60.95        24.96 o                         
   2  10   9       7301.44       7105.87       137.29 o                         
   3  10   9         43.28         67.91        19.13 o                         
   4  10   9       3753.10       3882.94        95.85 o                         
   5  10   9       1099.20       1060.07        67.76 o                         
   6  10   9       3085.56       3558.78       111.97 o                         
   7  10   9       1123.81       1152.11        88.42 o                         
   8  10   9         57.16        103.87        59.91 o                         
   9  10   9       3524.06       3978.20       157.79 o                         
  10  10   9       4115.45       4094.12       164.89 o                         
  11  10   9         23.66          1.36        69.80 o                         
  12  10   9        227.17        149.71        76.22 o                         
  13  10   9       1116.58       1241.93       102.34 o                         
  14  10   9       1229.24       1253.98       167.36 o                         
  15  10   9        840.86        886.32       111.91 o                         
  16  10   9       2110.32       1809.69       129.58 o                         
   1  11   9        502.90        464.31        34.70 o                         
   2  11   9      15641.44      15574.86       278.37 o                         
   3  11   9          2.53          6.04        23.07 o                         
   4  11   9       4974.94       4938.92       113.27 o                         
   5  11   9        497.31        461.67        53.14 o                         
   6  11   9       1417.11       1281.49        76.57 o                         
   7  11   9       7190.04       7446.74       186.35 o                         
   8  11   9       9047.68       9498.78       267.92 o                         
   9  11   9        827.33        686.11        88.04 o                         
  10  11   9         50.52        159.88        68.95 o                         
  11  11   9       1565.51       1893.91       125.72 o                         
  12  11   9       2841.74       2791.94       146.87 o                         
  13  11   9       1557.03       1546.88       123.86 o                         
  14  11   9       4284.63       4383.40       172.61 o                         
  15  11   9       4013.82       4470.83       179.69 o                         
   0  12   9      17274.44      17914.75       423.24 o                         
   1  12   9       2761.85       2879.67        77.23 o                         
   2  12   9        208.43        232.75        31.79 o                         
   3  12   9       4059.64       4309.03       120.30 o                         
   4  12   9        362.80        349.31        34.69 o                         
   5  12   9       2027.30       1906.62        88.73 o                         
   6  12   9       2374.99       2421.77       102.95 o                         
   7  12   9       1872.37       1823.77        88.46 o                         
   8  12   9         53.84         47.46        61.43 o                         
   9  12   9        389.60        518.11        77.53 o                         
  10  12   9        550.31        596.36        81.83 o                         
  11  12   9       1357.87       1393.93       106.30 o                         
  12  12   9        216.86        289.76        82.61 o                         
  13  12   9       1522.32       1308.80       120.10 o                         
  14  12   9        123.29        -53.97        90.49 o                         
   1  13   9       1904.29       1689.76        64.38 o                         
   2  13   9       2746.60       2837.67        80.19 o                         
   3  13   9          4.24         24.54        32.17 o                         
   4  13   9       2402.47       2366.79        89.62 o                         
   5  13   9        312.46        416.02        66.25 o                         
   6  13   9        510.56        488.40        58.85 o                         
   7  13   9       2264.69       2296.35        97.54 o                         
   8  13   9       3600.33       3782.71       125.20 o                         
   9  13   9        921.04        928.61        96.32 o                         
  10  13   9         30.91         -3.93        73.68 o                         
  11  13   9         64.85        120.55        79.46 o                         
  12  13   9        903.55        936.75       112.34 o                         
  13  13   9       1272.17       1334.80       135.36 o                         
   0  14   9        117.48        189.82        86.30 o                         
   1  14   9        560.62        586.37        54.81 o                         
   2  14   9       2920.64       2760.11        79.83 o                         
   3  14   9       3573.30       3596.14        93.52 o                         
   4  14   9        163.73        163.50        54.00 o                         
   5  14   9       4584.40       4496.83       146.44 o                         
   6  14   9        582.87        491.81        62.34 o                         
   7  14   9         36.29         21.58        50.86 o                         
   8  14   9         72.94        113.56        59.69 o                         
   9  14   9        910.45        877.53       105.99 o                         
  10  14   9        276.46        179.91        94.99 o                         
  11  14   9       4663.64       4842.11       202.73 o                         
  12  14   9        772.68        741.66       109.54 o                         
   1  15   9        190.18        126.79        42.78 o                         
   2  15   9        320.61        226.74        56.17 o                         
   3  15   9          2.81        -34.54        35.90 o                         
   4  15   9       1008.11        921.87        71.53 o                         
   5  15   9       2237.00       2342.46       111.91 o                         
   6  15   9        592.95        517.37        67.72 o                         
   7  15   9        162.55        210.38        66.23 o                         
   8  15   9         27.13        -34.23        67.34 o                         
   9  15   9       1167.89       1153.21        83.57 o                         
  10  15   9        110.15        138.52        85.09 o                         
  11  15   9        657.03        545.04        97.51 o                         
   0  16   9       2693.35       2652.09       134.89 o                         
   1  16   9        217.59        247.29        56.07 o                         
   2  16   9       3039.94       3113.23       102.60 o                         
   3  16   9       4860.31       4799.94       128.88 o                         
   4  16   9       8231.53       8471.64       204.69 o                         
   5  16   9       4667.79       4440.90       184.92 o                         
   6  16   9        138.34        248.89        73.12 o                         
   7  16   9        137.37        211.42        69.67 o                         
   8  16   9        852.43        783.19        79.43 o                         
   9  16   9       5167.94       5530.38       260.65 o                         
  10  16   9       4378.50       4153.94       189.22 o                         
   1  17   9         13.21        -37.09        52.03 o                         
   2  17   9        570.48        692.41        63.49 o                         
   3  17   9       1332.82       1384.89        89.93 o                         
   4  17   9        655.70        700.34        65.52 o                         
   5  17   9        102.79        236.75        85.38 o                         
   6  17   9        527.03        486.50        85.78 o                         
   7  17   9       1463.96       1615.87       120.38 o                         
   8  17   9       1765.23       1903.02       123.83 o                         
   0  18   9       1936.05       1955.35       142.44 o                         
   1  18   9       1202.86       1210.92        87.22 o                         
   2  18   9       2588.77       2463.15       112.90 o                         
   3  18   9       1625.85       1524.90        88.54 o                         
   4  18   9       3775.55       3563.59       146.49 o                         
   5  18   9        197.95        158.91        84.36 o                         
   0   0  10       5656.06       4904.01       215.44 o                         
   1   0  10      10099.50      10024.53       216.42 o                         
   2   0  10       8532.99       9539.62       199.36 o                         
   3   0  10      49216.10      48150.81       957.16 o                         
   4   0  10       9499.19      10386.08       217.12 o                         
   5   0  10        987.73       1102.39        51.76 o                         
   6   0  10      81152.27      74535.88      1471.38 o                         
   7   0  10      54322.17      53384.64      1173.55 o                         
   8   0  10       2752.75       2556.25       104.53 o                         
   9   0  10       3894.33       3498.15       112.44 o                         
  10   0  10       3111.11       2869.75       101.81 o                         
  11   0  10       1375.98       1437.15        72.20 o                         
  12   0  10      31636.77      31328.35       706.33 o                         
  13   0  10       5792.51       5651.77       167.78 o                         
  14   0  10       2879.36       3191.12       138.36 o                         
  15   0  10       1648.84       1581.30       112.44 o                         
  16   0  10       3419.99       3866.35       183.43 o                         
  17   0  10       2183.52       2264.84       179.00 o                         
  18   0  10       1877.39       2035.60       133.26 o                         
   1   1  10         30.97         52.34        17.55 o                         
   2   1  10       3143.74       2915.25        55.53 o                         
   3   1  10          4.33         11.07        17.79 o                         
   4   1  10       2773.29       2807.92        76.73 o                         
   5   1  10       2001.23       2151.44        49.43 o                         
   6   1  10        633.37        584.38        26.43 o                         
   7   1  10       5527.36       5362.90       100.25 o                         
   8   1  10         90.25        196.07        26.01 o                         
   9   1  10       2121.81       2067.60        65.35 o                         
  10   1  10         14.45        -14.84        24.21 o                         
  11   1  10       2074.64       2185.35        67.11 o                         
  12   1  10        113.60        170.66        33.19 o                         
  13   1  10          8.71        -27.15        38.85 o                         
  14   1  10       3196.98       2791.02        88.24 o                         
  15   1  10        658.18        656.47        68.43 o                         
  16   1  10         87.86        -45.64        45.64 o                         
  17   1  10        328.15        267.64        64.84 o                         
  18   1  10         12.68         10.14        70.69 o                         
   0   2  10      14928.27      15292.89       305.64 o                         
   1   2  10       1586.06       1734.62        41.95 o                         
   2   2  10       1472.52       1553.79        40.24 o                         
   3   2  10      16004.50      15464.30       233.38 o                         
   4   2  10       3289.32       3336.32        61.17 o                         
   5   2  10         79.02         84.34        18.55 o                         
   6   2  10      20745.20      19963.35       285.93 o                         
   7   2  10      15655.42      15763.94       260.34 o                         
   8   2  10       1860.25       1845.04        57.34 o                         
   9   2  10       6701.82       6737.76       138.98 o                         
  10   2  10         11.72        -20.16        21.25 o                         
  11   2  10       2498.30       2322.26        67.60 o                         
  12   2  10      15991.67      16572.78       319.04 o                         
  13   2  10        943.56        851.10        47.28 o                         
  14   2  10       1698.99       1910.51        66.85 o                         
  15   2  10        590.72        561.23        47.47 o                         
  16   2  10         39.72         39.17        40.09 o                         
  17   2  10        540.42        550.18        65.48 o                         
  18   2  10       1158.78       1122.08        82.01 o                         
   1   3  10       1842.53       1792.43        42.79 o                         
   2   3  10       5264.11       4520.47        77.57 o                         
   3   3  10        225.30        407.93        22.35 o                         
   4   3  10        867.85        945.73        38.82 o                         
   5   3  10       4687.65       4288.07        79.06 o                         
   6   3  10       7204.41       7495.89       135.52 o                         
   7   3  10      17715.19      17766.47       308.18 o                         
   8   3  10         18.09        145.93        26.33 o                         
   9   3  10       2847.19       2508.70        70.58 o                         
  10   3  10        967.76       1150.66        53.91 o                         
  11   3  10       9689.65       9520.86       198.25 o                         
  12   3  10       3047.76       3029.44        90.84 o                         
  13   3  10          7.82         84.61        37.10 o                         
  14   3  10       7228.73       6408.94       141.83 o                         
  15   3  10       4025.82       4147.30       109.41 o                         
  16   3  10       3549.25       3528.70       117.82 o                         
  17   3  10       2610.73       2258.91       101.75 o                         
  18   3  10        389.18        579.65        69.15 o                         
   0   4  10       8749.11       9211.50       201.59 o                         
   1   4  10       1433.96       1399.63        38.74 o                         
   2   4  10       2580.34       2148.61        48.26 o                         
   3   4  10       9397.79       9308.10       139.26 o                         
   4   4  10       9067.13       8981.85       134.60 o                         
   5   4  10        582.95        721.84        30.21 o                         
   6   4  10       1035.26       1023.00        35.87 o                         
   7   4  10       6495.01       6267.92       137.22 o                         
   8   4  10        172.24        253.29        27.09 o                         
   9   4  10       2195.22       2209.23        71.76 o                         
  10   4  10       1095.58       1105.45        49.68 o                         
  11   4  10        847.12        960.52        48.03 o                         
  12   4  10       1924.98       1781.04        70.36 o                         
  13   4  10       6425.98       6159.17       150.64 o                         
  14   4  10         86.51        110.96        39.95 o                         
  15   4  10          2.17        -29.85        44.70 o                         
  16   4  10       1303.23       1255.32        98.37 o                         
  17   4  10        647.41        578.09        65.31 o                         
  18   4  10         47.03        -73.38        73.38 o                         
   1   5  10       1672.18       1691.16        43.27 o                         
   2   5  10       2092.03       1874.06        43.52 o                         
   3   5  10        969.59        921.48        29.96 o                         
   4   5  10        415.35        584.48        27.25 o                         
   5   5  10       6273.71       6324.27       121.25 o                         
   6   5  10       6057.81       5887.87       131.46 o                         
   7   5  10       6977.67       6339.83       166.15 o                         
   8   5  10        448.01        441.95        34.92 o                         
   9   5  10       1214.22       1074.10        48.68 o                         
  10   5  10        893.64        917.51        41.64 o                         
  11   5  10       2770.95       2934.81       124.18 o                         
  12   5  10       3808.69       3672.30       137.24 o                         
  13   5  10        484.22        539.53        49.46 o                         
  14   5  10       3768.70       3402.94       105.40 o                         
  15   5  10       2906.61       2902.84        99.05 o                         
  16   5  10       2300.04       2148.52       104.43 o                         
  17   5  10        856.98        531.47        71.89 o                         
  18   5  10       1979.07       1907.95       103.84 o                         
   0   6  10      11969.59      12002.95       258.63 o                         
   1   6  10       6964.90       6461.48       103.57 o                         
   2   6  10       3380.72       3130.34        60.61 o                         
   3   6  10      17257.88      16654.63       301.44 o                         
   4   6  10       1541.06       1519.19        62.18 o                         
   5   6  10         14.01         28.67        24.71 o                         
   6   6  10      14253.67      12784.23       287.67 o                         
   7   6  10      25162.40      25491.54       563.25 o                         
   8   6  10        123.28        139.36        62.10 o                         
   9   6  10      10268.70      10410.26       294.02 o                         
  10   6  10       4478.95       5082.13       180.59 o                         
  11   6  10        757.65        753.48        40.55 o                         
  12   6  10      10734.34      11241.57       282.30 o                         
  13   6  10       9567.08       9525.90       266.62 o                         
  14   6  10        396.93        506.81        77.49 o                         
  15   6  10        721.91        773.31        79.74 o                         
  16   6  10       2631.62       2821.77       135.46 o                         
  17   6  10       2160.03       1845.53       115.69 o                         
   1   7  10       3182.89       3241.09        70.90 o                         
   2   7  10         28.41        138.78        20.90 o                         
   3   7  10       9905.41       9772.85       196.12 o                         
   4   7  10        570.66        548.49        32.60 o                         
   5   7  10       1795.73       1937.13       101.45 o                         
   6   7  10        835.06        975.21        70.87 o                         
   7   7  10         37.47         66.91        52.45 o                         
   8   7  10       2838.89       2792.78       128.77 o                         
   9   7  10         46.80         46.13        59.08 o                         
  10   7  10        999.43        808.16        82.17 o                         
  11   7  10        197.20        153.34        63.83 o                         
  12   7  10       2313.62       2342.53       124.27 o                         
  13   7  10       1771.12       1837.98       133.89 o                         
  14   7  10       2091.75       1991.09       107.03 o                         
  15   7  10        121.54        152.81        66.08 o                         
  16   7  10        268.73        162.46        51.94 o                         
  17   7  10        206.85         39.54        67.25 o                         
   0   8  10       6857.00       6866.91       200.66 o                         
   1   8  10      10698.42      11036.74       228.30 o                         
   2   8  10       2188.38       2154.86        56.92 o                         
   3   8  10       6013.70       5440.34       119.98 o                         
   4   8  10       3933.42       3816.35        94.35 o                         
   5   8  10         21.67         37.46        29.16 o                         
   6   8  10      14799.50      14175.70       574.50 o                         
   7   8  10        569.90        367.41        64.09 o                         
   8   8  10         88.58        128.48        56.84 o                         
   9   8  10       1510.72       1367.20        93.13 o                         
  10   8  10       1097.83       1052.39        89.72 o                         
  11   8  10       4248.49       4326.92       168.60 o                         
  12   8  10       5778.31       6174.54       206.55 o                         
  13   8  10         34.58        -20.23        71.08 o                         
  14   8  10        636.84        739.37        96.34 o                         
  15   8  10         11.86         95.09        82.71 o                         
  16   8  10        460.68        663.73       100.55 o                         
   1   9  10       3784.77       3790.52        84.08 o                         
   2   9  10         24.81         74.90        25.59 o                         
   3   9  10       2559.81       2506.73        74.33 o                         
   4   9  10         13.05         76.36        24.61 o                         
   5   9  10        139.38        152.40        38.66 o                         
   6   9  10        355.73        344.19        62.84 o                         
   7   9  10        647.45        655.79        68.44 o                         
   8   9  10        306.10        393.19        64.73 o                         
   9   9  10        273.99        326.07        70.45 o                         
  10   9  10         33.54         58.68        65.79 o                         
  11   9  10       2860.73       2997.86       143.20 o                         
  12   9  10        428.89        514.75        88.30 o                         
  13   9  10        256.46        278.77        85.38 o                         
  14   9  10         80.40         41.23        86.88 o                         
  15   9  10       1373.30       1558.32       125.00 o                         
  16   9  10        533.07        628.87       105.21 o                         
   0  10  10       1520.28       1828.38        80.71 o                         
   1  10  10       5200.95       5189.35       108.03 o                         
   2  10  10      12513.77      12143.92       209.14 o                         
   3  10  10          8.42         38.36        30.79 o                         
   4  10  10      20716.97      20300.13       378.57 o                         
   5  10  10        754.65        796.82        58.92 o                         
   6  10  10       3151.65       3259.67       139.00 o                         
   7  10  10       2282.57       2283.15       110.07 o                         
   8  10  10       2771.94       3022.83       130.82 o                         
   9  10  10         89.14         12.23        62.76 o                         
  10  10  10       7584.57       7884.52       295.71 o                         
  11  10  10       2812.92       2873.75       135.93 o                         
  12  10  10       2522.78       2411.68       134.33 o                         
  13  10  10       3212.94       3323.74       239.73 o                         
  14  10  10        624.70        823.58       129.39 o                         
  15  10  10       1297.82       1186.61       136.66 o                         
   1  11  10       1302.41       1248.24        47.20 o                         
   2  11  10        220.90        192.00        29.04 o                         
   3  11  10         19.00         60.82        35.62 o                         
   4  11  10       1073.92       1234.48        52.05 o                         
   5  11  10      10491.31      10893.70       255.55 o                         
   6  11  10       1684.94       1717.45        75.26 o                         
   7  11  10       2069.14       1806.74       108.53 o                         
   8  11  10         13.44         10.29        61.98 o                         
   9  11  10       1592.88       1462.98        98.93 o                         
  10  11  10        176.44        204.15        74.21 o                         
  11  11  10       7043.64       6938.65       218.36 o                         
  12  11  10         18.93         62.75        78.49 o                         
  13  11  10       1677.40       1597.10       129.58 o                         
  14  11  10         21.41        -39.14        82.46 o                         
  15  11  10       6423.15       7153.70       239.42 o                         
   0  12  10          8.87        126.19        43.03 o                         
   1  12  10       7085.86       7217.77       142.96 o                         
   2  12  10       4129.36       3957.97        99.46 o                         
   3  12  10       4562.09       4328.05        98.17 o                         
   4  12  10      13477.75      13468.18       266.54 o                         
   5  12  10        715.48        812.64        59.81 o                         
   6  12  10          4.53         61.11        48.80 o                         
   7  12  10       2996.74       3128.82       135.38 o                         
   8  12  10       4615.75       4914.96       175.10 o                         
   9  12  10       2405.05       2754.18       133.76 o                         
  10  12  10       8025.61       8756.45       253.65 o                         
  11  12  10          8.79        -75.21        75.21 o                         
  12  12  10         12.59         72.12        72.34 o                         
  13  12  10       4236.00       4308.94       175.20 o                         
  14  12  10        836.34        722.99        99.98 o                         
   1  13  10        360.12        438.59        39.57 o                         
   2  13  10        830.88        933.85        52.14 o                         
   3  13  10          5.14          6.40        25.46 o                         
   4  13  10        527.53        457.51        37.58 o                         
   5  13  10         39.79         85.18        48.01 o                         
   6  13  10        836.21        810.09        64.66 o                         
   7  13  10       1003.39        986.75        73.52 o                         
   8  13  10        150.52        222.33        79.62 o                         
   9  13  10         46.28        211.33        82.18 o                         
  10  13  10         47.65        127.51        80.38 o                         
  11  13  10       1236.88       1188.90       128.62 o                         
  12  13  10        542.11        512.62        96.12 o                         
  13  13  10        108.91        177.42        91.15 o                         
   0  14  10        748.04        891.95        73.67 o                         
   1  14  10       5638.59       5465.28       124.42 o                         
   2  14  10       1062.49        909.43        49.27 o                         
   3  14  10       1753.38       1570.61        65.58 o                         
   4  14  10       1548.56       1573.55        68.33 o                         
   5  14  10         60.94        -52.77        52.77 o                         
   6  14  10          3.42         25.54        51.31 o                         
   7  14  10       1341.99       1375.13        90.55 o                         
   8  14  10       3318.35       3677.21       206.69 o                         
   9  14  10        259.57        238.68        92.44 o                         
  10  14  10       1467.29       1947.91       138.43 o                         
  11  14  10       1094.12        808.39       114.91 o                         
  12  14  10          5.86        -83.33        83.33 o                         
   1  15  10       1745.27       1925.89        96.41 o                         
   2  15  10        125.56        129.79        46.55 o                         
   3  15  10        472.85        442.31        44.28 o                         
   4  15  10        327.09        396.16        54.46 o                         
   5  15  10       7733.40       7659.51       210.89 o                         
   6  15  10        479.51        415.29        73.20 o                         
   7  15  10        338.89        360.63        81.00 o                         
   8  15  10        362.79        334.89        69.87 o                         
   9  15  10       2777.63       2508.00       215.02 o                         
  10  15  10        375.69        387.02        94.25 o                         
  11  15  10        204.24        384.14       139.24 o                         
   0  16  10       1356.13       1511.89       134.93 o                         
   1  16  10         24.97         -6.78        46.72 o                         
   2  16  10         74.86         -8.52        47.52 o                         
   3  16  10        127.95        -41.99        41.99 o                         
   4  16  10        394.62        374.60        52.25 o                         
   5  16  10       1512.90       1584.65        94.90 o                         
   6  16  10        316.01        289.82        70.38 o                         
   7  16  10        397.01        355.44       104.48 o                         
   8  16  10          9.15        -80.21        80.21 o                         
   9  16  10        370.97        451.48        98.20 o                         
   1  17  10       1890.78       1913.47        90.00 o                         
   2  17  10        197.09        166.58        58.38 o                         
   3  17  10        166.75        123.06        45.05 o                         
   4  17  10         66.06         41.46        58.79 o                         
   5  17  10       3879.94       3553.95       156.40 o                         
   6  17  10          6.90         24.14        73.72 o                         
   7  17  10         49.67        -54.03        71.20 o                         
   0  18  10       1214.11       1311.69       139.72 o                         
   1  18  10         17.22        -57.82        57.82 o                         
   2  18  10       2093.60       2032.11       154.73 o                         
   3  18  10        167.36          8.44        63.70 o                         
   4  18  10       6370.84       6792.58       220.30 o                         
   1   1  11       8591.10       8371.82       149.49 o                         
   2   1  11      15596.66      15308.45       217.82 o                         
   3   1  11        693.53       1142.48        36.53 o                         
   4   1  11       1799.63       1890.58        46.58 o                         
   5   1  11       2480.68       2325.32        51.23 o                         
   6   1  11       2879.22       2781.47        62.58 o                         
   7   1  11       2998.46       2974.64        70.92 o                         
   8   1  11      19876.66      19179.45       333.37 o                         
   9   1  11        509.22        479.35        34.74 o                         
  10   1  11       3231.00       3409.90        79.68 o                         
  11   1  11       9243.26       9036.97       164.56 o                         
  12   1  11       7256.92       6782.89       140.89 o                         
  13   1  11       1888.45       1627.47        62.22 o                         
  14   1  11       7216.49       7248.57       164.36 o                         
  15   1  11         37.40         21.50        39.79 o                         
  16   1  11        610.02        501.50        55.53 o                         
  17   1  11       5329.05       5609.30       145.01 o                         
  18   1  11       4950.06       5018.77       159.38 o                         
   0   2  11        135.48        152.34        28.68 o                         
   1   2  11       7158.67       7838.23       125.78 o                         
   2   2  11      17633.02      17260.45       244.17 o                         
   3   2  11       2353.11       2804.20        56.56 o                         
   4   2  11      30433.03      28641.15       419.60 o                         
   5   2  11        980.91        932.38        40.17 o                         
   6   2  11       2233.54       2164.18        56.08 o                         
   7   2  11       4435.47       4126.44        96.18 o                         
   8   2  11         43.88         89.28        21.89 o                         
   9   2  11       2500.04       2285.01        60.51 o                         
  10   2  11       2191.88       2337.42        62.92 o                         
  11   2  11        156.79        140.93        27.16 o                         
  12   2  11        172.07         99.11        35.23 o                         
  13   2  11       1002.02       1123.66        58.36 o                         
  14   2  11        762.46        766.45        52.39 o                         
  15   2  11        687.15        568.44        47.60 o                         
  16   2  11       2567.87       2599.27       103.39 o                         
  17   2  11       1704.25       1442.37        79.28 o                         
  18   2  11        164.08         61.68        59.50 o                         
   1   3  11       4122.60       4228.47        75.48 o                         
   2   3  11       1072.56       1146.03        35.83 o                         
   3   3  11        138.05         73.47        19.42 o                         
   4   3  11          8.47         23.63        21.23 o                         
   5   3  11        108.42         82.67        19.53 o                         
   6   3  11       1618.64       1730.09        47.39 o                         
   7   3  11         44.02         67.78        28.93 o                         
   8   3  11        322.00        414.95        33.26 o                         
   9   3  11       2649.02       2675.77        78.99 o                         
  10   3  11       1549.56       1505.08        65.15 o                         
  11   3  11        865.40        777.35        50.71 o                         
  12   3  11         17.41         18.53        33.99 o                         
  13   3  11       1159.39       1015.87        57.64 o                         
  14   3  11       1378.46       1377.62        73.98 o                         
  15   3  11       1766.45       1552.43        76.66 o                         
  16   3  11       1514.62       1666.41       108.39 o                         
  17   3  11        410.69        304.36        78.25 o                         
  18   3  11        156.45         97.67        76.71 o                         
   0   4  11       1682.16       1565.80        59.27 o                         
   1   4  11       3086.31       3054.62        58.34 o                         
   2   4  11      19547.73      18712.91       262.90 o                         
   3   4  11       6583.67       7760.70       124.02 o                         
   4   4  11      54716.53      52858.68       799.69 o                         
   5   4  11       2854.10       2766.28        61.90 o                         
   6   4  11        135.20        138.59        23.54 o                         
   7   4  11       1223.79       1176.66        45.11 o                         
   8   4  11       6678.38       6063.18       140.26 o                         
   9   4  11       3117.55       2956.23        92.33 o                         
  10   4  11      12871.01      13677.70       271.05 o                         
  11   4  11        272.87        248.10        43.27 o                         
  12   4  11       1675.38       1538.49        66.96 o                         
  13   4  11         48.55        141.53        39.48 o                         
  14   4  11        724.24        575.45        51.98 o                         
  15   4  11       2054.14       2079.07       101.19 o                         
  16   4  11       2043.61       2453.12       185.82 o                         
  17   4  11       2360.90       2006.13       105.60 o                         
   1   5  11       6040.37       5621.32        91.16 o                         
   2   5  11      12507.19      11674.14       180.47 o                         
   3   5  11         37.27         20.22        19.24 o                         
   4   5  11        914.68        998.53        32.70 o                         
   5   5  11       6233.65       6191.91       140.35 o                         
   6   5  11       1502.68       1473.38        64.04 o                         
   7   5  11        990.72        973.66        51.14 o                         
   8   5  11      11615.59      11506.80       248.37 o                         
   9   5  11        156.54        157.34        40.68 o                         
  10   5  11       1551.25       1510.97        62.46 o                         
  11   5  11       1333.61       1399.33        68.69 o                         
  12   5  11      10481.15      10102.04       241.33 o                         
  13   5  11         97.52        117.76        45.85 o                         
  14   5  11        590.28        620.09        61.70 o                         
  15   5  11       1513.88       1645.14        83.46 o                         
  16   5  11         22.30        -41.46        41.46 o                         
  17   5  11       1598.43       1771.00       106.07 o                         
   0   6  11       2599.92       2835.79        94.69 o                         
   1   6  11       8912.21       8916.65       152.47 o                         
   2   6  11       1935.39       1966.31        54.09 o                         
   3   6  11       9097.09       9688.24       163.65 o                         
   4   6  11      12228.25      11577.85       226.83 o                         
   5   6  11       6321.81       6067.23       147.90 o                         
   6   6  11        787.37        829.26        65.64 o                         
   7   6  11       1230.63       1166.33        80.48 o                         
   8   6  11       1674.42       1679.34        96.20 o                         
   9   6  11       2492.25       2374.11       116.87 o                         
  10   6  11       9468.52       9630.27       334.61 o                         
  11   6  11          7.58        -59.52        59.52 o                         
  12   6  11       5362.72       5609.16       192.28 o                         
  13   6  11        486.66        408.33        70.37 o                         
  14   6  11        603.47        849.08        76.23 o                         
  15   6  11       1578.62       1652.35        93.12 o                         
  16   6  11        155.38        154.97        57.29 o                         
  17   6  11        859.81        831.74        94.40 o                         
   1   7  11       2717.70       2523.52        67.18 o                         
   2   7  11       5025.16       4720.10        98.75 o                         
   3   7  11        102.74        173.70        29.87 o                         
   4   7  11       8760.15       9189.01       174.57 o                         
   5   7  11       1015.82       1140.34        52.36 o                         
   6   7  11        232.68        148.06        57.86 o                         
   7   7  11       1905.61       2047.38       119.53 o                         
   8   7  11      13980.28      14082.19       357.31 o                         
   9   7  11        170.43        195.92        61.92 o                         
  10   7  11       4812.71       4966.74       171.76 o                         
  11   7  11       4724.72       4978.40       181.24 o                         
  12   7  11       3293.63       2966.45       141.20 o                         
  13   7  11         92.88         45.32        71.97 o                         
  14   7  11       8485.62       9404.64       281.42 o                         
  15   7  11         14.25        135.32        87.94 o                         
  16   7  11       1956.29       1791.72       151.43 o                         
   0   8  11      11830.00      11497.38       280.16 o                         
   1   8  11       4931.66       5199.26       113.13 o                         
   2   8  11        285.56        250.15        25.59 o                         
   3   8  11       3132.12       3088.46        78.98 o                         
   4   8  11       1827.96       1643.61        63.15 o                         
   5   8  11       1619.92       1746.61        92.94 o                         
   6   8  11       7772.58       8189.92       230.22 o                         
   7   8  11        967.60       1270.68        89.53 o                         
   8   8  11       6209.33       5600.86       181.36 o                         
   9   8  11         26.21         71.07        55.34 o                         
  10   8  11        242.80        281.49        69.39 o                         
  11   8  11        122.19         46.44        67.96 o                         
  12   8  11       3199.23       3273.28       153.64 o                         
  13   8  11       1375.77       1305.00       108.33 o                         
  14   8  11       1437.54       1566.51       121.03 o                         
  15   8  11       2911.36       2895.15       157.94 o                         
  16   8  11        456.84        411.98       104.90 o                         
   1   9  11        941.49        952.95        42.04 o                         
   2   9  11       1725.24       1628.77        49.97 o                         
   3   9  11       3110.74       3092.08        85.69 o                         
   4   9  11         10.92         -7.13        35.01 o                         
   5   9  11        465.97        436.10        37.72 o                         
   6   9  11        653.64        764.32        76.71 o                         
   7   9  11          2.13        -53.71        53.71 o                         
   8   9  11        856.97        939.80        84.31 o                         
   9   9  11        329.01        395.02        79.13 o                         
  10   9  11        998.60       1158.01        95.28 o                         
  11   9  11       1169.06       1042.77        97.32 o                         
  12   9  11        508.54        460.28        83.99 o                         
  13   9  11         16.96        -80.76        80.76 o                         
  14   9  11       4120.19       4439.50       251.21 o                         
  15   9  11        459.10        524.35        98.22 o                         
   0  10  11       7781.90       7545.46       201.86 o                         
   1  10  11         67.83         94.35        27.88 o                         
   2  10  11        254.75        203.91        26.25 o                         
   3  10  11       1351.15       1168.20        52.21 o                         
   4  10  11       8041.22       7826.67       166.16 o                         
   5  10  11         92.23         53.32        43.41 o                         
   6  10  11       4158.35       4675.13       174.80 o                         
   7  10  11        122.66        203.50        63.16 o                         
   8  10  11        367.23        520.36        78.65 o                         
   9  10  11        155.47        145.31        72.92 o                         
  10  10  11       8280.27       8567.70       256.11 o                         
  11  10  11        201.03        257.28        79.74 o                         
  12  10  11         33.81        -58.60        71.34 o                         
  13  10  11         89.47        141.60        88.28 o                         
  14  10  11        937.48        762.28       106.85 o                         
  15  10  11         10.04        106.83        90.52 o                         
   1  11  11       7248.76       7019.72       135.28 o                         
   2  11  11       5489.98       5166.30       114.80 o                         
   3  11  11        195.15        153.82        32.35 o                         
   4  11  11       3190.05       3225.10        90.41 o                         
   5  11  11       5056.74       5387.95       164.26 o                         
   6  11  11       6019.10       6156.99       199.68 o                         
   7  11  11        373.36        453.16        79.28 o                         
   8  11  11       1477.23       1428.57       103.17 o                         
   9  11  11       1567.84       1537.89       126.35 o                         
  10  11  11         84.40         43.63        76.38 o                         
  11  11  11        484.91        456.87        92.54 o                         
  12  11  11       1925.57       1856.26       148.20 o                         
  13  11  11       1565.30       1785.18       132.28 o                         
  14  11  11         34.07        -41.17        92.09 o                         
   0  12  11       1167.72       1235.14        72.04 o                         
   1  12  11       2161.90       2279.55        69.47 o                         
   2  12  11        895.32        898.80        48.27 o                         
   3  12  11        815.16        817.18        48.80 o                         
   4  12  11       4613.20       4465.41       109.90 o                         
   5  12  11       1055.06       1225.48        68.60 o                         
   6  12  11         54.96         77.11        54.16 o                         
   7  12  11       1274.00       1230.26        93.29 o                         
   8  12  11        636.78        626.44        82.01 o                         
   9  12  11        412.15        293.14        76.13 o                         
  10  12  11       2909.60       2931.12       143.24 o                         
  11  12  11        103.60        -14.81        79.46 o                         
  12  12  11       1687.00       1984.33       150.65 o                         
  13  12  11        544.27        489.87        94.40 o                         
   1  13  11       2638.09       2479.42        75.03 o                         
   2  13  11       1866.48       1834.32        65.46 o                         
   3  13  11         37.74        -35.00        35.00 o                         
   4  13  11       4021.61       4370.52       184.64 o                         
   5  13  11       2620.64       2579.20       106.98 o                         
   6  13  11       9607.21       9848.17       261.10 o                         
   7  13  11       1822.01       1833.64       106.31 o                         
   8  13  11       2051.22       2022.24       133.53 o                         
   9  13  11       1566.46       1604.77       113.84 o                         
  10  13  11        493.23        586.59        90.57 o                         
  11  13  11        331.85        215.54        80.53 o                         
  12  13  11       1171.96       1303.49       112.04 o                         
   0  14  11       1456.38       1941.29        99.09 o                         
   1  14  11         52.56        101.14        38.09 o                         
   2  14  11       1457.72       1533.71        64.20 o                         
   3  14  11        545.72        556.09        68.57 o                         
   4  14  11       2410.12       2476.28       108.83 o                         
   5  14  11        675.55        790.37        75.60 o                         
   6  14  11       4211.82       4537.48       147.67 o                         
   7  14  11       1649.09       1963.98       120.54 o                         
   8  14  11        121.85        292.92        94.50 o                         
   9  14  11       1482.11       1360.69       126.36 o                         
  10  14  11         74.76        -37.61        80.85 o                         
  11  14  11        603.73        619.55       101.62 o                         
   1  15  11         17.96        -26.22        42.96 o                         
   2  15  11         11.37        -18.01        37.37 o                         
   3  15  11         49.87         59.02        44.26 o                         
   4  15  11       2143.29       1934.71       101.58 o                         
   5  15  11        513.45        482.66        71.25 o                         
   6  15  11         11.89        -60.29        60.29 o                         
   7  15  11        102.85         63.58        65.37 o                         
   8  15  11       1017.36       1037.77       115.91 o                         
   9  15  11        384.78        424.35        93.55 o                         
  10  15  11        661.93        748.18       116.02 o                         
   0  16  11      11365.02      11852.71       422.00 o                         
   1  16  11       2531.86       1958.06        79.85 o                         
   2  16  11        574.27        495.68        55.88 o                         
   3  16  11       3046.95       2853.94       117.19 o                         
   4  16  11         12.84        112.25        64.24 o                         
   5  16  11        418.93        587.45        82.64 o                         
   6  16  11       5172.48       5860.64       198.99 o                         
   7  16  11       1352.88       1651.37       105.96 o                         
   8  16  11         47.76        -56.64        93.23 o                         
   1  17  11       1999.52       1908.76        94.45 o                         
   2  17  11       1562.11       1405.38        83.96 o                         
   3  17  11        231.07         30.83        60.40 o                         
   4  17  11       1287.13       1340.60       105.84 o                         
   5  17  11       1138.16       1212.87       101.36 o                         
   6  17  11       4948.57       4982.30       191.43 o                         
   0  18  11       1114.57       1001.13       128.86 o                         
   1  18  11        575.75        378.30        70.87 o                         
   0   0  12      39615.27      38370.74      1044.34 o                         
   1   0  12       8775.68       8330.12       181.64 o                         
   2   0  12       6465.46       7360.40       171.94 o                         
   3   0  12      81195.38      77259.66      1458.78 o                         
   4   0  12       3401.44       3355.30        99.38 o                         
   5   0  12      12109.33      10668.36       247.12 o                         
   6   0  12       7798.55       7640.15       264.43 o                         
   7   0  12       3313.15       3213.33       104.70 o                         
   8   0  12       2604.55       2531.74       109.78 o                         
   9   0  12        342.84        631.22        61.88 o                         
  10   0  12       2931.88       2810.41       111.82 o                         
  11   0  12       3168.30       2868.88       107.90 o                         
  12   0  12         49.71        176.92        46.79 o                         
  13   0  12        212.80        240.12        59.67 o                         
  14   0  12          1.64        -25.59        54.92 o                         
  15   0  12       2651.33       2699.23       130.33 o                         
  16   0  12        459.03        278.50        66.05 o                         
  17   0  12       7471.81       7142.47       271.86 o                         
   1   1  12       2724.53       2471.41        56.00 o                         
   2   1  12       1377.11       1660.63        46.19 o                         
   3   1  12       1381.04       1376.72        42.14 o                         
   4   1  12        342.46        347.38        27.08 o                         
   5   1  12        180.69        196.53        25.88 o                         
   6   1  12        728.29        684.99        35.75 o                         
   7   1  12       1070.12       1047.17        42.49 o                         
   8   1  12        252.36        323.64        30.84 o                         
   9   1  12       3968.90       3653.22        83.29 o                         
  10   1  12        621.06        639.82        38.42 o                         
  11   1  12       4094.47       4028.93        94.42 o                         
  12   1  12        576.80        570.06        41.53 o                         
  13   1  12         95.77         84.37        38.83 o                         
  14   1  12        932.89        890.96        53.32 o                         
  15   1  12        561.39        441.68        53.95 o                         
  16   1  12          2.00        -42.95        42.95 o                         
  17   1  12        110.94        137.44        54.16 o                         
   0   2  12       6641.32       6825.00       160.16 o                         
   1   2  12       1648.04       1696.08        47.10 o                         
   2   2  12        412.08        373.67        26.33 o                         
   3   2  12      23938.06      23052.02       342.83 o                         
   4   2  12       1594.04       1506.31        44.67 o                         
   5   2  12       4048.15       3858.12       107.44 o                         
   6   2  12       1019.87       1146.06        44.77 o                         
   7   2  12         28.54         45.27        25.18 o                         
   8   2  12       1995.69       2141.02        59.57 o                         
   9   2  12       2162.89       2332.42        66.54 o                         
  10   2  12         10.89          1.28        22.96 o                         
  11   2  12       2091.90       1977.19        60.29 o                         
  12   2  12        137.86         98.15        26.75 o                         
  13   2  12         56.74         46.44        34.92 o                         
  14   2  12         25.84         14.45        32.59 o                         
  15   2  12       2733.67       2670.43        77.76 o                         
  16   2  12          0.96         -8.82        46.83 o                         
  17   2  12       3061.12       2947.52       115.43 o                         
   1   3  12      20632.81      19451.41       279.80 o                         
   2   3  12       3234.08       3886.83        71.94 o                         
   3   3  12       5763.47       5248.14        89.19 o                         
   4   3  12       1828.10       1990.44        58.91 o                         
   5   3  12       4039.04       4053.06        90.93 o                         
   6   3  12       9036.24       9184.27       166.03 o                         
   7   3  12       9428.35       9184.03       171.04 o                         
   8   3  12        602.85        669.82        42.91 o                         
   9   3  12      13620.71      13990.04       273.65 o                         
  10   3  12       5138.63       4829.72       118.58 o                         
  11   3  12       2777.64       2635.53        84.59 o                         
  12   3  12        441.27        574.63        46.42 o                         
  13   3  12       1502.06       1491.80        66.64 o                         
  14   3  12        773.17        912.04        59.97 o                         
  15   3  12       6945.55       7205.02       207.21 o                         
  16   3  12         92.93        -47.85        47.85 o                         
  17   3  12       1406.47       1592.28        97.20 o                         
   0   4  12        680.62        618.76        41.23 o                         
   1   4  12        942.58       1023.94        36.73 o                         
   2   4  12        867.03        896.30        35.61 o                         
   3   4  12       2467.82       2367.01        57.38 o                         
   4   4  12        478.05        452.23        28.21 o                         
   5   4  12        999.31        990.92        40.09 o                         
   6   4  12         16.14         14.12        34.15 o                         
   7   4  12       4903.85       4704.69       114.11 o                         
   8   4  12          2.70         20.28        26.39 o                         
   9   4  12        782.43        717.99        49.59 o                         
  10   4  12        468.04        451.07        43.93 o                         
  11   4  12        127.18         91.53        33.47 o                         
  12   4  12        189.68        186.39        38.34 o                         
  13   4  12       1534.26       1657.19        71.61 o                         
  14   4  12         34.76        -22.96        42.31 o                         
  15   4  12        320.28        248.38        67.27 o                         
  16   4  12         58.00        -12.76        52.29 o                         
  17   4  12         64.97        -59.94        59.94 o                         
   1   5  12       2935.90       2552.29        62.54 o                         
   2   5  12       1238.39       1349.23        45.64 o                         
   3   5  12         26.94        118.65        25.08 o                         
   4   5  12          8.31         33.81        20.48 o                         
   5   5  12       7398.25       7528.15       145.28 o                         
   6   5  12       2331.80       2466.42        83.34 o                         
   7   5  12       1356.37       1317.41        78.38 o                         
   8   5  12        928.56        837.60        61.52 o                         
   9   5  12       3684.28       3636.05       123.68 o                         
  10   5  12       4898.33       4476.27       145.10 o                         
  11   5  12       1624.73       1523.33        68.79 o                         
  12   5  12        651.84        612.69        57.91 o                         
  13   5  12       4668.20       4720.98       138.55 o                         
  14   5  12        435.62        518.64        58.26 o                         
  15   5  12      10209.93       9997.14       244.31 o                         
  16   5  12        193.32        218.12        55.09 o                         
  17   5  12          2.58        -38.50        68.39 o                         
   0   6  12       7817.47       7384.89       193.73 o                         
   1   6  12       2068.91       2234.87        64.25 o                         
   2   6  12         11.41         41.05        22.48 o                         
   3   6  12      12561.48      11955.70       203.61 o                         
   4   6  12       4134.68       4120.07       105.82 o                         
   5   6  12        312.82        257.07        43.93 o                         
   6   6  12       2875.06       2761.34       105.35 o                         
   7   6  12       4417.29       3822.25       125.69 o                         
   8   6  12        574.66        490.48        71.93 o                         
   9   6  12       3658.23       3891.26       150.36 o                         
  10   6  12       1152.16       1193.91        92.31 o                         
  11   6  12       1143.86       1096.03        89.79 o                         
  12   6  12         50.49        157.78        73.98 o                         
  13   6  12       6675.91       6994.37       254.22 o                         
  14   6  12         44.63        -27.05        41.95 o                         
  15   6  12        238.36        203.84        61.41 o                         
  16   6  12        712.78        707.38        70.12 o                         
   1   7  12       5580.58       5488.47       108.76 o                         
   2   7  12         81.91        128.22        26.36 o                         
   3   7  12       5111.62       5027.94       110.84 o                         
   4   7  12        103.65        136.70        31.56 o                         
   5   7  12        897.53        883.59        63.59 o                         
   6   7  12        467.88        513.90        45.75 o                         
   7   7  12       1813.95       1761.84       101.22 o                         
   8   7  12        733.18        674.06        75.98 o                         
   9   7  12        186.26        118.37        63.13 o                         
  10   7  12       1256.71       1223.02        95.99 o                         
  11   7  12       4430.55       4720.35       179.13 o                         
  12   7  12        291.75        384.46        79.02 o                         
  13   7  12       3422.76       3066.04       150.18 o                         
  14   7  12          4.04         53.16        86.41 o                         
  15   7  12       1102.59       1126.49       111.87 o                         
  16   7  12        574.41        445.48       109.27 o                         
   0   8  12       5454.55       4911.73       156.41 o                         
   1   8  12       1275.38       1447.25        51.09 o                         
   2   8  12         49.21         50.74        24.02 o                         
   3   8  12      14634.83      14950.76       269.62 o                         
   4   8  12       2934.81       3088.16        91.90 o                         
   5   8  12       3987.54       4074.09       126.63 o                         
   6   8  12       1797.40       1708.89       116.84 o                         
   7   8  12        441.28        520.46        72.11 o                         
   8   8  12        311.35        346.70        66.67 o                         
   9   8  12       7248.50       8016.45       237.77 o                         
  10   8  12        199.34        321.68        73.39 o                         
  11   8  12       6407.55       6304.64       274.57 o                         
  12   8  12          6.92         14.94        71.59 o                         
  13   8  12         43.78         14.29        80.94 o                         
  14   8  12         25.79        -56.28        87.82 o                         
  15   8  12       1148.15       1182.10       136.72 o                         
  16   8  12        469.05        397.77       105.93 o                         
   1   9  12      14316.24      13397.38       228.88 o                         
   2   9  12        202.13        307.08        30.11 o                         
   3   9  12       1748.18       1457.50        59.49 o                         
   4   9  12        112.39         95.57        36.86 o                         
   5   9  12       7185.15       7721.12       189.39 o                         
   6   9  12        172.88        417.94        69.95 o                         
   7   9  12       2500.48       2496.17       123.83 o                         
   8   9  12        392.09        417.38        70.45 o                         
   9   9  12       3694.45       3322.48       150.07 o                         
  10   9  12         83.01         57.99        83.41 o                         
  11   9  12       7066.27       7025.77       231.58 o                         
  12   9  12        828.73        852.06       107.28 o                         
  13   9  12        645.48        299.82        94.27 o                         
  14   9  12        526.99        422.84        92.74 o                         
  15   9  12       2296.94       2635.21       154.61 o                         
   0  10  12        465.87        614.02        52.46 o                         
   1  10  12       3079.24       3281.74        79.43 o                         
   2  10  12          2.48         -6.67        23.39 o                         
   3  10  12       5790.42       6068.56       151.45 o                         
   4  10  12        765.32        712.84        41.73 o                         
   5  10  12       6377.74       6453.01       169.26 o                         
   6  10  12        236.96        255.49        72.22 o                         
   7  10  12      10280.15       9821.56       275.10 o                         
   8  10  12       2706.55       2501.72       143.72 o                         
   9  10  12       3372.75       3065.02       154.98 o                         
  10  10  12       2801.53       2804.18       143.81 o                         
  11  10  12       1942.35       1779.45       122.92 o                         
  12  10  12       1061.31       1127.01       112.05 o                         
  13  10  12       3617.36       3681.88       174.89 o                         
  14  10  12        158.68        126.68        92.30 o                         
   1  11  12       3331.89       3291.29        85.68 o                         
   2  11  12        464.24        386.99        31.70 o                         
   3  11  12         65.93         94.75        40.33 o                         
   4  11  12        358.48        261.07        34.82 o                         
   5  11  12       1180.40       1194.09        78.09 o                         
   6  11  12        745.49        752.58        88.98 o                         
   7  11  12        791.39        810.09        91.32 o                         
   8  11  12        240.61        176.28        74.38 o                         
   9  11  12       1012.42        810.38        96.79 o                         
  10  11  12        504.56        573.00        86.18 o                         
  11  11  12       3390.06       3524.16       178.34 o                         
  12  11  12          4.33        -25.20        81.91 o                         
  13  11  12        389.00        365.41       100.73 o                         
  14  11  12        528.58        614.54       106.26 o                         
   0  12  12        901.19        968.68        66.60 o                         
   1  12  12      13268.58      14224.25       253.15 o                         
   2  12  12       1629.48       1647.27        61.51 o                         
   3  12  12        627.51        491.33        43.94 o                         
   4  12  12         35.19          1.46        37.63 o                         
   5  12  12       6868.72       6878.08       184.76 o                         
   6  12  12        352.95        413.45        80.15 o                         
   7  12  12       9891.66       9430.61       274.90 o                         
   8  12  12        376.21        339.30        84.29 o                         
   9  12  12         13.63         35.46        77.06 o                         
  10  12  12        490.99        463.94        93.95 o                         
  11  12  12        146.82        110.93        91.68 o                         
  12  12  12       1059.53       1140.34       117.89 o                         
  13  12  12       3266.52       3120.70       165.72 o                         
   1  13  12       1689.21       1655.67        60.77 o                         
   2  13  12        364.01        342.37        39.51 o                         
   3  13  12         49.86          0.08        45.62 o                         
   4  13  12         26.06        100.12        56.18 o                         
   5  13  12       1580.85       1623.63        81.81 o                         
   6  13  12        734.43        691.12        61.99 o                         
   7  13  12         63.45        -56.65        67.99 o                         
   8  13  12        875.67        645.64        96.98 o                         
   9  13  12         63.20        152.50        87.70 o                         
  10  13  12       1514.90       1550.30       124.98 o                         
  11  13  12       2051.64       1875.70       130.88 o                         
  12  13  12        144.84         87.25        89.59 o                         
   0  14  12         11.47         49.69        53.34 o                         
   1  14  12       6147.69       6500.06       153.69 o                         
   2  14  12          3.53        -34.01        34.01 o                         
   3  14  12        254.30        275.86        46.28 o                         
   4  14  12        244.11        273.27        61.92 o                         
   5  14  12       1386.94       1490.23        86.71 o                         
   6  14  12          6.11        -16.85        61.38 o                         
   7  14  12       1367.46       1312.85       124.03 o                         
   8  14  12          8.76        -67.79        76.78 o                         
   9  14  12       2442.36       2891.56       158.48 o                         
  10  14  12        157.49        -25.49        93.36 o                         
   1  15  12       2220.21       2136.09        86.70 o                         
   2  15  12          4.63        107.42        56.17 o                         
   3  15  12        285.24        305.84        50.07 o                         
   4  15  12        828.74        626.97        86.93 o                         
   5  15  12       8117.87       9212.50       241.45 o                         
   6  15  12        598.13        657.39        78.70 o                         
   7  15  12        178.76        123.97        75.50 o                         
   8  15  12         69.23        154.86       118.76 o                         
   9  15  12        289.64        244.11        98.40 o                         
   0  16  12        405.36        364.48       100.91 o                         
   1  16  12          2.52        -46.90        46.90 o                         
   2  16  12         16.38        -15.46        55.67 o                         
   3  16  12        297.19        327.71        59.69 o                         
   4  16  12        274.59        107.60        75.98 o                         
   5  16  12        128.45        -63.40        63.63 o                         
   6  16  12        532.68        409.60        96.29 o                         
   7  16  12        179.93        116.15        58.42 o                         
   1  17  12       1913.23       1993.39        96.89 o                         
   2  17  12        547.31        446.92        76.86 o                         
   3  17  12        155.06         17.12        77.75 o                         
   4  17  12          1.11        -65.67        65.67 o                         
   1   1  13        500.61        680.05        32.32 o                         
   2   1  13      23761.54      21686.92       317.88 o                         
   3   1  13        187.41        236.37        25.77 o                         
   4   1  13        743.34        558.70        33.72 o                         
   5   1  13        122.44         93.98        26.80 o                         
   6   1  13       3794.39       3694.63        84.97 o                         
   7   1  13        438.79        462.81        33.43 o                         
   8   1  13      10727.29      10875.83       189.89 o                         
   9   1  13       1785.33       1737.33        57.37 o                         
  10   1  13        267.03        224.89        32.55 o                         
  11   1  13       2232.59       2279.98        73.56 o                         
  12   1  13       1165.76       1044.26        59.65 o                         
  13   1  13       1597.13       1526.32        65.72 o                         
  14   1  13        516.42        566.19        51.42 o                         
  15   1  13       2559.06       2776.77       153.40 o                         
  16   1  13        434.11        333.87        52.20 o                         
  17   1  13         70.97         44.97        62.11 o                         
   0   2  13        249.33        211.67        35.41 o                         
   1   2  13         35.62         48.18        21.73 o                         
   2   2  13      35955.18      35998.32       538.93 o                         
   3   2  13        199.38        412.78        29.68 o                         
   4   2  13      29292.25      28733.42       471.88 o                         
   5   2  13        978.04        914.46        41.07 o                         
   6   2  13      15806.34      15848.40       273.18 o                         
   7   2  13       1070.12       1105.40        44.18 o                         
   8   2  13       1498.36       1836.29        61.32 o                         
   9   2  13       1388.71       1437.39        50.08 o                         
  10   2  13      11305.18      11686.69       216.46 o                         
  11   2  13         21.48         19.27        38.64 o                         
  12   2  13       6861.90       7435.05       183.33 o                         
  13   2  13       2277.98       2079.11        85.36 o                         
  14   2  13        447.67        479.92        55.33 o                         
  15   2  13       1365.41       1380.98        74.61 o                         
  16   2  13      16412.36      16586.91       368.97 o                         
  17   2  13        258.44         82.46        61.59 o                         
   1   3  13        110.24        120.95        24.88 o                         
   2   3  13        932.54       1045.10        40.92 o                         
   3   3  13          5.82        -22.85        22.85 o                         
   4   3  13       1311.28       1401.78        50.29 o                         
   5   3  13         93.91         99.27        27.82 o                         
   6   3  13        139.34        112.39        28.18 o                         
   7   3  13         51.59         41.07        21.63 o                         
   8   3  13         30.21         60.69        32.40 o                         
   9   3  13        109.78         85.62        33.49 o                         
  10   3  13       1431.34       1566.85        65.57 o                         
  11   3  13        171.20        236.95        39.11 o                         
  12   3  13       1789.02       1640.43        82.36 o                         
  13   3  13        836.24        933.63        66.20 o                         
  14   3  13        682.21        813.31        59.07 o                         
  15   3  13         41.58         19.31        52.92 o                         
  16   3  13        931.78        919.07       127.94 o                         
  17   3  13         71.70        102.69        76.69 o                         
   0   4  13         75.29         43.38        32.51 o                         
   1   4  13        534.12        483.18        31.92 o                         
   2   4  13      18293.33      17615.54       283.02 o                         
   3   4  13       4180.29       4162.13        90.54 o                         
   4   4  13      16410.49      16194.66       275.72 o                         
   5   4  13       7516.70       7950.01       270.79 o                         
   6   4  13       4783.82       4424.99       106.00 o                         
   7   4  13        121.32        133.73        32.90 o                         
   8   4  13       6485.26       7285.47       182.08 o                         
   9   4  13       6803.99       6454.77       162.93 o                         
  10   4  13      15893.68      15304.04       324.59 o                         
  11   4  13        549.61        531.87        43.89 o                         
  12   4  13       4875.80       5545.75       142.99 o                         
  13   4  13       1222.37       1039.97        60.51 o                         
  14   4  13         33.38        -39.12        39.12 o                         
  15   4  13        354.89        482.19        70.07 o                         
  16   4  13      13857.46      14857.86       365.33 o                         
   1   5  13        237.57        331.21        31.09 o                         
   2   5  13       3829.51       3541.30        79.70 o                         
   3   5  13        563.34        458.71        37.69 o                         
   4   5  13        456.90        458.67        37.46 o                         
   5   5  13       6227.33       6320.13       193.40 o                         
   6   5  13        437.67        405.80        46.68 o                         
   7   5  13        207.91        268.08        44.72 o                         
   8   5  13       3476.71       3697.66       144.09 o                         
   9   5  13          9.06          3.69        39.85 o                         
  10   5  13        270.39        277.43        53.91 o                         
  11   5  13        612.58        668.73        67.12 o                         
  12   5  13        571.02        567.32        51.43 o                         
  13   5  13       1448.27       1245.18        71.27 o                         
  14   5  13        245.52        124.91        63.82 o                         
  15   5  13        639.74        758.30        66.31 o                         
  16   5  13          5.21        -25.21        59.90 o                         
   0   6  13       7761.96       7238.43       191.88 o                         
   1   6  13         65.13         87.06        27.77 o                         
   2   6  13       5256.68       5200.27       107.35 o                         
   3   6  13       5886.10       5775.29       113.35 o                         
   4   6  13       4061.70       4213.02        98.26 o                         
   5   6  13       1828.42       1875.48        66.35 o                         
   6   6  13       1610.48       1613.58       109.13 o                         
   7   6  13        877.92        981.53        65.63 o                         
   8   6  13       3422.01       3499.30       113.49 o                         
   9   6  13        959.60        946.71        85.15 o                         
  10   6  13       3168.84       3180.71       170.02 o                         
  11   6  13        837.35        782.83        85.86 o                         
  12   6  13          4.71        -12.19        67.41 o                         
  13   6  13        971.23        865.61        99.31 o                         
  14   6  13       2529.96       2371.79       152.72 o                         
  15   6  13        217.83        228.44        87.15 o                         
  16   6  13       2623.13       3036.42       162.12 o                         
   1   7  13          1.62        -25.16        25.16 o                         
   2   7  13      12730.26      11598.06       202.14 o                         
   3   7  13       2098.42       1971.83        58.73 o                         
   4   7  13       1233.31       1455.06        57.85 o                         
   5   7  13        593.26        727.52        60.68 o                         
   6   7  13       3245.57       3055.04       135.11 o                         
   7   7  13        472.84        487.03        72.67 o                         
   8   7  13       3528.34       3387.85       144.67 o                         
   9   7  13        180.64        163.59        62.92 o                         
  10   7  13        169.15        106.37        71.13 o                         
  11   7  13        114.07        153.43        72.15 o                         
  12   7  13        504.85        529.06        84.94 o                         
  13   7  13       1792.97       1857.54       137.37 o                         
  14   7  13        489.49        692.78        98.10 o                         
  15   7  13        630.78        797.95       103.77 o                         
   0   8  13       9559.36       9786.87       247.04 o                         
   1   8  13         14.25         27.46        27.56 o                         
   2   8  13         14.72         60.82        27.83 o                         
   3   8  13       2401.66       2526.65        79.53 o                         
   4   8  13        877.70        823.11        50.04 o                         
   5   8  13        841.15        755.99        87.15 o                         
   6   8  13      13998.54      14601.90       369.89 o                         
   7   8  13          8.22        147.10        65.12 o                         
   8   8  13       1181.31        875.68        85.20 o                         
   9   8  13        457.22        427.19        78.66 o                         
  10   8  13       1655.82       1805.08       115.05 o                         
  11   8  13        147.51        219.63        78.62 o                         
  12   8  13       7317.22       8415.35       261.07 o                         
  13   8  13        108.50        -34.47        85.04 o                         
  14   8  13       2718.27       2536.47       166.68 o                         
  15   8  13          8.56          2.43        82.49 o                         
   1   9  13       1571.62       1475.28        51.90 o                         
   2   9  13       6276.57       5826.81       119.94 o                         
   3   9  13        216.39        240.89        36.33 o                         
   4   9  13       2265.20       2148.17        82.61 o                         
   5   9  13       1640.15       1584.26        67.24 o                         
   6   9  13       1485.75       1558.94       101.27 o                         
   7   9  13       1013.43        963.43        93.76 o                         
   8   9  13       1673.73       1650.04       118.64 o                         
   9   9  13        755.69        873.25        92.07 o                         
  10   9  13        612.52        764.19       104.31 o                         
  11   9  13        351.76        454.15        86.12 o                         
  12   9  13          7.11         27.35        93.15 o                         
  13   9  13         87.59        126.81        96.95 o                         
  14   9  13       2556.43       2635.30       154.36 o                         
   0  10  13      10918.30      11219.50       299.40 o                         
   1  10  13       1229.98       1254.96        49.32 o                         
   2  10  13        482.31        522.49        35.91 o                         
   3  10  13       1376.17       1416.54        61.47 o                         
   4  10  13       4859.39       4991.10       133.79 o                         
   5  10  13          4.75        -29.64        29.64 o                         
   6  10  13       6658.60       6622.12       226.46 o                         
   7  10  13          0.07         30.10        66.43 o                         
   8  10  13       1089.36       1360.15       104.25 o                         
   9  10  13        117.59        126.94        76.09 o                         
  10  10  13       9469.63      10829.96       332.96 o                         
  11  10  13        338.13        366.96        92.61 o                         
  12  10  13       1457.40       1701.85       136.65 o                         
  13  10  13        467.26        352.51        98.32 o                         
  14  10  13        314.13        376.45        99.83 o                         
   1  11  13          8.86        -24.63        35.46 o                         
   2  11  13         52.76         70.17        26.41 o                         
   3  11  13          7.13        -38.05        38.05 o                         
   4  11  13        259.74        266.89        49.41 o                         
   5  11  13        658.63        552.63        60.23 o                         
   6  11  13        161.62        115.17        69.42 o                         
   7  11  13          3.59         51.78        71.56 o                         
   8  11  13        115.85        220.12        78.81 o                         
   9  11  13         15.57         20.58        74.98 o                         
  10  11  13        551.92        532.48        98.37 o                         
  11  11  13        367.60        378.89       101.54 o                         
  12  11  13       1597.71       1641.24       170.15 o                         
  13  11  13        232.46         89.62        96.26 o                         
   0  12  13        613.02        601.55        73.84 o                         
   1  12  13         61.95         30.38        30.50 o                         
   2  12  13       1813.46       1705.69        57.18 o                         
   3  12  13       5802.13       5520.60       136.20 o                         
   4  12  13       1934.30       1762.23        65.48 o                         
   5  12  13        298.84        344.10        60.42 o                         
   6  12  13       1104.54        902.71        90.66 o                         
   7  12  13        416.98        270.41        81.36 o                         
   8  12  13       3085.35       2888.36       148.38 o                         
   9  12  13         72.15         64.56        92.65 o                         
  10  12  13       2305.65       2297.69       150.59 o                         
  11  12  13        299.67        354.70       101.54 o                         
  12  12  13         56.96          4.13        93.80 o                         
   1  13  13          8.05        -33.79        33.79 o                         
   2  13  13        671.56        546.57        52.43 o                         
   3  13  13        735.63        706.43        53.39 o                         
   4  13  13       5798.22       6316.54       172.25 o                         
   5  13  13        257.05        207.96        49.69 o                         
   6  13  13       3697.18       3822.89       168.71 o                         
   7  13  13        715.35        820.86       107.00 o                         
   8  13  13        579.76        490.46       101.31 o                         
   9  13  13         68.27        155.69        89.14 o                         
  10  13  13        263.14        198.03       104.62 o                         
  11  13  13        143.30         92.16        88.37 o                         
   0  14  13      17756.19      18547.39       473.16 o                         
   1  14  13         55.30         86.78        42.15 o                         
   2  14  13       1043.79       1253.77        72.08 o                         
   3  14  13       1856.91       1636.65        76.55 o                         
   4  14  13        365.28        375.39       105.98 o                         
   5  14  13       2486.19       2381.99       113.91 o                         
   6  14  13       4920.08       5060.71       157.33 o                         
   7  14  13          6.37         15.86        78.85 o                         
   8  14  13       1095.06        825.65       152.50 o                         
   9  14  13         42.59         51.74        92.77 o                         
  10  14  13        707.44        711.84       109.39 o                         
   1  15  13         65.12         27.24        50.30 o                         
   2  15  13       1723.63       1934.07        94.45 o                         
   3  15  13        504.89        434.81        64.96 o                         
   4  15  13        674.06        707.38        81.07 o                         
   5  15  13       1500.46       1298.98        88.62 o                         
   6  15  13        227.57        234.19        90.15 o                         
   7  15  13         22.82        -23.92        89.41 o                         
   8  15  13       1245.32       1179.69       130.91 o                         
   0  16  13      14614.52      16468.47       612.10 o                         
   1  16  13          3.66         16.91        49.49 o                         
   2  16  13       2291.04       2272.44       118.32 o                         
   3  16  13         70.25         55.72        59.59 o                         
   4  16  13        306.00        172.03        75.29 o                         
   5  16  13       1342.01       1146.77        99.53 o                         
   6  16  13       4813.93       5090.27       253.81 o                         
   1  17  13       1542.27       1408.10       102.82 o                         
   2  17  13        322.78        388.85       192.52 o                         
   0   0  14        412.47        410.26        82.33 o                         
   1   0  14      10214.12      10447.19       284.30 o                         
   2   0  14       3965.24       3958.07       111.74 o                         
   3   0  14       3225.22       3087.94       108.36 o                         
   4   0  14        226.89        214.15        42.41 o                         
   5   0  14       2734.02       2855.58       109.08 o                         
   6   0  14       3155.57       2858.29       135.13 o                         
   7   0  14       3268.59       3250.08       112.83 o                         
   8   0  14       9296.58       8570.27       259.28 o                         
   9   0  14       4346.08       4492.78       141.73 o                         
  10   0  14       3165.89       3175.86       115.53 o                         
  11   0  14        360.90        213.21        52.73 o                         
  12   0  14       1811.06       1686.51        93.77 o                         
  13   0  14       3323.77       3597.78       209.30 o                         
  14   0  14       1880.88       2002.20       123.53 o                         
  15   0  14        239.82        192.11        63.98 o                         
  16   0  14       2566.87       2930.47       157.43 o                         
   1   1  14       4601.03       4402.98       111.48 o                         
   2   1  14        124.04         80.89        25.80 o                         
   3   1  14        400.23        357.22        32.88 o                         
   4   1  14        269.71        216.88        29.90 o                         
   5   1  14       9951.60       9658.93       224.06 o                         
   6   1  14       1518.77       1611.47        56.20 o                         
   7   1  14        543.74        559.67        37.06 o                         
   8   1  14         44.94         40.09        28.81 o                         
   9   1  14       1804.17       1766.08        61.02 o                         
  10   1  14         17.47         22.45        29.31 o                         
  11   1  14        487.76        553.38        48.86 o                         
  12   1  14        633.01        578.81        50.55 o                         
  13   1  14          3.17        -45.96        45.96 o                         
  14   1  14        533.92        534.37        69.58 o                         
  15   1  14        429.81        353.00        52.37 o                         
  16   1  14          5.70         11.89        50.26 o                         
   0   2  14       2492.67       2681.15        92.28 o                         
   1   2  14       1261.13       1217.33        45.31 o                         
   2   2  14        897.17        898.07        42.63 o                         
   3   2  14        878.21        823.47        42.12 o                         
   4   2  14        343.92        275.78        33.26 o                         
   5   2  14        791.62        818.21        42.71 o                         
   6   2  14       6059.22       5581.95       148.37 o                         
   7   2  14       1335.89       1248.78        53.35 o                         
   8   2  14       2787.02       2482.06        71.88 o                         
   9   2  14       2045.04       2181.86        87.62 o                         
  10   2  14       1034.26       1056.13        44.94 o                         
  11   2  14        285.94        392.41        48.60 o                         
  12   2  14       1175.03       1160.23        63.42 o                         
  13   2  14        836.00        772.53        78.30 o                         
  14   2  14       1334.90       1316.88        80.42 o                         
  15   2  14       1575.57       1414.68        76.88 o                         
  16   2  14        726.60        744.96        76.63 o                         
   1   3  14      26091.63      24723.56       389.51 o                         
   2   3  14        152.31        389.79        32.41 o                         
   3   3  14       4206.07       4037.01        84.26 o                         
   4   3  14       1265.99       1084.28        47.66 o                         
   5   3  14      26868.33      27298.85       466.74 o                         
   6   3  14       1589.96       1468.75        56.56 o                         
   7   3  14       7641.47       7795.14       153.12 o                         
   8   3  14       1166.91       1237.35        57.33 o                         
   9   3  14      17776.87      17838.78       342.87 o                         
  10   3  14       2538.96       2432.61        82.22 o                         
  11   3  14       6890.72       6988.42       159.38 o                         
  12   3  14       3993.35       3698.56       107.46 o                         
  13   3  14        303.68        273.46        48.18 o                         
  14   3  14       2212.80       2373.32       103.12 o                         
  15   3  14       3048.34       2899.22       124.88 o                         
  16   3  14         88.24        133.38        60.47 o                         
   0   4  14       5882.35       6156.57       165.61 o                         
   1   4  14         59.76         40.67        29.27 o                         
   2   4  14        468.37        425.31        34.17 o                         
   3   4  14         71.67         72.62        27.48 o                         
   4   4  14       1576.56       1526.36        55.44 o                         
   5   4  14        171.57        180.99        31.39 o                         
   6   4  14        153.78        206.26        33.42 o                         
   7   4  14        515.44        503.56        43.55 o                         
   8   4  14        470.84        360.07        47.92 o                         
   9   4  14        566.85        543.94        63.19 o                         
  10   4  14        696.70        707.79        51.59 o                         
  11   4  14         41.15         73.25        38.84 o                         
  12   4  14         10.56        -16.53        40.82 o                         
  13   4  14        365.64        400.62        45.37 o                         
  14   4  14        116.03         -0.33        54.79 o                         
  15   4  14        177.49        196.92        56.57 o                         
  16   4  14        103.72         85.94        76.73 o                         
   1   5  14      10219.09       9950.23       180.90 o                         
   2   5  14          0.90         12.47        27.68 o                         
   3   5  14         17.19          8.25        27.24 o                         
   4   5  14         64.89         50.93        25.88 o                         
   5   5  14      15128.63      15140.49       288.50 o                         
   6   5  14        457.15        524.35        32.12 o                         
   7   5  14        693.57        743.53        67.01 o                         
   8   5  14         16.15        -19.76        40.11 o                         
   9   5  14       6158.82       5856.12       158.34 o                         
  10   5  14       2132.30       1964.65        94.23 o                         
  11   5  14        582.06        591.98        63.51 o                         
  12   5  14       2680.85       2347.07       128.70 o                         
  13   5  14        113.66        102.10        24.86 o                         
  14   5  14        756.19        646.58        68.20 o                         
  15   5  14       1652.18       1586.63        96.05 o                         
  16   5  14        507.57        494.36        74.75 o                         
   0   6  14        128.44         43.87        40.22 o                         
   1   6  14        336.02        376.41        34.47 o                         
   2   6  14        132.18         41.62        28.09 o                         
   3   6  14       3605.26       3642.76        87.14 o                         
   4   6  14        224.70        197.08        28.24 o                         
   5   6  14         97.53         83.13        28.75 o                         
   6   6  14        776.62        764.64        54.77 o                         
   7   6  14       1595.94       1337.39        78.81 o                         
   8   6  14       1327.69       1258.19        77.12 o                         
   9   6  14        859.00        942.69        52.97 o                         
  10   6  14        304.92        286.69        72.85 o                         
  11   6  14        365.99        324.88        78.75 o                         
  12   6  14          4.75        -17.52        71.63 o                         
  13   6  14       3036.03       3348.09       170.55 o                         
  14   6  14        113.84         55.64        81.03 o                         
  15   6  14         84.91        -16.75        89.04 o                         
   1   7  14       3871.81       3790.32        86.40 o                         
   2   7  14         21.67        151.89        29.00 o                         
   3   7  14       1083.64        993.64        43.03 o                         
   4   7  14       1360.84       1171.04        57.82 o                         
   5   7  14         24.07        -22.38        22.38 o                         
   6   7  14        153.96         50.74        44.74 o                         
   7   7  14       4103.98       4026.06       122.82 o                         
   8   7  14        372.10        491.82        77.07 o                         
   9   7  14          4.22        -35.08        66.96 o                         
  10   7  14         61.53         57.13        72.63 o                         
  11   7  14      14454.92      14604.67       387.49 o                         
  12   7  14         68.77        158.35        81.51 o                         
  13   7  14        196.25        333.91        91.03 o                         
  14   7  14          4.14        -39.41        80.93 o                         
  15   7  14       1351.43       1458.73       132.76 o                         
   0   8  14       7935.61       8282.11       217.64 o                         
   1   8  14         93.92        165.31        31.36 o                         
   2   8  14       3357.58       3682.55       109.40 o                         
   3   8  14        127.23        159.96        34.87 o                         
   4   8  14        952.08       1219.28        61.93 o                         
   5   8  14          1.11         37.15        44.46 o                         
   6   8  14       1795.20       1804.59        82.27 o                         
   7   8  14        117.40         34.35        66.37 o                         
   8   8  14       1159.14       1002.42        92.14 o                         
   9   8  14      13047.20      12836.60       347.43 o                         
  10   8  14          9.02        -44.51        68.23 o                         
  11   8  14        641.54        761.97        98.31 o                         
  12   8  14        115.80         11.71        93.86 o                         
  13   8  14       2384.34       2539.21       151.10 o                         
  14   8  14        895.01        758.27       110.66 o                         
   1   9  14      13100.61      12423.38       217.01 o                         
   2   9  14        983.89       1227.11        57.92 o                         
   3   9  14       1178.10        963.30        55.69 o                         
   4   9  14         58.77        -32.57        32.57 o                         
   5   9  14       8722.57       8739.97       233.34 o                         
   6   9  14        364.60        410.05        75.82 o                         
   7   9  14       3735.62       4039.20       208.62 o                         
   8   9  14        116.77        418.27       145.32 o                         
   9   9  14       1537.47       1610.37       113.35 o                         
  10   9  14         73.96        146.70        80.08 o                         
  11   9  14       7937.03       9157.66       316.26 o                         
  12   9  14         18.76         47.85       100.25 o                         
  13   9  14        208.78        273.42        97.04 o                         
  14   9  14         49.54         24.42        91.89 o                         
   0  10  14       9152.47       8737.57       230.85 o                         
   1  10  14       1795.79       1963.06        66.15 o                         
   2  10  14       5261.42       5004.13       113.00 o                         
   3  10  14         34.37        111.32        38.62 o                         
   4  10  14       1523.01       1596.44        92.90 o                         
   5  10  14         29.90         41.94        30.23 o                         
   6  10  14       6534.27       6981.70       223.55 o                         
   7  10  14       1985.82       1905.24       118.65 o                         
   8  10  14        873.13       1036.45        99.73 o                         
   9  10  14       6906.66       6918.08       231.70 o                         
  10  10  14        177.83        221.87        98.97 o                         
  11  10  14          0.01        109.92        91.11 o                         
  12  10  14       1111.10        984.99       125.86 o                         
  13  10  14        150.61         59.82        92.10 o                         
   1  11  14       3848.78       3890.80        95.22 o                         
   2  11  14        181.10        135.94        33.70 o                         
   3  11  14       2322.16       1965.17        74.62 o                         
   4  11  14        697.13        808.99        56.95 o                         
   5  11  14       6452.92       6927.20       182.82 o                         
   6  11  14        852.56        917.31        93.89 o                         
   7  11  14         20.13        -44.01        71.00 o                         
   8  11  14        122.65        256.60        83.06 o                         
   9  11  14       1130.55       1334.51       134.38 o                         
  10  11  14        132.12        131.67        86.35 o                         
  11  11  14        164.35         69.96        89.01 o                         
  12  11  14         12.08        -95.49        95.49 o                         
   0  12  14       3006.68       2523.54       104.16 o                         
   1  12  14       2419.22       2682.64        81.18 o                         
   2  12  14        314.14        192.20        47.40 o                         
   3  12  14        119.64        226.75        43.65 o                         
   4  12  14       3801.24       3502.88       106.50 o                         
   5  12  14          9.84        -47.31        47.31 o                         
   6  12  14       1181.47       1302.32       107.48 o                         
   7  12  14       2402.69       2006.29       138.28 o                         
   8  12  14        986.78       1018.49       105.88 o                         
   9  12  14        388.59        449.28        95.94 o                         
  10  12  14        585.33        623.35       103.65 o                         
  11  12  14        119.11        -59.53        96.36 o                         
   1  13  14        126.66         86.96        51.30 o                         
   2  13  14         10.68        -43.00        43.00 o                         
   3  13  14        555.54        580.71        67.98 o                         
   4  13  14        195.93        155.67        56.13 o                         
   5  13  14        293.27        284.39        84.61 o                         
   6  13  14        324.30         76.38        75.34 o                         
   7  13  14        645.05        728.41       131.23 o                         
   8  13  14        221.70         65.19        85.96 o                         
   9  13  14         72.11         30.48        92.88 o                         
  10  13  14        154.71        147.15        91.52 o                         
   0  14  14          0.00        -55.14        55.14 o                         
   1  14  14       1361.86       1521.54        82.64 o                         
   2  14  14          1.07        -49.60        56.77 o                         
   3  14  14       1284.97       1194.45        76.05 o                         
   4  14  14        341.80        255.45        62.57 o                         
   5  14  14          2.64        -48.02        61.20 o                         
   6  14  14        249.46        191.72        80.37 o                         
   7  14  14       1428.46       1091.47       103.58 o                         
   8  14  14        352.19        373.08        90.93 o                         
   9  14  14       1596.36       2245.57       471.10 o                         
   1  15  14       1234.12       1218.24        71.77 o                         
   2  15  14        268.01        201.30        62.97 o                         
   3  15  14        283.24        265.03        86.89 o                         
   4  15  14         14.49        370.17       165.14 o                         
   5  15  14       5103.69       5787.91       195.24 o                         
   6  15  14        457.91        544.23        99.30 o                         
   7  15  14        930.19        989.74       129.71 o                         
   0  16  14        860.02        687.92        96.05 o                         
   1  16  14         12.92        -60.13        60.13 o                         
   2  16  14         17.25        -64.48        64.48 o                         
   3  16  14          5.12        -15.87        73.94 o                         
   4  16  14         69.26         35.75        73.45 o                         
   1   1  15          7.52          9.08        28.77 o                         
   2   1  15       1188.41       1226.81        52.25 o                         
   3   1  15          4.66         -5.04        30.39 o                         
   4   1  15       1143.60       1032.17        49.41 o                         
   5   1  15       1482.42       1375.93        53.59 o                         
   6   1  15        862.10        751.55        44.79 o                         
   7   1  15       1602.28       1480.49        57.32 o                         
   8   1  15       1817.29       2010.28        76.21 o                         
   9   1  15        199.17        138.67        34.65 o                         
  10   1  15        153.62        332.48        39.89 o                         
  11   1  15       1634.67       1369.27        69.32 o                         
  12   1  15       3363.32       3443.58       113.07 o                         
  13   1  15        841.38        662.21        50.48 o                         
  14   1  15         45.68         45.09        41.48 o                         
  15   1  15        178.75        234.56        68.67 o                         
  16   1  15          0.46        -61.42        61.42 o                         
   0   2  15      26950.60      25839.04       589.17 o                         
   1   2  15        736.11        817.03        46.30 o                         
   2   2  15       2321.93       2463.86        73.81 o                         
   3   2  15        386.71        460.82        39.48 o                         
   4   2  15       5475.49       5310.60       113.55 o                         
   5   2  15        356.01        415.92        38.36 o                         
   6   2  15       8424.96       8312.30       163.85 o                         
   7   2  15      13183.83      13388.73       245.74 o                         
   8   2  15       1610.83       1568.94        65.59 o                         
   9   2  15       6557.46       6610.00       145.65 o                         
  10   2  15       6228.82       6124.76       131.57 o                         
  11   2  15       2329.69       2290.61        89.20 o                         
  12   2  15       1866.79       2170.09        83.71 o                         
  13   2  15       1451.10       1448.00        77.57 o                         
  14   2  15        663.71        564.37        56.47 o                         
  15   2  15        406.99        517.75        71.69 o                         
  16   2  15       2032.43       2013.78       103.95 o                         
   1   3  15       2083.65       2141.27        67.72 o                         
   2   3  15       1175.77       1234.90        51.98 o                         
   3   3  15       3086.69       3175.11        80.39 o                         
   4   3  15        141.87        141.75        34.77 o                         
   5   3  15        448.62        541.42        41.06 o                         
   6   3  15        590.07        585.34        44.23 o                         
   7   3  15       1460.63       1547.80        61.79 o                         
   8   3  15         12.65         -8.36        34.22 o                         
   9   3  15         36.23         10.55        35.55 o                         
  10   3  15         99.21         59.76        38.93 o                         
  11   3  15        253.04        204.75        42.89 o                         
  12   3  15        158.63         84.29        53.80 o                         
  13   3  15        706.75        633.43        61.98 o                         
  14   3  15        156.05        134.17        52.03 o                         
  15   3  15         17.83         32.70        64.94 o                         
   0   4  15      14504.93      14417.02       329.13 o                         
   1   4  15      11366.43      12212.97       242.56 o                         
   2   4  15         42.60         -4.13        29.75 o                         
   3   4  15        906.85        926.99        47.57 o                         
   4   4  15        866.97        781.86        45.96 o                         
   5   4  15        101.22        131.66        36.87 o                         
   6   4  15      19942.95      19628.76       383.95 o                         
   7   4  15       4670.59       4352.74       125.63 o                         
   8   4  15         92.09         45.93        39.29 o                         
   9   4  15       9323.00       8873.62       208.91 o                         
  10   4  15       5340.59       5483.28       149.26 o                         
  11   4  15        239.50        348.32        62.94 o                         
  12   4  15       3058.87       3519.65       113.59 o                         
  13   4  15        725.52        529.67        67.48 o                         
  14   4  15       1888.85       1850.48        92.39 o                         
  15   4  15       4470.44       4205.11       170.06 o                         
   1   5  15         66.97        136.13        31.07 o                         
   2   5  15       2556.76       2737.08        78.75 o                         
   3   5  15        133.39         87.61        31.54 o                         
   4   5  15         54.51         75.13        30.52 o                         
   5   5  15       1238.73       1055.90        55.28 o                         
   6   5  15        479.75        382.81        37.95 o                         
   7   5  15        228.26        132.09        46.30 o                         
   8   5  15       2461.34       2573.03        98.94 o                         
   9   5  15        690.29        654.09        63.24 o                         
  10   5  15         55.71         97.42        44.37 o                         
  11   5  15        463.69        375.20        60.80 o                         
  12   5  15        679.57        754.50        72.11 o                         
  13   5  15        423.65        281.17        87.45 o                         
  14   5  15        574.66        445.32        69.47 o                         
  15   5  15         10.50          3.02        88.23 o                         
   0   6  15         19.08        242.96        47.59 o                         
   1   6  15      17044.29      17735.57       296.48 o                         
   2   6  15        792.98        908.40        45.55 o                         
   3   6  15        912.25        906.19        46.53 o                         
   4   6  15       3372.51       3301.37        83.94 o                         
   5   6  15       1358.72       1360.75        58.30 o                         
   6   6  15        177.60        222.36        46.35 o                         
   7   6  15       1806.34       1689.69        80.89 o                         
   8   6  15         88.85         14.27        51.60 o                         
   9   6  15       4595.27       4723.89       163.06 o                         
  10   6  15          1.51        -63.88        63.88 o                         
  11   6  15         29.64         51.37        76.58 o                         
  12   6  15        206.13        232.69        93.45 o                         
  13   6  15          9.22        -74.68        81.08 o                         
  14   6  15         43.17        -56.86        81.66 o                         
  15   6  15       1837.98       1930.84       144.87 o                         
   1   7  15        173.78        144.29        33.28 o                         
   2   7  15       4760.25       4810.11       109.64 o                         
   3   7  15        512.49        665.89        45.21 o                         
   4   7  15       2726.34       2710.68        88.73 o                         
   5   7  15        123.39         19.22        27.05 o                         
   6   7  15       1583.44       1479.76        75.05 o                         
   7   7  15        349.89        264.20        50.84 o                         
   8   7  15        856.14        978.59        90.51 o                         
   9   7  15        143.32        108.91        73.32 o                         
  10   7  15         21.81        -32.51        75.47 o                         
  11   7  15       2149.52       2147.39       132.38 o                         
  12   7  15       2462.04       2553.73       217.67 o                         
  13   7  15        142.70         17.36        93.56 o                         
  14   7  15        305.07        403.24       103.83 o                         
   0   8  15       8775.91       8082.34       217.32 o                         
   1   8  15       3114.15       2908.64        92.19 o                         
   2   8  15       2753.61       2977.72        87.25 o                         
   3   8  15       1358.56       1326.49        73.64 o                         
   4   8  15       9623.81       9314.03       204.46 o                         
   5   8  15        259.35        215.39        47.46 o                         
   6   8  15       4082.02       4395.56       191.69 o                         
   7   8  15        982.56       1021.70        93.44 o                         
   8   8  15         13.98        -67.29        67.29 o                         
   9   8  15        282.75        318.13        96.26 o                         
  10   8  15       4859.15       4735.36       187.62 o                         
  11   8  15        280.17        150.64        83.43 o                         
  12   8  15       1139.25       1430.13       117.11 o                         
  13   8  15        430.47        517.47       113.78 o                         
  14   8  15        795.78        847.64       111.78 o                         
   1   9  15        662.60        650.59        46.38 o                         
   2   9  15        789.47        787.87        47.87 o                         
   3   9  15       1901.05       1949.47        74.92 o                         
   4   9  15        650.18        735.06        50.40 o                         
   5   9  15        409.02        517.19        79.62 o                         
   6   9  15          1.76         91.75        80.97 o                         
   7   9  15        137.03        270.66        77.10 o                         
   8   9  15        294.14        484.23        83.81 o                         
   9   9  15       1222.80       1076.81       101.56 o                         
  10   9  15          1.44        -62.89        79.60 o                         
  11   9  15       1269.78       1248.27       126.18 o                         
  12   9  15        937.43        794.20       114.66 o                         
  13   9  15         37.96         38.97        94.55 o                         
   0  10  15      12574.41      12661.58       334.97 o                         
   1  10  15       1516.90       1826.41        68.05 o                         
   2  10  15        967.67       1038.73        47.12 o                         
   3  10  15        318.30        428.78        45.30 o                         
   4  10  15       2923.43       2794.97        91.29 o                         
   5  10  15         27.27          6.94        41.27 o                         
   6  10  15       3083.26       3324.97       151.51 o                         
   7  10  15        122.23        104.57        74.63 o                         
   8  10  15          0.16        145.56        80.26 o                         
   9  10  15        268.05        199.03        85.87 o                         
  10  10  15       4754.92       5060.49       248.59 o                         
  11  10  15        909.81        910.00       111.22 o                         
  12  10  15       1661.42       1931.44       136.13 o                         
   1  11  15        504.40        442.68        42.72 o                         
   2  11  15        124.81        101.97        49.63 o                         
   3  11  15        887.20        598.95        51.07 o                         
   4  11  15        829.28        871.33        60.27 o                         
   5  11  15          3.90        -70.21        70.21 o                         
   6  11  15          9.66        -29.02        68.35 o                         
   7  11  15         41.58        -33.57        80.54 o                         
   8  11  15        797.40        805.79        97.83 o                         
   9  11  15        633.91        592.76        98.98 o                         
  10  11  15         19.98         37.85        92.52 o                         
  11  11  15         83.90         89.55       108.75 o                         
   0  12  15         27.47        324.19        61.82 o                         
   1  12  15      12383.90      12368.11       246.35 o                         
   2  12  15         56.90         65.38        54.83 o                         
   3  12  15        486.32        489.65        67.89 o                         
   4  12  15        371.45        351.93        43.57 o                         
   5  12  15        262.32        225.28        73.60 o                         
   6  12  15        102.03          8.04        77.17 o                         
   7  12  15       1023.65       1209.12       119.03 o                         
   8  12  15        333.04        308.73        93.55 o                         
   9  12  15        599.70        722.95       105.66 o                         
  10  12  15        255.87        257.93        93.76 o                         
   1  13  15        866.79        820.34        70.87 o                         
   2  13  15       2197.70       1979.94        88.18 o                         
   3  13  15         20.68        -73.86        73.86 o                         
   4  13  15       2963.81       3024.17       132.40 o                         
   5  13  15        637.44        718.25        65.65 o                         
   6  13  15        439.87        542.49        95.54 o                         
   7  13  15          4.84        -79.32        79.32 o                         
   8  13  15       1546.00       1539.22       133.67 o                         
   9  13  15        852.00        914.09       113.55 o                         
   0  14  15       4995.95       4739.00       198.47 o                         
   1  14  15       5267.58       4833.27       125.33 o                         
   2  14  15       1644.02       1512.54       104.86 o                         
   3  14  15          6.51         68.13        51.50 o                         
   4  14  15       5755.65       5723.11       196.08 o                         
   5  14  15         37.09        -74.43        74.43 o                         
   6  14  15        539.86        362.19        85.64 o                         
   7  14  15       2602.34       2881.42       158.90 o                         
   1  15  15         73.45         53.40        46.90 o                         
   2  15  15       2446.90       2426.68       113.58 o                         
   3  15  15        209.52        127.65        88.71 o                         
   4  15  15        506.34        510.59        82.52 o                         
   5  15  15        145.24         42.44        83.88 o                         
   0   0  16       4998.59       5593.88       290.16 o                         
   1   0  16      20812.26      20992.77       557.70 o                         
   2   0  16         89.78        105.18        49.02 o                         
   3   0  16       3091.31       3103.74       122.71 o                         
   4   0  16        189.90         81.80        54.29 o                         
   5   0  16       1976.54       2197.64       119.74 o                         
   6   0  16       1706.35       1755.77        94.98 o                         
   7   0  16      31384.17      32227.22       777.65 o                         
   8   0  16      17095.29      15818.36       502.26 o                         
   9   0  16       1042.61       1025.76        75.78 o                         
  10   0  16        490.98        331.72        62.18 o                         
  11   0  16        202.11        220.26        62.39 o                         
  12   0  16        869.90        930.66        91.07 o                         
  13   0  16       2625.41       3070.96       148.02 o                         
  14   0  16       1438.84       1333.07        89.73 o                         
  15   0  16        199.45        160.98        72.97 o                         
   1   1  16       1377.64       1491.45        64.25 o                         
   2   1  16        370.20        367.72        41.36 o                         
   3   1  16       1460.31       1592.24        65.75 o                         
   4   1  16        571.76        640.04        47.94 o                         
   5   1  16       5282.56       5141.63       116.86 o                         
   6   1  16       1885.83       2012.77        70.35 o                         
   7   1  16        675.26        675.75        47.13 o                         
   8   1  16        634.63        512.29        44.84 o                         
   9   1  16         94.65         71.66        37.68 o                         
  10   1  16        163.79        126.17        38.47 o                         
  11   1  16       4147.56       4169.74       176.12 o                         
  12   1  16         35.99        -38.91        38.91 o                         
  13   1  16         90.65         64.75        49.23 o                         
  14   1  16        486.97        345.91        58.68 o                         
  15   1  16        678.20        687.88        82.58 o                         
   0   2  16       3558.81       4003.91       151.58 o                         
   1   2  16      15615.79      15496.31       298.68 o                         
   2   2  16         42.37         83.17        39.67 o                         
   3   2  16         34.42          1.25        32.13 o                         
   4   2  16       1563.34       1460.11        60.41 o                         
   5   2  16       1790.60       1907.25        67.74 o                         
   6   2  16       1313.08       1388.40        61.75 o                         
   7   2  16       4747.16       4613.51       109.84 o                         
   8   2  16       2581.39       2548.81        77.61 o                         
   9   2  16        264.85        150.83        40.84 o                         
  10   2  16        610.78        576.29        43.17 o                         
  11   2  16        205.02         92.29        45.21 o                         
  12   2  16         29.86          6.36        50.05 o                         
  13   2  16        779.07        742.40        61.24 o                         
  14   2  16        875.98       1028.31        95.31 o                         
  15   2  16         58.02        -10.78        61.38 o                         
   1   3  16       3626.55       3710.95        95.70 o                         
   2   3  16        504.40        521.75        43.11 o                         
   3   3  16        223.31        164.41        37.52 o                         
   4   3  16        362.59        401.80        42.59 o                         
   5   3  16      13389.99      13310.18       253.44 o                         
   6   3  16        819.82        877.08        52.56 o                         
   7   3  16        682.19        902.38        55.37 o                         
   8   3  16       1124.69       1075.50        47.86 o                         
   9   3  16        326.61        201.81        49.06 o                         
  10   3  16        348.82        317.52        48.93 o                         
  11   3  16       8038.25       8890.23       213.69 o                         
  12   3  16       1753.71       1393.26        90.41 o                         
  13   3  16          4.96        -47.70        47.70 o                         
  14   3  16       1234.75       1129.79        92.70 o                         
  15   3  16       2619.24       2589.15       133.85 o                         
   0   4  16       2066.89       2215.60       118.80 o                         
   1   4  16         31.39         57.62        33.95 o                         
   2   4  16       2024.52       2161.71        71.78 o                         
   3   4  16       1522.05       1350.39        59.39 o                         
   4   4  16        355.08        271.35        40.44 o                         
   5   4  16        154.80        101.35        34.24 o                         
   6   4  16        143.23        172.59        35.97 o                         
   7   4  16         23.43         55.56        29.44 o                         
   8   4  16        725.18        617.99        74.48 o                         
   9   4  16       2215.49       2381.07       112.84 o                         
  10   4  16         57.25         -7.96        47.94 o                         
  11   4  16        610.09        542.45        64.57 o                         
  12   4  16        517.64        418.47        57.69 o                         
  13   4  16         61.17         26.28        42.57 o                         
  14   4  16         61.85         29.62        67.20 o                         
   1   5  16         37.29         42.00        34.76 o                         
   2   5  16        470.79        590.56        43.35 o                         
   3   5  16       1164.28       1131.99        53.56 o                         
   4   5  16          8.85         -0.69        32.00 o                         
   5   5  16       4073.58       3566.80       114.52 o                         
   6   5  16        644.00        663.39        39.54 o                         
   7   5  16        180.73        189.87        45.98 o                         
   8   5  16        144.43        100.62        51.09 o                         
   9   5  16        161.17        149.17        50.07 o                         
  10   5  16       1805.46       1850.49        88.51 o                         
  11   5  16       5855.87       6269.81       173.08 o                         
  12   5  16       1681.11       1484.13        92.00 o                         
  13   5  16         16.90        -28.19        55.01 o                         
  14   5  16         63.69        107.40        92.96 o                         
   0   6  16       1414.51       1597.91        84.88 o                         
   1   6  16       8043.48       7368.06       148.61 o                         
   2   6  16        508.54        418.23        40.24 o                         
   3   6  16       3345.30       3323.74        89.26 o                         
   4   6  16       2824.78       2595.34        80.87 o                         
   5   6  16         63.88         35.99        33.14 o                         
   6   6  16       2531.08       2412.28       108.25 o                         
   7   6  16       2009.88       2110.47        89.49 o                         
   8   6  16       1066.60        824.74        62.72 o                         
   9   6  16       3050.34       2923.58       122.43 o                         
  10   6  16         79.33         79.96        55.52 o                         
  11   6  16         78.21        -73.96        77.69 o                         
  12   6  16          8.79        -33.51        74.02 o                         
  13   6  16        848.34        899.36       110.78 o                         
  14   6  16        607.45        672.64       106.21 o                         
   1   7  16        429.55        574.19        48.19 o                         
   2   7  16       2114.34       2052.64        69.15 o                         
   3   7  16        123.59         76.48        40.61 o                         
   4   7  16        253.35        344.56        44.38 o                         
   5   7  16        633.70        607.26        44.76 o                         
   6   7  16        152.06        125.56        53.74 o                         
   7   7  16         26.41         51.89        50.37 o                         
   8   7  16        551.80        555.77        68.46 o                         
   9   7  16       1885.02       1936.95       121.24 o                         
  10   7  16       2442.16       2492.82       154.05 o                         
  11   7  16        203.44         60.40        87.13 o                         
  12   7  16          4.72        -83.89        83.89 o                         
  13   7  16         39.27          1.69        88.77 o                         
   0   8  16       8918.57      10046.06       261.59 o                         
   1   8  16       9907.88       9998.32       194.90 o                         
   2   8  16        751.02        998.85        51.93 o                         
   3   8  16       1438.64       1511.43        65.03 o                         
   4   8  16         24.72        -34.39        36.28 o                         
   5   8  16        809.91        819.68        61.50 o                         
   6   8  16        506.68        413.39        60.51 o                         
   7   8  16       9685.46       9981.16       288.49 o                         
   8   8  16       2242.43       2089.34       136.12 o                         
   9   8  16        151.59         36.48        80.47 o                         
  10   8  16         36.28         44.82        85.79 o                         
  11   8  16         62.38        105.56        80.78 o                         
  12   8  16        289.53        199.61        99.54 o                         
  13   8  16       1832.95       2174.64       142.20 o                         
   1   9  16       3179.04       3164.51        88.13 o                         
   2   9  16          4.06         88.70        36.58 o                         
   3   9  16       1975.62       1953.91        79.70 o                         
   4   9  16         38.26         97.23        55.94 o                         
   5   9  16       5035.60       4675.29       155.71 o                         
   6   9  16        830.89        715.59        88.34 o                         
   7   9  16       1786.12       2009.45       124.58 o                         
   8   9  16         62.08        233.77        80.64 o                         
   9   9  16       1906.63       2115.29       137.92 o                         
  10   9  16        742.92        800.27       114.13 o                         
  11   9  16       3468.93       3493.53       184.25 o                         
  12   9  16        208.59        245.46       111.52 o                         
   0  10  16       4506.37       4552.76       150.17 o                         
   1  10  16       5449.05       5747.09       129.90 o                         
   2  10  16       3604.84       3728.72        95.43 o                         
   3  10  16       1525.95       1566.89        73.75 o                         
   4  10  16        415.33        486.22        46.96 o                         
   5  10  16       1375.99       1412.77        83.36 o                         
   6  10  16        211.91        228.72        90.63 o                         
   7  10  16        876.94       1025.38       115.40 o                         
   8  10  16       2794.86       2935.50       209.31 o                         
   9  10  16       2782.61       2920.70       164.43 o                         
  10  10  16       1377.99       1307.61       118.50 o                         
  11  10  16        320.82        439.68       111.44 o                         
   1  11  16       1263.35       1135.62        58.66 o                         
   2  11  16       1780.29       1803.48        79.14 o                         
   3  11  16         45.61         87.21        51.38 o                         
   4  11  16        926.23       1037.29        65.27 o                         
   5  11  16        288.40        335.66        88.02 o                         
   6  11  16        428.82        272.36        96.22 o                         
   7  11  16       1336.52       1367.95       124.75 o                         
   8  11  16          5.27         77.88        83.99 o                         
   9  11  16          9.44        -74.01        82.77 o                         
  10  11  16        987.88       1006.11       119.97 o                         
   0  12  16        128.15        150.03        61.33 o                         
   1  12  16        862.15        867.07        65.25 o                         
   2  12  16        627.05        586.67        61.29 o                         
   3  12  16       7330.25       7378.17       203.08 o                         
   4  12  16        622.69        614.35        60.25 o                         
   5  12  16        286.66        222.95        85.24 o                         
   6  12  16          0.41         10.97        88.70 o                         
   7  12  16         41.71         12.03        86.89 o                         
   8  12  16        999.69       1353.82       119.31 o                         
   9  12  16       3448.48       3615.44       178.69 o                         
   1  13  16       1457.35       1427.07        65.28 o                         
   2  13  16       1032.11        812.25        65.57 o                         
   3  13  16        198.69        224.32        50.05 o                         
   4  13  16        451.80        402.88        68.72 o                         
   5  13  16       1515.98       1258.86       130.99 o                         
   6  13  16         41.70        -20.55        88.72 o                         
   7  13  16        235.12         42.01        90.10 o                         
   8  13  16        116.42        172.27        98.51 o                         
   0  14  16       1636.42       1480.88       103.56 o                         
   1  14  16          7.71        -88.95        88.95 o                         
   2  14  16         22.22        -38.32        60.71 o                         
   3  14  16       4185.98       4046.82       157.99 o                         
   4  14  16        609.08        343.24        71.41 o                         
   5  14  16        466.77        323.75        88.66 o                         
   6  14  16          9.06        -87.93        87.93 o                         
   1  15  16        866.04        832.14        79.78 o                         
   2  15  16         25.48         87.33        82.96 o                         
   1   1  17       1915.53       1929.77        81.59 o                         
   2   1  17       1645.82       1765.00        79.20 o                         
   3   1  17         50.72        -37.28        37.28 o                         
   4   1  17      13135.19      13088.99       262.93 o                         
   5   1  17       7818.76       8076.46       171.72 o                         
   6   1  17        543.60        378.16        46.14 o                         
   7   1  17       1428.28       1691.47        69.57 o                         
   8   1  17        326.89        457.11        47.73 o                         
   9   1  17       2764.73       2729.24       114.37 o                         
  10   1  17       4519.11       4725.44       145.55 o                         
  11   1  17        159.69        106.59        46.77 o                         
  12   1  17       2203.62       2105.25       110.32 o                         
  13   1  17          6.80        -59.15        59.15 o                         
  14   1  17       3823.16       4010.11       145.51 o                         
   0   2  17      18405.90      18451.13       499.91 o                         
   1   2  17          2.78        243.05        46.54 o                         
   2   2  17       3900.94       3381.26       106.20 o                         
   3   2  17         54.66        -40.86        40.86 o                         
   4   2  17        340.59        361.95        47.79 o                         
   5   2  17        729.16        655.86        53.54 o                         
   6   2  17       4013.73       4557.67       111.75 o                         
   7   2  17       2033.76       1994.95        71.99 o                         
   8   2  17       1969.51       2038.63        70.99 o                         
   9   2  17        115.11        -33.16        47.64 o                         
  10   2  17        447.59        481.16        39.19 o                         
  11   2  17        120.50         99.84        47.57 o                         
  12   2  17        815.16        971.61        77.48 o                         
  13   2  17        241.30        105.20        71.86 o                         
  14   2  17       1796.52       1737.97        98.63 o                         
   1   3  17          4.55         -7.16        50.86 o                         
   2   3  17        188.35        167.65        46.42 o                         
   3   3  17        631.96        734.46        53.02 o                         
   4   3  17          7.46        -36.75        36.75 o                         
   5   3  17        334.89        316.95        41.68 o                         
   6   3  17        217.56        191.10        43.75 o                         
   7   3  17        872.88        871.36        57.07 o                         
   8   3  17        180.53        216.75        50.65 o                         
   9   3  17          1.92        -13.20        41.88 o                         
  10   3  17       3072.20       2869.07       113.06 o                         
  11   3  17          1.15        -21.61        44.22 o                         
  12   3  17        887.52        703.66        61.28 o                         
  13   3  17        495.66        370.43        60.87 o                         
  14   3  17         48.48        -56.92        66.83 o                         
   0   4  17      34932.03      33468.45       884.33 o                         
   1   4  17        819.86        901.05        57.22 o                         
   2   4  17       2717.64       2438.64        90.30 o                         
   3   4  17         61.38         64.20        38.04 o                         
   4   4  17        462.40        380.97        42.99 o                         
   5   4  17         90.63         83.53        36.67 o                         
   6   4  17      12631.46      13649.65       327.88 o                         
   7   4  17        379.56        436.93        36.48 o                         
   8   4  17       8661.90       8752.21       233.55 o                         
   9   4  17         77.58        109.81        48.70 o                         
  10   4  17         21.66        -44.62        52.65 o                         
  11   4  17         83.53         89.59        65.69 o                         
  12   4  17       1729.11       1965.66        98.44 o                         
  13   4  17         10.06         17.96        61.29 o                         
  14   4  17       2063.85       1939.85       113.47 o                         
   1   5  17       3402.02       3222.49        95.68 o                         
   2   5  17       4656.94       4855.48       137.09 o                         
   3   5  17       2219.77       1958.09        72.85 o                         
   4   5  17       5237.89       5095.23       121.72 o                         
   5   5  17         35.35        110.04        34.07 o                         
   6   5  17        358.54        281.65        39.25 o                         
   7   5  17        409.66        496.57        37.16 o                         
   8   5  17       3294.79       3250.06       123.48 o                         
   9   5  17        350.91        218.03        55.83 o                         
  10   5  17        891.76       1246.67        78.81 o                         
  11   5  17       1514.97       1383.83        91.98 o                         
  12   5  17        899.96        920.99        67.45 o                         
  13   5  17        858.17        828.88        99.09 o                         
   0   6  17      15910.63      15675.11       408.24 o                         
   1   6  17       1257.47       1387.74        63.17 o                         
   2   6  17       1688.76       1735.92        64.26 o                         
   3   6  17         14.17        -16.20        34.41 o                         
   4   6  17        109.60        123.09        38.47 o                         
   5   6  17        121.74        147.78        29.08 o                         
   6   6  17       3144.66       3034.49       113.26 o                         
   7   6  17          9.60         60.65        49.03 o                         
   8   6  17       9255.14      10517.51       306.66 o                         
   9   6  17       2035.36       2142.33       108.40 o                         
  10   6  17       3452.75       3344.82       159.12 o                         
  11   6  17        342.46        403.01        91.62 o                         
  12   6  17        389.37        345.72        83.78 o                         
  13   6  17         35.50         66.62        86.79 o                         
   1   7  17        950.66       1012.76        55.15 o                         
   2   7  17       1562.71       1626.11        64.85 o                         
   3   7  17        477.90        277.90        42.65 o                         
   4   7  17       3759.67       3646.39       115.97 o                         
   5   7  17       4839.53       5176.80       162.31 o                         
   6   7  17         23.23          6.26        47.47 o                         
   7   7  17         19.08         67.92        46.98 o                         
   8   7  17       2755.41       2972.72       146.22 o                         
   9   7  17       1226.52       1063.68       127.09 o                         
  10   7  17       3359.43       3518.42       184.38 o                         
  11   7  17        987.01       1030.97       112.96 o                         
  12   7  17       3067.76       3342.45       179.43 o                         
   0   8  17        259.62        194.51        57.10 o                         
   1   8  17         86.06        115.39        37.62 o                         
   2   8  17       3008.34       3182.95        89.37 o                         
   3   8  17        557.66        491.26        43.65 o                         
   4   8  17        919.19        945.40        59.72 o                         
   5   8  17        152.12        122.33        35.09 o                         
   6   8  17        383.24        159.24        50.25 o                         
   7   8  17         92.62         57.35        43.67 o                         
   8   8  17       2885.63       2642.63       169.65 o                         
   9   8  17        370.52        443.72        95.27 o                         
  10   8  17       7495.17       7399.90       317.51 o                         
  11   8  17          3.35         17.21        89.59 o                         
  12   8  17        113.27         30.53        95.90 o                         
   1   9  17         14.02        -11.93        37.86 o                         
   2   9  17        213.54        133.43        45.51 o                         
   3   9  17       1191.07       1292.02        92.40 o                         
   4   9  17         41.05         44.91        40.36 o                         
   5   9  17       4258.65       4414.57       209.88 o                         
   6   9  17        182.19        150.95        49.56 o                         
   7   9  17        107.57         96.48        92.41 o                         
   8   9  17        224.07        132.28        86.94 o                         
   9   9  17          1.76         37.62        84.09 o                         
  10   9  17       4021.12       4006.39       200.37 o                         
  11   9  17        127.37         67.46        88.06 o                         
   0  10  17       3363.06       3073.21       137.27 o                         
   1  10  17       2071.33       2138.12        77.09 o                         
   2  10  17         79.32        168.21        44.67 o                         
   3  10  17        173.78        148.66        48.95 o                         
   4  10  17       2141.99       2091.13        83.77 o                         
   5  10  17        162.65         50.20        85.90 o                         
   6  10  17       1649.83       1547.79       126.42 o                         
   7  10  17         15.06        -33.44        79.83 o                         
   8  10  17        210.55        182.96        91.39 o                         
   9  10  17         93.96        153.38       100.86 o                         
  10  10  17       1067.22       1125.16       114.55 o                         
   1  11  17        368.37        320.57        48.71 o                         
   2  11  17       3373.59       3712.81       142.23 o                         
   3  11  17        719.15        529.02        71.63 o                         
   4  11  17        776.57        561.33        52.96 o                         
   5  11  17        414.14        540.21        92.67 o                         
   6  11  17        407.51        210.94        86.09 o                         
   7  11  17        298.15        312.60        91.03 o                         
   8  11  17       2920.71       2987.07       171.74 o                         
   9  11  17        211.98        195.82        93.85 o                         
   0  12  17       4904.00       5499.87       198.77 o                         
   1  12  17       1562.81       1479.62        76.85 o                         
   2  12  17        486.94        433.05        81.41 o                         
   3  12  17        151.22        210.56        52.57 o                         
   4  12  17        425.08        402.94        65.43 o                         
   5  12  17        281.59        273.45        84.31 o                         
   6  12  17       1672.01       1535.86       132.17 o                         
   7  12  17          8.05        -28.31        84.68 o                         
   8  12  17       3036.57       2915.56       158.76 o                         
   1  13  17        327.78        106.47        67.54 o                         
   2  13  17       4013.29       4098.99       182.18 o                         
   3  13  17        229.86        176.12        64.95 o                         
   4  13  17         75.57         34.54        68.09 o                         
   5  13  17        707.15        682.67        99.08 o                         
   6  13  17          8.73        -96.88        96.88 o                         
   0  14  17       3884.43       4250.31       192.53 o                         
   1  14  17         10.79        -45.94        70.14 o                         
   2  14  17       2029.48       2065.65       106.40 o                         
   3  14  17        523.43        564.39        86.69 o                         
   0   0  18        701.67        980.82       136.93 o                         
   1   0  18      18500.52      19213.84       696.70 o                         
   2   0  18       7941.25       8648.90       293.43 o                         
   3   0  18        593.58        720.87        84.06 o                         
   4   0  18       1346.66       1148.45        93.95 o                         
   5   0  18       1700.50       1842.48       111.19 o                         
   6   0  18       1737.89       2057.51       155.67 o                         
   7   0  18      19033.81      20590.92       607.51 o                         
   8   0  18       1510.95       1442.85       103.27 o                         
   9   0  18       1264.46       1227.74       115.31 o                         
  10   0  18       6860.10       6635.04       228.84 o                         
  11   0  18         28.57         23.74        74.05 o                         
  12   0  18       1081.71       1225.83       102.22 o                         
  13   0  18       4319.09       4826.15       203.24 o                         
   1   1  18         75.18        158.57        52.08 o                         
   2   1  18        894.95        981.39        69.03 o                         
   3   1  18       1706.60       1684.25        83.83 o                         
   4   1  18        412.84        315.73        64.78 o                         
   5   1  18       1470.04       1498.43        73.15 o                         
   6   1  18         49.77         12.15        42.71 o                         
   7   1  18         52.74         79.49        45.10 o                         
   8   1  18         24.66        -41.67        41.67 o                         
   9   1  18         15.39         50.86        45.18 o                         
  10   1  18        430.85        334.16        51.02 o                         
  11   1  18        178.45        160.80        69.26 o                         
  12   1  18        252.36        143.14        37.34 o                         
  13   1  18         75.56         97.03        64.92 o                         
   0   2  18        663.49        727.13        92.77 o                         
   1   2  18       1437.39       1349.51        73.25 o                         
   2   2  18       1911.72       1904.25        90.40 o                         
   3   2  18        140.67        186.48        45.62 o                         
   4   2  18       1206.98       1235.65        73.97 o                         
   5   2  18       2422.17       2532.77        91.51 o                         
   6   2  18         54.58         63.15        45.38 o                         
   7   2  18       6839.56       7335.37       168.33 o                         
   8   2  18       2444.43       2651.52       104.45 o                         
   9   2  18        628.10        577.77        53.54 o                         
  10   2  18       3528.12       3196.62       117.36 o                         
  11   2  18        186.50        148.63        56.61 o                         
  12   2  18         20.97        -66.80        66.80 o                         
  13   2  18       1469.62       1505.19        91.82 o                         
   1   3  18        248.79        190.32        45.38 o                         
   2   3  18        521.74        415.87        50.50 o                         
   3   3  18       1995.71       1957.28        98.60 o                         
   4   3  18        412.71        502.72        50.58 o                         
   5   3  18       4048.36       4105.78       115.23 o                         
   6   3  18        451.30        426.23        50.87 o                         
   7   3  18        473.37        362.99        46.50 o                         
   8   3  18        169.16        123.12        52.13 o                         
   9   3  18        135.34         67.41        54.56 o                         
  10   3  18       1124.63        936.86        89.39 o                         
  11   3  18       2544.87       3049.63       113.09 o                         
  12   3  18        524.35        435.81        82.10 o                         
  13   3  18         93.96         16.68        73.47 o                         
   0   4  18        793.10        820.41        74.66 o                         
   1   4  18       2254.84       2310.07        86.45 o                         
   2   4  18         88.50         42.58        45.78 o                         
   3   4  18       1103.45       1137.96        78.21 o                         
   4   4  18        537.97        530.46        49.73 o                         
   5   4  18       1021.33        970.63        64.95 o                         
   6   4  18       1745.80       1825.30        73.80 o                         
   7   4  18         98.23        110.62        36.61 o                         
   8   4  18        996.55       1014.62        65.56 o                         
   9   4  18       6491.00       7041.59       194.04 o                         
  10   4  18         29.19         34.75        62.14 o                         
  11   4  18        803.23        657.26        57.90 o                         
  12   4  18        848.12        900.57        87.53 o                         
  13   4  18        616.09        407.05        89.89 o                         
   1   5  18         29.23         85.41        48.32 o                         
   2   5  18        929.57        994.79        60.75 o                         
   3   5  18         12.88         -5.12        38.98 o                         
   4   5  18          1.97        -18.45        37.22 o                         
   5   5  18       1307.88       1119.36        56.53 o                         
   6   5  18        401.33        345.08        63.24 o                         
   7   5  18         28.00        -43.71        43.71 o                         
   8   5  18        145.40         51.34        61.33 o                         
   9   5  18        250.07        180.62        64.12 o                         
  10   5  18       1671.64       1593.53       105.82 o                         
  11   5  18       2479.78       2490.11       109.32 o                         
  12   5  18         89.83          5.14        60.23 o                         
   0   6  18       1658.57       1811.75       109.00 o                         
   1   6  18       3074.59       2880.21        93.11 o                         
   2   6  18       1250.51       1369.89        65.04 o                         
   3   6  18       5064.70       5379.67       126.98 o                         
   4   6  18       1171.23       1195.82        56.84 o                         
   5   6  18        461.28        492.94        53.94 o                         
   6   6  18       1246.59       1313.21        89.98 o                         
   7   6  18       2377.23       2984.64       115.04 o                         
   8   6  18          4.93        -52.12        52.12 o                         
   9   6  18       4155.92       3969.93       139.94 o                         
  10   6  18       1556.10       1275.14       104.51 o                         
  11   6  18        253.09         30.48       112.09 o                         
  12   6  18        186.91        304.97        95.92 o                         
   1   7  18        311.74        429.47        48.32 o                         
   2   7  18       3195.43       2930.80       100.42 o                         
   3   7  18        423.19        316.61        55.77 o                         
   4   7  18         81.13         29.49        49.52 o                         
   5   7  18        253.11        314.95        61.21 o                         
   6   7  18        644.43        729.86        68.55 o                         
   7   7  18         23.48         15.01        61.95 o                         
   8   7  18         15.15         68.22        60.35 o                         
   9   7  18        331.92        293.60        92.20 o                         
  10   7  18        541.19        558.99        96.98 o                         
  11   7  18        266.12        198.86        91.28 o                         
   0   8  18        636.22        576.07        76.52 o                         
   1   8  18       1956.19       1690.83        71.35 o                         
   2   8  18       2150.66       1968.35        77.82 o                         
   3   8  18        877.05        960.61        67.65 o                         
   4   8  18         24.51         44.60        55.06 o                         
   5   8  18       1050.42        937.20        50.63 o                         
   6   8  18         37.21         31.41        52.15 o                         
   7   8  18       2945.88       3316.40       160.37 o                         
   8   8  18       1639.57       2042.44       134.96 o                         
   9   8  18        697.81        715.31       118.99 o                         
  10   8  18       2848.44       2796.38       155.98 o                         
  11   8  18        604.78        679.98       109.02 o                         
   1   9  18       1039.03       1201.23        61.28 o                         
   2   9  18         94.13         96.00        47.80 o                         
   3   9  18        449.12        508.85        62.23 o                         
   4   9  18        118.35         75.86        45.10 o                         
   5   9  18       1218.77        975.17        88.17 o                         
   6   9  18         94.93        338.04        90.45 o                         
   7   9  18        771.70        902.07       103.50 o                         
   8   9  18        291.63        341.69       106.15 o                         
   9   9  18        360.55        372.73        95.19 o                         
  10   9  18         93.00        129.89        93.12 o                         
   0  10  18       7481.41       7068.71       300.56 o                         
   1  10  18        269.72        366.19        58.82 o                         
   2  10  18        237.33         26.05        63.02 o                         
   3  10  18       3267.15       3150.72       120.49 o                         
   4  10  18        251.45        194.64        52.36 o                         
   5  10  18        925.99        691.56        93.10 o                         
   6  10  18        792.90        879.08       103.15 o                         
   7  10  18       1397.59       1428.11       121.58 o                         
   8  10  18       3366.32       3531.11       194.72 o                         
   9  10  18       9271.26       9630.80       321.85 o                         
   1  11  18       1519.92       1424.99        97.62 o                         
   2  11  18       1755.03       1688.72       116.62 o                         
   3  11  18         51.50         13.67        54.28 o                         
   4  11  18       1363.78       1463.78        84.74 o                         
   5  11  18        110.56        167.16        83.75 o                         
   6  11  18       3614.49       3634.49       174.10 o                         
   7  11  18        819.06        980.75       123.95 o                         
   8  11  18         10.21        152.61        94.96 o
[truncated: 33,618 more chars]
