# Supplementary material for: Synthesis, spectroscopic and crystallographic characterization of various cymantrenyl thio­ethers [Mn{C5HxBry(SMe)z}(PPh3)(CO)2]
Source: Acta Crystallogr C Struct Chem. 2024 Jul 5;80(Pt 8):383–93. doi: 10.1107/S205322962400603X (PMC11299206; doi:10.1107/S205322962400603X)
Supplement: Supplementary file 4 [file c-80-00383-compd_4sup4.hkl]

data_compd_4                                                                    
_shelx_title ' shelxt_a.res in P2(1)/n'                                         
_shelx_refln_list_code          4                                               
_shelx_F_calc_maximum      284.30                                               
_exptl_crystal_F_000      1328.00                                               
_reflns_d_resolution_high  0.7499                                               
                                                                                
loop_                                                                           
 _space_group_symop_operation_xyz                                               
 'x, y, z'                                                                      
 '-x+1/2, y+1/2, -z+1/2'                                                        
 '-x, -y, -z'                                                                   
 'x-1/2, -y-1/2, z-1/2'                                                         
                                                                                
_cell_length_a     8.7717                                                       
_cell_length_b    13.2135                                                       
_cell_length_c    23.9428                                                       
_cell_angle_alpha  90.000                                                       
_cell_angle_beta   92.884                                                       
_cell_angle_gamma  90.000                                                       
                                                                                
_shelx_F_squared_multiplier     1.000                                           
                                                                                
loop_                                                                           
 _refln_index_h                                                                 
 _refln_index_k                                                                 
 _refln_index_l                                                                 
 _refln_F_squared_calc                                                          
 _refln_F_squared_meas                                                          
 _refln_F_squared_sigma                                                         
 _refln_observed_status                                                         
   2   0   0        701.46        728.82        15.22 o                         
   4   0   0       1300.95       1129.85        22.50 o                         
   6   0   0       5021.10       4966.52        90.22 o                         
   8   0   0       9668.12       9372.86       204.13 o                         
  10   0   0       1414.14       1425.90       103.17 o                         
   2   1   0        138.76        162.28         5.73 o                         
   3   1   0       9243.86       9154.14        88.31 o                         
   4   1   0      14038.18      14338.73       125.94 o                         
   5   1   0       1326.25       1280.78        22.27 o                         
   6   1   0        416.33        513.97        18.92 o                         
   7   1   0       4756.26       4811.72        77.13 o                         
   8   1   0        308.19        321.35        22.16 o                         
   9   1   0        219.94        251.68        24.55 o                         
  10   1   0       1130.08       1255.10        72.59 o                         
  11   1   0          4.93        -16.28        27.05 o                         
   0   2   0       4724.85       4465.59        75.06 o                         
   1   2   0       3551.59       3455.74        35.14 o                         
   2   2   0      16833.10      16760.43       187.54 o                         
   3   2   0      14415.27      13954.89       121.84 o                         
   4   2   0      13104.39      12716.25       131.14 o                         
   5   2   0       8441.75       8330.99        81.49 o                         
   6   2   0       2930.73       3092.21        41.39 o                         
   7   2   0        708.32        716.86        36.84 o                         
   8   2   0        116.00        178.90        29.27 o                         
   9   2   0        263.30        276.75        22.94 o                         
  10   2   0         17.96         46.60        27.55 o                         
  11   2   0          1.90        -17.79        17.79 o                         
   2   3   0      23898.80      23897.02       230.21 o                         
   3   3   0       4956.67       5055.53        50.28 o                         
   4   3   0         41.76         75.58         6.13 o                         
   5   3   0        590.14        654.82        14.29 o                         
   6   3   0       2098.30       2120.11        36.30 o                         
   7   3   0        171.10        175.38        16.41 o                         
   8   3   0       1139.46       1147.40        33.91 o                         
   9   3   0       4319.76       4280.95        78.65 o                         
  10   3   0        226.86        235.15        29.98 o                         
  11   3   0        394.50        399.36        28.53 o                         
   0   4   0       5097.51       5448.45        72.53 o                         
   1   4   0       3288.43       3382.03        32.02 o                         
   2   4   0       3795.46       3907.33        45.53 o                         
   3   4   0       1437.93       1445.39        22.01 o                         
   4   4   0         91.14         80.72         5.35 o                         
   5   4   0       2182.01       2137.59        27.25 o                         
   6   4   0        348.32        349.27        16.74 o                         
   7   4   0          8.30          1.73        11.46 o                         
   8   4   0        146.06        134.35        16.84 o                         
   9   4   0       1573.08       1645.52        39.16 o                         
  10   4   0        475.71        450.44        28.47 o                         
  11   4   0         62.70         64.85        20.10 o                         
   1   5   0       5904.98       6235.01        55.78 o                         
   2   5   0       3260.23       2966.00        42.74 o                         
   3   5   0         10.07         21.80         7.33 o                         
   4   5   0        428.37        531.51        16.02 o                         
   5   5   0         68.39         77.29        10.33 o                         
   6   5   0       1192.59       1159.54        20.83 o                         
   7   5   0         14.08         20.80        11.41 o                         
   8   5   0        735.41        753.97        30.90 o                         
   9   5   0        833.52        837.34        27.67 o                         
  10   5   0         10.36         17.51        19.69 o                         
  11   5   0         26.08         40.64        21.84 o                         
   0   6   0       3307.76       3403.24        55.53 o                         
   1   6   0        293.50        412.27        11.26 o                         
   2   6   0          4.13         50.18         5.63 o                         
   3   6   0      16985.44      17818.59       185.01 o                         
   4   6   0      10880.71      10491.57       108.30 o                         
   5   6   0       1489.85       1384.00        32.48 o                         
   6   6   0         25.11         90.80        12.47 o                         
   7   6   0        125.66        163.99        15.85 o                         
   8   6   0        296.55        314.99        26.32 o                         
   9   6   0        128.96        178.36        25.61 o                         
  10   6   0        197.81        200.41        27.24 o                         
   1   7   0          6.40         34.62         6.67 o                         
   2   7   0        466.68        513.97        13.18 o                         
   3   7   0          7.16         41.60         9.42 o                         
   4   7   0        899.40        834.55        24.08 o                         
   5   7   0        151.51        172.15        14.59 o                         
   6   7   0        811.80        846.98        30.69 o                         
   7   7   0          1.85         45.79        13.41 o                         
   8   7   0         20.02         10.31        19.42 o                         
   9   7   0        131.33        150.22        25.40 o                         
  10   7   0        490.32        460.14        35.20 o                         
   0   8   0       8401.98       8267.30       107.57 o                         
   1   8   0       7951.31       7743.36        69.72 o                         
   2   8   0          3.18          1.15         6.46 o                         
   3   8   0         69.44         75.25        12.45 o                         
   4   8   0       1698.67       1701.70        40.17 o                         
   5   8   0       2460.05       2402.33        47.43 o                         
   6   8   0          2.16         23.20        12.66 o                         
   7   8   0       3392.32       3445.15       104.06 o                         
   8   8   0        333.41        344.87        33.54 o                         
   9   8   0        381.94        390.42        35.83 o                         
  10   8   0        342.82        389.45        35.60 o                         
   1   9   0        151.39        185.20        10.89 o                         
   2   9   0        663.92        723.18        21.43 o                         
   3   9   0        864.71       1037.51        23.54 o                         
   4   9   0         14.41         19.42         8.41 o                         
   5   9   0       3011.67       2953.30        52.73 o                         
   6   9   0        874.02        960.97        29.91 o                         
   7   9   0       2236.02       2080.06        53.78 o                         
   8   9   0          4.00        -20.37        20.37 o                         
   9   9   0       1720.50       1903.06        63.04 o                         
  10   9   0        402.04        352.42        40.51 o                         
   0  10   0        951.58        922.67        28.72 o                         
   1  10   0        264.80        284.33        13.45 o                         
   2  10   0       4885.92       4746.58        61.12 o                         
   3  10   0      10467.72      10368.13       113.77 o                         
   4  10   0         15.28         31.26        13.95 o                         
   5  10   0       2827.90       2763.22        52.23 o                         
   6  10   0        391.21        427.55        32.85 o                         
   7  10   0        323.52        305.83        30.09 o                         
   8  10   0         35.40         40.85        24.27 o                         
   9  10   0         72.10         51.45        27.83 o                         
   1  11   0       3290.21       3230.15        49.86 o                         
   2  11   0       4334.57       4185.98        60.13 o                         
   3  11   0         71.42         45.50        12.21 o                         
   4  11   0        451.56        472.61        28.52 o                         
   5  11   0        548.39        616.89        30.36 o                         
   6  11   0         51.59         60.83        20.48 o                         
   7  11   0          3.07         42.49        26.10 o                         
   8  11   0        824.59        780.51        50.56 o                         
   9  11   0         48.55         46.42        37.99 o                         
   0  12   0       1660.00       1653.14        47.75 o                         
   1  12   0       2717.11       2684.24        55.23 o                         
   2  12   0       1450.64       1554.63        34.19 o                         
   3  12   0         18.77         28.84        12.67 o                         
   4  12   0       5305.54       5182.38        85.90 o                         
   5  12   0       4138.26       4151.92        82.04 o                         
   6  12   0       1207.07       1290.68        54.05 o                         
   7  12   0         62.34         77.34        26.74 o                         
   8  12   0        760.25        772.61        58.46 o                         
   1  13   0       2334.00       2394.94        48.70 o                         
   2  13   0       3356.65       3241.16        54.56 o                         
   3  13   0         82.04        111.39        17.05 o                         
   4  13   0         16.22          2.16        16.89 o                         
   5  13   0        402.03        357.52        31.51 o                         
   6  13   0       1668.43       1738.41        64.23 o                         
   7  13   0         26.14         33.61        35.03 o                         
   0  14   0        305.81        360.75        44.81 o                         
   1  14   0       2234.93       2320.27        62.08 o                         
   2  14   0         14.03         14.11        17.15 o                         
   3  14   0        601.65        616.45        25.43 o                         
   4  14   0        709.46        708.85        43.59 o                         
   5  14   0        666.42        653.58        51.55 o                         
   6  14   0        174.82        158.89        38.08 o                         
   7  14   0         18.19         80.95        37.48 o                         
   1  15   0        123.74         77.00        27.84 o                         
   2  15   0        153.38        125.41        24.62 o                         
   3  15   0        590.18        594.90        27.19 o                         
   4  15   0        878.01        821.06        87.47 o                         
   5  15   0         10.65         39.33        33.44 o                         
   6  15   0        554.62        542.54        47.43 o                         
   0  16   0       7648.98       7698.87       230.44 o                         
   1  16   0        892.29        934.29        74.36 o                         
   2  16   0         19.87         41.90        24.84 o                         
   3  16   0        101.97        161.64        36.86 o                         
   4  16   0        446.42        475.06        51.54 o                         
   1  17   0        378.02        408.55        45.83 o                         
   2  17   0         11.01        -12.77        28.74 o                         
   3  17   0        287.21        243.63        42.99 o                         
 -11   0   1        778.99        789.87        53.53 o                         
  -9   0   1         49.30         85.31        37.41 o                         
  -7   0   1       5809.06       5648.78       169.51 o                         
  -5   0   1       1842.90       1759.12        40.33 o                         
  -3   0   1      30606.26      30391.88       430.33 o                         
   3   0   1       9207.87       9192.15       178.25 o                         
   5   0   1       2253.34       2384.75        45.35 o                         
   7   0   1       2241.27       2163.64        59.82 o                         
   9   0   1       1043.04       1005.85        79.41 o                         
  11   0   1       1776.28       2043.35       125.08 o                         
 -11   1   1        981.25        940.33        58.27 o                         
 -10   1   1          6.12         17.66        20.05 o                         
  -9   1   1       3825.87       3768.15        81.47 o                         
  -8   1   1         10.99          7.40        12.68 o                         
  -7   1   1       1137.88       1230.29        34.89 o                         
  -6   1   1       6842.81       6736.12        92.05 o                         
  -5   1   1      13364.00      13433.34       144.56 o                         
  -4   1   1      21439.44      21089.52       215.50 o                         
  -3   1   1        370.58        383.61         9.32 o                         
  -2   1   1       2077.83       2171.92        21.43 o                         
   2   1   1       1332.02       1520.85        23.19 o                         
   3   1   1       7570.30       7707.81        79.24 o                         
   4   1   1       9857.68       9595.54        94.59 o                         
   5   1   1       4445.05       4642.99        50.26 o                         
   6   1   1        626.98        685.70        14.38 o                         
   7   1   1        148.64        207.19        17.68 o                         
   8   1   1       1280.10       1376.02        37.66 o                         
   9   1   1        673.59        640.77        36.35 o                         
  10   1   1          2.96         -2.88        17.72 o                         
  11   1   1         75.01         71.48        21.59 o                         
 -11   2   1        101.14        104.68        36.96 o                         
 -10   2   1        423.99        426.44        33.88 o                         
  -9   2   1        201.52        224.60        21.89 o                         
  -8   2   1        698.42        724.62        29.01 o                         
  -7   2   1       4313.06       4148.39        67.65 o                         
  -6   2   1       1583.07       1559.76        30.02 o                         
  -5   2   1         49.87         64.54         8.40 o                         
  -4   2   1       6263.64       6081.40        60.04 o                         
  -3   2   1      10081.04      10302.04        94.35 o                         
  -2   2   1       2196.17       2227.27        23.68 o                         
  -1   2   1      16018.17      15569.24       132.05 o                         
   0   2   1        899.64       1018.94        19.05 o                         
   1   2   1       9200.34       8916.97        87.48 o                         
   2   2   1         10.17         12.07         3.71 o                         
   3   2   1       2879.01       2987.60        33.76 o                         
   4   2   1        878.45        969.14        16.15 o                         
   5   2   1       6506.90       6334.17        68.32 o                         
   6   2   1       2208.53       2129.54        41.10 o                         
   7   2   1       2877.78       2756.30        45.95 o                         
   8   2   1       3422.79       3369.61        62.11 o                         
   9   2   1          3.23         16.09        17.09 o                         
  10   2   1        816.91        815.63        38.84 o                         
  11   2   1         65.78         28.19        23.45 o                         
 -11   3   1         64.79         82.98        19.45 o                         
 -10   3   1        778.74        924.26        35.89 o                         
  -9   3   1         37.57         37.09        19.72 o                         
  -8   3   1       4946.52       4929.37        79.90 o                         
  -7   3   1          3.92         10.31        11.26 o                         
  -6   3   1         11.83         25.87         9.48 o                         
  -5   3   1      10810.40      10054.72       103.18 o                         
  -4   3   1        827.92        876.03        14.62 o                         
  -3   3   1        117.75        167.31         6.26 o                         
  -2   3   1      20502.79      20351.92       168.00 o                         
  -1   3   1        973.15       1148.19        14.67 o                         
   0   3   1       1307.37       1415.23        15.52 o                         
   1   3   1      22905.28      23171.65       196.66 o                         
   2   3   1       1614.62       1760.21        26.98 o                         
   3   3   1       3304.83       3016.21        33.05 o                         
   4   3   1         44.52         40.78         5.85 o                         
   5   3   1       3866.82       3698.23        44.00 o                         
   6   3   1       2245.75       2255.36        34.96 o                         
   7   3   1       1821.76       1772.45        37.95 o                         
   8   3   1        204.87        212.90        22.64 o                         
   9   3   1        674.22        813.51        31.96 o                         
  10   3   1        211.98        192.34        24.11 o                         
  11   3   1        256.41        237.62        27.42 o                         
 -11   4   1        132.96        111.94        21.07 o                         
 -10   4   1        232.08        211.63        21.81 o                         
  -9   4   1         41.01         78.87        14.64 o                         
  -8   4   1        240.15        272.55        21.14 o                         
  -7   4   1        471.27        412.54        36.03 o                         
  -6   4   1         82.74         98.36        12.06 o                         
  -5   4   1          0.29         34.38         5.69 o                         
  -4   4   1         22.82         70.41         7.01 o                         
  -3   4   1       2682.72       2767.84        32.65 o                         
  -2   4   1       6034.79       6011.16        56.97 o                         
  -1   4   1       1863.73       2021.57        20.85 o                         
   0   4   1       6003.32       5965.58        54.12 o                         
   1   4   1        479.98        520.71        11.56 o                         
   2   4   1      27851.48      28392.62       287.31 o                         
   3   4   1        822.82        768.72        16.23 o                         
   4   4   1        365.78        328.31         9.22 o                         
   5   4   1      15791.83      15517.23       229.51 o                         
   6   4   1         39.02         22.62         8.76 o                         
   7   4   1        101.55        101.23        11.93 o                         
   8   4   1        601.07        607.80        26.14 o                         
   9   4   1       1686.20       1746.16        43.42 o                         
  10   4   1        725.88        764.44        43.33 o                         
  11   4   1        147.11        122.38        31.44 o                         
 -11   5   1         45.33         63.35        23.14 o                         
 -10   5   1         53.24         35.16        16.72 o                         
  -9   5   1        801.85        834.42        32.51 o                         
  -8   5   1       1132.80       1119.17        30.39 o                         
  -7   5   1         42.99         69.21        12.74 o                         
  -6   5   1        547.03        527.77        17.12 o                         
  -5   5   1       3349.13       3253.76        48.04 o                         
  -4   5   1         14.42         42.22         7.43 o                         
  -3   5   1          2.87         45.10         6.61 o                         
  -2   5   1       1089.53       1219.88        17.44 o                         
  -1   5   1       9338.54       8841.46        75.93 o                         
   0   5   1       2431.54       2668.08        27.99 o                         
   1   5   1       1849.00       2104.65        23.64 o                         
   2   5   1       9011.13       8613.51        82.58 o                         
   3   5   1        467.16        471.73        15.32 o                         
   4   5   1       1448.70       1406.42        24.35 o                         
   5   5   1       1984.16       1907.69        34.89 o                         
   6   5   1       2707.83       2593.14        36.29 o                         
   7   5   1         14.96         -4.71         8.70 o                         
   8   5   1        135.89        176.83        18.30 o                         
   9   5   1        513.20        551.60        23.96 o                         
  10   5   1       1323.01       1322.13        41.74 o                         
  11   5   1         27.06         15.00        42.09 o                         
 -10   6   1         30.12         18.13        25.66 o                         
  -9   6   1         27.15         18.21        21.90 o                         
  -8   6   1         52.21         75.85        20.38 o                         
  -7   6   1       1271.86       1331.48        41.94 o                         
  -6   6   1        418.70        456.60        18.98 o                         
  -5   6   1       2666.88       2540.05        42.58 o                         
  -4   6   1        804.65        855.45        19.37 o                         
  -3   6   1        120.30        149.03        10.18 o                         
  -2   6   1       2392.82       2589.67        29.41 o                         
  -1   6   1        135.86        161.84         8.14 o                         
   0   6   1       1638.97       1877.39        23.13 o                         
   1   6   1        654.47        693.30        13.93 o                         
   2   6   1         62.72         71.20         6.63 o                         
   3   6   1      17460.03      16829.51       189.07 o                         
   4   6   1       3210.44       3130.35        42.02 o                         
   5   6   1       2662.62       2743.29        49.03 o                         
   6   6   1       2686.90       2695.73        67.84 o                         
   7   6   1        171.81        147.68        15.69 o                         
   8   6   1        980.79        932.09        46.72 o                         
   9   6   1         16.92         43.50        20.89 o                         
  10   6   1         91.09         85.89        25.36 o                         
 -10   7   1       1401.13       1428.89        54.01 o                         
  -9   7   1        584.85        602.33        37.15 o                         
  -8   7   1         98.13        109.69        22.59 o                         
  -7   7   1         54.93         44.75        14.87 o                         
  -6   7   1       3344.91       3219.12        52.34 o                         
  -5   7   1       4179.32       4136.28        64.65 o                         
  -4   7   1       2513.15       2568.24        42.68 o                         
  -3   7   1        307.63        286.26        13.64 o                         
  -2   7   1       4345.34       4153.42        45.13 o                         
  -1   7   1       3990.54       4261.10        43.17 o                         
   0   7   1       5327.34       5397.21        52.18 o                         
   1   7   1        810.73        767.03        15.22 o                         
   2   7   1       3456.68       3461.43        40.72 o                         
   3   7   1       4360.72       4329.46        55.42 o                         
   4   7   1          4.62         10.99        10.97 o                         
   5   7   1         80.68         73.70        12.69 o                         
   6   7   1       3593.10       3632.14        58.19 o                         
   7   7   1       5099.42       5048.92        81.28 o                         
   8   7   1       1661.10       1715.89        64.43 o                         
   9   7   1        907.99        859.13        58.97 o                         
  10   7   1        221.30        165.93        28.58 o                         
 -10   8   1       1249.51       1403.01        63.26 o                         
  -9   8   1         59.38        100.97        24.58 o                         
  -8   8   1        166.45        163.16        25.72 o                         
  -7   8   1        337.75        341.48        25.61 o                         
  -6   8   1        975.07        929.11        30.78 o                         
  -5   8   1       1264.89       1208.34        30.37 o                         
  -4   8   1       1074.78       1072.38        27.69 o                         
  -3   8   1        613.51        535.68        26.53 o                         
  -2   8   1          3.80         23.95         7.08 o                         
  -1   8   1        832.89        829.63        15.84 o                         
   0   8   1      18201.37      17632.32       148.73 o                         
   1   8   1       1785.22       1799.06        25.22 o                         
   2   8   1         29.48         25.19         7.42 o                         
   3   8   1       2599.68       2478.99        51.15 o                         
   4   8   1       2255.64       2332.85        45.87 o                         
   5   8   1         24.27         23.34        13.15 o                         
   6   8   1       3388.28       3440.57        58.42 o                         
   7   8   1         43.90         72.52        18.12 o                         
   8   8   1       1903.48       1905.90        57.95 o                         
   9   8   1        661.11        618.77        39.22 o                         
  10   8   1       1842.40       2034.61        65.72 o                         
 -10   9   1        254.68        207.82        36.08 o                         
  -9   9   1        674.65        685.41        40.98 o                         
  -8   9   1        682.32        621.75        38.14 o                         
  -7   9   1         16.43         24.57        17.36 o                         
  -6   9   1       7412.09       7380.72       106.60 o                         
  -5   9   1        187.46        195.02        16.70 o                         
  -4   9   1       5580.13       5454.12        81.77 o                         
  -3   9   1          6.12          5.37         5.88 o                         
  -2   9   1       1788.81       1758.83        25.84 o                         
  -1   9   1       2307.78       2433.44        39.18 o                         
   0   9   1        752.81        764.88        17.15 o                         
   1   9   1        427.53        468.99        15.52 o                         
   2   9   1       4414.13       4287.79        48.16 o                         
   3   9   1       2520.66       2508.98        36.70 o                         
   4   9   1        104.98        159.01        18.64 o                         
   5   9   1        685.90        726.94        27.85 o                         
   6   9   1       1302.82       1378.87        38.48 o                         
   7   9   1       2102.30       2095.79        49.67 o                         
   8   9   1          4.47         11.04        22.31 o                         
   9   9   1         37.35         66.26        26.88 o                         
  10   9   1        115.37        106.31        58.47 o                         
  -9  10   1         80.19        123.62        28.80 o                         
  -8  10   1         55.48         57.38        28.38 o                         
  -7  10   1          2.52         41.99        19.64 o                         
  -6  10   1       2463.18       2386.45        51.92 o                         
  -5  10   1        486.73        428.66        23.31 o                         
  -4  10   1       1830.29       1932.17        43.55 o                         
  -3  10   1         25.69         14.82         8.73 o                         
  -2  10   1       3605.72       3615.50        57.44 o                         
  -1  10   1        289.57        285.70        13.37 o                         
   0  10   1         34.94         56.91        10.84 o                         
   1  10   1       3868.43       3717.10        44.50 o                         
   2  10   1         19.05         46.06        10.93 o                         
   3  10   1       5523.46       5388.18        66.58 o                         
   4  10   1       5344.06       5308.91        83.36 o                         
   5  10   1       2244.66       2175.76        58.77 o                         
   6  10   1       6316.60       6469.09        95.32 o                         
   7  10   1         24.96          6.37        16.96 o                         
   8  10   1         23.52         12.31        27.85 o                         
   9  10   1        288.02        347.58        42.57 o                         
  -9  11   1       2623.64       2776.65       116.38 o                         
  -8  11   1         69.70         98.60        28.44 o                         
  -7  11   1       2345.08       2328.40        67.59 o                         
  -6  11   1        770.58        771.55        34.19 o                         
  -5  11   1        948.76        863.91        36.60 o                         
  -4  11   1          2.36          8.99        15.17 o                         
  -3  11   1       2586.70       2633.93        44.71 o                         
  -2  11   1       1212.82       1263.47        32.56 o                         
  -1  11   1       7845.82       7945.73        87.31 o                         
   0  11   1       1864.10       1773.99        37.05 o                         
   1  11   1        857.54        844.65        25.99 o                         
   2  11   1       2560.82       2465.33        41.29 o                         
   3  11   1         71.77         44.35        12.19 o                         
   4  11   1        462.06        375.43        25.39 o                         
   5  11   1        476.75        572.18        32.47 o                         
   6  11   1        548.43        546.76        29.49 o                         
   7  11   1        914.25        852.74        53.89 o                         
   8  11   1        174.43        184.53        30.87 o                         
   9  11   1         63.70         75.03        39.87 o                         
  -8  12   1       1879.10       2078.66        83.45 o                         
  -7  12   1          2.28         34.10        23.26 o                         
  -6  12   1         39.62         16.86        21.06 o                         
  -5  12   1        147.98        124.15        24.55 o                         
  -4  12   1        727.43        739.52        34.88 o                         
  -3  12   1       1266.02       1166.55        31.83 o                         
  -2  12   1       2349.20       2405.93        43.72 o                         
  -1  12   1         24.37         20.67        13.42 o                         
   0  12   1        286.91        255.56        18.46 o                         
   1  12   1       1755.44       1788.03        40.67 o                         
   2  12   1       5021.58       5064.08        71.61 o                         
   3  12   1        265.46        255.55        21.20 o                         
   4  12   1        373.91        387.73        42.48 o                         
   5  12   1          4.77          2.31        15.37 o                         
   6  12   1        445.73        427.09        31.41 o                         
   7  12   1        763.13        798.33        46.48 o                         
   8  12   1         27.86         50.93        34.69 o                         
  -7  13   1        658.78        638.67        48.83 o                         
  -6  13   1        150.64        186.34        30.56 o                         
  -5  13   1       4839.42       4937.22       106.26 o                         
  -4  13   1       1984.68       1868.75        55.58 o                         
  -3  13   1       2446.15       2377.41        42.70 o                         
  -2  13   1        717.37        671.42        31.82 o                         
  -1  13   1         65.36         48.74        16.75 o                         
   0  13   1        115.34         88.98        23.45 o                         
   1  13   1        137.84        143.03        18.53 o                         
   2  13   1        116.12        105.76        17.99 o                         
   3  13   1       2756.23       2732.63        53.53 o                         
   4  13   1         71.92         36.86        19.32 o                         
   5  13   1        888.89        922.98        41.32 o                         
   6  13   1       1371.95       1370.67        62.00 o                         
   7  13   1         25.15         41.07        34.62 o                         
  -7  14   1         86.69         39.39        33.74 o                         
  -6  14   1        558.07        587.36        92.15 o                         
  -5  14   1        204.98        184.61        31.14 o                         
  -4  14   1       1007.09        941.04        59.30 o                         
  -3  14   1        954.06        950.61        39.23 o                         
  -2  14   1        510.62        508.73        28.39 o                         
  -1  14   1         24.35         20.56        24.63 o                         
   0  14   1        359.72        367.14        31.71 o                         
   1  14   1        236.02        187.27        25.36 o                         
   2  14   1       1397.03       1333.64        38.08 o                         
   3  14   1         22.91         16.17        14.18 o                         
   4  14   1         72.97         63.24        22.45 o                         
   5  14   1        755.44        820.80        55.96 o                         
   6  14   1        329.02        312.03        40.74 o                         
   7  14   1          1.84        -30.67        35.51 o                         
  -6  15   1        922.26        906.60        59.90 o                         
  -5  15   1         27.17         88.78        48.39 o                         
  -4  15   1       1012.15        965.94        80.45 o                         
  -3  15   1         17.88         22.00        24.41 o                         
  -2  15   1         25.53         39.60        20.19 o                         
  -1  15   1        425.54        394.44        45.52 o                         
   0  15   1        807.95        845.30        43.86 o                         
   1  15   1        750.55        764.60        43.27 o                         
   2  15   1        319.10        384.14        29.08 o                         
   3  15   1        401.69        399.49        25.33 o                         
   4  15   1        329.10        491.42        85.62 o                         
   5  15   1         32.93         47.47        36.27 o                         
   6  15   1        110.20        127.14        37.65 o                         
  -4  16   1         21.94         -2.06        37.64 o                         
  -3  16   1       2261.30       2403.40        68.52 o                         
  -2  16   1         49.06          6.95        24.83 o                         
  -1  16   1          1.31         11.74        24.75 o                         
   0  16   1        927.04       1012.40        48.51 o                         
   1  16   1       1418.04       1571.53        56.24 o                         
   2  16   1        250.26        208.43        35.10 o                         
   3  16   1          2.51        -14.79        28.24 o                         
   4  16   1         52.32          6.15        33.13 o                         
  -3  17   1        699.13        744.08        55.89 o                         
  -2  17   1        321.34        234.39        35.65 o                         
  -1  17   1        336.55        390.48        36.96 o                         
   0  17   1        513.92        422.10        38.43 o                         
   1  17   1       1383.20       1517.10        58.43 o                         
   2  17   1        186.41        165.68        30.15 o                         
   3  17   1        206.11        204.59        44.25 o                         
 -10   0   2       8685.42       8590.10       196.78 o                         
  -8   0   2       1516.40       1558.37        57.55 o                         
  -6   0   2        319.79        393.96        21.23 o                         
  -4   0   2      20011.60      21114.95       305.48 o                         
   2   0   2         21.24        100.37         9.21 o                         
   4   0   2        378.56        387.80        16.47 o                         
   6   0   2       1337.34       1340.35        45.35 o                         
   8   0   2       2195.54       2145.72        86.22 o                         
  10   0   2       1708.69       1826.66        76.44 o                         
 -11   1   2        311.74        289.81        25.75 o                         
 -10   1   2        409.78        408.69        30.36 o                         
  -9   1   2        221.07        263.72        22.21 o                         
  -8   1   2       1706.20       1717.62        39.50 o                         
  -7   1   2       1718.64       1805.40        38.77 o                         
  -6   1   2       8267.96       8061.72        93.58 o                         
  -5   1   2       1754.70       1807.17        29.76 o                         
  -4   1   2        149.96        225.80        11.95 o                         
  -3   1   2      26063.39      26098.78       250.06 o                         
  -2   1   2       7475.38       8045.70        79.64 o                         
  -1   1   2        485.10        465.59        12.64 o                         
   1   1   2       2091.69       1953.61        28.36 o                         
   2   1   2      14623.79      14530.48       190.65 o                         
   3   1   2        388.79        409.23        10.41 o                         
   4   1   2       1847.15       1736.60        27.04 o                         
   5   1   2       4344.59       4266.06        49.42 o                         
   6   1   2      12214.79      12056.32       133.92 o                         
   7   1   2         58.62         72.77         9.21 o                         
   8   1   2       1041.11       1139.67        47.35 o                         
   9   1   2          3.15         -2.54        16.51 o                         
  10   1   2          5.24         -3.53        18.81 o                         
  11   1   2        667.08        682.50        38.47 o                         
 -11   2   2        458.16        418.82        25.80 o                         
 -10   2   2        463.02        474.81        28.97 o                         
  -9   2   2         16.19         23.82        15.51 o                         
  -8   2   2        798.74        800.83        27.99 o                         
  -7   2   2       3271.81       3312.89        56.87 o                         
  -6   2   2       8163.60       8259.37       122.36 o                         
  -5   2   2       1628.04       1494.53        29.63 o                         
  -4   2   2       1060.93        826.99        17.32 o                         
  -3   2   2      18921.28      19934.05       170.11 o                         
  -2   2   2      13214.46      13350.65       114.64 o                         
  -1   2   2       4086.84       4249.53        40.19 o                         
   0   2   2       4143.32       4267.61        38.86 o                         
   1   2   2        462.30        413.30         8.27 o                         
   2   2   2      10406.38      10753.40       111.96 o                         
   3   2   2          8.93         17.66         5.38 o                         
   4   2   2       2431.33       2388.80        34.45 o                         
   5   2   2       2947.59       2925.27        38.93 o                         
   6   2   2       3975.86       3778.10        50.87 o                         
   7   2   2        495.13        483.03        19.41 o                         
   8   2   2        431.79        436.26        24.21 o                         
   9   2   2       1194.93       1190.20        42.49 o                         
  10   2   2         18.27         21.67        20.78 o                         
  11   2   2        126.44        126.78        24.64 o                         
 -11   3   2        207.07        231.99        22.86 o                         
 -10   3   2        211.87        207.08        20.33 o                         
  -9   3   2       1261.36       1221.38        33.18 o                         
  -8   3   2       2648.95       2741.51        52.67 o                         
  -7   3   2        532.55        518.87        22.45 o                         
  -6   3   2        316.99        303.68        18.68 o                         
  -5   3   2       3461.32       3559.87        43.39 o                         
  -4   3   2         21.77         37.02         5.16 o                         
  -3   3   2       4802.71       4867.84        46.53 o                         
  -2   3   2       4838.05       4707.62        41.42 o                         
  -1   3   2      25088.66      24647.87       216.40 o                         
   0   3   2       1656.56       1741.35        18.79 o                         
   1   3   2       9740.10       9941.98        91.03 o                         
   2   3   2        325.61        296.05         8.77 o                         
   3   3   2        117.33        151.67         7.38 o                         
   4   3   2       2513.29       2561.06        32.62 o                         
   5   3   2         17.88         41.27         7.11 o                         
   6   3   2         75.50         80.54         9.56 o                         
   7   3   2       1233.91       1286.48        61.57 o                         
   8   3   2       1122.52       1185.42        37.54 o                         
   9   3   2       2155.68       2181.72        53.78 o                         
  10   3   2        612.50        587.69        34.60 o                         
  11   3   2          0.97         22.64        33.08 o                         
 -11   4   2       1292.44       1312.18        43.90 o                         
 -10   4   2         81.39         59.25        19.28 o                         
  -9   4   2        909.50        852.95        28.59 o                         
  -8   4   2         77.77        110.05        14.54 o                         
  -7   4   2         42.99         45.19        15.98 o                         
  -6   4   2        871.24        920.13        21.74 o                         
  -5   4   2       1882.06       1884.13        25.19 o                         
  -4   4   2        215.20        158.86         7.58 o                         
  -3   4   2       1256.24       1192.61        18.74 o                         
  -2   4   2       9113.40       9237.24        80.28 o                         
  -1   4   2      10805.11      11069.48        94.66 o                         
   0   4   2       9641.91       9860.85        85.13 o                         
   1   4   2      17630.32      18384.13       164.78 o                         
   2   4   2      41687.68      41655.32       396.45 o                         
   3   4   2       2590.33       2638.36        32.76 o                         
   4   4   2       4018.13       3726.61        41.49 o                         
   5   4   2       1554.36       1613.57        29.39 o                         
   6   4   2       2976.04       3105.50        57.99 o                         
   7   4   2        318.37        316.97        15.50 o                         
   8   4   2       3269.70       3273.25        60.38 o                         
   9   4   2       1275.86       1401.12        39.90 o                         
  10   4   2        811.72        815.89        39.20 o                         
  11   4   2        100.33         66.49        22.21 o                         
 -11   5   2         20.41          6.25        20.46 o                         
 -10   5   2        115.46         86.15        18.72 o                         
  -9   5   2         28.91         32.48        12.79 o                         
  -8   5   2        692.41        734.63        24.05 o                         
  -7   5   2        562.02        568.32        27.10 o                         
  -6   5   2         26.05         46.99         7.88 o                         
  -5   5   2        365.97        422.33        13.33 o                         
  -4   5   2       3606.97       3468.08        42.26 o                         
  -3   5   2        638.57        614.61        14.35 o                         
  -2   5   2       1337.60       1058.18        16.78 o                         
  -1   5   2       9836.49       9782.91        86.18 o                         
   0   5   2       2095.82       2166.12        25.98 o                         
   1   5   2         67.38        108.43         6.86 o                         
   2   5   2        632.18        757.86        13.51 o                         
   3   5   2       5215.69       4960.16        59.14 o                         
   4   5   2        664.32        626.40        16.70 o                         
   5   5   2       7563.30       7206.37        97.21 o                         
   6   5   2        457.46        507.40        15.30 o                         
   7   5   2        100.16        111.66        17.24 o                         
   8   5   2       1141.39       1146.67        33.55 o                         
   9   5   2        164.62        173.63        17.00 o                         
  10   5   2          3.10         33.72        17.50 o                         
  11   5   2        357.82        343.47        33.40 o                         
 -10   6   2        229.90        200.50        27.00 o                         
  -9   6   2        422.79        397.25        41.21 o                         
  -8   6   2       1370.48       1305.12        43.72 o                         
  -7   6   2       1025.19       1039.09        31.16 o                         
  -6   6   2       1193.54       1265.02        33.24 o                         
  -5   6   2       2658.49       2642.55        45.65 o                         
  -4   6   2       1207.38       1324.07        24.22 o                         
  -3   6   2        576.31        527.21        15.19 o                         
  -2   6   2       1338.49       1436.88        32.98 o                         
  -1   6   2        368.86        481.80        13.60 o                         
   0   6   2       3971.88       3581.47        38.12 o                         
   1   6   2      27954.15      28495.87       237.34 o                         
   2   6   2       2820.61       3004.11        34.49 o                         
   3   6   2      18289.07      17942.07       201.13 o                         
   4   6   2        665.32        630.90        19.65 o                         
   5   6   2         49.50         65.40        12.32 o                         
   6   6   2       5999.98       5987.68        87.12 o                         
   7   6   2         25.29         22.30        13.32 o                         
   8   6   2        443.88        399.51        25.99 o                         
   9   6   2        319.06        329.53        30.79 o                         
  10   6   2          3.50        -21.03        21.03 o                         
 -10   7   2        626.48        634.75        39.13 o                         
  -9   7   2         32.57         65.68        21.55 o                         
  -8   7   2        130.42         84.25        21.19 o                         
  -7   7   2          8.62         25.92        15.32 o                         
  -6   7   2       1458.85       1432.24        38.50 o                         
  -5   7   2       1659.21       1606.44        35.00 o                         
  -4   7   2       2077.51       1943.48        37.81 o                         
  -3   7   2        667.98        781.75        14.36 o                         
  -2   7   2        828.46        811.48        18.88 o                         
  -1   7   2        507.38        485.71        12.75 o                         
   0   7   2       4799.78       4641.13        47.74 o                         
   1   7   2      23905.69      23420.39       198.25 o                         
   2   7   2       2998.86       2849.88        34.40 o                         
   3   7   2        721.34        765.21        20.75 o                         
   4   7   2      13524.90      13070.66       163.73 o                         
   5   7   2        131.95        158.35        16.09 o                         
   6   7   2        825.27        887.51        29.84 o                         
   7   7   2        678.99        739.37        33.83 o                         
   8   7   2        999.28        975.22        37.81 o                         
   9   7   2       1681.03       1689.73        72.20 o                         
  10   7   2        321.27        266.24        35.75 o                         
 -10   8   2         64.57         37.00        30.52 o                         
  -9   8   2       1487.98       1571.12        53.69 o                         
  -8   8   2        115.14        149.46        23.15 o                         
  -7   8   2         64.13         69.86        19.67 o                         
  -6   8   2        332.96        348.11        21.68 o                         
  -5   8   2       1233.56       1161.59        37.07 o                         
  -4   8   2        316.99        331.28        18.60 o                         
  -3   8   2      12485.56      12130.70       132.62 o                         
  -2   8   2        303.28        350.51        12.12 o                         
  -1   8   2        749.93        827.52        17.14 o                         
   0   8   2         84.78         72.64         8.69 o                         
   1   8   2       3234.52       3325.91        38.58 o                         
   2   8   2       1121.22       1080.07        20.61 o                         
   3   8   2         35.68         35.24        10.85 o                         
   4   8   2        162.36        200.19        23.28 o                         
   5   8   2         65.80         60.00        13.36 o                         
   6   8   2         15.35         25.36        14.58 o                         
   7   8   2       2471.95       2508.90        62.54 o                         
   8   8   2         84.23        211.21        26.79 o                         
   9   8   2        193.76        223.61        29.68 o                         
  10   8   2         52.59         63.29        27.36 o                         
 -10   9   2        240.70        158.60        30.43 o                         
  -9   9   2         19.36        -13.10        25.71 o                         
  -8   9   2          9.88         14.60        20.66 o                         
  -7   9   2        120.19        144.65        19.38 o                         
  -6   9   2       1382.08       1301.46        36.72 o                         
  -5   9   2       4163.19       3992.64        66.17 o                         
  -4   9   2       1182.71       1195.86        39.13 o                         
  -3   9   2       5379.35       5281.13        66.33 o                         
  -2   9   2       2233.01       2352.88        32.51 o                         
  -1   9   2       1301.78       1308.41        22.91 o                         
   0   9   2       6896.71       6977.51        69.63 o                         
   1   9   2      12398.92      12093.86       111.20 o                         
   2   9   2         60.27         53.45         9.17 o                         
   3   9   2        295.82        278.17        14.43 o                         
   4   9   2       6753.71       6437.95        94.57 o                         
   5   9   2       3254.99       3405.57        55.61 o                         
   6   9   2        387.64        364.66        26.43 o                         
   7   9   2       1090.08       1129.53        38.18 o                         
   8   9   2       1629.38       1605.09        57.72 o                         
   9   9   2        668.81        759.46        64.99 o                         
  -9  10   2        150.61        199.45        29.64 o                         
  -8  10   2        272.90        319.53        45.37 o                         
  -7  10   2       4321.80       4405.70        77.76 o                         
  -6  10   2        152.12        149.67        22.91 o                         
  -5  10   2       1846.69       1814.66        42.51 o                         
  -4  10   2        228.59        248.66        22.14 o                         
  -3  10   2         80.59         35.99        10.89 o                         
  -2  10   2        739.37        730.63        22.03 o                         
  -1  10   2        986.44       1008.54        22.27 o                         
   0  10   2        632.37        618.38        20.17 o                         
   1  10   2       6793.54       6545.31        67.92 o                         
   2  10   2         23.08         61.84        11.44 o                         
   3  10   2       2715.95       2682.76        40.57 o                         
   4  10   2       3013.59       2888.22        61.30 o                         
   5  10   2       1050.60       1206.50        41.21 o                         
   6  10   2         80.68        109.57        19.51 o                         
   7  10   2       1820.80       1787.07        48.49 o                         
   8  10   2        379.37        408.99        36.10 o                         
   9  10   2         12.58        -10.25        29.29 o                         
  -9  11   2        130.82        137.16        38.31 o                         
  -8  11   2       3810.13       4017.56       113.98 o                         
  -7  11   2        143.87        139.63        23.99 o                         
  -6  11   2         44.22         60.70        20.03 o                         
  -5  11   2          5.00         20.26        17.74 o                         
  -4  11   2        136.27        123.80        18.59 o                         
  -3  11   2        141.92        178.03        14.88 o                         
  -2  11   2       1646.41       1723.15        36.42 o                         
  -1  11   2       1173.85       1094.41        37.70 o                         
   0  11   2       4647.36       4348.92        68.40 o                         
   1  11   2        717.09        730.76        22.24 o                         
   2  11   2       4348.16       4394.97        60.62 o                         
   3  11   2       3370.86       3448.89        54.07 o                         
   4  11   2        945.98       1033.26        39.76 o                         
   5  11   2       1875.15       1894.10        65.76 o                         
   6  11   2        432.37        450.31        30.30 o                         
   7  11   2          3.42         58.16        21.47 o                         
   8  11   2        570.71        612.13        46.56 o                         
   9  11   2        361.63        369.74        51.64 o                         
  -8  12   2       1082.21       1031.99        65.25 o                         
  -7  12   2         15.58         28.96        24.42 o                         
  -6  12   2       2355.15       2272.68        55.43 o                         
  -5  12   2        929.00        917.33        37.64 o                         
  -4  12   2          2.01        -12.35        18.02 o                         
  -3  12   2        821.95        822.59        25.63 o                         
  -2  12   2       2312.79       2260.87        43.02 o                         
  -1  12   2       5180.03       5244.14        73.46 o                         
   0  12   2        826.94        825.65        27.20 o                         
   1  12   2        140.72        152.63        17.22 o                         
   2  12   2        419.56        490.76        22.81 o                         
   3  12   2       2139.39       2132.50        44.81 o                         
   4  12   2         87.14         29.87        17.92 o                         
   5  12   2        938.44        888.39        51.96 o                         
   6  12   2        873.21        864.86        37.98 o                         
   7  12   2        304.91        329.02        35.76 o                         
   8  12   2        158.74        147.08        47.97 o                         
  -7  13   2        149.03        170.98        34.41 o                         
  -6  13   2          0.63         15.64        23.17 o                         
  -5  13   2        425.27        403.48        28.79 o                         
  -4  13   2       4351.60       4257.80        82.20 o                         
  -3  13   2          7.29          1.15        12.41 o                         
  -2  13   2       1874.08       1920.22        46.80 o                         
  -1  13   2         19.37          1.73        14.41 o                         
   0  13   2         95.07        163.72        24.90 o                         
   1  13   2         32.87         43.79        16.68 o                         
   2  13   2        204.04        209.81        18.83 o                         
   3  13   2        122.77        170.27        18.90 o                         
   4  13   2        860.73        899.20        39.12 o                         
   5  13   2         65.19         75.58        22.60 o                         
   6  13   2        835.83        850.49        52.69 o                         
   7  13   2         10.86        -33.18        33.18 o                         
  -7  14   2        325.70        279.92        46.61 o                         
  -6  14   2        328.32        363.12        41.93 o                         
  -5  14   2        357.02        317.73        34.85 o                         
  -4  14   2       1613.63       1627.10        50.63 o                         
  -3  14   2        168.79        141.24        16.23 o                         
  -2  14   2         34.36          9.26        19.38 o                         
  -1  14   2        191.82        184.45        25.04 o                         
   0  14   2         17.64          3.48        20.37 o                         
   1  14   2         12.49        -17.01        19.20 o                         
   2  14   2       1730.35       1674.98        42.04 o                         
   3  14   2       1178.56       1173.41        39.00 o                         
   4  14   2         84.63         79.73        23.13 o                         
   5  14   2        290.31        360.36        38.66 o                         
   6  14   2         57.22         63.96        36.77 o                         
   7  14   2         20.12          5.62        40.44 o                         
  -6  15   2        311.16        313.13        65.19 o                         
  -5  15   2         29.76        -18.03        30.58 o                         
  -4  15   2        454.54        516.81        46.59 o                         
  -3  15   2       2764.95       2803.96        56.12 o                         
  -2  15   2        365.27        380.37        29.34 o                         
  -1  15   2          3.30         23.10        24.58 o                         
   0  15   2       1421.14       1490.37        53.13 o                         
   1  15   2         91.59        106.36        25.07 o                         
   2  15   2        112.14         65.49        21.78 o                         
   3  15   2         17.79         11.10        20.18 o                         
   4  15   2        546.76        535.24        40.48 o                         
   5  15   2       1014.39       1182.53        62.29 o                         
   6  15   2        723.75        736.11        60.68 o                         
  -4  16   2        210.03        177.12        55.88 o                         
  -3  16   2       1532.93       1631.58        52.31 o                         
  -2  16   2       1251.64       1298.50        79.57 o                         
  -1  16   2        177.28        171.70        29.40 o                         
   0  16   2        255.63        279.41        32.27 o                         
   1  16   2        400.90        395.82        35.55 o                         
   2  16   2        127.77        113.93        27.12 o                         
   3  16   2        352.97        355.36        45.45 o                         
   4  16   2         47.50         -1.59        49.91 o                         
  -3  17   2        116.08         49.04        34.79 o                         
  -2  17   2         17.47        -24.43        27.24 o                         
  -1  17   2         57.32         18.51        26.85 o                         
   0  17   2        489.24        441.47        48.34 o                         
   1  17   2        682.15        726.67        44.79 o                         
   2  17   2        271.79        242.21        33.59 o                         
 -11   0   3       1511.75       1464.76       104.97 o                         
  -9   0   3       8145.53       8625.04       250.00 o                         
  -7   0   3       3738.99       3593.41       127.06 o                         
  -5   0   3       4195.13       4287.46        74.99 o                         
  -3   0   3      10581.55      11217.53       186.83 o                         
  -1   0   3      30674.54      30617.20       760.75 o                         
   3   0   3       4108.47       4352.72        66.37 o                         
   5   0   3        477.07        525.03        21.38 o                         
   7   0   3       6108.81       5610.92       103.26 o                         
   9   0   3        143.52        148.41        42.69 o                         
  11   0   3        693.59        824.95       131.22 o                         
 -11   1   3         74.57         61.60        22.05 o                         
 -10   1   3        651.11        731.21        32.17 o                         
  -9   1   3       3651.05       3607.47        81.81 o                         
  -8   1   3         59.70        100.50        17.73 o                         
  -7   1   3         58.36         58.79        11.36 o                         
  -6   1   3      10567.05      10785.14       120.06 o                         
  -5   1   3         83.89        104.65         9.55 o                         
  -4   1   3       1116.78       1149.88        19.45 o                         
  -3   1   3       8027.27       8732.56        88.01 o                         
  -2   1   3      16984.15      16930.49       162.33 o                         
  -1   1   3        786.32        811.37         9.98 o                         
   0   1   3       6766.97       6880.55       134.16 o                         
   1   1   3       2710.05       2986.36        32.73 o                         
   2   1   3         30.09        101.96         9.05 o                         
   3   1   3       1022.39        988.69        16.70 o                         
   4   1   3       5935.78       5879.42        62.61 o                         
   5   1   3       1017.48        951.94        21.49 o                         
   6   1   3       1320.27       1245.25        25.33 o                         
   7   1   3       2865.38       2821.42        45.90 o                         
   8   1   3       1782.47       1720.47        43.29 o                         
   9   1   3        228.89        246.06        24.35 o                         
  10   1   3          6.88          0.63        29.55 o                         
  11   1   3        150.86        193.52        37.70 o                         
 -11   2   3         39.09         21.97        16.25 o                         
 -10   2   3        115.45         95.20        17.05 o                         
  -9   2   3        102.03        127.58        35.22 o                         
  -8   2   3         39.26         23.06        12.08 o                         
  -7   2   3         15.38         29.06        10.76 o                         
  -6   2   3        275.00        261.88        13.53 o                         
  -5   2   3      16814.84      16754.35       176.56 o                         
  -4   2   3       3730.63       3963.89        45.77 o                         
  -3   2   3       3663.69       3556.53        37.01 o                         
  -2   2   3       7640.11       7829.77        66.73 o                         
  -1   2   3       3232.53       3564.76        36.50 o                         
   0   2   3       3390.12       3754.37        38.08 o                         
   1   2   3          9.10         49.52         4.54 o                         
   2   2   3       2364.89       2768.35        34.72 o                         
   3   2   3      27920.72      28211.73       260.51 o                         
   4   2   3        380.87        373.51        12.27 o                         
   5   2   3        729.97        764.02        17.54 o                         
   6   2   3         15.74         89.82        10.14 o                         
   7   2   3          6.36          5.76        10.45 o                         
   8   2   3        536.49        574.24        28.16 o                         
   9   2   3        680.41        687.98        48.54 o                         
  10   2   3        320.76        275.95        32.71 o                         
  11   2   3       1035.53        991.16        47.54 o                         
 -11   3   3        182.77        174.96        21.37 o                         
 -10   3   3        705.22        696.11        29.98 o                         
  -9   3   3        218.57        260.77        20.44 o                         
  -8   3   3        165.92        177.82        16.80 o                         
  -7   3   3       1165.85       1089.37        26.11 o                         
  -6   3   3         15.00         43.42         9.84 o                         
  -5   3   3       7313.88       7016.13        77.10 o                         
  -4   3   3       2145.86       2072.45        24.14 o                         
  -3   3   3        654.44        953.66        13.77 o                         
  -2   3   3        150.70        175.91         5.81 o                         
  -1   3   3         12.29         48.85         4.89 o                         
   0   3   3        274.05        275.35         8.20 o                         
   1   3   3       1991.13       2024.30        23.48 o                         
   2   3   3       7715.62       7640.92        84.17 o                         
   3   3   3       1018.23       1452.57        22.28 o                         
   4   3   3        981.40        977.18        19.58 o                         
   5   3   3         64.24         67.66         8.24 o                         
   6   3   3        639.73        661.15        24.95 o                         
   7   3   3        939.01        996.91        28.17 o                         
   8   3   3       2141.10       2130.81        52.74 o                         
   9   3   3         63.37         75.03        17.46 o                         
  10   3   3       1399.30       1522.14        51.23 o                         
  11   3   3         17.50        -20.37        20.37 o                         
 -11   4   3        160.03        184.43        24.33 o                         
 -10   4   3         31.03         16.65        14.88 o                         
  -9   4   3          9.33          4.07        12.98 o                         
  -8   4   3       2421.48       2592.49        47.06 o                         
  -7   4   3       1910.86       1965.11        35.86 o                         
  -6   4   3        297.53        303.06        14.73 o                         
  -5   4   3       3577.17       3583.25        40.16 o                         
  -4   4   3       1666.25       1761.64        23.27 o                         
  -3   4   3       1106.63       1357.92        18.16 o                         
  -2   4   3        150.75        179.88         6.70 o                         
  -1   4   3      40128.94      39408.21       392.72 o                         
   0   4   3      15151.22      15297.48       138.34 o                         
   1   4   3       3561.70       3816.32        38.97 o                         
   2   4   3        781.23        810.44        15.22 o                         
   3   4   3       2364.51       2520.00        33.06 o                         
   4   4   3       4696.05       4664.89        59.57 o                         
   5   4   3       1101.90       1152.49        26.20 o                         
   6   4   3       5002.99       4989.97        66.95 o                         
   7   4   3       3257.39       3156.11        48.86 o                         
   8   4   3         71.49         67.34        13.25 o                         
   9   4   3       2032.11       2090.80        49.11 o                         
  10   4   3        185.12        239.98        26.67 o                         
  11   4   3        155.41        140.04        25.62 o                         
 -11   5   3         83.82         97.91        22.64 o                         
 -10   5   3         99.38         76.13        22.45 o                         
  -9   5   3       2020.78       2050.86        42.06 o                         
  -8   5   3       1903.10       1964.20        39.38 o                         
  -7   5   3        991.17        967.23        27.18 o                         
  -6   5   3       3148.51       2945.50        43.39 o                         
  -5   5   3       1311.54       1215.13        29.04 o                         
  -4   5   3       2095.56       2116.44        26.71 o                         
  -3   5   3       2006.83       2244.67        26.38 o                         
  -2   5   3        392.15        535.64        11.16 o                         
  -1   5   3       8671.48       8598.48        76.53 o                         
   0   5   3      10101.11      10106.98        86.08 o                         
   1   5   3         19.49         19.89         5.99 o                         
   2   5   3       7600.54       7397.49        71.48 o                         
   3   5   3        449.07        570.42        12.07 o                         
   4   5   3        430.72        373.62        15.49 o                         
   5   5   3       2057.35       1952.62        31.95 o                         
   6   5   3        561.51        605.38        33.00 o                         
   7   5   3        154.88        167.20        15.12 o                         
   8   5   3          3.95          6.47        14.36 o                         
   9   5   3       2187.17       2133.63        63.93 o                         
  10   5   3        119.59        120.59        20.54 o                         
  11   5   3         18.82         58.39        29.32 o                         
 -10   6   3        271.11        301.74        28.56 o                         
  -9   6   3         39.51         55.98        22.08 o                         
  -8   6   3         86.85         85.14        19.28 o                         
  -7   6   3       3472.20       3471.11        61.23 o                         
  -6   6   3       1658.14       1588.46        50.87 o                         
  -5   6   3       3801.47       3728.55        57.31 o                         
  -4   6   3      11037.85      10964.42       122.27 o                         
  -3   6   3          6.72         83.94         6.21 o                         
  -2   6   3       6383.10       6607.94        72.86 o                         
  -1   6   3       1528.02       1808.84        23.20 o                         
   0   6   3        815.38        818.65        16.05 o                         
   1   6   3         80.67         62.96         7.48 o                         
   2   6   3       8826.73       8655.39        82.16 o                         
   3   6   3      16019.19      16245.25       174.68 o                         
   4   6   3       9737.04       9420.27       109.80 o                         
   5   6   3        816.41        759.03        26.88 o                         
   6   6   3         40.46        100.06        14.78 o                         
   7   6   3        563.44        583.53        26.09 o                         
   8   6   3        292.72        307.57        27.59 o                         
   9   6   3        502.86        557.74        38.26 o                         
  10   6   3        251.11        268.87        30.94 o                         
 -10   7   3        688.90        643.60        38.01 o                         
  -9   7   3         32.64         29.69        22.00 o                         
  -8   7   3         32.08          2.87        19.85 o                         
  -7   7   3        690.15        745.44        31.88 o                         
  -6   7   3        771.49        858.71        27.33 o                         
  -5   7   3        376.63        449.32        20.40 o                         
  -4   7   3       3142.11       3034.22        59.33 o                         
  -3   7   3      12646.75      11947.14       110.21 o                         
  -2   7   3       8392.80       8552.73        85.40 o                         
  -1   7   3         64.38         47.64         7.30 o                         
   0   7   3       3978.65       3947.79        42.26 o                         
   1   7   3        913.79        923.23        18.08 o                         
   2   7   3        492.18        527.11        19.60 o                         
   3   7   3          5.82         24.25         7.58 o                         
   4   7   3       1889.70       1888.50        45.38 o                         
   5   7   3       8055.15       7722.46       143.54 o                         
   6   7   3         25.79         12.55        13.57 o                         
   7   7   3          8.24         28.06        15.01 o                         
   8   7   3         20.12         21.82        21.56 o                         
   9   7   3        129.22        182.06        30.75 o                         
  10   7   3         80.61         47.48        25.54 o                         
 -10   8   3        909.74        935.82        49.31 o                         
  -9   8   3        371.43        397.11        35.77 o                         
  -8   8   3        987.13       1067.38        49.93 o                         
  -7   8   3        424.10        460.15        27.48 o                         
  -6   8   3        881.10        920.65        29.18 o                         
  -5   8   3         74.34         67.41        13.26 o                         
  -4   8   3       3707.79       3636.27        55.18 o                         
  -3   8   3       1693.13       1802.61        28.16 o                         
  -2   8   3       9204.91       8902.11        83.38 o                         
  -1   8   3        472.08        442.11        14.30 o                         
   0   8   3      23893.72      23498.78       200.56 o                         
   1   8   3         28.73         35.28         8.12 o                         
   2   8   3       1942.35       1980.95        31.44 o                         
   3   8   3       1136.18       1153.56        22.37 o                         
   4   8   3       1204.00       1150.45        34.17 o                         
   5   8   3        642.93        726.09        27.83 o                         
   6   8   3       3541.56       3770.79        67.23 o                         
   7   8   3        136.31        149.08        21.36 o                         
   8   8   3       5221.54       5179.48       104.26 o                         
   9   8   3         81.03        128.46        31.38 o                         
  10   8   3         39.89         16.97        45.43 o                         
 -10   9   3        266.07        192.88        32.07 o                         
  -9   9   3          0.17        -23.22        23.22 o                         
  -8   9   3        260.31        266.44        40.62 o                         
  -7   9   3       1611.03       1570.48        45.19 o                         
  -6   9   3        497.71        547.84        25.69 o                         
  -5   9   3          0.23         -6.34        12.34 o                         
  -4   9   3        687.56        715.67        25.62 o                         
  -3   9   3       5110.10       4894.42        72.36 o                         
  -2   9   3         71.47         85.78        10.00 o                         
  -1   9   3        545.54        605.72        20.52 o                         
   0   9   3       4797.44       4683.23        51.15 o                         
   1   9   3       7062.83       6587.24        67.17 o                         
   2   9   3        822.14        814.84        19.94 o                         
   3   9   3         55.03        130.72        10.01 o                         
   4   9   3        131.62        178.25        19.49 o                         
   5   9   3       3730.52       3833.12        68.03 o                         
   6   9   3       1358.34       1338.91        40.04 o                         
   7   9   3         18.98          5.97        16.72 o                         
   8   9   3        406.66        397.68        38.71 o                         
   9   9   3        127.05        154.62        37.83 o                         
  -9  10   3        510.84        518.08        42.46 o                         
  -8  10   3        650.66        699.94        43.57 o                         
  -7  10   3        668.04        702.45        42.67 o                         
  -6  10   3       3091.37       3005.71        58.25 o                         
  -5  10   3        547.51        568.67        25.80 o                         
  -4  10   3       3690.26       3758.52        63.43 o                         
  -3  10   3         70.33         24.85        13.24 o                         
  -2  10   3         98.31        109.78        12.26 o                         
  -1  10   3        363.44        424.23        16.96 o                         
   0  10   3        111.88        105.13        11.85 o                         
   1  10   3        301.59        329.29        15.43 o                         
   2  10   3       3850.62       3849.17        55.86 o                         
   3  10   3        136.61        199.65        12.75 o                         
   4  10   3       1820.28       1873.35        61.92 o                         
   5  10   3       1581.90       1694.36        60.14 o                         
   6  10   3          1.48          3.63        17.08 o                         
   7  10   3        298.18        332.28        27.04 o                         
   8  10   3        107.83        129.56        28.12 o                         
   9  10   3         12.60         -7.86        32.12 o                         
  -9  11   3         41.77         12.44        30.10 o                         
  -8  11   3          1.38         62.43        25.35 o                         
  -7  11   3        224.92        219.87        33.86 o                         
  -6  11   3        653.38        633.06        33.08 o                         
  -5  11   3         27.51         16.40        14.93 o                         
  -4  11   3        457.19        458.50        24.67 o                         
  -3  11   3         94.29         89.71        11.89 o                         
  -2  11   3         39.89         32.39        11.08 o                         
  -1  11   3          1.42          9.06        10.87 o                         
   0  11   3       1948.73       1906.60        41.51 o                         
   1  11   3        118.69        107.38        13.99 o                         
   2  11   3        902.21        840.24        26.36 o                         
   3  11   3       3754.31       3706.74        61.48 o                         
   4  11   3        542.64        508.32        31.54 o                         
   5  11   3         66.31         89.40        21.13 o                         
   6  11   3        264.76        342.23        27.19 o                         
   7  11   3        188.66        187.55        27.34 o                         
   8  11   3        276.82        334.39        39.75 o                         
   9  11   3       1934.49       1804.22        99.75 o                         
  -8  12   3        603.39        608.78        49.21 o                         
  -7  12   3        347.46        379.00        33.18 o                         
  -6  12   3         40.11         78.30        22.12 o                         
  -5  12   3        382.31        369.74        24.58 o                         
  -4  12   3       1004.05        963.20        36.02 o                         
  -3  12   3       1351.64       1377.58        33.65 o                         
  -2  12   3        964.77        906.69        26.46 o                         
  -1  12   3       5770.93       5734.16        75.10 o                         
   0  12   3       3980.56       3990.40        61.77 o                         
   1  12   3        973.89        955.24        31.36 o                         
   2  12   3        903.93        946.36        41.54 o                         
   3  12   3        229.77        275.94        19.95 o                         
   4  12   3        268.20        241.37        26.01 o                         
   5  12   3       4245.80       4117.21        73.51 o                         
   6  12   3       2329.97       2418.23        58.67 o                         
   7  12   3         14.36         27.71        33.22 o                         
   8  12   3        415.53        360.07        49.24 o                         
  -7  13   3       2032.36       2099.69        78.23 o                         
  -6  13   3        149.13        147.10        27.34 o                         
  -5  13   3        576.14        617.83        34.22 o                         
  -4  13   3        304.27        272.17        23.45 o                         
  -3  13   3         49.31         55.90        16.89 o                         
  -2  13   3         53.20         61.58        15.30 o                         
  -1  13   3        153.43        178.97        18.26 o                         
   0  13   3        325.94        455.08        30.31 o                         
   1  13   3        919.53        874.59        33.97 o                         
   2  13   3        101.52         81.03        17.36 o                         
   3  13   3        802.18        793.69        35.85 o                         
   4  13   3         20.62          3.73        21.49 o                         
   5  13   3         33.84         43.54        23.57 o                         
   6  13   3        402.61        417.45        49.19 o                         
   7  13   3          1.54         54.06        39.41 o                         
  -7  14   3        745.47        755.11        52.80 o                         
  -6  14   3         10.88         -2.29        28.13 o                         
  -5  14   3       1392.86       1459.18        61.83 o                         
  -4  14   3        902.39        878.02        43.79 o                         
  -3  14   3        456.62        482.61        36.51 o                         
  -2  14   3          9.49        -14.85        15.81 o                         
  -1  14   3         16.30        -12.49        21.78 o                         
   0  14   3          5.54        -18.08        18.98 o                         
   1  14   3       1128.73       1148.00        43.60 o                         
   2  14   3          5.03        -16.27        16.27 o                         
   3  14   3        510.62        545.63        24.85 o                         
   4  14   3       1267.97       1247.97        77.39 o                         
   5  14   3        487.56        396.68        52.89 o                         
   6  14   3         93.32        208.48        77.29 o                         
  -6  15   3       1190.47       1256.13        72.40 o                         
  -5  15   3          1.69        -10.93        29.38 o                         
  -4  15   3        331.07        337.39        40.34 o                         
  -3  15   3       2485.32       2668.86        63.46 o                         
  -2  15   3        230.14        244.55        24.15 o                         
  -1  15   3        261.83        261.27        30.18 o                         
   0  15   3          1.18        -20.83        20.83 o                         
   1  15   3         32.46         33.45        37.73 o                         
   2  15   3         33.29         19.00        21.55 o                         
   3  15   3        369.68        386.51        24.05 o                         
   4  15   3        636.22        655.16        43.62 o                         
   5  15   3        191.13        254.55        44.00 o                         
  -4  16   3         42.80         60.84        32.12 o                         
  -3  16   3         25.90         18.43        22.33 o                         
  -2  16   3        481.25        490.86        36.80 o                         
  -1  16   3         64.59         50.46        26.83 o                         
   0  16   3        556.05        655.98        40.79 o                         
   1  16   3       1035.52       1073.12        46.00 o                         
   2  16   3        353.66        335.73        30.89 o                         
   3  16   3         57.98        148.80        84.75 o                         
   4  16   3        369.88        369.24        40.35 o                         
  -2  17   3        400.02        246.18        33.80 o                         
  -1  17   3          2.50         51.39        40.16 o                         
   0  17   3         33.82        -10.35        36.33 o                         
   1  17   3        274.73        252.30        37.79 o                         
   2  17   3        148.52        195.58        32.54 o                         
 -10   0   4         61.94         64.44        21.89 o                         
  -8   0   4        368.28        385.51        29.49 o                         
  -6   0   4        727.46        737.63        25.73 o                         
  -4   0   4       2726.26       3098.20        50.34 o                         
  -2   0   4      10434.26      10797.30       176.05 o                         
   0   0   4       5204.80       5444.29        74.54 o                         
   2   0   4       7399.37       7864.77       140.90 o                         
   4   0   4       7292.21       7581.09       111.18 o                         
   6   0   4       1777.76       1580.33        46.36 o                         
   8   0   4       2309.12       2222.91        80.83 o                         
  10   0   4         61.22         32.84        35.80 o                         
 -11   1   4        365.96        356.39        32.44 o                         
 -10   1   4       1477.75       1511.86        37.45 o                         
  -9   1   4        360.60        389.74        22.81 o                         
  -8   1   4       1428.02       1413.38        43.44 o                         
  -7   1   4        217.82        243.10        21.15 o                         
  -6   1   4       7161.40       7279.64        85.20 o                         
  -5   1   4       3898.97       4072.20        55.85 o                         
  -4   1   4       5341.02       5375.28        55.89 o                         
  -3   1   4        330.10        289.02         8.20 o                         
  -2   1   4       3794.77       3910.21        41.15 o                         
  -1   1   4         49.68         91.46         4.31 o                         
   0   1   4        631.47        836.71        11.87 o                         
   1   1   4        402.73        401.11         9.16 o                         
   2   1   4      23714.93      23892.09       254.96 o                         
   3   1   4         60.04         70.35         7.07 o                         
   4   1   4       6205.30       6245.92        66.71 o                         
   5   1   4       4368.80       4425.29        50.36 o                         
   6   1   4         33.40          6.22         8.62 o                         
   7   1   4       1819.10       1941.22        52.14 o                         
   8   1   4         29.19         62.36        15.62 o                         
   9   1   4        133.96        131.23        22.08 o                         
  10   1   4         22.01         67.16        22.91 o                         
  11   1   4         13.69        -21.35        23.39 o                         
 -11   2   4         38.18          8.18        14.77 o                         
 -10   2   4        357.37        344.74        23.87 o                         
  -9   2   4         14.67         31.47        14.42 o                         
  -8   2   4        782.42        779.66        36.52 o                         
  -7   2   4         61.06         78.52        12.19 o                         
  -6   2   4        381.06        338.16        16.38 o                         
  -5   2   4       3313.96       3328.02        41.41 o                         
  -4   2   4        277.36        231.26         8.49 o                         
  -3   2   4        273.39        385.82         9.54 o                         
  -2   2   4      13264.17      13794.12       118.66 o                         
  -1   2   4        270.95        421.80        11.69 o                         
   0   2   4      10202.41      10504.17       103.30 o                         
   1   2   4       2160.44       2357.82        28.51 o                         
   2   2   4       1021.31       1079.85        22.90 o                         
   3   2   4       7155.82       7593.57        84.93 o                         
   4   2   4      13803.18      13988.75       131.10 o                         
   5   2   4       1000.24        989.65        21.51 o                         
   6   2   4       5253.27       5108.52        65.25 o                         
   7   2   4        122.96        111.31        12.78 o                         
   8   2   4         47.51         76.87        13.86 o                         
   9   2   4         31.49         34.28        20.75 o                         
  10   2   4        295.57        342.58        30.27 o                         
  11   2   4        455.64        466.93        35.97 o                         
 -11   3   4       1102.10        998.58        34.67 o                         
 -10   3   4          2.98         -0.58        14.34 o                         
  -9   3   4        327.84        351.08        19.87 o                         
  -8   3   4         61.05         93.28        15.28 o                         
  -7   3   4        446.44        385.55        16.82 o                         
  -6   3   4       1845.14       1785.09        33.43 o                         
  -5   3   4          7.41         16.60         6.91 o                         
  -4   3   4         25.78         14.96         6.03 o                         
  -3   3   4       2821.54       2915.32        29.75 o                         
  -2   3   4       6806.56       6695.26        58.98 o                         
  -1   3   4      10984.92      10882.56       108.56 o                         
   0   3   4      25415.16      26525.78       253.62 o                         
   1   3   4      15148.15      15934.07       149.25 o                         
   2   3   4       1079.40        942.28        18.34 o                         
   3   3   4       4202.48       3894.48        55.91 o                         
   4   3   4         49.76         72.14         8.18 o                         
   5   3   4       1243.34       1159.90        21.86 o                         
   6   3   4       2360.29       2344.21        39.46 o                         
   7   3   4       1782.58       1738.87        34.52 o                         
   8   3   4        258.61        239.76        18.10 o                         
   9   3   4        608.63        600.37        33.51 o                         
  10   3   4       1388.58       1411.02        50.53 o                         
  11   3   4         64.84        157.23        42.76 o                         
 -11   4   4        790.93        779.78        43.54 o                         
 -10   4   4        967.69        970.51        33.20 o                         
  -9   4   4          2.97        -17.02        17.02 o                         
  -8   4   4        496.04        514.20        22.03 o                         
  -7   4   4        297.92        306.67        15.96 o                         
  -6   4   4       2452.24       2319.70        37.39 o                         
  -5   4   4         25.71         53.22         8.55 o                         
  -4   4   4      31580.55      31736.50       282.25 o                         
  -3   4   4        129.31        187.57         7.26 o                         
  -2   4   4         28.35         47.25         4.64 o                         
  -1   4   4       4889.43       4732.12        45.80 o                         
   0   4   4      14879.51      15026.18       141.78 o                         
   1   4   4        896.09       1090.89        20.80 o                         
   2   4   4         15.99         11.13         5.88 o                         
   3   4   4         14.99         61.44         9.50 o                         
   4   4   4       1358.93       1410.92        26.04 o                         
   5   4   4       1292.15       1225.61        27.67 o                         
   6   4   4        246.52        288.66        23.51 o                         
   7   4   4       1378.14       1514.07        35.23 o                         
   8   4   4        442.51        464.48        35.36 o                         
   9   4   4        532.00        548.58        28.78 o                         
  10   4   4       2922.65       2921.55        70.84 o                         
  11   4   4        105.57         55.15        23.51 o                         
 -11   5   4        111.35         79.89        21.33 o                         
 -10   5   4        268.56        294.31        22.03 o                         
  -9   5   4         13.47          8.46        16.15 o                         
  -8   5   4        112.64        141.97        15.09 o                         
  -7   5   4       3566.46       3402.88        49.44 o                         
  -6   5   4        240.53        256.96        14.49 o                         
  -5   5   4       9286.55       8981.31        99.49 o                         
  -4   5   4       1819.70       1911.91        24.34 o                         
  -3   5   4        564.00        626.62        12.70 o                         
  -2   5   4       5608.59       5259.05        51.94 o                         
  -1   5   4         20.85         54.64         5.77 o                         
   0   5   4       5912.26       5728.70        56.28 o                         
   1   5   4      11515.42      11622.92       105.46 o                         
   2   5   4       1168.63       1374.96        19.74 o                         
   3   5   4      26918.13      26802.31       251.35 o                         
   4   5   4        779.42        823.11        16.77 o                         
   5   5   4       8172.79       7917.58        98.52 o                         
   6   5   4       9182.35       9244.70       120.82 o                         
   7   5   4          5.07         12.78        11.22 o                         
   8   5   4        199.03        249.61        22.74 o                         
   9   5   4        826.90        846.08        32.29 o                         
  10   5   4        241.15        290.64        26.26 o                         
  11   5   4        180.71        116.46        27.95 o                         
 -10   6   4       1013.38       1006.38        50.00 o                         
  -9   6   4       2755.85       2702.79        64.41 o                         
  -8   6   4         31.25         15.84         9.92 o                         
  -7   6   4       2333.86       2507.50        40.15 o                         
  -6   6   4       1789.70       1791.24        37.49 o                         
  -5   6   4        333.99        359.17        11.69 o                         
  -4   6   4       4480.98       4628.64        53.56 o                         
  -3   6   4        103.30        100.19         7.22 o                         
  -2   6   4       1583.66       1503.67        21.08 o                         
  -1   6   4      14123.79      14773.69       127.62 o                         
   0   6   4      12233.04      12771.88       108.21 o                         
   1   6   4       2596.10       2490.21        30.55 o                         
   2   6   4          4.13         53.30         7.93 o                         
   3   6   4       2810.10       2874.34        35.72 o                         
   4   6   4       4935.90       4908.27        68.92 o                         
   5   6   4        580.30        585.16        24.66 o                         
   6   6   4       1892.43       1857.87        48.32 o                         
   7   6   4       1995.33       1933.45        46.99 o                         
   8   6   4        486.06        455.71        29.63 o                         
   9   6   4         71.45         75.60        27.45 o                         
  10   6   4         20.18         56.52        27.52 o                         
 -10   7   4         35.86         60.45        21.92 o                         
  -9   7   4       1651.62       1753.72        52.96 o                         
  -8   7   4         51.80         21.75        18.45 o                         
  -7   7   4          0.94        -14.00        14.00 o                         
  -6   7   4       8234.34       8201.33       103.82 o                         
  -5   7   4        556.68        517.28        20.92 o                         
  -4   7   4         20.55         16.13         4.78 o                         
  -3   7   4      17873.98      17332.12       149.73 o                         
  -2   7   4       3522.69       3361.66        38.56 o                         
  -1   7   4       6846.44       6706.49        67.19 o                         
   0   7   4         66.04         83.99         8.51 o                         
   1   7   4        441.17        445.32        14.18 o                         
   2   7   4       7091.69       6973.73        70.32 o                         
   3   7   4       1677.87       1644.25        23.83 o                         
   4   7   4         28.10         35.79        12.59 o                         
   5   7   4        209.55        308.33        20.53 o                         
   6   7   4        319.11        298.77        21.16 o                         
   7   7   4       1102.71       1088.31        43.70 o                         
   8   7   4         54.11         46.72        18.59 o                         
   9   7   4       2043.15       2161.56        65.92 o                         
  10   7   4        145.99        175.01        31.68 o                         
 -10   8   4         51.16         87.41        24.39 o                         
  -9   8   4        474.76        506.29        34.67 o                         
  -8   8   4       1251.90       1282.19        44.24 o                         
  -7   8   4         10.71        -14.94        14.94 o                         
  -6   8   4        316.98        298.08        19.10 o                         
  -5   8   4        349.62        348.36        19.18 o                         
  -4   8   4         45.13         64.29        12.50 o                         
  -3   8   4       3730.75       3814.70        53.63 o                         
  -2   8   4       1918.97       1914.58        27.14 o                         
  -1   8   4        688.82        630.53        15.56 o                         
   0   8   4       1727.10       1555.65        23.92 o                         
   1   8   4      37457.01      37608.82       337.40 o                         
   2   8   4       2392.46       2485.86        33.45 o                         
   3   8   4          2.64         -1.12         7.11 o                         
   4   8   4        451.57        506.43        26.49 o                         
   5   8   4       4913.87       4606.95        91.07 o                         
   6   8   4         32.76         46.53        16.66 o                         
   7   8   4       2872.87       2812.07        61.29 o                         
   8   8   4          3.28         35.71        17.42 o                         
   9   8   4       1017.17       1111.07        51.22 o                         
  10   8   4         30.88         13.23        30.30 o                         
 -10   9   4        537.09        543.65        38.40 o                         
  -9   9   4       1086.64       1117.80        48.01 o                         
  -8   9   4          0.61         35.76        20.77 o                         
  -7   9   4        580.09        532.08        28.80 o                         
  -6   9   4       2784.18       2826.54        67.30 o                         
  -5   9   4        733.80        831.22        27.58 o                         
  -4   9   4          9.37         18.14        11.54 o                         
  -3   9   4       2018.51       1817.90        33.18 o                         
  -2   9   4       9864.80       9587.27       109.62 o                         
  -1   9   4       1706.50       1597.41        25.19 o                         
   0   9   4       1034.73        993.98        20.22 o                         
   1   9   4        291.37        318.83        14.48 o                         
   2   9   4       4186.56       4232.34        51.47 o                         
   3   9   4       1804.73       1779.54        30.92 o                         
   4   9   4       1815.20       1794.45        44.12 o                         
   5   9   4        871.46        881.26        41.36 o                         
   6   9   4        718.95        718.89        32.64 o                         
   7   9   4        108.14         85.47        19.61 o                         
   8   9   4        126.08         81.64        22.41 o                         
   9   9   4        417.92        523.75        41.69 o                         
  -9  10   4        506.19        439.40        35.87 o                         
  -8  10   4         55.24         67.34        22.58 o                         
  -7  10   4        274.90        323.75        25.23 o                         
  -6  10   4         84.23        126.84        17.70 o                         
  -5  10   4       1780.43       1823.82        44.40 o                         
  -4  10   4        973.12        934.95        31.04 o                         
  -3  10   4       2903.75       2938.81        44.28 o                         
  -2  10   4       4774.24       4749.50        63.61 o                         
  -1  10   4       1941.74       1940.61        31.85 o                         
   0  10   4          0.65         13.72         9.00 o                         
   1  10   4        723.89        734.01        22.10 o                         
   2  10   4         78.76         97.68        11.95 o                         
   3  10   4       3754.34       3722.81        62.63 o                         
   4  10   4       1281.01       1262.12        39.25 o                         
   5  10   4       2232.62       2316.20        56.60 o                         
   6  10   4        182.27        140.90        22.88 o                         
   7  10   4        306.42        369.74        32.07 o                         
   8  10   4        163.12        153.37        30.00 o                         
   9  10   4         36.59         -8.77        36.43 o                         
  -9  11   4         24.43         -9.39        28.20 o                         
  -8  11   4        685.51        655.37        36.84 o                         
  -7  11   4        952.46       1067.66        65.70 o                         
  -6  11   4          8.71        -14.85        14.85 o                         
  -5  11   4       1854.39       1974.13        44.65 o                         
  -4  11   4         47.33         59.21        14.75 o                         
  -3  11   4         13.45         10.05         7.85 o                         
  -2  11   4       1958.74       1747.46        32.83 o                         
  -1  11   4         63.11         79.92        14.33 o                         
   0  11   4       4788.54       4667.73        58.25 o                         
   1  11   4       1835.97       1815.39        36.63 o                         
   2  11   4       4686.33       4496.69        67.96 o                         
   3  11   4       1894.53       1891.20        60.76 o                         
   4  11   4         13.38         35.52        22.67 o                         
   5  11   4       1301.11       1298.54        42.69 o                         
   6  11   4       2434.86       2480.47        63.45 o                         
   7  11   4        185.98        209.60        27.86 o                         
   8  11   4          8.89        -23.05        36.56 o                         
  -8  12   4        278.43        297.57        43.60 o                         
  -7  12   4         17.91         14.64        22.50 o                         
  -6  12   4         51.02         39.16        17.79 o                         
  -5  12   4        517.38        431.25        26.75 o                         
  -4  12   4        349.56        355.02        35.50 o                         
  -3  12   4        218.65        262.24        19.32 o                         
  -2  12   4         41.18         17.92        12.05 o                         
  -1  12   4       2583.70       2655.42        48.28 o                         
   0  12   4       2488.62       2487.21        52.91 o                         
   1  12   4         36.85         44.12        15.77 o                         
   2  12   4          1.27         22.33        13.59 o                         
   3  12   4        831.09        917.97        30.67 o                         
   4  12   4        530.99        496.84        28.64 o                         
   5  12   4         51.98         44.46        22.95 o                         
   6  12   4          3.47         21.05        27.60 o                         
   7  12   4        685.37        736.40        55.52 o                         
   8  12   4         72.66         61.62        40.50 o                         
  -7  13   4          1.27         20.75        41.22 o                         
  -6  13   4        581.34        622.87        45.99 o                         
  -5  13   4         41.02        -12.63        17.25 o                         
  -4  13   4        684.29        665.03        30.99 o                         
  -3  13   4        289.95        277.12        17.27 o                         
  -2  13   4        121.44        145.49        16.63 o                         
  -1  13   4       1284.28       1260.79        32.65 o                         
   0  13   4       3814.70       3911.81        70.40 o                         
   1  13   4        134.31         87.47        20.34 o                         
   2  13   4        141.80        164.86        18.83 o                         
   3  13   4         18.34         -3.24        12.56 o                         
   4  13   4        268.50        278.90        27.44 o                         
   5  13   4       2190.78       2281.06        63.01 o                         
   6  13   4         50.42         73.92        43.62 o                         
   7  13   4        554.13        504.41        53.59 o                         
  -7  14   4        549.66        639.49        74.76 o                         
  -6  14   4        489.98        463.50        41.09 o                         
  -5  14   4         43.40         30.24        26.37 o                         
  -4  14   4          1.99        -17.81        17.81 o                         
  -3  14   4         63.74         18.57        19.54 o                         
  -2  14   4        355.00        301.44        33.84 o                         
  -1  14   4        172.06        191.52        22.10 o                         
   0  14   4        154.82        209.78        25.90 o                         
   1  14   4        487.60        529.76        32.56 o                         
   2  14   4        316.53        303.25        25.82 o                         
   3  14   4        798.49        794.27        33.58 o                         
   4  14   4       1223.37       1251.79        54.90 o                         
   5  14   4        791.72        676.12        44.18 o                         
   6  14   4         16.77          3.30        39.22 o                         
  -6  15   4         33.99        -43.18        48.73 o                         
  -5  15   4        234.28        190.52        33.06 o                         
  -4  15   4       1716.23       1661.81        67.49 o                         
  -3  15   4         84.47        119.36        22.67 o                         
  -2  15   4       1140.36       1191.21        40.56 o                         
  -1  15   4         12.88         17.33        21.48 o                         
   0  15   4        927.09        902.13        42.39 o                         
   1  15   4        636.63        657.59        46.47 o                         
   2  15   4        239.29        279.01        25.67 o                         
   3  15   4          2.59        -14.85        19.25 o                         
   4  15   4       1590.05       1699.74        64.19 o                         
   5  15   4         95.49         22.15        37.85 o                         
  -4  16   4          7.58        -29.22        29.22 o                         
  -3  16   4          6.74        -26.69        26.69 o                         
  -2  16   4        356.35        398.32        35.03 o                         
  -1  16   4        210.82        214.88        30.44 o                         
   0  16   4         76.64         53.17        25.08 o                         
   1  16   4        198.42        227.91        29.04 o                         
   2  16   4         28.37         -1.00        23.99 o                         
   3  16   4          4.11         12.52        28.62 o                         
   4  16   4        305.47        350.96        45.26 o                         
  -2  17   4         79.80         91.16        76.39 o                         
  -1  17   4         41.91         20.91        29.29 o                         
   0  17   4         50.86         15.58        30.79 o                         
   1  17   4        754.98        636.20        40.46 o                         
   2  17   4        474.64        477.87        36.91 o                         
 -11   0   5        217.06        220.31        18.31 o                         
  -9   0   5       2028.41       2037.71        85.14 o                         
  -7   0   5       1770.05       1834.85        48.33 o                         
  -5   0   5        507.31        822.23        21.46 o                         
  -3   0   5       9408.25       9085.08       136.17 o                         
  -1   0   5      13932.97      14184.59       185.58 o                         
   1   0   5      80824.28      81721.36      2108.61 o                         
   3   0   5      10085.31      10154.46       248.99 o                         
   5   0   5       8085.89       7949.33       119.96 o                         
   7   0   5        323.63        330.42        23.98 o                         
   9   0   5       2455.39       2435.65        96.38 o                         
  11   0   5         84.42         70.74        37.06 o                         
 -11   1   5         72.76         81.03        10.73 o                         
 -10   1   5          3.69         -0.61        13.86 o                         
  -9   1   5        516.56        529.36        21.12 o                         
  -8   1   5        845.41        746.58        26.32 o                         
  -7   1   5        136.09        176.50        14.59 o                         
  -6   1   5       1566.75       1598.19        27.07 o                         
  -5   1   5         20.88         58.98         6.89 o                         
  -4   1   5       1910.13       2073.10        25.00 o                         
  -3   1   5      22721.77      22709.33       218.65 o                         
  -2   1   5      21201.04      21292.03       194.83 o                         
  -1   1   5       9837.07      10150.75       100.17 o                         
   0   1   5        994.38       1071.80        14.99 o                         
   1   1   5      22199.50      22842.68       243.15 o                         
   2   1   5        313.93        445.27        12.05 o                         
   3   1   5       4072.65       4365.54        53.59 o                         
   4   1   5       1248.26       1174.75        21.17 o                         
   5   1   5         23.47         60.54         9.04 o                         
   6   1   5       6494.40       6488.68        80.41 o                         
   7   1   5       1034.35       1105.87        27.82 o                         
   8   1   5       1349.13       1334.67        33.71 o                         
   9   1   5       1373.15       1577.79        59.92 o                         
  10   1   5         55.10         13.04        22.61 o                         
  11   1   5         70.04         54.28        24.37 o                         
 -11   2   5          1.45        -11.77        11.77 o                         
 -10   2   5        115.65        119.00        19.52 o                         
  -9   2   5        579.46        630.56        24.30 o                         
  -8   2   5        482.03        573.29        30.12 o                         
  -7   2   5       8365.94       8070.36        98.89 o                         
  -6   2   5         29.06         52.90         8.07 o                         
  -5   2   5        129.25        120.29         8.07 o                         
  -4   2   5        701.63        859.23        14.79 o                         
  -3   2   5        288.76        313.44        10.30 o                         
  -2   2   5        326.91        291.06         9.39 o                         
  -1   2   5      11733.00      11938.29       112.33 o                         
   0   2   5      12026.78      12658.42       124.28 o                         
   1   2   5      18161.82      19227.18       178.92 o                         
   2   2   5        105.98        161.10         8.17 o                         
   3   2   5       6919.98       7130.29        81.12 o                         
   4   2   5      13987.61      13898.39       131.81 o                         
   5   2   5       1964.37       1963.76        29.22 o                         
   6   2   5       1788.75       1798.25        34.46 o                         
   7   2   5        573.27        598.63        22.65 o                         
   8   2   5        751.11        792.16        25.24 o                         
   9   2   5        560.13        464.60        32.20 o                         
  10   2   5         87.78        123.77        24.59 o                         
  11   2   5        487.36        480.86        41.05 o                         
 -11   3   5        150.13        199.27        22.97 o                         
 -10   3   5          5.40         57.32        49.03 o                         
  -9   3   5         59.24         42.96        14.57 o                         
  -8   3   5       1464.89       1514.13        35.53 o                         
  -7   3   5          3.57         25.94         9.17 o                         
  -6   3   5         11.19         20.64         8.10 o                         
  -5   3   5        716.58        742.62        17.41 o                         
  -4   3   5       2052.24       2020.07        26.07 o                         
  -3   3   5       1540.32       1474.10        17.83 o                         
  -2   3   5       2009.90       1993.10        27.56 o                         
  -1   3   5       4426.06       4515.19        52.33 o                         
   0   3   5      24550.22      24226.53       223.55 o                         
   1   3   5      22697.72      22140.93       205.99 o                         
   2   3   5        944.12        825.25        16.80 o                         
   3   3   5       8042.81       7905.12        89.03 o                         
   4   3   5         11.47         60.33         9.49 o                         
   5   3   5       3773.52       3551.21        76.00 o                         
   6   3   5       4279.36       4015.85        61.63 o                         
   7   3   5        343.05        337.47        18.06 o                         
   8   3   5        134.10        135.40        16.38 o                         
   9   3   5       1790.97       1770.02        66.27 o                         
  10   3   5        246.84        263.59        29.70 o                         
  11   3   5       2571.76       2525.31        69.67 o                         
 -11   4   5       2370.72       2318.06        54.76 o                         
 -10   4   5       1193.61       1163.09        58.84 o                         
  -9   4   5         22.29         10.85        13.83 o                         
  -8   4   5          0.56         10.90        12.52 o                         
  -7   4   5        126.56        135.42        12.38 o                         
  -6   4   5        622.02        625.20        19.00 o                         
  -5   4   5        305.53        306.46        12.52 o                         
  -4   4   5       8801.61       8455.56        81.63 o                         
  -3   4   5      30090.35      29887.02       238.68 o                         
  -2   4   5        122.76        131.96         5.91 o                         
  -1   4   5       3605.35       3563.93        39.66 o                         
   0   4   5        258.22        358.85        10.25 o                         
   1   4   5        433.84        401.14        11.88 o                         
   2   4   5        410.91        528.29        14.54 o                         
   3   4   5        368.85        570.34        15.64 o                         
   4   4   5       2966.77       2904.90        41.30 o                         
   5   4   5       2082.35       2121.72        34.70 o                         
   6   4   5       1517.14       1535.92        32.81 o                         
   7   4   5        753.86        806.01        24.87 o                         
   8   4   5          5.76         21.62        13.65 o                         
   9   4   5        448.36        470.43        27.68 o                         
  10   4   5        612.20        722.84        42.83 o                         
  11   4   5         47.39        -16.19        23.70 o                         
 -11   5   5        170.41        151.66        22.63 o                         
 -10   5   5       1984.82       2016.12        47.58 o                         
  -9   5   5         30.17         47.37        15.31 o                         
  -8   5   5       2313.35       2355.64        44.19 o                         
  -7   5   5        513.65        536.31        21.80 o                         
  -6   5   5        780.88        806.14        21.30 o                         
  -5   5   5       6872.98       7024.53        76.95 o                         
  -4   5   5       8186.06       8058.97        83.07 o                         
  -3   5   5       2974.73       3231.64        34.37 o                         
  -2   5   5       2441.60       2596.47        29.33 o                         
  -1   5   5        677.25        580.03        11.99 o                         
   0   5   5        402.85        456.44        13.02 o                         
   1   5   5       3891.47       3783.07        42.20 o                         
   2   5   5        265.43        354.77        13.41 o                         
   3   5   5       2129.50       1951.88        29.57 o                         
   4   5   5       7149.48       6887.12        78.51 o                         
   5   5   5       3686.37       3628.58        57.38 o                         
   6   5   5       9576.97       9729.52       136.63 o                         
   7   5   5       3752.78       3758.22        56.90 o                         
   8   5   5        512.84        537.88        21.36 o                         
   9   5   5          0.91         12.32        15.26 o                         
  10   5   5       2226.99       2111.96        58.76 o                         
 -10   6   5          6.81         32.16        21.97 o                         
  -9   6   5        189.71        178.10        29.79 o                         
  -8   6   5       3469.48       3574.21        93.77 o                         
  -7   6   5       1392.06       1516.19        33.44 o                         
  -6   6   5       5509.30       5281.32        69.29 o                         
  -5   6   5        327.42        343.84        14.56 o                         
  -4   6   5       2160.18       2140.20        32.00 o                         
  -3   6   5       1929.11       1856.22        23.43 o                         
  -2   6   5          9.42         23.35         5.65 o                         
  -1   6   5       3473.02       3400.59        36.52 o                         
   0   6   5       7612.23       7254.36        73.36 o                         
   1   6   5       1116.81       1015.17        18.16 o                         
   2   6   5      14338.67      14746.61       133.78 o                         
   3   6   5       1047.95       1073.38        22.37 o                         
   4   6   5        471.45        459.48        26.63 o                         
   5   6   5         31.50         96.32         9.68 o                         
   6   6   5          3.62         65.55        10.92 o                         
   7   6   5          0.62         -4.70         6.95 o                         
   8   6   5        908.35        878.23        24.50 o                         
   9   6   5          6.95         20.75        26.56 o                         
  10   6   5        290.74        314.14        33.87 o                         
 -10   7   5        511.77        453.53        36.93 o                         
  -9   7   5        539.70        538.88        33.51 o                         
  -8   7   5         92.07        113.63        19.89 o                         
  -7   7   5         50.08         37.58        17.36 o                         
  -6   7   5        281.46        291.53        17.27 o                         
  -5   7   5       8369.79       7896.24        86.00 o                         
  -4   7   5        307.73        344.37        15.71 o                         
  -3   7   5       7716.20       7610.61        76.66 o                         
  -2   7   5        145.05        168.08         9.59 o                         
  -1   7   5       2547.01       2433.72        29.81 o                         
   0   7   5       2244.00       2239.12        28.45 o                         
   1   7   5       1536.37       1479.60        23.26 o                         
   2   7   5       5279.34       5315.77        54.79 o                         
   3   7   5        129.45        135.21        11.12 o                         
   4   7   5         55.53         94.69        14.85 o                         
   5   7   5        553.24        587.10        28.75 o                         
   6   7   5        970.82        959.46        32.93 o                         
   7   7   5        127.24        120.87        18.65 o                         
   8   7   5       1651.96       1708.81        50.11 o                         
   9   7   5         12.80          1.67        23.87 o                         
  10   7   5        366.43        320.32        35.05 o                         
 -10   8   5       1075.46       1107.85        47.72 o                         
  -9   8   5        143.79        183.41        25.40 o                         
  -8   8   5        247.87        300.69        23.62 o                         
  -7   8   5        772.15        733.13        32.80 o                         
  -6   8   5        172.54        208.34        16.61 o                         
  -5   8   5         25.65         31.66        11.31 o                         
  -4   8   5       5059.47       5032.91        60.30 o                         
  -3   8   5          8.72         18.30         8.24 o                         
  -2   8   5      19147.01      18845.58       169.77 o                         
  -1   8   5         58.27         72.17         9.25 o                         
   0   8   5       3259.16       3140.14        37.49 o                         
   1   8   5       2244.79       2179.48        30.73 o                         
   2   8   5       2916.65       2780.97        38.42 o                         
   3   8   5          0.44         -8.01         8.01 o                         
   4   8   5       2553.59       2487.29        57.92 o                         
   5   8   5         62.72         90.55        20.10 o                         
   6   8   5         19.73          2.47        15.58 o                         
   7   8   5        298.15        302.14        24.01 o                         
   8   8   5         22.37          7.63        19.05 o                         
   9   8   5        184.84        158.63        30.20 o                         
  10   8   5        180.10        144.57        44.05 o                         
  -9   9   5       1638.71       1721.32        58.27 o                         
  -8   9   5        729.92        765.27        33.90 o                         
  -7   9   5        287.43        250.73        22.30 o                         
  -6   9   5        389.07        405.90        23.73 o                         
  -5   9   5       3422.25       3389.12        54.38 o                         
  -4   9   5        204.34        208.29        10.79 o                         
  -3   9   5         19.20         31.26         9.71 o                         
  -2   9   5         98.42         81.09        10.15 o                         
  -1   9   5        221.19        250.11        12.44 o                         
   0   9   5       2394.85       2408.95        33.88 o                         
   1   9   5       1196.38       1188.56        23.69 o                         
   2   9   5       3043.63       2994.78        40.83 o                         
   3   9   5       1659.40       1668.14        32.69 o                         
   4   9   5         95.11        130.31        17.63 o                         
   5   9   5        611.61        675.99        33.82 o                         
   6   9   5          9.45         29.75        18.91 o                         
   7   9   5         10.06        -16.82        17.85 o                         
   8   9   5         45.35         57.42        21.89 o                         
   9   9   5         92.15         33.92        31.77 o                         
  -9  10   5         81.01         42.04        28.16 o                         
  -8  10   5        604.80        552.67        35.01 o                         
  -7  10   5        138.05        142.28        20.64 o                         
  -6  10   5       1989.93       2045.51        54.74 o                         
  -5  10   5       1089.01       1212.47        32.67 o                         
  -4  10   5        138.32        131.24        10.71 o                         
  -3  10   5        996.68        992.94        23.73 o                         
  -2  10   5       4260.50       4144.14        55.75 o                         
  -1  10   5       1405.21       1287.76        27.53 o                         
   0  10   5       1582.76       1471.89        26.76 o                         
   1  10   5         40.32         40.97        16.94 o                         
   2  10   5       1649.21       1615.66        31.75 o                         
   3  10   5          1.79         16.80        12.73 o                         
   4  10   5        199.12        269.10        22.92 o                         
   5  10   5        710.67        741.50        37.33 o                         
   6  10   5       1085.68       1100.27        41.71 o                         
   7  10   5        337.31        312.93        27.45 o                         
   8  10   5        183.89        165.53        31.00 o                         
   9  10   5         87.03         53.97        41.91 o                         
  -9  11   5        537.45        443.50        37.78 o                         
  -8  11   5         55.02         65.42        24.59 o                         
  -7  11   5        458.00        441.34        27.95 o                         
  -6  11   5         17.25          4.81        14.33 o                         
  -5  11   5        217.43        220.35        18.22 o                         
  -4  11   5        392.01        419.36        13.52 o                         
  -3  11   5         14.31         15.20        13.59 o                         
  -2  11   5          5.08          9.52        11.05 o                         
  -1  11   5       8327.15       8109.67        95.43 o                         
   0  11   5       1267.54       1325.28        28.82 o                         
   1  11   5        207.52        205.44        16.66 o                         
   2  11   5       1049.81       1034.78        29.66 o                         
   3  11   5        479.41        544.66        23.80 o                         
   4  11   5       1822.36       1918.12        52.10 o                         
   5  11   5        658.76        690.93        43.12 o                         
   6  11   5        826.56        895.63        42.45 o                         
   7  11   5        887.14        876.40        59.57 o                         
   8  11   5        161.97        247.03        46.96 o                         
  -8  12   5         18.31         19.85        46.33 o                         
  -7  12   5         28.75         17.23        25.98 o                         
  -6  12   5        580.94        591.18        27.66 o                         
  -5  12   5        336.83        300.65        22.64 o                         
  -4  12   5       3806.64       3855.01        63.56 o                         
  -3  12   5        353.57        355.57        18.09 o                         
  -2  12   5         79.30         91.16        13.63 o                         
  -1  12   5       2050.84       1949.14        37.84 o                         
   0  12   5         12.25         12.68        15.06 o                         
   1  12   5         92.93         96.98        15.78 o                         
   2  12   5         28.16         14.28        13.56 o                         
   3  12   5         35.59         28.88        12.84 o                         
   4  12   5       1807.37       1775.01        57.22 o                         
   5  12   5         39.61         46.30        21.80 o                         
   6  12   5       1651.56       1650.16        56.51 o                         
   7  12   5         62.36         76.37        36.73 o                         
   8  12   5         38.07         67.57        40.23 o                         
  -7  13   5         55.83         92.49        26.19 o                         
  -6  13   5         10.16         12.66        20.13 o                         
  -5  13   5        376.81        379.90        24.36 o                         
  -4  13   5        254.07        290.16        21.66 o                         
  -3  13   5         51.77         53.22        13.13 o                         
  -2  13   5        591.80        545.78        23.36 o                         
  -1  13   5        226.62        218.88        21.16 o                         
   0  13   5       2475.10       2567.18        61.86 o                         
   1  13   5        217.43        172.02        21.22 o                         
   2  13   5        159.69        121.89        18.54 o                         
   3  13   5       2228.23       2249.70        54.19 o                         
   4  13   5        385.86        401.04        30.30 o                         
   5  13   5        801.08        811.63        46.64 o                         
   6  13   5       2203.72       2306.88       103.76 o                         
   7  13   5        398.69        436.12        53.30 o                         
  -6  14   5        363.92        339.74        44.29 o                         
  -5  14   5        578.31        542.40        62.85 o                         
  -4  14   5          4.03        -30.29        30.29 o                         
  -3  14   5        879.44        876.77        36.53 o                         
  -2  14   5         92.53        111.65        16.74 o                         
  -1  14   5       3177.06       3160.88        63.72 o                         
   0  14   5       4772.58       5152.47        93.10 o                         
   1  14   5       1063.19       1166.61        44.36 o                         
   2  14   5        755.57        819.05        47.50 o                         
   3  14   5       1198.71       1240.25        34.48 o                         
   4  14   5        170.00        182.81        36.13 o                         
   5  14   5          7.67        -24.96        24.96 o                         
   6  14   5        163.50        184.18        43.12 o                         
  -5  15   5         35.75         33.98        48.05 o                         
  -4  15   5          3.94        -13.27        24.29 o                         
  -3  15   5        412.03        435.89        39.65 o                         
  -2  15   5        142.27        128.46        19.88 o                         
  -1  15   5        121.24        145.95        25.03 o                         
   0  15   5        110.21         84.50        25.92 o                         
   1  15   5        195.99        219.00        28.10 o                         
   2  15   5        527.21        513.83        40.40 o                         
   3  15   5        414.72        440.52        28.35 o                         
   4  15   5        124.41        131.68        33.89 o                         
   5  15   5        290.78        273.86        49.03 o                         
  -4  16   5         10.98         34.53        48.88 o                         
  -3  16   5       1101.32       1070.91        46.34 o                         
  -2  16   5         18.14         30.67        23.11 o                         
  -1  16   5        743.41        715.61        50.65 o                         
   0  16   5        105.64        118.93        27.35 o                         
   1  16   5        482.19        490.82        36.27 o                         
   2  16   5       1232.55       1215.03        48.51 o                         
   3  16   5        833.87        765.30        50.12 o                         
   4  16   5         11.69        -15.36        35.00 o                         
  -2  17   5        321.43        257.19        45.92 o                         
  -1  17   5         74.83         49.92        28.69 o                         
   0  17   5         73.45          8.00        25.99 o                         
   1  17   5          3.70        -26.34        26.34 o                         
   2  17   5        949.18        909.96        42.63 o                         
 -10   0   6         21.40         13.31        22.38 o                         
  -8   0   6        650.02        697.18        46.96 o                         
  -6   0   6       2125.19       2169.58        71.66 o                         
  -4   0   6       7196.09       7314.28       115.98 o                         
  -2   0   6       8234.77       7922.29       108.10 o                         
   0   0   6        117.97        181.61        11.33 o                         
   2   0   6      57263.23      56027.08      1638.62 o                         
   4   0   6        830.84        787.46        31.16 o                         
   6   0   6       5134.37       4842.06        91.15 o                         
   8   0   6       1701.87       1725.73       112.34 o                         
  10   0   6         27.21        -36.25        37.98 o                         
 -11   1   6        293.71        339.81        34.46 o                         
 -10   1   6         22.59         12.95         9.68 o                         
  -9   1   6        418.72        445.52        17.48 o                         
  -8   1   6        683.60        657.10        35.51 o                         
  -7   1   6          7.54          2.76         6.29 o                         
  -6   1   6       5856.59       5546.31        63.40 o                         
  -5   1   6       4707.49       4569.54        49.44 o                         
  -4   1   6        171.32        193.61         6.96 o                         
  -3   1   6       5264.83       5456.63        61.63 o                         
  -2   1   6       1140.93       1194.16        16.18 o                         
  -1   1   6      10064.99      10377.76       102.73 o                         
   0   1   6         96.78        148.04         7.77 o                         
   1   1   6       9163.30       9134.06        89.27 o                         
   2   1   6         32.64         91.37         7.71 o                         
   3   1   6       2964.07       3262.31        43.61 o                         
   4   1   6        132.23        171.00        11.44 o                         
   5   1   6       7129.76       6970.62        80.45 o                         
   6   1   6       1783.07       1886.23        34.04 o                         
   7   1   6        337.51        328.80        18.33 o                         
   8   1   6       1902.94       2026.16        52.93 o                         
   9   1   6       2417.69       2495.57        64.10 o                         
  10   1   6         53.38         70.37        24.09 o                         
  11   1   6         10.16         -5.13        24.67 o                         
 -11   2   6         41.47         43.72        21.26 o                         
 -10   2   6        180.85        198.83        23.11 o                         
  -9   2   6          0.85          7.88        12.07 o                         
  -8   2   6       3401.70       3436.70        95.54 o                         
  -7   2   6          4.51         28.14         8.34 o                         
  -6   2   6       1721.58       1758.24        29.60 o                         
  -5   2   6        735.84        728.34        14.21 o                         
  -4   2   6      10285.81       9851.16        96.65 o                         
  -3   2   6      13955.27      14014.68       145.97 o                         
  -2   2   6       4238.52       4407.71        43.74 o                         
  -1   2   6       2963.64       2967.59        32.56 o                         
   0   2   6      14091.80      15157.40       148.77 o                         
   1   2   6      12135.40      12211.29       122.78 o                         
   2   2   6      41829.77      41681.70       539.78 o                         
   3   2   6        420.34        392.45        14.68 o                         
   4   2   6       9023.42       8805.93       100.08 o                         
   5   2   6       1922.96       1908.46        31.50 o                         
   6   2   6        114.30        121.91        13.47 o                         
   7   2   6       1935.26       1917.52        38.82 o                         
   8   2   6        382.76        396.24        23.08 o                         
   9   2   6        365.66        408.43        31.29 o                         
  10   2   6       2224.93       2363.50        65.08 o                         
  11   2   6          2.45        -23.01        23.01 o                         
 -11   3   6        107.01         95.33        18.48 o                         
 -10   3   6        910.80        949.59        33.04 o                         
  -9   3   6        194.90        268.91        17.06 o                         
  -8   3   6        246.98        269.65        17.07 o                         
  -7   3   6       2065.64       2073.80        34.53 o                         
  -6   3   6       1566.37       1566.64        29.88 o                         
  -5   3   6        176.74        144.52         8.63 o                         
  -4   3   6        108.84        157.53         8.56 o                         
  -3   3   6       2309.46       2056.62        23.45 o                         
  -2   3   6       2143.30       1966.85        22.94 o                         
  -1   3   6       3264.30       3327.50        41.32 o                         
   0   3   6       8759.97       9490.70        92.43 o                         
   1   3   6         26.30        127.13         8.85 o                         
   2   3   6       4560.76       4409.70        51.77 o                         
   3   3   6       1300.69       1268.29        21.96 o                         
   4   3   6       9988.50       9662.67       147.12 o                         
   5   3   6         13.29         16.15         8.88 o                         
   6   3   6        630.85        747.04        24.67 o                         
   7   3   6          7.37          9.92        18.27 o                         
   8   3   6        295.22        316.60        18.49 o                         
   9   3   6        103.58        143.14        21.13 o                         
  10   3   6         67.62         78.69        26.78 o                         
  11   3   6         12.08         41.28        26.85 o                         
 -11   4   6         98.87        124.56        18.53 o                         
 -10   4   6        332.27        317.57        25.65 o                         
  -9   4   6         38.62         39.74        14.19 o                         
  -8   4   6         92.83         93.83        13.42 o                         
  -7   4   6        189.30        207.40        13.91 o                         
  -6   4   6       1397.88       1445.96        28.18 o                         
  -5   4   6       4658.95       4577.24        56.17 o                         
  -4   4   6       2334.14       2326.19        30.00 o                         
  -3   4   6       2185.72       2043.29        23.48 o                         
  -2   4   6       2211.70       2375.04        30.25 o                         
  -1   4   6      10956.84      11044.69       118.47 o                         
   0   4   6      19836.70      19684.03       177.41 o                         
   1   4   6       3500.19       3695.45        44.29 o                         
   2   4   6         38.01         31.30         7.52 o                         
   3   4   6          4.07         28.22         8.21 o                         
   4   4   6       1150.24       1165.88        24.34 o                         
   5   4   6       4309.46       4307.24        58.22 o                         
   6   4   6      15370.46      15152.88       186.17 o                         
   7   4   6       6498.17       6345.60        85.73 o                         
   8   4   6        779.52        725.06        27.54 o                         
   9   4   6        664.98        666.87        40.55 o                         
  10   4   6        214.16        199.03        29.01 o                         
  11   4   6        140.49        105.14        26.63 o                         
 -11   5   6        166.28         96.68        28.56 o                         
 -10   5   6       1230.95       1328.49        38.79 o                         
  -9   5   6       3556.16       3652.64        63.94 o                         
  -8   5   6          5.55         19.49        13.24 o                         
  -7   5   6       7592.52       7695.54        96.53 o                         
  -6   5   6         28.68         40.57         9.92 o                         
  -5   5   6       3073.48       2967.88        47.26 o                         
  -4   5   6       6376.86       6119.85        60.15 o                         
  -3   5   6          9.79         57.64         5.41 o                         
  -2   5   6       1869.13       1708.59        24.50 o                         
  -1   5   6        864.95        788.36        14.50 o                         
   0   5   6       4885.13       4746.92        50.49 o                         
   1   5   6       2596.71       2678.45        33.29 o                         
   2   5   6       2325.41       2202.12        30.96 o                         
   3   5   6        403.28        484.96        15.17 o                         
   4   5   6        108.98        141.33        14.36 o                         
   5   5   6       1813.97       1703.89        37.79 o                         
   6   5   6        485.37        538.07        22.99 o                         
   7   5   6         55.78         68.15        12.60 o                         
   8   5   6       1174.02       1164.05        32.90 o                         
   9   5   6        204.78        186.34        21.27 o                         
  10   5   6         49.12         85.32        22.49 o                         
 -10   6   6         78.56        112.32        20.88 o                         
  -9   6   6          5.09         33.12        12.64 o                         
  -8   6   6         74.99         97.74        12.96 o                         
  -7   6   6        672.63        693.96        27.43 o                         
  -6   6   6        554.21        621.61        21.40 o                         
  -5   6   6       3775.07       3733.61        46.40 o                         
  -4   6   6       1016.70        975.55        21.76 o                         
  -3   6   6       4778.63       4842.36        48.05 o                         
  -2   6   6       2908.17       2945.79        40.20 o                         
  -1   6   6         11.65         18.27         5.83 o                         
   0   6   6       2077.63       1996.07        26.63 o                         
   1   6   6      13936.40      14447.67       135.82 o                         
   2   6   6         86.31         96.79         9.10 o                         
   3   6   6      11965.46      11163.24       109.82 o                         
   4   6   6        714.95        678.69        19.35 o                         
   5   6   6       1090.11       1117.50        25.99 o                         
   6   6   6        656.29        826.21        43.34 o                         
   7   6   6        214.18        179.49        15.62 o                         
   8   6   6          1.27         -1.60        12.62 o                         
   9   6   6       2035.70       1814.96        72.71 o                         
  10   6   6         38.28         72.92        29.53 o                         
 -10   7   6        105.87        119.39        22.74 o                         
  -9   7   6         89.02         99.13        25.91 o                         
  -8   7   6        497.82        454.57        25.78 o                         
  -7   7   6        343.75        390.30        23.22 o                         
  -6   7   6         88.96         93.48         9.61 o                         
  -5   7   6       1983.92       2012.20        30.15 o                         
  -4   7   6       4410.59       4289.16        53.99 o                         
  -3   7   6       3783.86       3669.96        45.18 o                         
  -2   7   6       2247.04       2204.32        28.20 o                         
  -1   7   6       2702.69       2567.34        30.95 o                         
   0   7   6        184.35        216.49        10.72 o                         
   1   7   6        655.72        697.86        16.05 o                         
   2   7   6         30.09         30.66        12.06 o                         
   3   7   6        355.17        405.23        14.57 o                         
   4   7   6       1229.14       1193.59        24.75 o                         
   5   7   6       1411.56       1414.51        43.60 o                         
   6   7   6         85.87         79.69        18.21 o                         
   7   7   6       1378.26       1434.76        41.20 o                         
   8   7   6        396.62        372.99        29.56 o                         
   9   7   6        386.64        398.79        36.30 o                         
  10   7   6         19.28         -5.74        38.08 o                         
 -10   8   6         71.89         81.93        27.31 o                         
  -9   8   6       2961.01       3064.54        81.09 o                         
  -8   8   6         94.16         86.87        19.79 o                         
  -7   8   6         50.89         87.07        17.12 o                         
  -6   8   6        871.11        882.12        26.91 o                         
  -5   8   6        629.96        551.49        16.10 o                         
  -4   8   6       1103.61       1039.49        22.20 o                         
  -3   8   6       2182.03       2020.27        30.23 o                         
  -2   8   6         46.32         89.47         8.91 o                         
  -1   8   6      15272.16      14642.61       135.24 o                         
   0   8   6        142.39        181.82        10.82 o                         
   1   8   6        226.19        271.69        12.25 o                         
   2   8   6       2231.38       2212.63        31.05 o                         
   3   8   6       1594.84       1590.79        29.99 o                         
   4   8   6       2163.15       2092.81        37.21 o                         
   5   8   6       2642.51       2691.94        68.77 o                         
   6   8   6        149.00        121.56        18.79 o                         
   7   8   6        395.47        429.35        27.43 o                         
   8   8   6        140.30        118.07        25.60 o                         
   9   8   6         70.40        112.44        32.20 o                         
  10   8   6         81.72        105.77        45.70 o                         
  -9   9   6        272.89        278.12        28.67 o                         
  -8   9   6       2454.73       2481.85        57.00 o                         
  -7   9   6         61.72         60.08        17.90 o                         
  -6   9   6        121.27        165.63        15.87 o                         
  -5   9   6         84.58         81.63        12.52 o                         
  -4   9   6        331.89        330.62        16.04 o                         
  -3   9   6        429.86        601.44        16.89 o                         
  -2   9   6       1038.79        969.59        31.90 o                         
  -1   9   6       2703.60       2772.40        36.79 o                         
   0   9   6       1125.91       1143.29        23.86 o                         
   1   9   6         36.68         51.69        10.14 o                         
   2   9   6        597.66        670.93        19.61 o                         
   3   9   6         10.41         92.15        14.26 o                         
   4   9   6        281.71        299.46        22.59 o                         
   5   9   6        237.69        225.33        23.66 o                         
   6   9   6        397.74        413.67        29.42 o                         
   7   9   6        251.40        254.33        26.99 o                         
   8   9   6        252.92        200.68        27.57 o                         
   9   9   6         13.07         43.78        33.75 o                         
  -9  10   6          9.54         -0.59        21.38 o                         
  -8  10   6        507.54        573.86        45.30 o                         
  -7  10   6        545.67        529.15        31.17 o                         
  -6  10   6        755.46        707.70        33.98 o                         
  -5  10   6       2309.53       2348.27        55.69 o                         
  -4  10   6       1351.23       1305.61        29.69 o                         
  -3  10   6        922.42        949.30        24.36 o                         
  -2  10   6       1250.93       1209.91        25.72 o                         
  -1  10   6        734.18        725.08        25.02 o                         
   0  10   6         17.51         25.72        10.36 o                         
   1  10   6       1385.44       1460.15        29.25 o                         
   2  10   6       1456.17       1512.30        30.97 o                         
   3  10   6       2271.52       2259.72        42.56 o                         
   4  10   6         18.10         22.88        16.55 o                         
   5  10   6        318.62        319.81        27.84 o                         
   6  10   6        715.50        722.74        37.25 o                         
   7  10   6        296.69        277.19        26.89 o                         
   8  10   6        835.80        789.74        48.56 o                         
   9  10   6         57.72         34.32        37.63 o                         
  -8  11   6        520.14        533.64        36.26 o                         
  -7  11   6        333.24        369.21        24.20 o                         
  -6  11   6        249.36        226.67        19.16 o                         
  -5  11   6       2396.77       2250.12        48.61 o                         
  -4  11   6       4827.65       4694.47        76.55 o                         
  -3  11   6         24.04         53.62        12.17 o                         
  -2  11   6        155.82        149.15        13.09 o                         
  -1  11   6        253.66        277.93        17.07 o                         
   0  11   6       2586.42       2478.91        46.62 o                         
   1  11   6        483.52        486.12        23.13 o                         
   2  11   6         43.55         74.32        14.20 o                         
   3  11   6        121.65        135.15        14.76 o                         
   4  11   6       2070.33       2065.82        60.33 o                         
   5  11   6        112.00        115.01        21.95 o                         
   6  11   6         72.36         85.10        23.67 o                         
   7  11   6         26.73         36.86        24.52 o                         
   8  11   6        156.66        224.08        47.44 o                         
  -8  12   6          3.00         52.12        37.19 o                         
  -7  12   6        400.96        375.62        44.60 o                         
  -6  12   6          0.75        -17.56        17.56 o                         
  -5  12   6        939.21        939.14        45.48 o                         
  -4  12   6        469.51        422.46        20.90 o                         
  -3  12   6       3477.95       3479.01        52.56 o                         
  -2  12   6        374.43        365.63        19.99 o                         
  -1  12   6       3224.61       3294.14        51.81 o                         
   0  12   6       1046.45       1014.81        38.14 o                         
   1  12   6         58.42         77.18        15.88 o                         
   2  12   6         85.38         89.05        17.48 o                         
   3  12   6        139.34        185.18        16.18 o                         
   4  12   6        921.30        865.29        44.04 o                         
   5  12   6       2550.55       2560.92        65.36 o                         
   6  12   6         37.90        138.63        26.35 o                         
   7  12   6       4822.03       4835.41       194.41 o                         
   8  12   6          0.23        -37.45        37.45 o                         
  -7  13   6         99.55        138.22        48.12 o                         
  -6  13   6          9.87        -16.01        31.25 o                         
  -5  13   6        794.91        810.18        57.63 o                         
  -4  13   6        305.10        312.13        20.25 o                         
  -3  13   6       1169.72       1057.96        31.81 o                         
  -2  13   6        687.96        691.71        23.92 o                         
  -1  13   6         24.61          1.76        15.18 o                         
   0  13   6       4895.22       5066.05        82.69 o                         
   1  13   6         13.30         24.40        17.43 o                         
   2  13   6         28.94         63.54        16.37 o                         
   3  13   6        466.88        454.72        23.69 o                         
   4  13   6       1950.45       1951.50        78.32 o                         
   5  13   6          1.05         -9.37        20.57 o                         
   6  13   6        415.86        371.39        53.29 o                         
   7  13   6         60.37        103.69        43.27 o                         
  -6  14   6        418.62        511.02        66.62 o                         
  -5  14   6        937.25        997.21       111.37 o                         
  -4  14   6        686.99        656.25        44.30 o                         
  -3  14   6        432.17        405.48        20.09 o                         
  -2  14   6        479.46        455.48        23.29 o                         
  -1  14   6        129.87        163.03        21.43 o                         
   0  14   6       1183.80       1273.98        44.61 o                         
   1  14   6       3055.85       3071.02        72.61 o                         
   2  14   6       4159.69       4284.24        71.46 o                         
   3  14   6       5608.38       5739.44        91.41 o                         
   4  14   6       2042.90       2180.72        64.10 o                         
   5  14   6         16.60         46.21        31.95 o                         
   6  14   6          6.95        -15.17        47.59 o                         
  -5  15   6        430.35        291.42        74.82 o                         
  -4  15   6        643.17        722.22        78.80 o                         
  -3  15   6        378.88        363.25        26.56 o                         
  -2  15   6        670.70        714.69        33.27 o                         
  -1  15   6       2042.99       2108.00        52.69 o                         
   0  15   6        313.53        335.10        39.53 o                         
   1  15   6        353.45        400.96        32.41 o                         
   2  15   6        273.01        274.48        27.23 o                         
   3  15   6        665.52        697.21        41.30 o                         
   4  15   6       1035.87       1067.46        56.14 o                         
   5  15   6        127.70        236.86        54.83 o                         
  -4  16   6         90.74         82.58        53.75 o                         
  -3  16   6          4.27         23.57        25.40 o                         
  -2  16   6       2350.29       2464.12        70.14 o                         
  -1  16   6          5.83          9.35        24.39 o                         
   0  16   6        269.98        196.44        29.35 o                         
   1  16   6       2012.05       2075.57        55.61 o                         
   2  16   6        459.48        461.77        34.73 o                         
   3  16   6        632.21        527.98        44.14 o                         
   4  16   6       1187.03       1298.69        69.70 o                         
  -2  17   6         36.70         -8.89        26.83 o                         
  -1  17   6        177.31        192.33        35.45 o                         
   0  17   6        176.96        184.11        26.94 o                         
   1  17   6        647.53        647.06        41.75 o                         
   2  17   6         33.11         15.32        46.04 o                         
 -11   0   7         29.48        -11.18        50.70 o                         
  -9   0   7       1663.98       1627.72        91.47 o                         
  -7   0   7       2261.98       2321.69        93.13 o                         
  -5   0   7       5122.20       4720.05        80.81 o                         
  -3   0   7        736.96        754.70        26.23 o                         
  -1   0   7      15412.73      15600.66       206.36 o                         
   1   0   7         52.93         55.39        10.10 o                         
   3   0   7       2232.74       2081.39        45.94 o                         
   5   0   7       4274.37       4650.07        86.59 o                         
   7   0   7        387.05        328.65        37.20 o                         
   9   0   7       2239.33       2298.63       120.38 o                         
  11   0   7        342.32        223.20        46.93 o                         
 -11   1   7          7.89        -40.90        40.90 o                         
 -10   1   7        278.42        263.93        40.54 o                         
  -9   1   7        613.96        631.08        21.90 o                         
  -8   1   7        395.65        404.73        20.46 o                         
  -7   1   7          0.98         -0.83         9.80 o                         
  -6   1   7        195.69        216.22        10.44 o                         
  -5   1   7       1567.06       1628.85        24.63 o                         
  -4   1   7      14099.07      14581.40       153.15 o                         
  -3   1   7      10582.97      10518.18       111.97 o                         
  -2   1   7      15647.73      15455.57       144.91 o                         
  -1   1   7       1934.10       1999.00        24.43 o                         
   0   1   7         81.61        132.17         7.81 o                         
   1   1   7       2988.14       3274.12        37.86 o                         
   2   1   7       2105.56       1912.13        26.49 o                         
   3   1   7       6434.17       6667.85        84.95 o                         
   4   1   7        367.47        360.83        15.81 o                         
   5   1   7      13579.78      13549.30       149.10 o                         
   6   1   7       1503.08       1439.90        30.98 o                         
   7   1   7       1859.69       1780.19        39.64 o                         
   8   1   7        202.53        314.95        33.60 o                         
   9   1   7       1644.59       1624.37        53.96 o                         
  10   1   7         61.96        110.01        28.90 o                         
  11   1   7         93.80         99.11        27.25 o                         
 -11   2   7        658.41        806.86        68.16 o                         
 -10   2   7        300.22        262.45        18.38 o                         
  -9   2   7       2369.75       2350.52        44.06 o                         
  -8   2   7        121.67        171.98        14.80 o                         
  -7   2   7        988.56        953.35        21.42 o                         
  -6   2   7       4054.84       4136.13        55.18 o                         
  -5   2   7       6357.75       6256.15        65.87 o                         
  -4   2   7        795.48        885.99        17.82 o                         
  -3   2   7       3341.19       3703.39        38.15 o                         
  -2   2   7       1942.36       1943.64        23.06 o                         
  -1   2   7      14478.49      14952.83       140.66 o                         
   0   2   7        981.00       1066.30        16.92 o                         
   1   2   7       4116.67       4312.65        47.26 o                         
   2   2   7       1539.53       1734.53        35.88 o                         
   3   2   7      17670.22      17962.97       172.46 o                         
   4   2   7        113.99        115.40        12.04 o                         
   5   2   7        340.91        420.62        17.61 o                         
   6   2   7        597.59        622.54        24.62 o                         
   7   2   7        212.64        242.09        17.37 o                         
   8   2   7        577.96        598.59        25.79 o                         
   9   2   7        792.69        914.41        44.71 o                         
  10   2   7        412.10        436.26        34.78 o                         
  11   2   7        483.27        506.68        40.31 o                         
 -11   3   7        239.67        232.05        20.18 o                         
 -10   3   7        963.97       1017.74        29.96 o                         
  -9   3   7       2498.82       2514.18        48.15 o                         
  -8   3   7        118.57        150.48        14.23 o                         
  -7   3   7       1065.43       1006.97        31.55 o                         
  -6   3   7       2043.46       1897.83        34.69 o                         
  -5   3   7       8036.11       8020.19        79.81 o                         
  -4   3   7       1537.72       1391.76        21.19 o                         
  -3   3   7         66.00         54.92         5.33 o                         
  -2   3   7       4350.43       4420.14        51.27 o                         
  -1   3   7       5027.03       5124.56        53.34 o                         
   0   3   7        139.07        282.14         9.80 o                         
   1   3   7      48148.02      47400.04       670.54 o                         
   2   3   7         54.91         66.49         9.10 o                         
   3   3   7      10416.44      10475.33       109.35 o                         
   4   3   7        228.30        380.35        15.57 o                         
   5   3   7       3227.53       3154.71        48.86 o                         
   6   3   7       2170.56       2111.60        39.71 o                         
   7   3   7        128.56        154.59        15.45 o                         
   8   3   7         24.09        -12.65        12.65 o                         
   9   3   7       1247.04       1292.25        47.75 o                         
  10   3   7        485.61        495.76        37.58 o                         
  11   3   7         43.25          8.39        24.90 o                         
 -11   4   7        349.85        345.05        34.81 o                         
 -10   4   7         34.74         42.30        17.53 o                         
  -9   4   7         64.11         58.71        12.76 o                         
  -8   4   7         27.58         23.28        11.75 o                         
  -7   4   7        526.38        552.20        19.86 o                         
  -6   4   7       2038.89       2066.98        32.68 o                         
  -5   4   7         85.47         77.92         8.63 o                         
  -4   4   7       3453.28       3357.65        36.03 o                         
  -3   4   7       1835.78       1646.83        22.32 o                         
  -2   4   7       2452.57       2459.05        33.13 o                         
  -1   4   7       6040.87       6185.93        71.67 o                         
   0   4   7       7841.34       7857.08        76.59 o                         
   1   4   7       5221.56       5550.13        60.19 o                         
   2   4   7         61.38         47.64         8.18 o                         
   3   4   7        317.75        392.81        14.69 o                         
   4   4   7       6705.79       6555.19        79.82 o                         
   5   4   7       5562.69       5534.17        74.64 o                         
   6   4   7       3745.81       3737.28        58.34 o                         
   7   4   7       4875.29       5013.48        72.71 o                         
   8   4   7         21.46         -0.83        13.71 o                         
   9   4   7       1064.48       1047.55        38.75 o                         
  10   4   7        372.08        316.91        33.22 o                         
 -11   5   7        324.14        297.46        26.57 o                         
 -10   5   7         38.08         51.56        16.25 o                         
  -9   5   7       1829.79       1805.51        40.53 o                         
  -8   5   7        437.36        452.53        20.64 o                         
  -7   5   7       3507.33       3430.85        54.81 o                         
  -6   5   7      16209.80      15974.75       170.89 o                         
  -5   5   7       2860.52       2886.42        37.62 o                         
  -4   5   7       4584.38       4516.69        46.97 o                         
  -3   5   7       9912.95       9483.78        92.42 o                         
  -2   5   7       7534.40       7513.30        97.09 o                         
  -1   5   7        422.52        472.70        18.71 o                         
   0   5   7       8629.19       8414.07        86.37 o                         
   1   5   7        357.23        307.79        11.95 o                         
   2   5   7       8236.38       8346.90        87.46 o                         
   3   5   7        164.49        251.21        14.66 o                         
   4   5   7        988.96        955.77        28.29 o                         
   5   5   7       5094.93       4982.48        72.98 o                         
   6   5   7        801.00        739.52        25.39 o                         
   7   5   7         19.12         26.07        20.44 o                         
   8   5   7       5108.08       5099.84        75.15 o                         
   9   5   7          7.15         47.20        18.39 o                         
  10   5   7         37.09         27.80        21.85 o                         
 -10   6   7       1389.99       1385.57        48.48 o                         
  -9   6   7         72.58         60.77        13.87 o                         
  -8   6   7        248.13        270.36        16.54 o                         
  -7   6   7       1177.85       1168.57        27.35 o                         
  -6   6   7       2810.59       2811.04        44.42 o                         
  -5   6   7       1616.39       1508.66        24.94 o                         
  -4   6   7        177.30        230.17        10.08 o                         
  -3   6   7        908.67        800.03        17.02 o                         
  -2   6   7        121.94        118.15         9.13 o                         
  -1   6   7        148.66        164.26         9.08 o                         
   0   6   7       1164.12       1113.82        19.71 o                         
   1   6   7          1.38         29.14         7.88 o                         
   2   6   7       8151.51       7993.25        81.75 o                         
   3   6   7          9.81         48.14         8.74 o                         
   4   6   7       3566.93       3360.99        63.71 o                         
   5   6   7          9.34         21.21        12.39 o                         
   6   6   7        559.60        527.11        22.68 o                         
   7   6   7        508.52        479.87        26.65 o                         
   8   6   7        767.38        704.37        30.90 o                         
   9   6   7         55.88         60.36        25.72 o                         
  10   6   7       2158.67       2178.38        77.67 o                         
 -10   7   7        420.52        407.78        50.67 o                         
  -9   7   7        203.99        168.28        28.00 o                         
  -8   7   7        541.12        575.01        18.57 o                         
  -7   7   7         33.33         66.19        13.64 o                         
  -6   7   7       1977.96       2031.94        36.70 o                         
  -5   7   7        921.59        901.92        23.21 o                         
  -4   7   7         55.29         72.36         7.47 o                         
  -3   7   7         64.91         53.02        10.45 o                         
  -2   7   7      12820.82      12433.53       121.08 o                         
  -1   7   7       1417.15       1318.25        22.44 o                         
   0   7   7       3886.87       3762.06        43.60 o                         
   1   7   7       1924.42       1853.12        27.31 o                         
   2   7   7        456.86        476.99        15.48 o                         
   3   7   7       1063.28        974.19        20.92 o                         
   4   7   7       7172.74       7017.40        93.27 o                         
   5   7   7         30.44         57.58         9.79 o                         
   6   7   7        686.45        664.71        32.20 o                         
   7   7   7         78.95         85.39        19.66 o                         
   8   7   7        183.97        303.47        52.90 o                         
   9   7   7       1226.05       1162.36        53.55 o                         
  10   7   7          2.63        -17.92        37.97 o                         
 -10   8   7        216.26        146.76        24.63 o                         
  -9   8   7        829.84        794.99        43.37 o                         
  -8   8   7       1939.49       1895.16        65.08 o                         
  -7   8   7         18.59          7.21        14.05 o                         
  -6   8   7       2356.29       2265.07        40.24 o                         
  -5   8   7         20.47         45.65        15.06 o                         
  -4   8   7       1933.95       1931.58        32.49 o                         
  -3   8   7        593.35        588.82        25.57 o                         
  -2   8   7        969.40        906.78        21.24 o                         
  -1   8   7       1316.87       1339.55        26.09 o                         
   0   8   7        402.62        355.82        14.50 o                         
   1   8   7         54.95         47.89         8.89 o                         
   2   8   7        181.85        192.91        12.41 o                         
   3   8   7       1100.06       1147.87        25.22 o                         
   4   8   7        387.11        414.02        21.58 o                         
   5   8   7       1703.70       1565.78        45.02 o                         
   6   8   7       2083.85       2030.16        53.86 o                         
   7   8   7        116.60        145.23        25.53 o                         
   8   8   7         96.07         77.95        22.59 o                         
   9   8   7         72.46         98.10        31.21 o                         
  -9   9   7        145.18        147.32        23.81 o                         
  -8   9   7        918.36        895.21        35.70 o                         
  -7   9   7        523.08        573.65        27.14 o                         
  -6   9   7       1280.34       1303.60        39.97 o                         
  -5   9   7       2502.80       2437.25        34.89 o                         
  -4   9   7        968.30        924.76        20.76 o                         
  -3   9   7        175.05        200.06        19.46 o                         
  -2   9   7          7.97          7.67         6.31 o                         
  -1   9   7        551.43        559.53        19.63 o                         
   0   9   7        565.81        572.89        18.24 o                         
   1   9   7        271.87        284.44        15.56 o                         
   2   9   7        939.35        979.87        24.77 o                         
   3   9   7       2824.19       2749.17        47.60 o                         
   4   9   7       1693.27       1650.87        32.10 o                         
   5   9   7       1897.19       1954.41        51.63 o                         
   6   9   7        113.02         98.46        21.72 o                         
   7   9   7        705.06        693.37        34.78 o                         
   8   9   7         14.11        -20.81        20.81 o                         
   9   9   7        613.55        583.75        68.33 o                         
  -9  10   7        109.40         96.69        23.57 o                         
  -8  10   7        444.98        446.52        31.13 o                         
  -7  10   7        274.76        281.26        24.04 o                         
  -6  10   7         10.37         30.39        15.36 o                         
  -5  10   7        201.87        239.71        20.32 o                         
  -4  10   7        480.69        441.27        19.52 o                         
  -3  10   7         35.23         27.85         8.94 o                         
  -2  10   7         10.34          7.44        10.58 o                         
  -1  10   7        997.29       1001.27        25.73 o                         
   0  10   7       6638.44       6468.61        75.65 o                         
   1  10   7          4.05         -2.82        11.01 o                         
   2  10   7       1295.67       1377.47        30.28 o                         
   3  10   7        897.71        940.53        37.86 o                         
   4  10   7        156.25        164.96        10.99 o                         
   5  10   7        678.78        735.62        37.85 o                         
   6  10   7         13.42        -13.45        19.82 o                         
   7  10   7         27.19        -19.18        19.18 o                         
   8  10   7       1051.52        996.99        59.17 o                         
   9  10   7         14.03         -1.00        38.51 o                         
  -8  11   7        500.37        375.45        29.04 o                         
  -7  11   7       3217.16       2990.51        71.75 o                         
  -6  11   7       2510.23       2457.64        52.71 o                         
  -5  11   7          0.98        -19.46        19.46 o                         
  -4  11   7        831.62        802.54        29.18 o                         
  -3  11   7       4452.84       4339.45        59.27 o                         
  -2  11   7       1278.27       1243.05        27.37 o                         
  -1  11   7        335.71        350.25        19.04 o                         
   0  11   7        275.93        281.46        20.99 o                         
   1  11   7       1484.73       1505.57        32.21 o                         
   2  11   7       1130.25       1128.95        32.56 o                         
   3  11   7         25.77         14.57        12.81 o                         
   4  11   7        205.11        216.29        27.91 o                         
   5  11   7        375.56        353.68        30.80 o                         
   6  11   7         73.82         27.99        23.24 o                         
   7  11   7        245.21        241.78        36.96 o                         
   8  11   7       1657.21       1882.69       104.80 o                         
  -8  12   7          3.88        -35.52        35.52 o                         
  -7  12   7        477.95        413.11        39.29 o                         
  -6  12   7        972.14        906.57        47.52 o                         
  -5  12   7          3.23         15.90        20.11 o                         
  -4  12   7       1320.25       1272.26        33.94 o                         
  -3  12   7        219.18        244.82        16.69 o                         
  -2  12   7       1439.82       1428.89        30.54 o                         
  -1  12   7          0.17         -2.76        13.98 o                         
   0  12   7       2743.29       2894.84        60.77 o                         
   1  12   7         50.27         61.84        15.14 o                         
   2  12   7        278.32        281.29        21.55 o                         
   3  12   7         40.05         49.99        14.63 o                         
   4  12   7       2202.87       2226.97        55.96 o                         
   5  12   7        476.79        438.80        31.71 o                         
   6  12   7       2679.58       2726.55        71.22 o                         
   7  12   7        223.37        357.70        51.60 o                         
   8  12   7        541.49        509.46        61.23 o                         
  -7  13   7       1524.92       1334.11        92.15 o                         
  -6  13   7         48.56         22.52        33.01 o                         
  -5  13   7        202.99        191.75        33.64 o                         
  -4  13   7       1201.01       1220.10        38.93 o                         
  -3  13   7        626.21        634.45        29.93 o                         
  -2  13   7       3981.08       3832.77        57.75 o                         
  -1  13   7        119.49        132.20        18.08 o                         
   0  13   7       1018.27       1028.89        36.43 o                         
   1  13   7       3897.06       4118.02        73.27 o                         
   2  13   7        967.03       1080.89        42.18 o                         
   3  13   7       2258.26       2326.15        55.86 o                         
   4  13   7        822.39        996.39        46.83 o                         
   5  13   7          7.52         -3.64        24.74 o                         
   6  13   7        754.11        675.37        58.01 o                         
   7  13   7          0.28         59.67        42.20 o                         
  -6  14   7       1007.41        934.40        79.98 o                         
  -5  14   7         22.73          8.78        41.64 o                         
  -4  14   7        970.91        890.41        50.75 o                         
  -3  14   7        220.42        229.75        24.60 o                         
  -2  14   7        770.12        734.00        28.90 o                         
  -1  14   7       1588.36       1584.84        58.73 o                         
   0  14   7        509.40        577.93        31.12 o                         
   1  14   7        258.92        264.58        31.31 o                         
   2  14   7       1124.11       1153.24        42.04 o                         
   3  14   7       3157.01       3346.37        64.12 o                         
   4  14   7        943.25       1007.39        52.21 o                         
   5  14   7        152.37        230.82        34.31 o                         
   6  14   7        449.84        456.94        57.75 o                         
  -5  15   7        974.49       1067.05        85.31 o                         
  -4  15   7        801.11        789.36        75.26 o                         
  -3  15   7       3028.09       3114.60       108.34 o                         
  -2  15   7        145.57        104.24        24.64 o                         
  -1  15   7       4179.64       4325.48        78.25 o                         
   0  15   7        210.49        243.52        25.29 o                         
   1  15   7          4.58        -11.96        26.46 o                         
   2  15   7        487.20        512.42        37.61 o                         
   3  15   7        680.55        646.49        37.95 o                         
   4  15   7          3.42         11.04        31.54 o                         
   5  15   7       1909.82       2138.82       296.73 o                         
  -4  16   7          4.48          3.32        46.09 o                         
  -3  16   7         39.49         20.76        29.60 o                         
  -2  16   7        141.90        127.52        26.41 o                         
  -1  16   7       1058.52       1034.33        45.03 o                         
   0  16   7         66.71         83.54        32.95 o                         
   1  16   7        127.25        114.91        26.65 o                         
   2  16   7        493.45        479.51        38.21 o                         
   3  16   7         26.05         32.78        32.81 o                         
   4  16   7        413.09        433.84        84.14 o                         
  -1  17   7        283.72        264.51        32.90 o                         
   0  17   7       1608.37       1637.34        59.07 o                         
   1  17   7         93.12         25.03        27.78 o                         
 -10   0   8        289.16        266.56        60.07 o                         
  -8   0   8        719.03        777.60        64.60 o                         
  -6   0   8        379.83        361.27        25.61 o                         
  -4   0   8      11999.58      10688.76       163.37 o                         
  -2   0   8       2688.56       2773.44        48.79 o                         
   0   0   8        995.47       1099.65        36.92 o                         
   2   0   8       5488.61       5784.55        88.41 o                         
   4   0   8      13865.52      14268.59       219.80 o                         
   6   0   8       6305.41       5963.12       108.98 o                         
   8   0   8        878.55        888.09        45.60 o                         
  10   0   8         15.20         22.99        34.35 o                         
 -11   1   8        352.73        354.76        86.43 o                         
 -10   1   8         59.67         68.59        34.24 o                         
  -9   1   8       1309.26       1444.86        62.24 o                         
  -8   1   8        203.24        243.73        15.05 o                         
  -7   1   8        217.11        276.86        13.57 o                         
  -6   1   8       2027.24       1895.97        29.79 o                         
  -5   1   8       3839.42       3692.63        46.03 o                         
  -4   1   8       2355.22       2535.86        40.41 o                         
  -3   1   8       4143.07       4317.16        48.64 o                         
  -2   1   8       1397.63       1372.87        19.34 o                         
  -1   1   8      54928.17      57565.63      1137.58 o                         
   0   1   8      12204.97      12882.28       123.56 o                         
   1   1   8         57.77        138.49         8.57 o                         
   2   1   8       2213.57       2248.15        33.96 o                         
   3   1   8        580.37        472.11        15.60 o                         
   4   1   8        843.48        862.36        34.26 o                         
   5   1   8        104.43        202.07        14.08 o                         
   6   1   8         97.16        112.57        14.31 o                         
   7   1   8       3195.23       3089.42        68.75 o                         
   8   1   8        359.05        335.18        32.04 o                         
   9   1   8          9.77         47.41        25.70 o                         
  10   1   8        925.82        771.97        44.15 o                         
  11   1   8          3.71         18.75        26.42 o                         
 -11   2   8        302.47        357.48        46.07 o                         
 -10   2   8        447.24        360.29        16.61 o                         
  -9   2   8        435.92        428.32        21.04 o                         
  -8   2   8       5726.73       6060.95        97.98 o                         
  -7   2   8        191.81        166.21        12.59 o                         
  -6   2   8       2173.69       2219.57        36.20 o                         
  -5   2   8       3575.27       3724.12        45.83 o                         
  -4   2   8         16.00         37.13         6.83 o                         
  -3   2   8       2087.11       2121.64        25.03 o                         
  -2   2   8          5.75         24.94         4.96 o                         
  -1   2   8       2907.71       2979.15        34.45 o                         
   0   2   8      77632.91      78659.20      1527.44 o                         
   1   2   8       3075.77       3298.81        39.21 o                         
   2   2   8        310.57        246.55        11.95 o                         
   3   2   8        163.69        180.49        11.10 o                         
   4   2   8        513.00        571.88        20.08 o                         
   5   2   8        692.34        667.02        22.23 o                         
   6   2   8          3.18         -9.82        11.09 o                         
   7   2   8          3.93         21.53        12.43 o                         
   8   2   8       1010.46       1018.01        34.45 o                         
   9   2   8        826.95        776.41        48.87 o                         
  10   2   8        389.62        418.65        35.30 o                         
  11   2   8         10.96          2.47        29.42 o                         
 -11   3   8         22.68         42.15        19.32 o                         
 -10   3   8        251.67        268.08        20.76 o                         
  -9   3   8          5.79         56.98        14.59 o                         
  -8   3   8        115.99        117.92        11.85 o                         
  -7   3   8        606.31        590.95        19.42 o                         
  -6   3   8       3788.83       3706.38        48.35 o                         
  -5   3   8        510.21        536.49        14.61 o                         
  -4   3   8       7425.32       7368.25        83.82 o                         
  -3   3   8       2165.32       2127.17        25.84 o                         
  -2   3   8       6647.17       7208.91        69.82 o                         
  -1   3   8        934.08       1005.16        19.37 o                         
   0   3   8       5422.90       5738.41        60.78 o                         
   1   3   8        278.86        433.41        14.72 o                         
   2   3   8       3692.63       3824.40        45.70 o                         
   3   3   8       1514.65       1590.44        28.54 o                         
   4   3   8      10223.73       9664.62       111.12 o                         
   5   3   8        534.90        528.75        21.05 o                         
   6   3   8        946.09       1062.90        29.17 o                         
   7   3   8       3442.15       3582.25        79.67 o                         
   8   3   8       2112.73       2111.01        47.39 o                         
   9   3   8        251.58        211.04        24.59 o                         
  10   3   8        460.10        449.81        36.07 o                         
 -11   4   8        555.93        557.06        30.01 o                         
 -10   4   8       1652.91       1962.49        78.36 o                         
  -9   4   8        152.07        163.04        15.12 o                         
  -8   4   8       1338.36       1410.21        32.97 o                         
  -7   4   8         57.71         92.01        11.46 o                         
  -6   4   8       3442.60       3604.24        48.36 o                         
  -5   4   8       4123.10       4012.04        49.78 o                         
  -4   4   8       7364.40       7001.60        69.81 o                         
  -3   4   8      23238.46      22849.01       205.49 o                         
  -2   4   8         23.01         63.33         7.86 o                         
  -1   4   8       4743.55       4873.69        52.49 o                         
   0   4   8         22.61        118.62         8.76 o                         
   1   4   8        562.83        580.57        14.33 o                         
   2   4   8       1971.20       1855.71        27.17 o                         
   3   4   8       8417.10       8258.73        84.09 o                         
   4   4   8      10995.09      10893.68       117.95 o                         
   5   4   8        735.77        717.20        28.21 o                         
   6   4   8        217.74        270.05        17.90 o                         
   7   4   8        895.44        965.60        30.97 o                         
   8   4   8        939.64        974.34        39.01 o                         
   9   4   8          3.41         -6.05        24.44 o                         
  10   4   8        357.81        365.99        33.24 o                         
 -10   5   8        521.69        555.16        26.53 o                         
  -9   5   8        384.73        376.69        23.09 o                         
  -8   5   8         66.07         67.53        12.59 o                         
  -7   5   8        350.78        342.48        16.91 o                         
  -6   5   8       1906.73       1918.58        32.25 o                         
  -5   5   8       1191.19       1136.20        19.89 o                         
  -4   5   8       1713.11       1684.30        26.20 o                         
  -3   5   8        906.11        956.95        19.12 o                         
  -2   5   8       3844.41       4001.72        52.88 o                         
  -1   5   8        690.39        756.00        22.01 o                         
   0   5   8       7044.16       6984.60        70.96 o                         
   1   5   8      25339.92      24934.95       235.15 o                         
   2   5   8       2075.45       2202.05        32.28 o                         
   3   5   8       7078.12       6605.92        76.39 o                         
   4   5   8       3389.00       3389.90        51.30 o                         
   5   5   8        583.66        593.38        24.56 o                         
   6   5   8       2917.42       2965.03        50.10 o                         
   7   5   8        865.80        912.34        39.36 o                         
   8   5   8       1771.24       1825.30        47.13 o                         
   9   5   8        853.21        871.85        45.42 o                         
  10   5   8        193.13        206.65        28.08 o                         
 -10   6   8         97.94        121.76        18.12 o                         
  -9   6   8       1164.16       1321.97        36.79 o                         
  -8   6   8         42.91         64.05        16.81 o                         
  -7   6   8       2243.21       2370.35        47.95 o                         
  -6   6   8        726.01        683.67        22.48 o                         
  -5   6   8       3841.21       3708.06        47.43 o                         
  -4   6   8       1587.38       1496.21        30.91 o                         
  -3   6   8          0.48         60.66         9.44 o                         
  -2   6   8        443.83        573.91        16.82 o                         
  -1   6   8      18038.46      17840.19       175.02 o                         
   0   6   8       3191.12       3327.01        40.13 o                         
   1   6   8       2467.05       2307.98        33.08 o                         
   2   6   8        164.91        217.61        12.25 o                         
   3   6   8         48.63         62.75         9.95 o                         
   4   6   8        102.58        156.40        13.61 o                         
   5   6   8       1496.41       1406.24        37.19 o                         
   6   6   8         48.55        129.34        39.81 o                         
   7   6   8       1651.81       1719.55        37.02 o                         
   8   6   8       1457.40       1530.12        35.66 o                         
   9   6   8         96.16         65.82        17.20 o                         
  10   6   8       1271.48       1140.51        70.05 o                         
 -10   7   8        143.35        128.46        28.10 o                         
  -9   7   8         33.53         21.94        18.84 o                         
  -8   7   8        119.91        118.16        16.55 o                         
  -7   7   8        221.87        293.57        15.88 o                         
  -6   7   8         44.55         83.85        10.50 o                         
  -5   7   8        632.82        629.52        21.93 o                         
  -4   7   8        141.84        170.12        13.20 o                         
  -3   7   8       2905.06       3000.04        45.06 o                         
  -2   7   8       3189.50       3000.32        45.93 o                         
  -1   7   8        475.58        468.50        13.17 o                         
   0   7   8        393.13        430.82        14.22 o                         
   1   7   8         38.82         38.57         8.66 o                         
   2   7   8        357.56        401.83        15.57 o                         
   3   7   8        867.82        855.03        22.90 o                         
   4   7   8         17.92         24.39        11.18 o                         
   5   7   8       6916.45       6678.63        95.20 o                         
   6   7   8       4618.68       4487.85        72.55 o                         
   7   7   8       1257.37       1321.70        28.17 o                         
   8   7   8        760.99        674.92        36.89 o                         
   9   7   8        559.71        651.25        67.57 o                         
  10   7   8         72.45         99.04        44.12 o                         
 -10   8   8        415.45        319.35        33.12 o                         
  -9   8   8          7.89         27.29        19.90 o                         
  -8   8   8        285.11        296.83        22.78 o                         
  -7   8   8       1181.19       1153.34        33.98 o                         
  -6   8   8        207.29        215.56        18.06 o                         
  -5   8   8       4122.45       4064.27        50.27 o                         
  -4   8   8        574.33        569.69        26.07 o                         
  -3   8   8        785.00        844.37        28.93 o                         
  -2   8   8       2485.96       2444.29        48.25 o                         
  -1   8   8        217.40        223.95        11.48 o                         
   0   8   8        298.75        372.83        15.14 o                         
   1   8   8         47.85         50.53         9.47 o                         
   2   8   8       1052.02       1020.24        23.21 o                         
   3   8   8      11194.70      10852.37       120.27 o                         
   4   8   8       1026.88       1008.11        36.27 o                         
   5   8   8       1974.28       1986.48        48.19 o                         
   6   8   8        428.33        454.87        30.37 o                         
   7   8   8         64.80         30.60        19.19 o                         
   8   8   8         36.78         48.93        22.45 o                         
   9   8   8       1166.17       1054.56        72.37 o                         
  -9   9   8        257.23        267.68        29.67 o                         
  -8   9   8          4.93         10.47        16.28 o                         
  -7   9   8        167.20        191.73        23.77 o                         
  -6   9   8         14.76          1.54        11.26 o                         
  -5   9   8       1201.88       1187.50        31.49 o                         
  -4   9   8       1294.96       1269.23        30.53 o                         
  -3   9   8          1.88        -11.20        11.20 o                         
  -2   9   8        371.86        384.53        26.89 o                         
  -1   9   8       2775.51       2667.74        41.69 o                         
   0   9   8        733.47        800.65        20.05 o                         
   1   9   8        441.04        448.29        19.68 o                         
   2   9   8       5845.72       5697.44        68.90 o                         
   3   9   8         86.78         61.38        13.99 o                         
   4   9   8         85.79         72.18        13.26 o                         
   5   9   8        756.12        822.69        38.29 o                         
   6   9   8        849.44        818.96        39.57 o                         
   7   9   8         16.66         13.23        27.04 o                         
   8   9   8          2.48         36.28        27.43 o                         
   9   9   8         38.34         56.75        41.96 o                         
  -9  10   8         70.94         17.05        23.52 o                         
  -8  10   8         75.66         73.53        21.86 o                         
  -7  10   8        192.47        184.00        29.79 o                         
  -6  10   8        192.27        217.47        25.30 o                         
  -5  10   8          1.56         -6.85        11.65 o                         
  -4  10   8       1188.63       1196.75        31.42 o                         
  -3  10   8          6.77          7.65        12.80 o                         
  -2  10   8       1871.55       1846.78        32.03 o                         
  -1  10   8       1790.11       1830.37        38.02 o                         
   0  10   8        992.69       1002.54        26.01 o                         
   1  10   8       1712.96       1748.73        35.18 o                         
   2  10   8       1015.76       1021.03        27.29 o                         
   3  10   8         41.09         39.91        13.17 o                         
   4  10   8        284.91        310.57        19.43 o                         
   5  10   8        571.12        541.25        34.09 o                         
   6  10   8        426.45        379.26        31.00 o                         
   7  10   8        994.99       1035.98        44.23 o                         
   8  10   8        515.15        565.87        56.28 o                         
   9  10   8        633.17        691.86       120.81 o                         
  -8  11   8         40.69         10.89        26.54 o                         
  -7  11   8        165.64         93.29        28.84 o                         
  -6  11   8       3628.90       3511.45        93.38 o                         
  -5  11   8         40.82         54.90        19.56 o                         
  -4  11   8         21.82         24.65        13.22 o                         
  -3  11   8        738.77        714.86        27.78 o                         
  -2  11   8        543.74        552.05        23.06 o                         
  -1  11   8         20.82        -10.16        11.76 o                         
   0  11   8         48.05         59.49        14.45 o                         
   1  11   8       7623.34       7422.08        94.72 o                         
   2  11   8        265.94        279.38        19.45 o                         
   3  11   8        184.30        185.91        16.82 o                         
   4  11   8       1377.24       1468.38        36.77 o                         
   5  11   8        250.38        276.21        26.75 o                         
   6  11   8        886.01        798.25        39.15 o                         
   7  11   8        398.71        415.18        47.34 o                         
   8  11   8          2.81         47.17        40.86 o                         
  -8  12   8        188.37        165.60        53.98 o                         
  -7  12   8         10.98         -8.33        31.17 o                         
  -6  12   8         67.24         57.53        25.38 o                         
  -5  12   8       1339.50       1423.18        49.75 o                         
  -4  12   8         11.53         15.25        13.65 o                         
  -3  12   8       5968.99       5989.46       146.80 o                         
  -2  12   8        769.54        697.28        27.76 o                         
  -1  12   8        208.47        189.57        17.85 o                         
   0  12   8        235.33        309.90        23.17 o                         
   1  12   8       1616.19       1657.46        39.22 o                         
   2  12   8       2015.89       2057.33        45.72 o                         
   3  12   8       3100.54       3137.63        56.44 o                         
   4  12   8        314.69        346.24        27.93 o                         
   5  12   8        647.79        601.50        44.18 o                         
   6  12   8        123.09        179.33        29.07 o                         
   7  12   8         67.80        107.26        42.97 o                         
  -7  13   8        116.94        137.50        49.49 o                         
  -6  13   8        859.02        896.26        63.77 o                         
  -5  13   8         64.12         27.69        24.86 o                         
  -4  13   8        345.27        306.52        20.77 o                         
  -3  13   8       1866.54       1829.29        69.56 o                         
  -2  13   8        549.90        470.68        24.61 o                         
  -1  13   8        334.59        375.04        22.59 o                         
   0  13   8        965.68       1116.20        41.15 o                         
   1  13   8       3493.68       3630.52        68.85 o                         
   2  13   8       3830.05       3772.05        69.52 o                         
   3  13   8        924.42        914.61        32.52 o                         
   4  13   8       1019.15       1002.43        46.36 o                         
   5  13   8        468.12        442.59        40.34 o                         
   6  13   8        494.95        595.07        58.35 o                         
   7  13   8       1925.86       2192.87        92.78 o                         
  -6  14   8       2353.30       2460.86       114.56 o                         
  -5  14   8        363.34        235.86        54.23 o                         
  -4  14   8        100.49         96.22        18.59 o                         
  -3  14   8         17.49        -19.12        30.05 o                         
  -2  14   8        290.36        205.63        22.35 o                         
  -1  14   8       1863.14       1748.40        44.51 o                         
   0  14   8       2774.38       2978.50        61.19 o                         
   1  14   8        989.29       1047.70        48.34 o                         
   2  14   8        194.85        212.12        23.82 o                         
   3  14   8        646.93        662.52        31.62 o                         
   4  14   8          0.73        -10.29        27.12 o                         
   5  14   8       1119.37       1188.83        78.05 o                         
   6  14   8        141.86        218.37        65.56 o                         
  -5  15   8        574.53        555.35        67.69 o                         
  -4  15   8          7.45        -35.11        36.44 o                         
  -3  15   8          3.88        -10.19        25.74 o                         
  -2  15   8       2921.12       3078.19        72.19 o                         
  -1  15   8       2203.56       2250.29        58.95 o                         
   0  15   8        515.12        560.18        33.30 o                         
   1  15   8         32.91         29.10        26.41 o                         
   2  15   8         11.78          1.12        22.64 o                         
   3  15   8         48.43         34.97        27.12 o                         
   4  15   8        450.46        444.36        42.62 o                         
   5  15   8          7.24         41.24        44.46 o                         
  -4  16   8       1765.84       1791.42       251.83 o                         
  -3  16   8        141.16        116.67        34.38 o                         
  -2  16   8       1894.09       1988.10        99.73 o                         
  -1  16   8        682.66        680.74        38.17 o                         
   0  16   8         25.03         25.37        25.75 o                         
   1  16   8       1009.22       1130.10        50.03 o                         
   2  16   8          5.46         -7.41        26.22 o                         
   3  16   8        122.10        134.24        37.22 o                         
  -1  17   8          8.03        -18.94        35.65 o                         
   0  17   8        284.24        253.07        37.45 o                         
 -11   0   9         65.98         21.67        52.19 o                         
  -9   0   9         10.87         42.52        37.78 o                         
  -7   0   9       8233.93       8090.52       412.52 o                         
  -5   0   9        168.22        178.84        14.56 o                         
  -3   0   9         38.90        231.25        13.93 o                         
  -1   0   9      19359.09      19097.94       253.37 o                         
   1   0   9       3900.50       4197.22        67.15 o                         
   3   0   9       2858.58       3010.88        55.97 o                         
   5   0   9       8555.92       8496.24       143.24 o                         
   7   0   9        117.23         71.73        24.74 o                         
   9   0   9        932.17        828.32        48.24 o                         
  11   0   9        401.54        444.80        77.71 o                         
 -11   1   9        449.46        452.14        82.63 o                         
 -10   1   9        131.66        135.75        37.43 o                         
  -9   1   9          2.25         29.87        26.42 o                         
  -8   1   9       2265.21       2208.45        70.40 o                         
  -7   1   9          0.98          3.51         6.45 o                         
  -6   1   9         90.86        122.09        10.33 o                         
  -5   1   9       7107.11       6905.47        80.88 o                         
  -4   1   9      11988.85      12063.13       136.44 o                         
  -3   1   9       4683.30       4773.52        48.40 o                         
  -2   1   9        293.82        286.05        10.41 o                         
  -1   1   9        361.31        472.85        12.03 o                         
   0   1   9       2274.52       2437.03        30.78 o                         
   1   1   9         26.87         12.50         6.71 o                         
   2   1   9       4753.86       5333.42        59.40 o                         
   3   1   9         64.99        133.29        10.65 o                         
   4   1   9        881.94        975.56        24.19 o                         
   5   1   9       2790.17       2723.78        46.72 o                         
   6   1   9        388.49        399.23        20.98 o                         
   7   1   9         13.66          6.20        13.69 o                         
   8   1   9         83.48        114.89        18.58 o                         
   9   1   9        217.67        189.37        35.57 o                         
  10   1   9        102.95         95.19        25.84 o                         
  11   1   9          0.19        -43.39        43.39 o                         
 -11   2   9        176.07        283.12        45.36 o                         
 -10   2   9        320.98        379.28        41.99 o                         
  -9   2   9        262.21        278.11        20.98 o                         
  -8   2   9          2.76         25.46        11.44 o                         
  -7   2   9       1353.64       1322.98        32.26 o                         
  -6   2   9        441.61        460.04        22.54 o                         
  -5   2   9       6731.08       6492.11        76.80 o                         
  -4   2   9        906.11        977.15        19.83 o                         
  -3   2   9       2768.89       2807.26        31.81 o                         
  -2   2   9        854.87        808.63        18.73 o                         
  -1   2   9       1318.91       1244.69        19.89 o                         
   0   2   9       5569.66       5372.51        60.48 o                         
   1   2   9       4634.85       4737.92        52.97 o                         
   2   2   9         90.46        198.73        13.80 o                         
   3   2   9      13710.42      14222.32       147.65 o                         
   4   2   9          4.45         17.28         8.08 o                         
   5   2   9        132.61        195.51        29.67 o                         
   6   2   9        377.25        394.20        21.10 o                         
   7   2   9        177.30        218.25        23.43 o                         
   8   2   9         62.10         78.27        18.12 o                         
   9   2   9       1508.65       1541.88        44.57 o                         
  10   2   9          3.24          9.47        24.32 o                         
 -11   3   9         84.62         14.82        36.18 o                         
 -10   3   9         45.61         75.30        17.47 o                         
  -9   3   9       5742.42       5839.64       107.40 o                         
  -8   3   9         89.67         96.17        16.82 o                         
  -7   3   9       5046.73       5067.89        69.41 o                         
  -6   3   9       1701.70       1792.45        30.74 o                         
  -5   3   9         37.66         79.61         8.93 o                         
  -4   3   9       4983.99       4787.97        58.87 o                         
  -3   3   9       1078.92       1211.29        18.65 o                         
  -2   3   9       2818.67       3064.10        34.55 o                         
  -1   3   9       2462.21       2471.71        31.00 o                         
   0   3   9        689.87        683.32        15.25 o                         
   1   3   9       1157.19       1037.87        19.62 o                         
   2   3   9       5958.18       5951.55        68.53 o                         
   3   3   9        690.44        805.36        20.16 o                         
   4   3   9       5631.53       5328.56        69.37 o                         
   5   3   9       1042.81        979.58        30.96 o                         
   6   3   9         61.86         69.47        13.81 o                         
   7   3   9       4911.21       4701.77        89.32 o                         
   8   3   9         42.95         76.32        16.51 o                         
   9   3   9         24.65        -23.15        23.15 o                         
  10   3   9        446.72        377.90        37.89 o                         
 -11   4   9        322.25        282.69        26.52 o                         
 -10   4   9        757.56        753.66        35.45 o                         
  -9   4   9       1029.26       1025.06        36.49 o                         
  -8   4   9          0.42         26.12        13.95 o                         
  -7   4   9        323.67        327.90        18.71 o                         
  -6   4   9       2205.20       2257.99        37.51 o                         
  -5   4   9      12055.17      11950.78       138.31 o                         
  -4   4   9       1616.56       1547.67        22.98 o                         
  -3   4   9      13334.04      13158.86       127.59 o                         
  -2   4   9       7351.56       7333.61        80.40 o                         
  -1   4   9       4761.94       4556.02        50.53 o                         
   0   4   9       8988.59       9748.26        98.10 o                         
   1   4   9       2000.11       2203.48        31.00 o                         
   2   4   9        251.26        412.86        16.44 o                         
   3   4   9       8179.49       7973.63        83.09 o                         
   4   4   9        396.26        432.44        19.94 o                         
   5   4   9       6469.55       6338.12       119.60 o                         
   6   4   9       2776.16       2690.80        48.13 o                         
   7   4   9       1130.01       1140.72        32.36 o                         
   8   4   9        345.31        341.21        21.99 o                         
   9   4   9        334.48        343.01        21.98 o                         
  10   4   9         65.09         60.81        27.44 o                         
 -10   5   9       1418.10       1598.22        46.94 o                         
  -9   5   9        114.60        117.71        20.09 o                         
  -8   5   9       1826.70       1708.12        38.71 o                         
  -7   5   9          0.94          4.12        10.67 o                         
  -6   5   9         78.47         74.15        10.26 o                         
  -5   5   9        216.21        222.21        12.95 o                         
  -4   5   9         23.41         43.63         6.26 o                         
  -3   5   9        512.52        458.78        15.37 o                         
  -2   5   9       6056.64       5487.13        64.32 o                         
  -1   5   9         15.12         16.56         4.92 o                         
   0   5   9       2293.67       2224.07        31.09 o                         
   1   5   9       2825.43       2671.43        36.37 o                         
   2   5   9       2068.69       2115.49        31.91 o                         
   3   5   9         24.92         23.80         8.92 o                         
   4   5   9       6883.48       6753.47        93.68 o                         
   5   5   9       1102.14       1095.59        44.68 o                         
   6   5   9         35.37         30.22        13.08 o                         
   7   5   9       2763.64       2734.54        53.20 o                         
   8   5   9         44.76         50.87        15.77 o                         
   9   5   9        454.87        533.07        44.36 o                         
  10   5   9        634.81        598.43        41.99 o                         
 -10   6   9          5.69        -17.81        17.81 o                         
  -9   6   9        212.58        254.03        23.72 o                         
  -8   6   9       2258.72       2257.97        41.29 o                         
  -7   6   9        378.69        344.44        17.25 o                         
  -6   6   9       4942.35       4951.68        63.24 o                         
  -5   6   9        155.68        157.53        18.34 o                         
  -4   6   9        372.05        349.24        17.30 o                         
  -3   6   9       1830.50       1783.47        36.14 o                         
  -2   6   9       2185.18       2090.19        33.18 o                         
  -1   6   9       1627.10       1693.52        41.24 o                         
   0   6   9      30447.68      30153.91       272.38 o                         
   1   6   9       4917.23       4897.40        55.36 o                         
   2   6   9      15205.11      14743.87       147.09 o                         
   3   6   9       3003.29       2869.63        44.29 o                         
   4   6   9        374.95        389.92        19.93 o                         
   5   6   9       2779.19       2831.21        51.09 o                         
   6   6   9       3632.44       3554.05        57.58 o                         
   7   6   9         57.87         44.56        13.25 o                         
   8   6   9        601.95        640.40        25.70 o                         
   9   6   9       2632.51       2694.56        67.50 o                         
  10   6   9       1807.68       2190.93       166.86 o                         
 -10   7   9        259.01        280.86        44.94 o                         
  -9   7   9        113.58        117.94        21.42 o                         
  -8   7   9          1.39        -10.66        10.66 o                         
  -7   7   9        173.00        172.43        16.53 o                         
  -6   7   9       5611.99       5745.43        76.46 o                         
  -5   7   9       3747.06       3709.04        58.87 o                         
  -4   7   9       2758.48       2650.50        42.39 o                         
  -3   7   9        573.15        527.60        22.23 o                         
  -2   7   9       1244.97       1276.23        38.41 o                         
  -1   7   9      11777.15      11052.45       108.76 o                         
   0   7   9        426.29        461.43        15.12 o                         
   1   7   9       1038.21       1121.61        22.36 o                         
   2   7   9       4685.16       4579.69        58.91 o                         
   3   7   9       2953.70       2904.01        49.59 o                         
   4   7   9       1004.63        894.71        26.79 o                         
   5   7   9        193.43        232.79        18.05 o                         
   6   7   9          3.04         46.98        17.47 o                         
   7   7   9       2978.31       2816.88        68.72 o                         
   8   7   9        155.99        193.59        23.68 o                         
   9   7   9        856.65        806.06        53.09 o                         
  10   7   9        615.26        600.80        68.98 o                         
 -10   8   9        309.73        374.36        80.62 o                         
  -9   8   9         63.27         28.48        18.95 o                         
  -8   8   9         81.94         92.50        17.36 o                         
  -7   8   9       1059.49       1065.83        31.98 o                         
  -6   8   9         20.69         22.82         8.39 o                         
  -5   8   9         14.03         55.18        11.39 o                         
  -4   8   9       1423.20       1477.00        32.62 o                         
  -3   8   9        534.02        495.03        21.38 o                         
  -2   8   9        315.51        327.46        26.32 o                         
  -1   8   9        155.61        156.57        10.13 o                         
   0   8   9        386.19        404.19        15.38 o                         
   1   8   9       4067.29       3940.89        51.57 o                         
   2   8   9       4988.06       5114.29        65.72 o                         
   3   8   9        456.16        565.39        20.99 o                         
   4   8   9       2440.30       2477.57        50.93 o                         
   5   8   9        105.95        128.20        16.40 o                         
   6   8   9       6553.72       6448.91        84.25 o                         
   7   8   9         48.54         36.80        21.64 o                         
   8   8   9       1013.89        918.18        47.78 o                         
   9   8   9         34.00         78.01        41.15 o                         
  -9   9   9        254.85        324.55        32.57 o                         
  -8   9   9         85.01         71.51        18.98 o                         
  -7   9   9        617.56        617.93        40.62 o                         
  -6   9   9       2794.59       2822.58        56.47 o                         
  -5   9   9       1400.62       1411.32        32.24 o                         
  -4   9   9        299.34        304.66        18.22 o                         
  -3   9   9        228.41        254.61        18.88 o                         
  -2   9   9         95.06        112.46        17.20 o                         
  -1   9   9       4446.36       4375.94        80.54 o                         
   0   9   9       2782.65       2823.60        44.46 o                         
   1   9   9         97.40        112.60        12.68 o                         
   2   9   9       9043.79       8817.32        98.40 o                         
   3   9   9       1789.63       1793.80        36.35 o                         
   4   9   9          2.70         -5.92        11.34 o                         
   5   9   9        106.19        140.58        18.44 o                         
   6   9   9        445.58        446.67        32.08 o                         
   7   9   9       1100.78       1217.37        46.07 o                         
   8   9   9        483.92        449.63        40.94 o                         
   9   9   9         22.18        -19.33        39.05 o                         
  -9  10   9         36.77         -7.78        31.40 o                         
  -8  10   9        106.35         79.31        28.29 o                         
  -7  10   9        438.24        413.04        42.41 o                         
  -6  10   9        319.94        315.13        28.13 o                         
  -5  10   9       1031.45        953.02        35.07 o                         
  -4  10   9        442.49        412.43        21.23 o                         
  -3  10   9       1294.36       1283.99        35.29 o                         
  -2  10   9       2329.81       2390.37        52.77 o                         
  -1  10   9       1171.36       1204.50        31.96 o                         
   0  10   9       3484.07       3424.29        52.55 o                         
   1  10   9       2875.44       2796.86        45.02 o                         
   2  10   9       5112.47       5020.76        70.29 o                         
   3  10   9        307.91        296.34        19.40 o                         
   4  10   9        689.21        633.54        23.13 o                         
   5  10   9        295.83        305.71        26.67 o                         
   6  10   9         37.95         76.83        21.81 o                         
   7  10   9         76.57         48.49        24.71 o                         
   8  10   9        147.57        139.47        41.00 o                         
  -8  11   9        131.21         78.74        38.55 o                         
  -7  11   9          7.96          3.02        26.20 o                         
  -6  11   9        323.06        316.19        29.25 o                         
  -5  11   9        826.25        780.31        37.85 o                         
  -4  11   9        193.32        154.62        17.07 o                         
  -3  11   9       1605.12       1623.18        41.18 o                         
  -2  11   9       3247.73       3212.24        60.50 o                         
  -1  11   9         35.82         24.65        16.21 o                         
   0  11   9        542.68        570.32        24.80 o                         
   1  11   9        330.74        353.97        24.03 o                         
   2  11   9        147.48        166.65        16.93 o                         
   3  11   9       2740.72       2823.97        52.50 o                         
   4  11   9        202.98        174.39        18.18 o                         
   5  11   9        630.69        639.49        35.52 o                         
   6  11   9        193.85        181.70        28.48 o                         
   7  11   9         13.59        -30.59        30.59 o                         
   8  11   9         52.68        124.56        45.85 o                         
  -8  12   9         18.67         36.46        48.76 o                         
  -7  12   9        203.79        154.57        43.47 o                         
  -6  12   9        253.74        227.02        31.26 o                         
  -5  12   9          0.09          3.27        14.63 o                         
  -4  12   9       1699.75       1734.49        40.58 o                         
  -3  12   9        567.94        685.68        37.30 o                         
  -2  12   9       4648.41       4826.01       123.83 o                         
  -1  12   9        577.69        555.67        23.98 o                         
   0  12   9        812.03        830.27        29.77 o                         
   1  12   9          0.12         19.84        16.90 o                         
   2  12   9        777.57        818.68        32.66 o                         
   3  12   9        547.78        553.05        26.84 o                         
   4  12   9        827.48        840.88        42.57 o                         
   5  12   9        741.55        826.04        39.67 o                         
   6  12   9       2170.41       2373.62        89.72 o                         
   7  12   9         55.25         64.99        45.16 o                         
  -7  13   9        877.35       1125.40        86.99 o                         
  -6  13   9        157.54        182.45        39.38 o                         
  -5  13   9        269.56        235.87        31.38 o                         
  -4  13   9        107.10         96.78        19.36 o                         
  -3  13   9         43.63         53.39        20.81 o                         
  -2  13   9        159.47        142.85        18.96 o                         
  -1  13   9       2596.56       2652.09        78.75 o                         
   0  13   9        475.78        508.09        27.70 o                         
   1  13   9        795.40        845.53        35.06 o                         
   2  13   9         56.21         65.64        19.59 o                         
   3  13   9         11.02         17.65        18.15 o                         
   4  13   9        341.71        324.79        26.99 o                         
   5  13   9          0.94        -30.68        30.68 o                         
   6  13   9        310.20        262.18        44.46 o                         
  -6  14   9        766.86        726.36        74.95 o                         
  -5  14   9       1119.64       1163.38        73.01 o                         
  -4  14   9        383.65        431.41        36.58 o                         
  -3  14   9        242.72        251.76        26.19 o                         
  -2  14   9          8.68        -14.87        17.11 o                         
  -1  14   9        592.48        573.58        33.27 o                         
   0  14   9         67.53         59.46        20.25 o                         
   1  14   9       1600.31       1721.95        52.29 o                         
   2  14   9       2222.17       2403.33        56.06 o                         
   3  14   9        356.39        372.57        27.47 o                         
   4  14   9         85.76          5.92        28.38 o                         
   5  14   9        253.30        266.27        43.24 o                         
   6  14   9         88.23        139.43        44.22 o                         
  -5  15   9       2676.73       2674.55       120.95 o                         
  -4  15   9       1152.63       1229.81        52.96 o                         
  -3  15   9        594.22        607.15        50.44 o                         
  -2  15   9        116.20        130.39        29.07 o                         
  -1  15   9         53.82         72.16        23.31 o                         
   0  15   9         80.35         49.89        24.19 o                         
   1  15   9          0.52         -0.31        25.86 o                         
   2  15   9         39.53         35.38        23.39 o                         
   3  15   9        206.76        194.49        27.77 o                         
   4  15   9         32.03         61.31        34.28 o                         
   5  15   9          1.46        -80.91        81.63 o                         
  -3  16   9       1064.45       1157.91        59.09 o                         
  -2  16   9          9.96         -0.60        35.30 o                         
  -1  16   9       1761.53       1938.08        56.67 o                         
   0  16   9       1293.88       1290.60        55.86 o                         
   1  16   9        247.54        269.88        33.67 o                         
   2  16   9        469.46        459.71        54.05 o                         
   3  16   9         12.52        -13.44        31.00 o                         
 -10   0  10        259.81        272.18        57.57 o                         
  -8   0  10         21.77         -0.92        30.68 o                         
  -6   0  10        579.95        570.92        24.15 o                         
  -4   0  10      18348.15      18232.61       300.90 o                         
  -2   0  10        254.32        276.66        14.89 o                         
   0   0  10        323.91        409.32        20.79 o                         
   2   0  10       4224.89       4389.40        74.20 o                         
   4   0  10       2371.27       2688.80        56.18 o                         
   6   0  10       3514.63       3395.89        94.64 o                         
   8   0  10          4.88          0.69        22.87 o                         
  10   0  10          8.10         -1.74        34.07 o                         
 -11   1  10       1756.00       1801.97       155.35 o                         
 -10   1  10        558.22        615.52        51.28 o                         
  -9   1  10        124.60        138.31        32.68 o                         
  -8   1  10        886.46        867.33        50.48 o                         
  -7   1  10        500.44        456.14        19.92 o                         
  -6   1  10       2050.80       1902.44        34.52 o                         
  -5   1  10        770.71        827.15        19.21 o                         
  -4   1  10        104.17        176.44        10.49 o                         
  -3   1  10       4699.00       5117.80        52.33 o                         
  -2   1  10         46.33         32.95         6.17 o                         
  -1   1  10       3844.46       4123.60        46.38 o                         
   0   1  10      15667.83      15223.91       146.39 o                         
   1   1  10         51.60         92.51         8.73 o                         
   2   1  10        465.84        412.83        16.00 o                         
   3   1  10        193.62        225.33        13.32 o                         
   4   1  10       3177.62       3046.03        42.46 o                         
   5   1  10         38.01         27.07        12.64 o                         
   6   1  10        574.93        619.20        27.30 o                         
   7   1  10       2244.85       2258.09        49.03 o                         
   8   1  10       2311.42       2244.14        51.24 o                         
   9   1  10        713.51        701.27        34.73 o                         
  10   1  10         81.48         34.25        26.04 o                         
 -11   2  10        176.89        150.30        45.70 o                         
 -10   2  10       1599.61       1579.34        68.99 o                         
  -9   2  10        183.82        221.44        35.67 o                         
  -8   2  10       1201.85       1243.65        33.85 o                         
  -7   2  10       2681.62       2603.96        47.59 o                         
  -6   2  10       1541.20       1558.31        28.34 o                         
  -5   2  10        397.64        424.46        16.26 o                         
  -4   2  10       6189.05       6312.68        78.09 o                         
  -3   2  10       1493.39       1672.80        24.66 o                         
  -2   2  10       3196.43       3441.85        40.31 o                         
  -1   2  10       3906.20       3958.71        45.04 o                         
   0   2  10       1669.53       1634.84        24.78 o                         
   1   2  10        574.72        672.53        16.60 o                         
   2   2  10       7995.26       8058.98        88.71 o                         
   3   2  10       3005.63       3236.33        44.81 o                         
   4   2  10        102.86        121.47        12.14 o                         
   5   2  10       3522.02       3332.48        88.34 o                         
   6   2  10        472.54        519.43        23.61 o                         
   7   2  10        121.18        118.18        18.20 o                         
   8   2  10          4.07          6.89        16.98 o                         
   9   2  10        228.30        208.55        32.82 o                         
  10   2  10        931.24        958.95        79.30 o                         
 -11   3  10         29.48        -25.28        43.85 o                         
 -10   3  10        266.21        280.88        18.88 o                         
  -9   3  10         38.73         42.56        14.89 o                         
  -8   3  10       2120.60       2099.79        45.29 o                         
  -7   3  10        549.24        567.87        18.93 o                         
  -6   3  10       5653.57       5593.25        72.41 o                         
  -5   3  10         52.47         60.00        10.85 o                         
  -4   3  10       4575.51       4307.71        51.43 o                         
  -3   3  10      13792.78      13434.38       125.19 o                         
  -2   3  10       2761.28       2603.28        31.27 o                         
  -1   3  10        736.87        927.25        17.55 o                         
   0   3  10       9752.26       9752.79        98.42 o                         
   1   3  10       5283.64       5436.54        60.64 o                         
   2   3  10        178.75        258.78        13.88 o                         
   3   3  10       6002.90       5880.04        70.42 o                         
   4   3  10       7433.15       7500.15        91.27 o                         
   5   3  10       4956.93       4704.26        78.81 o                         
   6   3  10          3.82         25.21        13.32 o                         
   7   3  10         68.93         87.85        16.97 o                         
   8   3  10       2238.36       2308.58        52.54 o                         
   9   3  10        207.67        201.54        27.61 o                         
  10   3  10        162.70        115.53        30.78 o                         
 -10   4  10        610.07        596.25        29.21 o                         
  -9   4  10        225.95        281.74        22.03 o                         
  -8   4  10       2214.62       2109.70        42.69 o                         
  -7   4  10       1381.54       1418.74        29.92 o                         
  -6   4  10         34.91         49.91        10.36 o                         
  -5   4  10       2116.31       2192.50        36.92 o                         
  -4   4  10         39.63         46.31         6.35 o                         
  -3   4  10          1.30         20.52         4.59 o                         
  -2   4  10      22808.54      22791.16       226.17 o                         
  -1   4  10         36.18         87.20         7.45 o                         
   0   4  10         69.71        107.06         9.77 o                         
   1   4  10         82.85        157.75        11.14 o                         
   2   4  10         76.59        108.12        10.28 o                         
   3   4  10         93.88        117.50        10.95 o                         
   4   4  10        577.09        587.09        22.66 o                         
   5   4  10        942.78       1068.36        41.27 o                         
   6   4  10       6277.60       6197.15        86.47 o                         
   7   4  10       1481.07       1476.21        37.65 o                         
   8   4  10       1434.41       1445.50        38.49 o                         
   9   4  10          0.60        -18.56        18.56 o                         
  10   4  10         12.76          8.57        51.91 o                         
 -10   5  10        397.43        412.92        27.50 o                         
  -9   5  10       3133.30       2997.64        61.30 o                         
  -8   5  10         88.96        103.24        14.94 o                         
  -7   5  10       2652.60       2716.74        44.70 o                         
  -6   5  10         46.41         54.59        10.78 o                         
  -5   5  10        351.02        404.76        15.51 o                         
  -4   5  10       4204.89       4136.94        74.45 o                         
  -3   5  10        951.44        939.50        21.33 o                         
  -2   5  10       4376.61       4170.96        52.53 o                         
  -1   5  10      11133.90      10877.27       109.74 o                         
   0   5  10         11.67         47.89         8.76 o                         
   1   5  10      15482.01      14640.47       144.82 o                         
   2   5  10        144.64        241.20        13.31 o                         
   3   5  10        473.48        558.86        20.62 o                         
   4   5  10       6587.92       6200.76       106.27 o                         
   5   5  10         57.88         62.51        14.59 o                         
   6   5  10         55.14         40.38        14.85 o                         
   7   5  10         85.62         89.50        16.14 o                         
   8   5  10         30.31         49.28        17.06 o                         
   9   5  10       1341.33       1357.21        59.97 o                         
  10   5  10         20.31         54.79        33.21 o                         
 -10   6  10        141.14         87.44        23.66 o                         
  -9   6  10        888.95        891.97        35.04 o                         
  -8   6  10        104.65        155.61        19.06 o                         
  -7   6  10        835.76        758.89        23.35 o                         
  -6   6  10         18.24         27.51         9.94 o                         
  -5   6  10         38.48         46.44         7.15 o                         
  -4   6  10        664.24        645.06        21.88 o                         
  -3   6  10         50.47         45.26        11.54 o                         
  -2   6  10        843.24        791.80        21.43 o                         
  -1   6  10       1598.92       1606.28        24.46 o                         
   0   6  10       5533.88       5536.83        80.45 o                         
   1   6  10       7070.37       7033.84        74.55 o                         
   2   6  10       7749.41       7588.16        87.70 o                         
   3   6  10       5546.36       5402.28        78.27 o                         
   4   6  10        648.72        640.73        25.65 o                         
   5   6  10        924.44        903.16        30.17 o                         
   6   6  10        555.83        568.10        28.41 o                         
   7   6  10          3.01          5.75        18.10 o                         
   8   6  10        927.22        881.79        31.43 o                         
   9   6  10        924.13        949.63        43.25 o                         
  10   6  10        256.43        296.99        64.28 o                         
 -10   7  10         27.35          5.17        23.05 o                         
  -9   7  10        214.31        196.73        23.03 o                         
  -8   7  10         11.98        -13.25        13.25 o                         
  -7   7  10       1475.08       1554.24        31.92 o                         
  -6   7  10          3.96         10.31        10.13 o                         
  -5   7  10       4144.18       4038.78        68.55 o                         
  -4   7  10      10083.92       9858.75       121.17 o                         
  -3   7  10       2654.77       2583.23        60.89 o                         
  -2   7  10         13.43          9.09        11.32 o                         
  -1   7  10        158.75        181.51         9.31 o                         
   0   7  10       6999.09       7086.44        78.12 o                         
   1   7  10       4781.36       4510.02        55.59 o                         
   2   7  10        403.53        432.63        18.43 o                         
   3   7  10        373.50        489.22        20.46 o                         
   4   7  10        305.17        366.10        26.07 o                         
   5   7  10       5377.58       5439.21        82.52 o                         
   6   7  10        679.14        722.21        27.66 o                         
   7   7  10        751.83        756.73        28.00 o                         
   8   7  10       2793.25       2835.70        59.31 o                         
   9   7  10          7.70          6.43        18.19 o                         
  -9   8  10        606.60        561.65        54.18 o                         
  -8   8  10         84.19         91.99        17.94 o                         
  -7   8  10       1231.90       1280.38        33.23 o                         
  -6   8  10        573.21        576.84        32.94 o                         
  -5   8  10       3521.07       3415.62        57.25 o                         
  -4   8  10        181.33        199.96        16.45 o                         
  -3   8  10        659.24        660.43        26.79 o                         
  -2   8  10         10.56          4.46        13.92 o                         
  -1   8  10       1443.43       1405.25        32.11 o                         
   0   8  10       1391.27       1386.23        26.49 o                         
   1   8  10       2803.10       2846.30        43.95 o                         
   2   8  10       4262.75       4251.18        61.08 o                         
   3   8  10       6848.23       6657.53        81.76 o                         
   4   8  10        721.04        750.86        25.37 o                         
   5   8  10       1076.65       1097.62        29.12 o                         
   6   8  10         10.35        148.41        25.94 o                         
   7   8  10        596.89        548.26        38.85 o                         
   8   8  10         11.07         10.48        22.25 o                         
   9   8  10        199.91        212.87        59.57 o                         
  -9   9  10        530.79        448.31        35.56 o                         
  -8   9  10        793.19        850.15        64.38 o                         
  -7   9  10        357.80        306.59        48.19 o                         
  -6   9  10         15.88         27.93        15.72 o                         
  -5   9  10        868.32        792.14        27.67 o                         
  -4   9  10        679.29        682.43        26.97 o                         
  -3   9  10        391.09        409.18        22.77 o                         
  -2   9  10          0.06        -14.30        14.87 o                         
  -1   9  10         95.41        101.96        10.70 o                         
   0   9  10       4512.88       4393.89        58.72 o                         
   1   9  10       2658.69       2560.56        40.05 o                         
   2   9  10       1282.46       1280.84        29.20 o                         
   3   9  10        639.79        761.32        26.67 o                         
   4   9  10       1208.08       1311.50        31.77 o                         
   5   9  10        478.29        488.38        24.60 o                         
   6   9  10        393.53        394.88        31.20 o                         
   7   9  10        901.84        910.69        45.25 o                         
   8   9  10        543.80        570.19        55.28 o                         
   9   9  10        252.11        245.34        48.63 o                         
  -9  10  10        615.62        593.69        79.43 o                         
  -8  10  10         64.95         40.16        32.28 o                         
  -7  10  10        197.17        248.12        30.64 o                         
  -6  10  10        749.56        736.74        36.70 o                         
  -5  10  10        169.32        127.82        16.38 o                         
  -4  10  10         12.66        -13.27        13.27 o                         
  -3  10  10       3278.27       3252.89        59.78 o                         
  -2  10  10       5159.04       5234.13        88.10 o                         
  -1  10  10       8722.10       8569.43       105.05 o                         
   0  10  10       3648.10       3689.35        56.30 o                         
   1  10  10        974.53        981.84        27.02 o                         
   2  10  10        705.10        759.38        25.76 o                         
   3  10  10        390.47        451.10        23.65 o                         
   4  10  10         41.08         50.09        19.61 o                         
   5  10  10        594.34        575.59        22.41 o                         
   6  10  10        149.71        131.44        27.97 o                         
   7  10  10       1249.31       1192.80        49.78 o                         
   8  10  10         12.65         54.23        43.63 o                         
  -8  11  10        126.01        126.51        51.26 o                         
  -7  11  10          8.78         31.35        26.92 o                         
  -6  11  10        789.31        751.83        44.22 o                         
  -5  11  10         10.52        -11.13        13.45 o                         
  -4  11  10       1441.15       1409.54        38.37 o                         
  -3  11  10        696.34        670.82        31.43 o                         
  -2  11  10        623.89        659.76        30.68 o                         
  -1  11  10       1448.19       1428.65        58.17 o                         
   0  11  10        536.78        634.11        40.19 o                         
   1  11  10        993.62       1043.37        32.44 o                         
   2  11  10        337.20        367.03        21.78 o                         
   3  11  10       1554.53       1614.45        38.05 o                         
   4  11  10       2976.63       2958.28        62.25 o                         
   5  11  10         61.29         38.43        22.25 o                         
   6  11  10        452.61        410.39        34.95 o                         
   7  11  10         41.13        153.09        50.72 o                         
   8  11  10          5.19         26.79        42.59 o                         
  -7  12  10         71.73         36.69        44.72 o                         
  -6  12  10        574.61        594.53        45.88 o                         
  -5  12  10         10.37         -6.08        17.35 o                         
  -4  12  10         46.88         42.64        17.30 o                         
  -3  12  10        256.09        226.67        24.42 o                         
  -2  12  10         31.60         90.52        21.66 o                         
  -1  12  10         46.66         83.24        16.14 o                         
   0  12  10          6.97         26.21        15.28 o                         
   1  12  10        506.83        559.49        31.36 o                         
   2  12  10        637.98        695.51        31.90 o                         
   3  12  10         10.38         10.27        16.26 o                         
   4  12  10          0.51         71.90        23.79 o                         
   5  12  10        891.69        979.77        44.02 o                         
   6  12  10          5.35         52.83        38.61 o                         
   7  12  10       1314.45       1312.78        79.47 o                         
  -7  13  10        522.93        540.07        64.29 o                         
  -6  13  10        577.52        810.06        62.82 o                         
  -5  13  10        115.06         40.92        30.53 o                         
  -4  13  10        543.15        550.09        35.94 o                         
  -3  13  10       4836.92       4802.07       128.48 o                         
  -2  13  10        133.27        169.94        27.81 o                         
  -1  13  10         80.04         71.46        14.92 o                         
   0  13  10       2330.20       2290.68        50.66 o                         
   1  13  10         24.22         23.54        22.95 o                         
   2  13  10        301.90        346.51        26.71 o                         
   3  13  10        632.50        589.46        30.34 o                         
   4  13  10        345.37        315.74        27.80 o                         
   5  13  10       1119.73       1089.02        55.72 o                         
   6  13  10        378.54        415.76        55.80 o                         
  -6  14  10        115.99         27.68        42.42 o                         
  -5  14  10        507.86        539.41        64.18 o                         
  -4  14  10          0.35        -20.77        26.75 o                         
  -3  14  10        224.63        207.87        28.29 o                         
  -2  14  10         63.01         74.20        25.17 o                         
  -1  14  10        396.15        463.55        26.73 o                         
   0  14  10         66.44         93.58        20.18 o                         
   1  14  10        861.31        842.08        57.52 o                         
   2  14  10          3.38         18.75        22.98 o                         
   3  14  10        443.01        455.53        34.37 o                         
   4  14  10        268.48        217.46        35.83 o                         
   5  14  10        102.62         77.63        38.85 o                         
  -5  15  10         14.06         52.16        41.76 o                         
  -4  15  10       2157.30       2199.53        72.35 o                         
  -3  15  10         49.87         59.13        30.14 o                         
  -2  15  10         39.37         55.24        28.44 o                         
  -1  15  10         74.55         40.64        24.35 o                         
   0  15  10       1201.72       1114.97        46.21 o                         
   1  15  10         51.47         22.05        25.99 o                         
   2  15  10         20.14         -2.52        25.80 o                         
   3  15  10        195.20        152.42        28.03 o                         
   4  15  10        328.25        262.53        40.38 o                         
  -3  16  10        176.53        188.62        49.32 o                         
  -2  16  10        208.43        250.67        38.85 o                         
  -1  16  10         30.54         22.19        29.90 o                         
   0  16  10        139.94        134.36        42.85 o                         
   1  16  10        181.78        174.84        40.93 o                         
   2  16  10         97.01         68.89        34.42 o                         
   3  16  10        981.26        963.97        62.22 o                         
 -11   0  11       1084.98       1117.28        98.51 o                         
  -9   0  11        107.65        177.91        45.03 o                         
  -7   0  11       1327.01       1301.03        77.87 o                         
  -5   0  11      17946.94      17119.89       257.76 o                         
  -3   0  11       7196.73       6838.58       112.17 o                         
  -1   0  11       1531.29       1573.07        34.03 o                         
   1   0  11       4236.52       4113.07        69.22 o                         
   3   0  11      49888.29      49559.24       648.70 o                         
   5   0  11         76.42         93.69        21.64 o                         
   7   0  11        124.30        122.13        28.05 o                         
   9   0  11         66.66         68.67        36.87 o                         
 -11   1  11          0.49         10.84        45.01 o                         
 -10   1  11        905.20        938.27        61.94 o                         
  -9   1  11       2246.55       2319.15        77.24 o                         
  -8   1  11         99.60        133.56        28.42 o                         
  -7   1  11          9.32         22.81        11.02 o                         
  -6   1  11        316.43        347.79        15.68 o                         
  -5   1  11         19.96         28.70         9.01 o                         
  -4   1  11        375.93        392.62        15.47 o                         
  -3   1  11       1298.15       1420.84        22.06 o                         
  -2   1  11        383.73        393.11        12.50 o                         
  -1   1  11        639.08        656.74        15.55 o                         
   0   1  11         60.14         76.38         8.26 o                         
   1   1  11        961.50        972.67        21.59 o                         
   2   1  11       3330.03       3407.39        43.69 o                         
   3   1  11        219.25        253.25        16.35 o                         
   4   1  11         83.12        100.03        12.75 o                         
   5   1  11       1601.33       1518.63        39.55 o                         
   6   1  11        654.60        632.90        28.43 o                         
   7   1  11       2638.61       2527.61        57.86 o                         
   8   1  11        443.24        464.20        28.00 o                         
   9   1  11         57.95         55.50        25.06 o                         
  10   1  11        358.14        315.10        35.29 o                         
 -11   2  11        153.64         88.51        37.74 o                         
 -10   2  11        766.54        834.43        67.98 o                         
  -9   2  11       2902.94       2749.96        84.59 o                         
  -8   2  11        320.54        356.72        22.58 o                         
  -7   2  11         31.21         37.59        10.99 o                         
  -6   2  11       3872.41       3688.41        56.64 o                         
  -5   2  11        600.81        647.12        21.80 o                         
  -4   2  11        200.27        252.48        11.14 o                         
  -3   2  11       2285.38       2301.71        28.75 o                         
  -2   2  11       1777.93       1665.90        26.15 o                         
  -1   2  11       4216.78       3661.82        43.37 o                         
   0   2  11       3070.09       3089.31        38.93 o                         
   1   2  11        468.11        459.09        15.50 o                         
   2   2  11         40.07         38.02        10.82 o                         
   3   2  11         37.05         31.53         9.35 o                         
   4   2  11       1656.73       1527.38        31.47 o                         
   5   2  11        194.42        150.62        16.80 o                         
   6   2  11       4179.62       3970.98        63.96 o                         
   7   2  11       1736.48       1689.75        47.35 o                         
   8   2  11        832.97        785.60        34.44 o                         
   9   2  11        143.34        178.94        30.19 o                         
  10   2  11         54.51        103.56        29.69 o                         
 -10   3  11         24.69         23.39        31.60 o                         
  -9   3  11        642.82        596.49        32.10 o                         
  -8   3  11        423.11        454.93        25.07 o                         
  -7   3  11          6.04          8.80         8.80 o                         
  -6   3  11      16769.37      16631.14       187.53 o                         
  -5   3  11        691.94        723.10        33.09 o                         
  -4   3  11        437.28        425.33        10.71 o                         
  -3   3  11       2137.38       2068.19        30.46 o                         
  -2   3  11       6445.51       6575.95        66.72 o                         
  -1   3  11        293.47        274.97        11.63 o                         
   0   3  11       5780.18       5773.28        63.64 o                         
   1   3  11       1816.02       1694.13        27.14 o                         
   2   3  11       3158.73       3175.39        42.17 o                         
   3   3  11       1480.17       1500.95        29.31 o                         
   4   3  11        732.68        692.23        31.09 o                         
   5   3  11        497.02        565.73        28.24 o                         
   6   3  11        719.60        794.20        32.99 o                         
   7   3  11        544.26        531.65        27.89 o                         
   8   3  11         16.59         28.03        21.35 o                         
   9   3  11       1199.62       1164.38        42.95 o                         
  10   3  11         34.15         78.11        61.22 o                         
 -10   4  11         13.72        -12.24        14.16 o                         
  -9   4  11         85.67         93.58        17.29 o                         
  -8   4  11        399.72        439.46        24.04 o                         
  -7   4  11       1081.74       1047.47        26.07 o                         
  -6   4  11       2518.20       2444.33        40.33 o                         
  -5   4  11       6431.38       6637.30       120.85 o                         
  -4   4  11        184.53        196.30        10.57 o                         
  -3   4  11       3107.29       3168.17        36.94 o                         
  -2   4  11       3086.28       3258.73        37.89 o                         
  -1   4  11         71.56         58.74         8.21 o                         
   0   4  11        715.66        556.61        15.68 o                         
   1   4  11       3636.35       3613.57        45.61 o                         
   2   4  11       2983.73       2988.29        40.74 o                         
   3   4  11       7754.32       7683.87        92.99 o                         
   4   4  11       3379.97       3121.79        52.70 o                         
   5   4  11        823.99        891.72        31.08 o                         
   6   4  11        631.40        735.26        38.89 o                         
   7   4  11        179.09        207.59        25.48 o                         
   8   4  11         90.77        125.15        19.09 o                         
   9   4  11         80.03         34.16        22.58 o                         
  10   4  11         93.42        120.58        38.39 o                         
 -10   5  11          8.24         -3.76        19.19 o                         
  -9   5  11        255.31        304.84        26.14 o                         
  -8   5  11       5804.55       5677.60        83.85 o                         
  -7   5  11          8.67         10.40        10.65 o                         
  -6   5  11       1022.57       1035.50        24.63 o                         
  -5   5  11        907.29        844.06        23.73 o                         
  -4   5  11        122.22        136.90        13.93 o                         
  -3   5  11       7310.14       7127.35       101.74 o                         
  -2   5  11       1215.53       1112.59        23.20 o                         
  -1   5  11        909.71        906.99        20.70 o                         
   0   5  11       1085.65        932.22        19.82 o                         
   1   5  11         14.12         67.50         8.93 o                         
   2   5  11       8353.75       8374.59        86.94 o                         
   3   5  11       1512.09       1466.16        30.82 o                         
   4   5  11       5291.52       5223.90        74.43 o                         
   5   5  11        520.81        532.11        23.82 o                         
   6   5  11         61.64         49.25        15.27 o                         
   7   5  11        228.80        225.02        20.19 o                         
   8   5  11          6.37         45.52        16.87 o                         
   9   5  11         40.72         56.85        24.24 o                         
  10   5  11        238.62        260.84        40.49 o                         
 -10   6  11        839.51        740.00        35.49 o                         
  -9   6  11       1265.10       1292.33        43.44 o                         
  -8   6  11       3683.38       3765.20        67.25 o                         
  -7   6  11        122.28        110.58        13.11 o                         
  -6   6  11        356.12        357.66        18.26 o                         
  -5   6  11       1794.86       1820.81        36.90 o                         
  -4   6  11         39.85         55.87        12.75 o                         
  -3   6  11        389.86        395.09        25.02 o                         
  -2   6  11       1439.33       1396.83        34.31 o                         
  -1   6  11      20703.90      20899.27       219.03 o                         
   0   6  11      11248.34      11044.20       113.40 o                         
   1   6  11       1006.74       1187.87        31.61 o                         
   2   6  11        700.68        746.76        22.57 o                         
   3   6  11         25.74         81.16        12.53 o                         
   4   6  11       1711.50       1622.50        38.67 o                         
   5   6  11         49.35         63.96        14.41 o                         
   6   6  11        522.74        580.76        40.39 o                         
   7   6  11       1048.06       1051.96        33.19 o                         
   8   6  11        217.93        217.56        20.63 o                         
   9   6  11         30.01        102.58        25.82 o                         
  10   6  11         72.01         86.02        56.14 o                         
 -10   7  11        526.61        404.65        34.91 o                         
  -9   7  11        308.71        256.53        32.00 o                         
  -8   7  11        271.23        265.47        18.56 o                         
  -7   7  11       2933.94       2872.04        47.78 o                         
  -6   7  11        149.32        183.17        18.41 o                         
  -5   7  11        306.60        277.31        18.94 o                         
  -4   7  11        617.38        645.37        27.44 o                         
  -3   7  11       8516.78       8089.75       117.17 o                         
  -2   7  11       1541.59       1530.94        38.30 o                         
  -1   7  11       4447.11       4259.91        61.79 o                         
   0   7  11       3054.94       2905.45        40.41 o                         
   1   7  11         86.45         95.49        11.84 o                         
   2   7  11         12.20         39.54        11.60 o                         
   3   7  11       2243.57       2205.57        40.10 o                         
   4   7  11        101.44        121.20        15.96 o                         
   5   7  11       2218.59       2290.07        64.65 o                         
   6   7  11       3593.57       3506.42        66.84 o                         
   7   7  11         35.26         28.05        15.02 o                         
   8   7  11        272.51        296.43        20.71 o                         
   9   7  11         46.86         39.27        49.00 o                         
  -9   8  11          0.90        -18.75        20.14 o                         
  -8   8  11        344.31        296.22        17.13 o                         
  -7   8  11         75.26        112.88        16.83 o                         
  -6   8  11       5608.61       5305.57        86.40 o                         
  -5   8  11        284.47        342.97        22.79 o                         
  -4   8  11       6693.23       6572.70        89.37 o                         
  -3   8  11        793.15        805.70        28.31 o                         
  -2   8  11         15.21         37.27        14.29 o                         
  -1   8  11          6.46         41.00         7.64 o                         
   0   8  11        665.98        664.50        22.09 o                         
   1   8  11          8.55         37.48        11.16 o                         
   2   8  11       2421.13       2525.79        43.61 o                         
   3   8  11       1360.20       1362.08        32.30 o                         
   4   8  11       3623.02       3633.92        61.04 o                         
   5   8  11         38.16         51.26        14.55 o                         
   6   8  11        694.25        770.96        28.75 o                         
   7   8  11        232.62        260.80        30.35 o                         
   8   8  11        378.88        264.15        35.95 o                         
   9   8  11          1.35         16.68        54.81 o                         
  -9   9  11         95.56        160.16        39.83 o                         
  -8   9  11        153.25        121.57        33.50 o                         
  -7   9  11       1534.67       1478.84        60.39 o                         
  -6   9  11       1894.76       1918.69        45.52 o                         
  -5   9  11        396.29        375.11        21.29 o                         
  -4   9  11       1017.12        967.13        34.48 o                         
  -3   9  11       3902.84       3738.29        65.79 o                         
  -2   9  11       1529.00       1529.45        41.65 o                         
  -1   9  11       1579.58       1554.60        34.25 o                         
   0   9  11        568.04        605.87        23.16 o                         
   1   9  11       2052.49       2030.30        36.98 o                         
   2   9  11          3.30         -7.16        12.56 o                         
   3   9  11        263.99        270.38        18.98 o                         
   4   9  11        255.03        273.79        18.87 o                         
   5   9  11        435.56        454.16        22.71 o                         
   6   9  11        966.31        995.23        35.75 o                         
   7   9  11        200.75        201.71        29.78 o                         
   8   9  11        498.54        416.50        53.61 o                         
  -8  10  11        759.34        784.58        56.68 o                         
  -7  10  11        584.44        518.77        40.79 o                         
  -6  10  11          3.94        -13.27        13.27 o                         
  -5  10  11        602.32        531.29        25.48 o                         
  -4  10  11          8.78          3.55        14.49 o                         
  -3  10  11         40.11         49.49        16.31 o                         
  -2  10  11       7142.62       7084.20       104.13 o                         
  -1  10  11       2638.78       2478.15        42.31 o                         
   0  10  11       6362.38       6393.42       107.49 o                         
   1  10  11       2665.54       2662.41        46.55 o                         
   2  10  11        268.31        278.89        19.20 o                         
   3  10  11         31.48         11.42        14.71 o                         
   4  10  11          6.40         21.79        13.68 o                         
   5  10  11        861.26        805.40        30.89 o                         
   6  10  11       1288.14       1299.51        48.61 o                         
   7  10  11         44.85          6.95        38.40 o                         
   8  10  11        853.96        844.53        66.93 o                         
  -8  11  11        638.38        720.41        72.09 o                         
  -7  11  11       2393.02       2225.72        84.21 o                         
  -6  11  11         80.10         72.20        29.09 o                         
  -5  11  11        280.15        314.52        21.33 o                         
  -4  11  11        268.62        279.69        22.57 o                         
  -3  11  11       1035.98       1113.38        56.11 o                         
  -2  11  11        191.79        193.53        25.42 o                         
  -1  11  11        259.24        283.07        19.40 o                         
   0  11  11        118.36        161.86        16.51 o                         
   1  11  11        706.36        789.86        29.46 o                         
   2  11  11        529.48        540.98        26.63 o                         
   3  11  11          0.05        -14.76        14.76 o                         
   4  11  11        343.69        422.15        22.63 o                         
   5  11  11        807.87        870.73        55.68 o                         
   6  11  11          3.94         25.41        20.71 o                         
   7  11  11        255.53        221.63        44.77 o                         
  -7  12  11        317.33        640.70       218.07 o                         
  -6  12  11        618.30        628.68        46.79 o                         
  -5  12  11        571.68        573.39        31.86 o                         
  -4  12  11        504.15        464.05        27.92 o                         
  -3  12  11       1199.50       1185.13        39.23 o                         
  -2  12  11        221.67        232.69        26.08 o                         
  -1  12  11        721.47        741.71        53.05 o                         
   0  12  11          3.42        -13.36        14.34 o                         
   1  12  11        595.87        600.34        31.77 o                         
   2  12  11       1180.93       1195.06        39.62 o                         
   3  12  11       1317.60       1302.19        66.92 o                         
   4  12  11       1520.25       1503.15        39.31 o                         
   5  12  11       1183.35       1180.62        51.60 o                         
   6  12  11        223.96         45.09        56.27 o                         
   7  12  11        248.49        256.01        51.39 o                         
  -6  13  11        374.99        412.13        52.74 o                         
  -5  13  11        165.61        143.25        39.32 o                         
  -4  13  11       2680.15       2797.40        83.73 o                         
  -3  13  11        215.23        186.80        27.80 o                         
  -2  13  11        901.16        924.19        51.68 o                         
  -1  13  11        118.16         92.05        24.04 o                         
   0  13  11          1.31         12.67        17.19 o                         
   1  13  11       1821.08       1935.03        71.12 o                         
   2  13  11         49.02         20.99        22.96 o                         
   3  13  11         41.50         20.55        21.99 o                         
   4  13  11       1126.18       1082.59        36.30 o                         
   5  13  11        114.66        165.91        36.95 o                         
   6  13  11        169.28        219.78        65.28 o                         
  -6  14  11         74.41          7.48        39.59 o                         
  -5  14  11        493.84        567.36        90.05 o                         
  -4  14  11        126.86         82.25        29.44 o                         
  -3  14  11        402.08        443.69        38.79 o                         
  -2  14  11        272.59        265.50        30.81 o                         
  -1  14  11         15.27         17.16        27.34 o                         
   0  14  11        445.44        505.60        30.01 o                         
   1  14  11        498.00        474.40        30.66 o                         
   2  14  11        488.99        536.95        35.81 o                         
   3  14  11        634.22        564.73        36.20 o                         
   4  14  11        232.22        182.04        35.04 o                         
   5  14  11         61.92         12.27        50.84 o                         
  -4  15  11        109.60         76.48        31.85 o                         
  -3  15  11          8.98         32.78        46.05 o                         
  -2  15  11          4.36        -17.95        27.95 o                         
  -1  15  11        644.61        642.42        44.56 o                         
   0  15  11        466.51        476.42        34.00 o                         
   1  15  11        223.97        189.52        28.79 o                         
   2  15  11          8.04        115.18        57.91 o                         
   3  15  11        171.04        180.41        29.33 o                         
   4  15  11        102.59         20.35        35.68 o                         
  -2  16  11        125.77         67.24        35.01 o                         
  -1  16  11         11.70          9.02        30.97 o                         
   0  16  11        129.59         99.87        27.79 o                         
   1  16  11        762.62        745.91        59.90 o                         
   2  16  11        100.74         85.89        28.14 o                         
 -10   0  12        111.21         30.74        45.52 o                         
  -8   0  12        774.20        823.62        70.03 o                         
  -6   0  12       1599.38       1582.44        49.94 o                         
  -4   0  12       2256.29       2095.25        47.26 o                         
  -2   0  12         14.56         47.20        10.92 o                         
   0   0  12        651.66        630.38        30.77 o                         
   2   0  12      21254.84      21586.64       294.96 o                         
   4   0  12       9846.66       9527.67       159.53 o                         
   6   0  12       8774.34       8173.65       190.79 o                         
   8   0  12         12.55        -27.29        27.29 o                         
  10   0  12        200.45        129.81        59.99 o                         
 -11   1  12         91.56         39.80        46.30 o                         
 -10   1  12       1644.84       1752.84        74.51 o                         
  -9   1  12        484.20        555.22        47.30 o                         
  -8   1  12        841.10        879.61        44.82 o                         
  -7   1  12        198.85        206.79        12.21 o                         
  -6   1  12        706.89        749.95        35.10 o                         
  -5   1  12        733.08        663.05        23.08 o                         
  -4   1  12       3416.57       3530.42        48.20 o                         
  -3   1  12       5867.05       6128.00        66.07 o                         
  -2   1  12        696.88        516.68        14.67 o                         
  -1   1  12       7660.50       7387.50        77.63 o                         
   0   1  12       3751.10       3668.12        44.93 o                         
   1   1  12        790.17        825.39        19.21 o                         
   2   1  12       7268.45       6994.84        77.26 o                         
   3   1  12        909.11        871.95        25.70 o                         
   4   1  12       2936.03       2787.62        45.51 o                         
   5   1  12       1836.86       1706.90        40.30 o                         
   6   1  12       1130.49       1139.33        41.77 o                         
   7   1  12       2035.97       2104.41        49.84 o                         
   8   1  12        224.89        260.80        27.83 o                         
   9   1  12        136.40         89.24        22.72 o                         
  10   1  12         19.35        -20.37        37.77 o                         
 -10   2  12        227.36        258.33        40.22 o                         
  -9   2  12        219.60        221.68        35.17 o                         
  -8   2  12        300.59        328.09        17.16 o                         
  -7   2  12        286.17        321.46        15.54 o                         
  -6   2  12         31.16         49.62        11.06 o                         
  -5   2  12       2340.54       2293.47        39.86 o                         
  -4   2  12        199.72        227.26        11.20 o                         
  -3   2  12        935.66        939.11        17.28 o                         
  -2   2  12       2229.09       2289.45        31.18 o                         
  -1   2  12       8065.11       8068.78        84.07 o                         
   0   2  12       6989.47       6707.93        72.57 o                         
   1   2  12        151.71        127.09        10.90 o                         
   2   2  12       7346.55       7158.55        78.88 o                         
   3   2  12       1625.08       1664.82        30.99 o                         
   4   2  12       3139.24       3078.15        54.19 o                         
   5   2  12       2413.22       2328.77        45.62 o                         
   6   2  12        836.28        884.74        39.56 o                         
   7   2  12        669.22        727.34        35.61 o                         
   8   2  12       2686.37       2713.58        59.29 o                         
   9   2  12       1060.53       1087.72        43.98 o                         
  10   2  12       1356.08       1382.80        75.05 o                         
 -10   3  12        285.30        242.86        40.06 o                         
  -9   3  12        201.95        235.29        23.64 o                         
  -8   3  12         44.08         24.94        13.07 o                         
  -7   3  12       1935.86       1945.49        36.04 o                         
  -6   3  12       5756.56       5605.18        73.76 o                         
  -5   3  12       9078.81       8666.53       111.29 o                         
  -4   3  12        275.91        304.20        11.07 o                         
  -3   3  12        269.12        296.79        11.32 o                         
  -2   3  12       4611.59       4705.40        57.00 o                         
  -1   3  12         20.21         28.21         8.73 o                         
   0   3  12        432.14        542.52        17.72 o                         
   1   3  12       5652.07       5783.85        65.65 o                         
   2   3  12        752.15        753.73        19.51 o                         
   3   3  12        484.36        474.58        19.96 o                         
   4   3  12        193.82        234.13        26.37 o                         
   5   3  12       1109.68       1106.02        31.83 o                         
   6   3  12        694.81        748.39        35.01 o                         
   7   3  12        443.16        459.65        27.61 o                         
   8   3  12          5.99         10.22        20.61 o                         
   9   3  12         54.87         70.89        27.11 o                         
  10   3  12        383.08        430.59        81.90 o                         
 -10   4  12        115.27         98.26        24.50 o                         
  -9   4  12        485.06        580.19        32.94 o                         
  -8   4  12        239.47        241.20        31.69 o                         
  -7   4  12        114.26        129.09        12.95 o                         
  -6   4  12         67.53        110.60        12.17 o                         
  -5   4  12         41.37         41.40        10.66 o                         
  -4   4  12        859.87        873.66        20.48 o                         
  -3   4  12       1552.55       1534.86        29.06 o                         
  -2   4  12      10723.41      10072.54        98.26 o                         
  -1   4  12        274.48        434.84        16.53 o                         
   0   4  12       3134.26       3285.11        44.28 o                         
   1   4  12        518.25        563.41        19.27 o                         
   2   4  12          7.96         26.95         8.96 o                         
   3   4  12       2048.88       2002.89        37.36 o                         
   4   4  12        876.10        945.45        28.52 o                         
   5   4  12       5811.17       5631.52        81.71 o                         
   6   4  12        355.70        392.52        26.14 o                         
   7   4  12        362.83        351.93        23.52 o                         
   8   4  12        574.74        633.60        32.28 o                         
   9   4  12          4.36         -3.86        28.67 o                         
  10   4  12         14.55         -8.31        34.89 o                         
 -10   5  12          4.46         -2.34        26.08 o                         
  -9   5  12        711.15        746.00        52.93 o                         
  -8   5  12        428.44        441.93        22.68 o                         
  -7   5  12        119.25        175.21        15.81 o                         
  -6   5  12       3183.74       3093.65        47.84 o                         
  -5   5  12       3150.02       3138.77        47.10 o                         
  -4   5  12         82.66        116.67        16.92 o                         
  -3   5  12        550.87        535.57        23.09 o                         
  -2   5  12        310.84        362.03        17.49 o                         
  -1   5  12       4477.83       4556.71        53.56 o                         
   0   5  12       2157.88       2325.24        39.53 o                         
   1   5  12       1371.96       1462.11        26.60 o                         
   2   5  12       1182.19       1247.89        28.01 o                         
   3   5  12       1382.34       1358.46        29.18 o                         
   4   5  12          1.67         80.93        15.73 o                         
   5   5  12          8.96         27.87        14.20 o                         
   6   5  12        117.90         85.12        25.01 o                         
   7   5  12        602.53        520.95        28.41 o                         
   8   5  12         72.65         62.06        21.40 o                         
   9   5  12        140.50        129.44        38.21 o                         
  10   5  12        197.31        194.98        40.43 o                         
 -10   6  12        312.89        312.40        26.58 o                         
  -9   6  12       1315.55       1230.00        42.24 o                         
  -8   6  12       2489.37       2457.36        47.90 o                         
  -7   6  12        273.70        308.24        17.11 o                         
  -6   6  12       1047.26       1132.69        29.78 o                         
  -5   6  12       3530.15       3409.24        57.34 o                         
  -4   6  12       4166.57       4013.07        62.83 o                         
  -3   6  12         30.52         25.31        12.71 o                         
  -2   6  12       1638.66       1705.54        39.19 o                         
  -1   6  12       1951.01       2087.62        31.70 o                         
   0   6  12       2607.89       2956.97        40.67 o                         
   1   6  12      10730.24      10726.12       125.05 o                         
   2   6  12       1974.10       1944.89        42.11 o                         
   3   6  12        114.88        118.41        14.29 o                         
   4   6  12         46.58         57.55        13.99 o                         
   5   6  12        241.17        272.40        20.00 o                         
   6   6  12        861.35        871.14        41.36 o                         
   7   6  12       1185.00       1216.70        36.36 o                         
   8   6  12        281.46        307.89        27.51 o                         
   9   6  12        579.42        610.67        48.31 o                         
 -10   7  12       1014.60       1044.45        47.07 o                         
  -9   7  12        381.33        307.46        25.51 o                         
  -8   7  12        498.09        467.71        24.14 o                         
  -7   7  12        627.77        650.46        23.27 o                         
  -6   7  12         61.15         35.45        14.84 o                         
  -5   7  12       1744.61       1729.64        36.57 o                         
  -4   7  12       1007.57        989.45        29.69 o                         
  -3   7  12       4527.87       4377.97        71.83 o                         
  -2   7  12       4751.77       4874.45        96.52 o                         
  -1   7  12       1568.05       1565.28        33.76 o                         
   0   7  12       6813.65       6708.91        76.29 o                         
   1   7  12         34.58         77.46        11.75 o                         
   2   7  12        138.57        133.94        15.60 o                         
   3   7  12       1314.58       1321.29        31.47 o                         
   4   7  12          2.50          1.04        13.60 o                         
   5   7  12          1.97          5.19        13.73 o                         
   6   7  12        737.87        708.80        30.56 o                         
   7   7  12         40.49         46.40        17.45 o                         
   8   7  12        266.02        314.79        26.90 o                         
   9   7  12         35.11         14.20        52.00 o                         
  -9   8  12        424.30        383.74        26.33 o                         
  -8   8  12         58.66         37.99        13.43 o                         
  -7   8  12       3887.77       4001.05        72.41 o                         
  -6   8  12          3.99         41.03        15.58 o                         
  -5   8  12       2124.81       2084.73        44.46 o                         
  -4   8  12         15.85          8.57        13.13 o                         
  -3   8  12       1366.18       1404.10        54.12 o                         
  -2   8  12         27.68         33.74        13.71 o                         
  -1   8  12          1.37         49.03        11.73 o                         
   0   8  12       1957.92       1969.71        37.94 o                         
   1   8  12         74.49         79.68        12.55 o                         
   2   8  12         76.97         76.42        13.62 o                         
   3   8  12        568.51        606.40        26.16 o                         
   4   8  12        204.99        271.99        19.71 o                         
   5   8  12       2908.23       2894.27        56.35 o                         
   6   8  12       1715.17       1666.45        41.72 o                         
   7   8  12        850.28        874.30        31.31 o                         
   8   8  12          1.82        -19.36        19.36 o                         
   9   8  12        109.84         73.11        55.26 o                         
  -9   9  12       1862.78       1945.69        80.00 o                         
  -8   9  12        364.50        336.34        44.97 o                         
  -7   9  12        178.73        184.52        19.16 o                         
  -6   9  12       1107.30       1093.49        38.33 o                         
  -5   9  12       1399.73       1414.01        40.96 o                         
  -4   9  12       1244.04       1190.94        39.55 o                         
  -3   9  12       9253.10       8997.26       123.81 o                         
  -2   9  12       3850.30       3812.62        75.87 o                         
  -1   9  12        892.05        921.28        35.88 o                         
   0   9  12       2120.63       2180.30        41.27 o                         
   1   9  12        390.32        418.42        20.72 o                         
   2   9  12        255.71        269.24        17.75 o                         
   3   9  12         51.58        103.38        15.73 o                         
   4   9  12         85.77         76.55        16.56 o                         
   5   9  12        761.50        710.01        26.96 o                         
   6   9  12        757.75        734.66        29.36 o                         
   7   9  12         12.79         43.39        27.16 o                         
   8   9  12         22.74         13.00        59.87 o                         
  -8  10  12        102.70         95.99        46.23 o                         
  -7  10  12         22.68         -4.98        24.04 o                         
  -6  10  12        223.06        206.56        29.62 o                         
  -5  10  12         14.00         -5.02        14.63 o                         
  -4  10  12        293.37        276.48        21.76 o                         
  -3  10  12        572.35        546.05        28.81 o                         
  -2  10  12        481.72        570.62        31.82 o                         
  -1  10  12        139.26        137.25        12.73 o                         
   0  10  12        953.55        969.82        30.50 o                         
   1  10  12       8850.98       8846.69       115.82 o                         
   2  10  12          0.07        -12.70        16.08 o                         
   3  10  12         51.77         32.68        16.57 o                         
   4  10  12       2971.38       3018.96        53.51 o                         
   5  10  12          6.31        -13.26        13.26 o                         
   6  10  12        216.37        232.74        30.82 o                         
   7  10  12        381.80        165.82        99.99 o                         
   8  10  12         64.27         55.48        43.41 o                         
  -8  11  12        339.60        306.04        57.14 o                         
  -7  11  12       1067.63        970.27        62.22 o                         
  -6  11  12       2723.25       2705.80        63.81 o                         
  -5  11  12        170.50        172.71        20.16 o                         
  -4  11  12        634.68        603.82        29.41 o                         
  -3  11  12        199.89        187.79        21.48 o                         
  -2  11  12        465.45        504.17        34.40 o                         
  -1  11  12       2168.35       2088.97        68.81 o                         
   0  11  12       1897.18       1979.01        40.25 o                         
   1  11  12       2041.94       1983.97        46.43 o                         
   2  11  12       1888.51       1888.81        43.88 o                         
   3  11  12        329.03        331.37        23.85 o                         
   4  11  12       1406.73       1398.43        38.63 o                         
   5  11  12        260.73        241.83        24.14 o                         
   6  11  12        102.74         48.66        33.82 o                         
   7  11  12          9.47        -39.59        40.15 o                         
  -7  12  12        101.39         64.15        38.74 o                         
  -6  12  12        418.89        405.82        51.32 o                         
  -5  12  12       1562.65       1546.80        61.38 o                         
  -4  12  12        278.08        261.56        24.43 o                         
  -3  12  12       2177.51       2215.43        58.53 o                         
  -2  12  12       1539.76       1533.99        62.83 o                         
  -1  12  12        280.54        240.21        29.31 o                         
   0  12  12        535.39        536.70        26.38 o                         
   1  12  12         27.81         26.40        18.12 o                         
   2  12  12          5.53          0.55        21.19 o                         
   3  12  12       2035.97       2060.55        50.77 o                         
   4  12  12       1271.65       1258.18        40.17 o                         
   5  12  12       3028.63       3446.19        88.99 o                         
   6  12  12        377.03        307.89        47.07 o                         
   7  12  12        702.63        627.85        61.96 o                         
  -6  13  12         86.82        120.08        39.23 o                         
  -5  13  12        174.49        225.61        35.53 o                         
  -4  13  12       1160.09       1066.69        41.42 o                         
  -3  13  12        341.38        347.42        30.76 o                         
  -2  13  12       1156.12       1294.45        52.79 o                         
  -1  13  12        944.00        937.72        43.74 o                         
   0  13  12        393.29        393.29        28.16 o                         
   1  13  12        407.74        435.10        28.24 o                         
   2  13  12        750.29        691.94        41.79 o                         
   3  13  12          3.70         -9.05        19.99 o                         
   4  13  12          1.52         -1.70        26.84 o                         
   5  13  12          2.95        -24.90        29.24 o                         
   6  13  12        415.16        318.92        53.38 o                         
  -5  14  12         38.11         82.83        39.55 o                         
  -4  14  12        124.32        139.37        32.42 o                         
  -3  14  12          2.79          9.59        34.59 o                         
  -2  14  12        166.38        182.83        30.59 o                         
  -1  14  12       1631.46       1720.89        61.44 o                         
   0  14  12       2630.63       2663.38        65.08 o                         
   1  14  12        108.26        120.04        25.63 o                         
   2  14  12         95.08        104.09        31.47 o                         
   3  14  12        728.84        671.13        42.11 o                         
   4  14  12        103.91         77.24        24.08 o                         
   5  14  12        264.95        263.21        52.14 o                         
  -4  15  12        283.88        257.89        37.25 o                         
  -3  15  12        329.90        279.15        39.40 o                         
  -2  15  12         22.40          5.32        30.24 o                         
  -1  15  12         47.76         52.89        30.41 o                         
   0  15  12         44.44        114.07        25.11 o                         
   1  15  12        418.97        365.00        32.46 o                         
   2  15  12        513.78        507.45        40.77 o                         
   3  15  12        131.32        144.19        29.38 o                         
   4  15  12          6.80         16.89        37.22 o                         
  -2  16  12        104.33         85.86        36.05 o                         
  -1  16  12          0.55          9.48        34.57 o                         
   0  16  12          3.38        -29.87        29.87 o                         
   1  16  12          4.53          4.66        28.79 o                         
  -9   0  13       6786.35       6857.87       672.03 o                         
  -7   0  13       4913.34       4956.88       143.44 o                         
  -5   0  13          3.96          5.50        13.00 o                         
  -3   0  13        604.79        579.71        21.78 o                         
  -1   0  13       1182.68        986.02        31.46 o                         
   1   0  13        242.58        271.48        26.82 o                         
   3   0  13       2897.07       2883.01        59.23 o                         
   5   0  13       6758.06       6766.82       140.92 o                         
   7   0  13       2877.85       2885.44        84.45 o                         
   9   0  13          8.02         -7.66        32.76 o                         
 -10   1  13         67.79         66.70        34.25 o                         
  -9   1  13        307.77        307.86        59.97 o                         
  -8   1  13       1134.69       1124.89        30.95 o                         
  -7   1  13        112.35        123.51        14.25 o                         
  -6   1  13        314.72        354.28        32.37 o                         
  -5   1  13       4386.29       4334.34        67.68 o                         
  -4   1  13       1430.48       1339.00        21.86 o                         
  -3   1  13       6546.27       6126.05        66.66 o                         
  -2   1  13       6704.13       6498.83        70.18 o                         
  -1   1  13       1810.44       1987.20        38.09 o                         
   0   1  13      26556.99      26354.04       249.45 o                         
   1   1  13      12694.88      12834.72       129.80 o                         
   2   1  13        187.84        215.50        13.97 o                         
   3   1  13      14700.85      14186.22       144.83 o                         
   4   1  13        949.18        966.12        29.36 o                         
   5   1  13       3485.79       3409.73        61.56 o                         
   6   1  13        625.91        738.75        43.90 o                         
   7   1  13        845.47        852.14        37.01 o                         
   8   1  13       1191.55       1165.13        40.96 o                         
   9   1  13       1884.29       2002.21        88.68 o                         
  10   1  13         57.06        104.33        93.01 o                         
 -10   2  13        216.88        260.63        48.95 o                         
  -9   2  13        825.50        898.45        55.70 o                         
  -8   2  13        135.88        152.69        14.86 o                         
  -7   2  13        655.68        730.18        22.92 o                         
  -6   2  13       1131.98       1062.69        34.57 o                         
  -5   2  13        737.23        766.80        23.74 o                         
  -4   2  13       9508.66       9280.39       104.80 o                         
  -3   2  13       5587.92       5299.09        61.53 o                         
  -2   2  13        189.61        204.75        10.72 o                         
  -1   2  13       7465.88       7508.68        80.00 o                         
   0   2  13       3498.15       3923.12        48.25 o                         
   1   2  13      14081.28      14193.85       148.12 o                         
   2   2  13         71.55         96.73        11.16 o                         
   3   2  13        267.30        345.10        18.15 o                         
   4   2  13          1.40         48.36        13.23 o                         
   5   2  13       3633.63       3518.71        58.88 o                         
   6   2  13        237.77        297.13        39.34 o                         
   7   2  13          1.17          9.68        17.14 o                         
   8   2  13         55.75         58.20        19.18 o                         
   9   2  13        693.87        738.85        43.55 o                         
  10   2  13        686.34        627.19        58.83 o                         
 -10   3  13        606.97        628.87        50.45 o                         
  -9   3  13        122.61         98.17        17.65 o                         
  -8   3  13         80.10         92.03        15.59 o                         
  -7   3  13        221.52        223.88        18.86 o                         
  -6   3  13       2624.89       2646.45        62.26 o                         
  -5   3  13       1177.75       1057.72        32.80 o                         
  -4   3  13       3502.84       3492.48        49.75 o                         
  -3   3  13       1548.49       1441.70        30.36 o                         
  -2   3  13         18.29         31.55         8.17 o                         
  -1   3  13       3470.19       3362.99        42.74 o                         
   0   3  13       2346.05       2253.75        33.23 o                         
   1   3  13       1674.28       1622.70        28.30 o                         
   2   3  13         13.11         51.27         9.99 o                         
   3   3  13       1999.02       2169.43        39.13 o                         
   4   3  13       4399.01       4194.01        72.13 o                         
   5   3  13        368.50        355.95        25.44 o                         
   6   3  13        322.96        345.27        29.38 o                         
   7   3  13        471.51        456.92        29.04 o                         
   8   3  13         25.56         -3.44        18.62 o                         
   9   3  13         61.53         53.25        26.53 o                         
  10   3  13        423.97        386.13        54.69 o                         
 -10   4  13         50.52        325.38       218.34 o                         
  -9   4  13        397.29        372.55        24.90 o                         
  -8   4  13        698.90        658.72        27.69 o                         
  -7   4  13        728.07        692.63        23.61 o                         
  -6   4  13       2703.46       2590.61        42.82 o                         
  -5   4  13       3074.96       2963.42        65.00 o                         
  -4   4  13       1734.09       1769.04        33.56 o                         
  -3   4  13        830.05        882.56        22.76 o                         
  -2   4  13       4473.89       4371.76        51.89 o                         
  -1   4  13        143.47        208.16        11.63 o                         
   0   4  13       8154.31       8286.83        92.51 o                         
   1   4  13       1219.59       1349.00        25.74 o                         
   2   4  13       3605.75       3588.04        53.28 o                         
   3   4  13        995.09       1037.06        27.74 o                         
   4   4  13       4457.58       4537.60        91.01 o                         
   5   4  13        326.58        372.40        22.32 o                         
   6   4  13        977.58        930.20        44.27 o                         
   7   4  13        408.97        372.30        39.38 o                         
   8   4  13        103.06         85.89        32.09 o                         
   9   4  13         36.45         30.11        29.23 o                         
  10   4  13         29.03         49.27        38.68 o                         
 -10   5  13         49.53          6.02        27.77 o                         
  -9   5  13         16.62        -17.78        17.78 o                         
  -8   5  13       1771.84       1869.55        88.67 o                         
  -7   5  13        120.56        163.81        14.28 o                         
  -6   5  13        567.74        605.08        20.62 o                         
  -5   5  13       2915.16       2961.48        49.60 o                         
  -4   5  13       1308.11       1324.62        33.59 o                         
  -3   5  13       2465.67       2341.47        72.72 o                         
  -2   5  13         43.34         49.02        13.22 o                         
  -1   5  13         40.01        114.30        11.33 o                         
   0   5  13       5560.73       5419.50        66.00 o                         
   1   5  13        410.19        491.54        20.81 o                         
   2   5  13        678.28        782.86        24.06 o                         
   3   5  13       1406.68       1403.57        34.29 o                         
   4   5  13        365.82        354.83        23.39 o                         
   5   5  13       1651.80       1630.73        39.10 o                         
   6   5  13        600.64        587.09        29.43 o                         
   7   5  13         15.94        -11.15        15.74 o                         
   8   5  13        211.08        138.75        25.33 o                         
   9   5  13        157.26        125.67        37.88 o                         
 -10   6  13        427.34        410.75        35.50 o                         
  -9   6  13        117.11         92.04        20.03 o                         
  -8   6  13          2.26          5.04        12.84 o                         
  -7   6  13        207.25        234.84        15.27 o                         
  -6   6  13        318.05        311.61        20.28 o                         
  -5   6  13        309.58        289.60        17.09 o                         
  -4   6  13          9.28         35.02        14.56 o                         
  -3   6  13          6.26         18.53        12.86 o                         
  -2   6  13       1130.23       1150.58        40.20 o                         
  -1   6  13         54.93         52.74         9.54 o                         
   0   6  13        178.16        216.95        13.48 o                         
   1   6  13        352.05        408.36        18.92 o                         
   2   6  13        786.31        766.44        29.77 o                         
   3   6  13        176.15        156.79        17.14 o                         
   4   6  13        669.21        663.92        30.18 o                         
   5   6  13        417.47        389.80        25.58 o                         
   6   6  13        112.91        105.70        17.01 o                         
   7   6  13          5.37         14.34        18.07 o                         
   8   6  13        105.37        145.16        22.33 o                         
   9   6  13         91.96        135.93        35.93 o                         
  -9   7  13        323.96        200.19        25.02 o                         
  -8   7  13         51.39         53.73        20.74 o                         
  -7   7  13        638.96        730.25        31.23 o                         
  -6   7  13         14.08         -4.52        13.91 o                         
  -5   7  13       1899.99       1752.28        38.87 o                         
  -4   7  13       5243.59       5002.16        93.78 o                         
  -3   7  13         24.10         63.96        15.14 o                         
  -2   7  13       1721.13       1748.09        45.83 o                         
  -1   7  13        284.21        361.05        14.27 o                         
   0   7  13        360.82        428.31        18.71 o                         
   1   7  13       2256.33       2257.08        38.31 o                         
   2   7  13        266.47        349.33        20.43 o                         
   3   7  13        176.33        145.34        17.55 o                         
   4   7  13       1650.32       1700.37        44.29 o                         
   5   7  13       1289.40       1256.51        36.85 o                         
   6   7  13        703.88        695.37        31.24 o                         
   7   7  13        944.19        986.65        42.23 o                         
   8   7  13        426.86        377.39        32.50 o                         
   9   7  13         50.75         25.84        36.12 o                         
  -9   8  13        218.37        217.94        27.30 o                         
  -8   8  13       1421.78       1386.83        67.27 o                         
  -7   8  13        281.67        245.69        31.28 o                         
  -6   8  13       2051.54       2010.05        54.34 o                         
  -5   8  13         47.60         63.71        14.54 o                         
  -4   8  13       2232.91       2259.58        65.82 o                         
  -3   8  13       1439.32       1469.69        40.64 o                         
  -2   8  13        120.53        134.45        18.97 o                         
  -1   8  13        101.97         73.00        22.67 o                         
   0   8  13        459.52        511.68        22.49 o                         
   1   8  13         11.15         34.30        12.72 o                         
   2   8  13        472.99        488.71        21.58 o                         
   3   8  13        388.38        406.24        23.04 o                         
   4   8  13         48.41         81.92        16.58 o                         
   5   8  13        938.89        958.89        33.04 o                         
   6   8  13       1348.97       1334.82        39.67 o                         
   7   8  13        398.64        418.08        25.10 o                         
   8   8  13        169.50        232.04        35.55 o                         
   9   8  13         44.55         66.03        56.69 o                         
  -9   9  13        267.12        189.78        41.40 o                         
  -8   9  13         73.82         60.60        21.60 o                         
  -7   9  13        175.64        163.43        20.44 o                         
  -6   9  13        399.78        355.88        25.10 o                         
  -5   9  13        415.95        402.47        23.76 o                         
  -4   9  13       2069.64       2068.35        44.07 o                         
  -3   9  13       5489.71       5298.61        83.72 o                         
  -2   9  13       2741.73       2723.29        64.74 o                         
  -1   9  13       2421.41       2371.80        56.37 o                         
   0   9  13       5957.70       6008.87       123.82 o                         
   1   9  13         25.84         31.48        14.78 o                         
   2   9  13        524.34        582.97        24.91 o                         
   3   9  13         15.34          1.61        14.03 o                         
   4   9  13       2250.16       2058.99        43.62 o                         
   5   9  13          3.62        -12.56        15.67 o                         
   6   9  13        215.19        215.10        23.53 o                         
   7   9  13         53.25         34.84        29.94 o                         
   8   9  13        791.58        912.33        69.69 o                         
  -8  10  13        129.70        122.97        36.32 o                         
  -7  10  13         10.02        -18.15        18.15 o                         
  -6  10  13          8.61          5.19        19.34 o                         
  -5  10  13        370.28        362.08        28.44 o                         
  -4  10  13       2816.33       2703.19        62.22 o                         
  -3  10  13          3.62         22.83        17.84 o                         
  -2  10  13       2573.39       2690.58        66.03 o                         
  -1  10  13        240.21        279.07        25.73 o                         
   0  10  13        592.71        621.09        24.93 o                         
   1  10  13       2420.77       2410.78        47.65 o                         
   2  10  13       1966.89       1961.94        43.52 o                         
   3  10  13         52.85         37.67        16.74 o                         
   4  10  13        640.74        637.79        28.40 o                         
   5  10  13         35.31         34.51        16.63 o                         
   6  10  13        238.34        213.96        28.74 o                         
   7  10  13       1030.58        938.19        71.01 o                         
   8  10  13        328.06        184.01        57.33 o                         
  -8  11  13        831.59       1003.96        82.59 o                         
  -7  11  13        131.95        146.76        33.16 o                         
  -6  11  13       1348.70       1342.79        43.58 o                         
  -5  11  13       4758.48       4676.15       136.39 o                         
  -4  11  13         75.38         73.86        20.14 o                         
  -3  11  13        234.89        244.34        27.99 o                         
  -2  11  13          0.15         -3.17        18.10 o                         
  -1  11  13       1060.39       1112.83        39.54 o                         
   0  11  13       1559.36       1611.46        36.93 o                         
   1  11  13          0.47          6.45        16.21 o                         
   2  11  13        237.51        247.00        24.02 o                         
   3  11  13       3501.45       3604.51        70.17 o                         
   4  11  13       2727.12       2809.05        56.38 o                         
   5  11  13       4176.85       4190.53        83.30 o                         
   6  11  13       1003.48       1119.49        56.47 o                         
   7  11  13         50.94         -2.09        42.20 o                         
  -7  12  13        475.88        406.79        50.62 o                         
  -6  12  13        453.78        441.53        33.52 o                         
  -5  12  13       3063.58       3145.22        77.05 o                         
  -4  12  13        434.40        460.37        28.68 o                         
  -3  12  13        291.50        259.31        28.29 o                         
  -2  12  13       2675.64       2722.11        90.05 o                         
  -1  12  13        125.48        107.67        24.47 o                         
   0  12  13       1995.16       1888.89        44.46 o                         
   1  12  13        259.06        301.10        27.97 o                         
   2  12  13       1143.18       1131.72        45.18 o                         
   3  12  13         12.18         53.89        20.92 o                         
   4  12  13        167.90        202.13        23.48 o                         
   5  12  13         26.23         49.19        31.74 o                         
   6  12  13        176.15        139.90        41.69 o                         
  -6  13  13        552.10        527.08        53.48 o                         
  -5  13  13         51.92         73.85        27.75 o                         
  -4  13  13        137.47        108.29        30.35 o                         
  -3  13  13         69.33         55.43        23.86 o                         
  -2  13  13        190.33        205.11        30.25 o                         
  -1  13  13       5456.16       5292.27       133.09 o                         
   0  13  13        171.85        183.71        20.79 o                         
   1  13  13       1083.41       1042.86        38.24 o                         
   2  13  13        107.23        150.69        31.28 o                         
   3  13  13        105.98        129.88        26.39 o                         
   4  13  13         50.33         57.59        26.76 o                         
   5  13  13          3.88        -14.33        30.52 o                         
   6  13  13         20.21         -2.53        40.94 o                         
  -5  14  13         16.39         58.30        40.38 o                         
  -4  14  13        898.90       1066.05        56.27 o                         
  -3  14  13        502.23        522.86        44.23 o                         
  -2  14  13         10.83         31.93        27.93 o                         
  -1  14  13        266.60        234.83        33.09 o                         
   0  14  13        681.60        633.48        46.86 o                         
   1  14  13        385.41        389.96        32.31 o                         
   2  14  13        372.22        357.50        34.62 o                         
   3  14  13          6.45          3.34        24.19 o                         
   4  14  13         18.17        -24.81        24.81 o                         
   5  14  13        212.57        310.03        75.31 o                         
  -4  15  13        162.69        138.45        38.68 o                         
  -3  15  13         11.42         14.25        30.99 o                         
  -2  15  13        211.32        199.86        39.31 o                         
  -1  15  13        624.17        611.08        51.64 o                         
   0  15  13       1453.18       1413.05        65.35 o                         
   1  15  13          4.82        -35.18        35.18 o                         
   2  15  13        141.32        120.33        27.79 o                         
   3  15  13        964.13       1114.16        50.42 o                         
  -1  16  13          5.24        -23.92        42.15 o                         
   0  16  13        233.05        186.16        36.96 o                         
 -10   0  14         46.45         37.95        48.05 o                         
  -8   0  14       2223.45       2328.94       106.69 o                         
  -6   0  14       4265.11       4349.92        93.74 o                         
  -4   0  14      17375.93      16935.36       288.95 o                         
  -2   0  14         16.00         29.50        11.51 o                         
   0   0  14         56.05         63.32        12.78 o                         
   2   0  14      28544.38      28051.87       378.62 o                         
   4   0  14       5835.45       5558.28       138.97 o                         
   6   0  14         53.94         11.82        26.39 o                         
   8   0  14        197.48        151.48        33.08 o                         
  10   0  14       1449.29       1574.37       113.94 o                         
 -10   1  14        310.65        311.23        60.12 o                         
  -9   1  14        196.83        195.57        37.01 o                         
  -8   1  14        761.41        760.45        24.55 o                         
  -7   1  14        696.59        678.65        25.45 o                         
  -6   1  14       1607.09       1625.27        37.02 o                         
  -5   1  14        385.55        403.41        19.38 o                         
  -4   1  14       5524.23       5334.24        75.40 o                         
  -3   1  14       6856.78       6808.71        86.08 o                         
  -2   1  14       1194.52       1299.29        23.46 o                         
  -1   1  14       3860.44       3879.81        47.94 o                         
   0   1  14        791.10        945.35        22.59 o                         
   1   1  14       5158.79       5002.50        59.87 o                         
   2   1  14        100.23        128.46        11.66 o                         
   3   1  14        192.24        271.37        18.55 o                         
   4   1  14       3848.47       3792.97        89.88 o                         
   5   1  14        789.23        762.23        32.04 o                         
   6   1  14       3514.60       3388.81        74.75 o                         
   7   1  14          7.38         10.07        19.86 o                         
   8   1  14       1190.76       1464.05        63.24 o                         
   9   1  14        835.47        787.39        46.50 o                         
  10   1  14        650.93        650.80        71.82 o                         
 -10   2  14        769.62        694.16        61.53 o                         
  -9   2  14        327.07        398.16        42.99 o                         
  -8   2  14        465.03        496.09        22.86 o                         
  -7   2  14        280.31        246.10        15.30 o                         
  -6   2  14         10.08         29.25        12.82 o                         
  -5   2  14       1546.31       1544.77        35.39 o                         
  -4   2  14       1897.61       1804.91        31.29 o                         
  -3   2  14       1839.10       1835.92        33.53 o                         
  -2   2  14       6999.81       6534.76        71.65 o                         
  -1   2  14      12333.74      12322.18       124.55 o                         
   0   2  14       3922.51       3856.74        51.09 o                         
   1   2  14       7033.29       7090.85        79.11 o                         
   2   2  14        278.58        354.69        17.11 o                         
   3   2  14          2.61         23.00        11.71 o                         
   4   2  14         96.35         95.55        16.92 o                         
   5   2  14         21.59         30.51        15.85 o                         
   6   2  14       7023.74       6636.89       109.19 o                         
   7   2  14       1054.94       1090.07        42.55 o                         
   8   2  14        169.77        169.77        27.95 o                         
   9   2  14         17.71        129.19        40.68 o                         
  10   2  14         12.13         29.31        41.15 o                         
 -10   3  14        122.35        166.08        38.48 o                         
  -9   3  14        496.89        540.05        37.09 o                         
  -8   3  14        782.12        842.57        31.23 o                         
  -7   3  14        644.73        645.27        26.11 o                         
  -6   3  14        186.90        213.95        17.06 o                         
  -5   3  14        849.60        788.56        25.76 o                         
  -4   3  14       1673.43       1665.74        30.61 o                         
  -3   3  14       1320.06       1374.79        36.84 o                         
  -2   3  14       2779.58       2767.75        43.39 o                         
  -1   3  14          7.83         51.65         8.81 o                         
   0   3  14       5545.68       5368.00        62.72 o                         
   1   3  14       1071.42       1047.82        23.10 o                         
   2   3  14         23.46         71.84        11.99 o                         
   3   3  14        999.40        947.51        26.42 o                         
   4   3  14         56.89         64.72        15.03 o                         
   5   3  14       2198.16       2068.42        47.89 o                         
   6   3  14        317.47        333.22        27.63 o                         
   7   3  14        130.89        130.00        23.51 o                         
   8   3  14        155.83        105.75        25.16 o                         
   9   3  14         20.70         65.00        52.25 o                         
  10   3  14         35.76         23.83        38.33 o                         
 -10   4  14        144.33        121.64        26.64 o                         
  -9   4  14         67.51         42.72        17.29 o                         
  -8   4  14        257.50        270.12        19.17 o                         
  -7   4  14       2036.21       2036.85        40.88 o                         
  -6   4  14        605.04        574.03        23.53 o                         
  -5   4  14       1816.17       1845.01        36.30 o                         
  -4   4  14        251.75        235.49        21.33 o                         
  -3   4  14       1192.07       1231.48        25.35 o                         
  -2   4  14        940.52       1080.45        37.22 o                         
  -1   4  14        230.57        269.33        13.18 o                         
   0   4  14       6943.10       7275.26        80.48 o                         
   1   4  14       1196.67       1024.67        25.31 o                         
   2   4  14       3683.02       3495.32        53.99 o                         
   3   4  14       3185.67       3015.23        49.02 o                         
   4   4  14        336.08        410.00        23.03 o                         
   5   4  14        122.73        146.34        18.16 o                         
   6   4  14        171.31        217.80        24.07 o                         
   7   4  14         12.20         15.06        19.16 o                         
   8   4  14         39.73         22.73        22.15 o                         
   9   4  14         29.87         44.08        40.50 o                         
 -10   5  14        166.96        189.60        22.28 o                         
  -9   5  14        197.22        163.24        27.90 o                         
  -8   5  14         75.55         60.34        15.66 o                         
  -7   5  14        414.60        457.45        20.59 o                         
  -6   5  14       1193.41       1175.34        28.83 o                         
  -5   5  14        887.25        956.46        29.32 o                         
  -4   5  14         32.03         83.63        15.71 o                         
  -3   5  14         60.79         83.77        18.42 o                         
  -2   5  14         22.30         35.47         9.96 o                         
  -1   5  14         62.33        119.63        14.67 o                         
   0   5  14        234.46        285.04        15.37 o                         
   1   5  14        295.10        310.66        17.93 o                         
   2   5  14       5566.51       5464.11        74.07 o                         
   3   5  14        454.24        489.17        22.42 o                         
   4   5  14        105.95        116.83        16.76 o                         
   5   5  14        717.36        707.08        29.41 o                         
   6   5  14        825.45        814.98        37.94 o                         
   7   5  14        831.98        839.37        42.54 o                         
   8   5  14       1339.88       1360.58        47.96 o                         
   9   5  14        246.25        280.93        42.78 o                         
  -9   6  14        867.06        934.61        42.96 o                         
  -8   6  14        958.67        893.59        28.59 o                         
  -7   6  14        355.81        320.45        24.28 o                         
  -6   6  14        566.54        591.15        28.22 o                         
  -5   6  14          5.43          1.28        13.97 o                         
  -4   6  14       1687.78       1703.76        42.60 o                         
  -3   6  14        658.50        627.34        28.00 o                         
  -2   6  14         17.52         33.04        15.38 o                         
  -1   6  14       4923.33       4928.97        75.51 o                         
   0   6  14       1638.08       1645.25        35.76 o                         
   1   6  14       1535.05       1469.95        31.42 o                         
   2   6  14         74.55        104.48        13.81 o                         
   3   6  14        744.83        752.78        28.76 o                         
   4   6  14        102.24         80.03        16.44 o                         
   5   6  14       1519.32       1495.24        40.09 o                         
   6   6  14       3499.08       3406.90        79.91 o                         
   7   6  14        727.96        643.11        37.99 o                         
   8   6  14          5.13         -8.51        23.82 o                         
   9   6  14         23.63         10.63        34.79 o                         
  -9   7  14         88.53         45.84        17.45 o                         
  -8   7  14        170.07        146.43        14.89 o                         
  -7   7  14       1393.76       1359.70        47.59 o                         
  -6   7  14         57.44         28.79        15.58 o                         
  -5   7  14         23.20          9.04        12.55 o                         
  -4   7  14          9.02         14.26        13.24 o                         
  -3   7  14       1849.08       1761.80        46.78 o                         
  -2   7  14          1.35          4.99        16.74 o                         
  -1   7  14       1614.18       1604.71        47.33 o                         
   0   7  14       8694.44       8623.44       116.44 o                         
   1   7  14        550.20        605.04        25.14 o                         
   2   7  14        251.08        273.77        18.63 o                         
   3   7  14       1238.53       1324.56        35.03 o                         
   4   7  14        334.12        338.36        22.55 o                         
   5   7  14         10.75         15.38        16.05 o                         
   6   7  14        591.92        550.09        28.32 o                         
   7   7  14        341.12        319.04        29.21 o                         
   8   7  14       2060.40       2162.07        78.84 o                         
   9   7  14          3.62         54.66        53.37 o                         
  -9   8  14         31.92         12.65        30.53 o                         
  -8   8  14        190.54        222.96        25.23 o                         
  -7   8  14         12.62        -16.28        16.28 o                         
  -6   8  14        310.66        312.47        24.48 o                         
  -5   8  14        968.48        990.51        31.63 o                         
  -4   8  14          6.20          8.80        14.49 o                         
  -3   8  14       5049.07       4896.02        84.09 o                         
  -2   8  14        140.64        207.76        23.61 o                         
  -1   8  14       1743.48       1638.01        59.18 o                         
   0   8  14        120.63        122.25        16.07 o                         
   1   8  14       1114.20       1204.72        38.99 o                         
   2   8  14        707.92        720.53        26.87 o                         
   3   8  14      10252.28       9851.23       127.88 o                         
   4   8  14         93.05         93.18        18.26 o                         
   5   8  14         13.23         28.08        19.63 o                         
   6   8  14         13.77         35.16        17.91 o                         
   7   8  14        377.78        382.36        33.46 o                         
   8   8  14        315.52        321.28        36.10 o                         
  -8   9  14         43.38         73.57        21.82 o                         
  -7   9  14        226.63        257.37        27.30 o                         
  -6   9  14       1019.43        977.70        45.46 o                         
  -5   9  14        794.78        687.47        28.68 o                         
  -4   9  14       2558.83       2370.38        50.66 o                         
  -3   9  14         28.61         50.09        20.86 o                         
  -2   9  14         13.07         13.53        17.89 o                         
  -1   9  14        334.38        370.25        30.64 o                         
   0   9  14        267.55        267.24        18.79 o                         
   1   9  14       2968.29       3110.97        64.03 o                         
   2   9  14        405.21        401.15        25.76 o                         
   3   9  14       3692.64       3544.63        66.95 o                         
   4   9  14        529.65        504.33        25.81 o                         
   5   9  14         25.62          6.02        19.60 o                         
   6   9  14         83.20         65.67        22.78 o                         
   7   9  14        965.37       1014.22        42.34 o                         
   8   9  14        274.77        301.73        58.57 o                         
  -8  10  14        229.12        164.03        36.90 o                         
  -7  10  14        450.49        403.01        30.34 o                         
  -6  10  14       1698.05       1732.72        54.65 o                         
  -5  10  14        310.73        319.65        23.36 o                         
  -4  10  14        882.44        845.63        35.65 o                         
  -3  10  14       2335.23       2319.28        57.67 o                         
  -2  10  14        291.11        317.34        29.66 o                         
  -1  10  14       7335.95       7204.39       116.75 o                         
   0  10  14        197.26        232.11        18.99 o                         
   1  10  14        427.86        447.74        24.84 o                         
   2  10  14        333.79        329.83        24.58 o                         
   3  10  14        470.45        419.85        32.25 o                         
   4  10  14        433.91        446.20        27.07 o                         
   5  10  14       2111.20       2113.09        46.34 o                         
   6  10  14          1.23        -17.07        17.07 o                         
   7  10  14        630.08        605.01        60.19 o                         
  -7  11  14         60.82         43.40        24.23 o                         
  -6  11  14         82.76         82.28        33.14 o                         
  -5  11  14        106.39         96.53        20.98 o                         
  -4  11  14         69.43         55.60        21.04 o                         
  -3  11  14          5.15         15.09        22.94 o                         
  -2  11  14       1766.07       1796.35        53.21 o                         
  -1  11  14         13.61         24.71        20.27 o                         
   0  11  14        117.18        133.74        16.25 o                         
   1  11  14        496.86        513.24        28.17 o                         
   2  11  14        231.82        272.46        27.85 o                         
   3  11  14         56.54         94.27        22.19 o                         
   4  11  14       2596.54       2594.19        59.31 o                         
   5  11  14         16.18          0.74        18.13 o                         
   6  11  14       2245.41       2569.79       119.63 o                         
   7  11  14        701.74        737.26        66.39 o                         
  -7  12  14        961.98        872.81        64.40 o                         
  -6  12  14       1086.77       1161.65        52.47 o                         
  -5  12  14       2580.12       2691.14        71.63 o                         
  -4  12  14       1207.45       1305.78        53.36 o                         
  -3  12  14        497.50        530.63        37.63 o                         
  -2  12  14       1055.52       1121.07        50.95 o                         
  -1  12  14         29.08         17.52        21.26 o                         
   0  12  14       2550.73       2486.36        50.12 o                         
   1  12  14        241.75        259.22        24.74 o                         
   2  12  14       1191.35       1161.92        40.95 o                         
   3  12  14       2155.32       2202.27        62.17 o                         
   4  12  14         82.87         86.07        24.87 o                         
   5  12  14          0.67        -20.56        20.56 o                         
   6  12  14        188.54        236.30        58.33 o                         
  -6  13  14          8.75         -0.02        51.42 o                         
  -5  13  14         75.18         91.03        28.14 o                         
  -4  13  14       2418.46       2505.05        78.44 o                         
  -3  13  14         92.79         54.92        28.21 o                         
  -2  13  14         77.09         39.63        21.13 o                         
  -1  13  14        127.29        126.22        34.36 o                         
   0  13  14       1797.87       1840.55        48.43 o                         
   1  13  14        238.59        298.84        27.14 o                         
   2  13  14       1056.15       1197.04        55.31 o                         
   3  13  14          7.17         32.91        25.41 o                         
   4  13  14        353.62        319.94        30.70 o                         
   5  13  14         32.48         -1.58        32.57 o                         
  -5  14  14          3.85        -38.57        38.57 o                         
  -4  14  14        100.22         59.64        39.03 o                         
  -3  14  14         74.92         67.95        31.60 o                         
  -2  14  14       1141.28       1084.47        54.37 o                         
  -1  14  14        507.45        556.85        43.19 o                         
   0  14  14        627.23        571.53        33.12 o                         
   1  14  14          9.91         -0.78        22.82 o                         
   2  14  14          4.02         24.46        25.28 o                         
   3  14  14        607.54        583.53        38.39 o                         
   4  14  14         24.33        -26.32        26.32 o                         
  -3  15  14        518.20        559.66        47.79 o                         
  -2  15  14         79.47         22.29        57.39 o                         
  -1  15  14        550.20        594.70        53.40 o                         
   0  15  14        594.39        695.83        47.93 o                         
   1  15  14        693.06        610.94        39.44 o                         
   2  15  14         27.96        -13.10        25.59 o                         
   3  15  14         11.24          0.12        29.68 o                         
  -9   0  15         18.89         63.60        48.36 o                         
  -7   0  15        492.46        467.87        33.42 o                         
  -5   0  15      19550.24      19741.85       333.10 o                         
  -3   0  15       8064.96       7857.68       146.93 o                         
  -1   0  15        182.14        237.40        23.17 o                         
   1   0  15       1718.68       1715.00        42.30 o                         
   3   0  15      11634.59      11953.24       219.60 o                         
   5   0  15       4033.66       3997.62       100.19 o                         
   7   0  15         91.94         88.50        48.27 o                         
   9   0  15       3622.14       3832.19       251.07 o                         
 -10   1  15       1076.12        917.84        68.62 o                         
  -9   1  15       1151.14       1145.42        69.80 o                         
  -8   1  15         36.84         28.16        10.01 o                         
  -7   1  15       4711.93       4731.68        77.20 o                         
  -6   1  15        864.22        848.17        29.89 o                         
  -5   1  15         81.05        118.88        14.18 o                         
  -4   1  15       3622.63       3590.55        56.74 o                         
  -3   1  15       5247.41       5070.46        73.15 o                         
  -2   1  15      13666.65      13858.10       160.14 o                         
  -1   1  15        878.96        871.77        23.85 o                         
   0   1  15        619.24        688.11        19.86 o                         
   1   1  15       2248.58       2295.00        37.74 o                         
   2   1  15        111.16        131.88        13.46 o                         
   3   1  15         67.28         80.32        16.56 o                         
   4   1  15        549.57        680.23        31.95 o                         
   5   1  15       1882.83       2097.20        48.34 o                         
   6   1  15        497.76        495.50        28.81 o                         
   7   1  15        239.79        232.19        27.84 o                         
   8   1  15          1.40         16.06        22.73 o                         
   9   1  15         48.93         69.73        45.93 o                         
  10   1  15        172.08        268.41        50.66 o                         
 -10   2  15        139.15        195.22        42.16 o                         
  -9   2  15        522.46        517.82        46.83 o                         
  -8   2  15        526.07        531.06        20.18 o                         
  -7   2  15        413.62        366.33        20.65 o                         
  -6   2  15         24.33          9.27        13.85 o                         
  -5   2  15        782.42        789.65        43.27 o                         
  -4   2  15        811.13        826.22        22.53 o                         
  -3   2  15        223.39        323.28        30.41 o                         
  -2   2  15         18.07         95.26        13.19 o                         
  -1   2  15       3787.75       3855.63        51.39 o                         
   0   2  15       9191.84       9069.63        96.70 o                         
   1   2  15       9613.74       9335.96       110.28 o                         
   2   2  15       3892.04       3716.49        55.26 o                         
   3   2  15       1177.59       1166.01        33.13 o                         
   4   2  15          7.23         22.39        16.82 o                         
   5   2  15       1851.38       1758.51        51.61 o                         
   6   2  15       1656.82       1731.37        48.11 o                         
   7   2  15        622.57        610.54        36.15 o                         
   8   2  15        183.92        171.13        26.04 o                         
   9   2  15       2101.76       1956.74        97.47 o                         
 -10   3  15        433.39        352.23        45.54 o                         
  -9   3  15        215.28        224.81        18.36 o                         
  -8   3  15        598.50        628.91        25.74 o                         
  -7   3  15       1406.93       1356.39        32.46 o                         
  -6   3  15       4300.03       4319.46        71.05 o                         
  -5   3  15         12.17         10.58        11.59 o                         
  -4   3  15         42.64         39.38        10.13 o                         
  -3   3  15       5705.86       5814.18        76.41 o                         
  -2   3  15       1495.86       1496.27        30.59 o                         
  -1   3  15       1868.23       1897.49        32.26 o                         
   0   3  15        447.44        491.81        18.40 o                         
   1   3  15       2244.10       2154.40        38.47 o                         
   2   3  15       5585.82       5317.78        89.51 o                         
   3   3  15        326.90        420.95        22.55 o                         
   4   3  15        688.52        681.98        31.08 o                         
   5   3  15       1561.47       1607.95        43.37 o                         
   6   3  15        310.58        309.35        25.54 o                         
   7   3  15         42.14          9.82        21.28 o                         
   8   3  15          5.01         27.36        23.95 o                         
   9   3  15        589.85        595.36        54.85 o                         
 -10   4  15        205.63        170.53        34.58 o                         
  -9   4  15        370.24        339.46        32.69 o                         
  -8   4  15        131.32        158.94        15.74 o                         
  -7   4  15        173.24        174.65        15.69 o                         
  -6   4  15       1659.38       1666.82        40.72 o                         
  -5   4  15        343.21        332.07        18.50 o                         
  -4   4  15         57.03         89.74        11.25 o                         
  -3   4  15       2867.30       2845.25        49.29 o                         
  -2   4  15         91.29        100.61        12.58 o                         
  -1   4  15       2886.51       2833.33        51.53 o                         
   0   4  15         16.33         45.44        15.30 o                         
   1   4  15         55.94         80.57        12.79 o                         
   2   4  15          6.32         45.32        12.95 o                         
   3   4  15        107.73        142.59        17.08 o                         
   4   4  15        502.79        439.68        32.05 o                         
   5   4  15       2039.17       1904.78        50.09 o                         
   6   4  15        608.95        686.20        42.76 o                         
   7   4  15       2689.20       2524.13        65.84 o                         
   8   4  15         20.16         50.20        25.44 o                         
   9   4  15         13.77         58.13        35.73 o                         
 -10   5  15         44.24         61.90        22.79 o                         
  -9   5  15         89.67         57.23        19.16 o                         
  -8   5  15        136.73        125.57        25.82 o                         
  -7   5  15        995.89        952.62        27.20 o                         
  -6   5  15        342.13        312.29        19.30 o                         
  -5   5  15       4167.35       4256.74        66.69 o                         
  -4   5  15       2767.36       2735.71        57.86 o                         
  -3   5  15          5.69        -11.37        14.28 o                         
  -2   5  15       2606.40       2635.57        46.12 o                         
  -1   5  15       1281.24       1254.18        32.09 o                         
   0   5  15        643.57        759.70        29.70 o                         
   1   5  15      11146.91      11014.97       128.31 o                         
   2   5  15        226.92        270.10        17.75 o                         
   3   5  15       1796.07       1656.90        38.86 o                         
   4   5  15       4494.43       4479.46        91.65 o                         
   5   5  15          8.55         89.69        19.54 o                         
   6   5  15       1793.13       1828.83        52.68 o                         
   7   5  15         16.92          6.96        19.47 o                         
   8   5  15        375.29        373.00        33.23 o                         
   9   5  15        738.04        728.71        57.50 o                         
  -9   6  15         42.16         28.50        18.30 o                         
  -8   6  15        216.84        188.69        16.72 o                         
  -7   6  15        106.75        114.25        14.01 o                         
  -6   6  15       2536.76       2514.24        59.13 o                         
  -5   6  15       1269.79       1187.80        46.17 o                         
  -4   6  15        311.12        325.09        25.52 o                         
  -3   6  15        271.52        355.13        25.27 o                         
  -2   6  15        750.20        723.72        54.68 o                         
  -1   6  15        882.66        943.09        31.82 o                         
   0   6  15        312.78        365.19        21.46 o                         
   1   6  15       1168.08       1191.84        30.29 o                         
   2   6  15         48.81         75.91        13.35 o                         
   3   6  15       2960.37       2952.43        54.05 o                         
   4   6  15        585.03        609.73        28.00 o                         
   5   6  15        883.34        958.53        37.66 o                         
   6   6  15       1463.96       1412.49        44.39 o                         
   7   6  15        342.28        446.28        40.84 o                         
   8   6  15        252.90        270.05        39.56 o                         
   9   6  15        398.14        426.93        68.39 o                         
  -9   7  15         18.23         44.44        25.93 o                         
  -8   7  15       1063.50       1125.26        49.08 o                         
  -7   7  15        115.36        123.01        31.77 o                         
  -6   7  15       1025.20       1013.00        38.38 o                         
  -5   7  15        274.82        281.71        23.32 o                         
  -4   7  15         86.52        100.46        19.33 o                         
  -3   7  15       2946.53       3006.53        71.48 o                         
  -2   7  15        551.81        530.18        31.14 o                         
  -1   7  15       1509.62       1486.79        34.59 o                         
   0   7  15       2054.51       2017.86        42.27 o                         
   1   7  15        464.95        486.97        28.73 o                         
   2   7  15        183.46        203.19        18.82 o                         
   3   7  15        388.29        402.11        28.62 o                         
   4   7  15       2384.12       2296.45        73.78 o                         
   5   7  15        612.28        684.81        31.35 o                         
   6   7  15        180.82        203.37        22.20 o                         
   7   7  15        297.59        206.96        36.40 o                         
   8   7  15        201.45        230.83        37.73 o                         
  -9   8  15        273.61        304.41        32.84 o                         
  -8   8  15          7.96         -4.41        20.27 o                         
  -7   8  15         36.77         18.66        19.02 o                         
  -6   8  15        192.86        173.01        23.60 o                         
  -5   8  15       1316.01       1285.09        40.13 o                         
  -4   8  15       2915.24       2795.10        59.83 o                         
  -3   8  15        621.05        593.88        33.37 o                         
  -2   8  15        471.64        551.96        43.75 o                         
  -1   8  15        583.76        605.18        33.93 o                         
   0   8  15        820.94        752.27        33.30 o                         
   1   8  15        510.68        484.18        26.04 o                         
   2   8  15      10527.11      10319.18       140.39 o                         
   3   8  15       1398.33       1425.22        42.68 o                         
   4   8  15       8078.41       8339.00       114.59 o                         
   5   8  15       1858.00       1893.79        45.73 o                         
   6   8  15         25.79        -28.91        28.91 o                         
   7   8  15         21.26         52.75        27.39 o                         
   8   8  15          9.10         50.29        41.88 o                         
  -8   9  15        409.84        454.19        32.20 o                         
  -7   9  15        301.22        291.29        28.89 o                         
  -6   9  15        614.49        637.39        61.64 o                         
  -5   9  15        120.02         95.33        18.61 o                         
  -4   9  15         70.33         43.44        18.66 o                         
  -3   9  15       1334.12       1302.45        47.26 o                         
  -2   9  15       3736.42       3800.57        74.24 o                         
  -1   9  15        153.18        168.16        25.20 o                         
   0   9  15       1307.61       1346.09        36.26 o                         
   1   9  15        227.50        277.02        22.02 o                         
   2   9  15         80.54        106.17        19.06 o                         
   3   9  15        155.92        216.15        24.11 o                         
   4   9  15         81.83        130.59        20.09 o                         
   5   9  15         16.60         25.59        18.83 o                         
   6   9  15         21.95         13.69        19.19 o                         
   7   9  15        490.82        496.21        37.94 o                         
   8   9  15          1.02         -9.44        43.80 o                         
  -8  10  15        314.13        229.95        34.99 o                         
  -7  10  15         98.33         67.68        22.72 o                         
  -6  10  15          8.64         33.97        19.77 o                         
  -5  10  15        605.05        656.47        57.86 o                         
  -4  10  15          8.29         12.51        18.97 o                         
  -3  10  15       1330.18       1202.80        48.85 o                         
  -2  10  15       2163.84       2231.58        66.82 o                         
  -1  10  15         70.26         38.03        20.32 o                         
   0  10  15       1531.38       1551.25        41.83 o                         
   1  10  15        883.61        891.58        33.03 o                         
   2  10  15        576.17        527.28        32.20 o                         
   3  10  15        124.14        102.51        23.86 o                         
   4  10  15          4.11         12.66        18.00 o                         
   5  10  15       1154.26       1089.64        43.01 o                         
   6  10  15       2251.95       2304.98        61.80 o                         
   7  10  15        841.46        853.52        69.00 o                         
  -7  11  15       1424.73       1323.30        83.44 o                         
  -6  11  15       1724.88       1684.71        72.58 o                         
  -5  11  15       4166.21       4260.80        85.98 o                         
  -4  11  15        638.54        630.07        40.00 o                         
  -3  11  15         56.99         51.40        21.34 o                         
  -2  11  15        620.78        548.55        37.69 o                         
  -1  11  15        933.76        959.45        54.41 o                         
   0  11  15        592.34        569.55        24.92 o                         
   1  11  15       3139.65       3166.01        62.36 o                         
   2  11  15        944.83        946.28        42.93 o                         
   3  11  15       1543.00       1649.12        53.57 o                         
   4  11  15        955.66        967.75        49.41 o                         
   5  11  15       1619.91       1721.12        64.51 o                         
   6  11  15        216.47        199.46        41.84 o                         
   7  11  15         47.90         85.93        55.27 o                         
  -6  12  15        656.07        765.57        63.99 o                         
  -5  12  15         37.22        117.48        33.34 o                         
  -4  12  15        219.76        171.79        29.75 o                         
  -3  12  15         74.90         49.25        23.54 o                         
  -2  12  15          0.49          6.99        23.89 o                         
  -1  12  15       1722.89       1792.81        51.92 o                         
   0  12  15        911.84        963.84        31.75 o                         
   1  12  15        557.55        554.70        31.23 o                         
   2  12  15         56.82         66.79        23.83 o                         
   3  12  15       1112.76       1102.26        53.85 o                         
   4  12  15         20.64         30.52        22.71 o                         
   5  12  15        400.54        415.01        46.78 o                         
   6  12  15        221.55        276.18        56.63 o                         
  -5  13  15         14.77         26.85        29.71 o                         
  -4  13  15         92.23        126.27        31.49 o                         
  -3  13  15       2083.17       2117.48        66.99 o                         
  -2  13  15         97.44         91.90        23.53 o                         
  -1  13  15       1078.45       1114.41        54.05 o                         
   0  13  15         84.26        112.92        21.66 o                         
   1  13  15          6.48        -17.79        22.34 o                         
   2  13  15        430.66        506.16        44.09 o                         
   3  13  15          3.13         52.50        30.60 o                         
   4  13  15          2.26        -23.30        23.30 o                         
   5  13  15         15.66         30.83        37.16 o                         
  -4  14  15        821.80        868.82        55.22 o                         
  -3  14  15        270.33        220.14        36.72 o                         
  -2  14  15         28.20         20.14        35.06 o                         
  -1  14  15          7.91         79.43        30.51 o                         
   0  14  15       1316.67       1372.84        59.16 o                         
   1  14  15        365.13        354.34        32.85 o                         
   2  14  15        126.43        135.43        28.84 o                         
   3  14  15         15.73         -0.16        30.40 o                         
   4  14  15       1238.82       1215.83        53.21 o                         
  -3  15  15         88.81        175.05        45.46 o                         
  -2  15  15        343.51        365.98        54.76 o                         
  -1  15  15        119.00        135.35        38.99 o                         
   0  15  15         64.31         97.94        34.79 o                         
   1  15  15        399.89        465.72        36.40 o                         
   2  15  15         21.14         21.40        36.40 o                         
 -10   0  16        108.86         74.56        49.60 o                         
  -8   0  16       2636.77       2720.11        69.92 o                         
  -6   0  16       6965.68       6999.05       159.64 o                         
  -4   0  16        670.67        657.52        55.43 o                         
  -2   0  16       3551.81       3488.28        79.95 o                         
   0   0  16       3434.40       3330.56        70.33 o                         
   2   0  16       1262.54       1297.81        49.31 o                         
   4   0  16       2256.80       2262.91        70.92 o                         
   6   0  16         39.77         60.26        27.18 o                         
   8   0  16        595.19        543.55        48.90 o                         
 -10   1  16          2.87         -9.72        38.04 o                         
  -9   1  16       2116.73       2166.31        84.09 o                         
  -8   1  16        423.18        459.11        19.30 o                         
  -7   1  16        513.49        511.63        26.45 o                         
  -6   1  16        961.40       1001.47        33.82 o                         
  -5   1  16        930.01        923.31        33.26 o                         
  -4   1  16       3508.32       3385.14        56.68 o                         
  -3   1  16          6.91         38.91        11.83 o                         
  -2   1  16       4793.58       4748.97        70.64 o                         
  -1   1  16       1948.12       1943.77        39.29 o                         
   0   1  16      10848.29      10655.48       133.01 o                         
   1   1  16        443.19        509.73        21.39 o                         
   2   1  16         74.61        109.89        15.83 o                         
   3   1  16        698.31        704.65        32.16 o                         
   4   1  16      10191.93       9912.88       135.95 o                         
   5   1  16        436.84        386.25        28.71 o                         
   6   1  16        341.81        371.87        26.99 o                         
   7   1  16        898.09        861.63        42.60 o                         
   8   1  16       1030.50        924.33        46.90 o                         
   9   1  16        150.00        166.11        45.39 o                         
 -10   2  16        633.07        619.38        54.00 o                         
  -9   2  16        761.67        804.68        24.16 o                         
  -8   2  16         26.93         23.03        11.85 o                         
  -7   2  16         85.25        120.23        15.72 o                         
  -6   2  16         45.43         31.24        13.90 o                         
  -5   2  16        268.61        308.26        20.88 o                         
  -4   2  16       4142.75       4097.51        63.61 o                         
  -3   2  16       2940.67       2832.43        55.05 o                         
  -2   2  16         76.32        110.42        14.50 o                         
  -1   2  16       1037.34       1126.37        29.17 o                         
   0   2  16         98.74        185.68        14.47 o                         
   1   2  16        989.37       1003.69        27.99 o                         
   2   2  16         46.37         77.03        15.36 o                         
   3   2  16         43.22         83.43        16.34 o                         
   4   2  16       1610.97       1662.82        43.72 o                         
   5   2  16       1316.07       1356.60        41.97 o                         
   6   2  16        464.95        504.25        32.36 o                         
   7   2  16        865.24        886.75        46.08 o                         
   8   2  16       1504.68       1508.77        50.40 o                         
   9   2  16        317.95        301.98        47.88 o                         
 -10   3  16        301.89        391.27        76.34 o                         
  -9   3  16          6.58         -9.50        14.11 o                         
  -8   3  16        113.39        115.74        14.56 o                         
  -7   3  16        397.67        451.62        23.79 o                         
  -6   3  16         71.29         89.81        18.09 o                         
  -5   3  16       8303.75       8175.58       124.95 o                         
  -4   3  16       2311.76       2276.74        53.21 o                         
  -3   3  16         50.31         66.78        12.25 o                         
  -2   3  16        501.27        522.31        23.04 o                         
  -1   3  16       1546.37       1559.51        36.60 o                         
   0   3  16       7786.18       7502.21       109.69 o                         
   1   3  16       8737.65       8122.69       105.39 o                         
   2   3  16       1232.07       1287.68        35.07 o                         
   3   3  16       3056.94       2890.40        56.21 o                         
   4   3  16       2855.75       2800.67        57.28 o                         
   5   3  16         38.45         88.47        20.70 o                         
   6   3  16         13.52         78.40        19.61 o                         
   7   3  16          4.04        -15.73        21.17 o                         
   8   3  16        800.66        774.40        39.30 o                         
   9   3  16        111.31        151.31        45.05 o                         
 -10   4  16        262.14        247.97        38.19 o                         
  -9   4  16        998.98        967.45        47.17 o                         
  -8   4  16       1572.98       1590.78        38.93 o                         
  -7   4  16        771.06        732.04        26.14 o                         
  -6   4  16         81.96         78.26        14.42 o                         
  -5   4  16       1290.29       1338.36        33.36 o                         
  -4   4  16       2873.63       2666.22        50.07 o                         
  -3   4  16         72.34         84.76        12.16 o                         
  -2   4  16        921.32        912.21        28.78 o                         
  -1   4  16          9.20          4.04        12.10 o                         
   0   4  16      11048.53      10963.95       176.80 o                         
   1   4  16       1080.72       1170.09        30.68 o                         
   2   4  16       5408.15       5015.96        74.32 o                         
   3   4  16        739.59        748.24        34.38 o                         
   4   4  16        388.62        363.70        25.44 o                         
   5   4  16        550.06        480.04        32.12 o                         
   6   4  16          4.47         17.38        19.09 o                         
   7   4  16        287.07        291.03        31.62 o                         
   8   4  16       1557.68       1495.49        79.42 o                         
   9   4  16        119.92        181.69        43.22 o                         
  -9   5  16         79.13         64.31        18.89 o                         
  -8   5  16        410.62        354.30        30.83 o                         
  -7   5  16       1282.61       1276.95        32.50 o                         
  -6   5  16        804.43        872.46        56.32 o                         
  -5   5  16         21.46         32.16         8.17 o                         
  -4   5  16       3220.18       3289.45        72.93 o                         
  -3   5  16       2042.10       1984.74        40.22 o                         
  -2   5  16       6942.00       6898.78        94.04 o                         
  -1   5  16       1802.44       1861.35        42.92 o                         
   0   5  16       1748.62       1721.51        47.31 o                         
   1   5  16         68.37         82.15        15.63 o                         
   2   5  16        107.31        105.93        16.34 o                         
   3   5  16         51.60         48.55        17.97 o                         
   4   5  16        916.01        855.87        36.07 o                         
   5   5  16       1165.53       1174.34        39.86 o                         
   6   5  16        674.44        941.70       118.95 o                         
   7   5  16       1991.27       2012.39        85.71 o                         
   8   5  16        179.05        141.96        34.59 o                         
   9   5  16        438.78        445.93        50.25 o                         
  -9   6  16        102.97         72.38        18.61 o                         
  -8   6  16        178.74        185.36        18.74 o                         
  -7   6  16          0.78         -4.73        19.56 o                         
  -6   6  16        285.94        293.07        25.12 o                         
  -5   6  16       1660.42       1640.41        60.48 o                         
  -4   6  16       1076.56       1024.68        38.60 o                         
  -3   6  16       2398.30       2374.37        57.27 o                         
  -2   6  16        171.24        179.15        24.14 o                         
  -1   6  16       1483.96       1392.91        42.18 o                         
   0   6  16       1993.76       2007.68        42.60 o                         
   1   6  16        263.67        267.49        24.19 o                         
   2   6  16         65.07         75.84        14.34 o                         
   3   6  16       2476.17       2356.06        53.08 o                         
   4   6  16       1048.98       1030.64        38.28 o                         
   5   6  16       2677.97       2623.54        69.49 o                         
   6   6  16          3.20        104.50        23.37 o                         
   7   6  16         67.25         79.96        29.98 o                         
   8   6  16        434.74        439.19        51.64 o                         
  -9   7  16         31.74         11.81        25.02 o                         
  -8   7  16        175.09        179.16        24.38 o                         
  -7   7  16        192.93        195.75        24.09 o                         
  -6   7  16        165.92        166.49        27.33 o                         
  -5   7  16          4.96        -12.94        18.66 o                         
  -4   7  16       1288.80       1226.10        46.37 o                         
  -3   7  16        516.42        481.01        31.55 o                         
  -2   7  16       3775.98       3740.05        76.83 o                         
  -1   7  16         33.55         47.96        10.53 o                         
   0   7  16       2935.14       2782.39        55.83 o                         
   1   7  16        743.85        879.12        33.60 o                         
   2   7  16        801.28        798.73        33.69 o                         
   3   7  16       4487.76       4343.56        89.10 o                         
   4   7  16         48.64         63.79        19.17 o                         
   5   7  16        973.99       1069.80        41.44 o                         
   6   7  16        534.03        449.42        32.69 o                         
   7   7  16         16.42          8.17        22.88 o                         
   8   7  16        871.40        857.93        66.47 o                         
  -8   8  16         70.43         86.43        23.97 o                         
  -7   8  16       1510.28       1581.58        57.10 o                         
  -6   8  16        273.20        247.15        35.68 o                         
  -5   8  16          3.20         21.91        22.45 o                         
  -4   8  16        651.87        678.50        33.64 o                         
  -3   8  16        496.02        566.33        47.45 o                         
  -2   8  16        297.99        267.30        26.98 o                         
  -1   8  16       7857.70       7716.89       130.95 o                         
   0   8  16        453.35        480.18        23.91 o                         
   1   8  16        155.44        160.57        19.45 o                         
   2   8  16       1163.30       1112.49        39.66 o                         
   3   8  16       1872.90       1774.84        50.62 o                         
   4   8  16       2012.61       2073.71        55.82 o                         
   5   8  16       2266.08       2457.00        78.56 o                         
   6   8  16        257.37        257.49        41.56 o                         
   7   8  16          5.61          7.05        26.54 o                         
   8   8  16         89.83        182.41        37.72 o                         
  -8   9  16         80.98         75.43        45.44 o                         
  -7   9  16        420.98        498.49        42.74 o                         
  -6   9  16        153.49        144.85        25.15 o                         
  -5   9  16        354.31        316.38        28.98 o                         
  -4   9  16          1.58        -10.53        17.49 o                         
  -3   9  16       2915.03       2826.73        62.73 o                         
  -2   9  16       1693.79       1638.89        51.87 o                         
  -1   9  16       1351.01       1263.90        46.94 o                         
   0   9  16         67.15         38.56        14.76 o                         
   1   9  16       2508.11       2435.74        51.56 o                         
   2   9  16         32.14         32.27        18.12 o                         
   3   9  16       1630.80       1681.61        51.33 o                         
   4   9  16       1181.46       1381.96        46.31 o                         
   5   9  16       1494.29       1526.38        55.27 o                         
   6   9  16        915.81        850.48        52.98 o                         
   7   9  16        141.93        139.10        50.22 o                         
  -7  10  16          1.43        -11.18        23.36 o                         
  -6  10  16        207.00        143.75        27.35 o                         
  -5  10  16        704.80        725.80        52.34 o                         
  -4  10  16         96.72        103.70        21.31 o                         
  -3  10  16        238.39        250.71        26.45 o                         
  -2  10  16        177.52        216.60        25.75 o                         
  -1  10  16         49.47         50.02        21.92 o                         
   0  10  16       1049.30       1128.40        42.77 o                         
   1  10  16       1296.73       1216.73        39.47 o                         
   2  10  16          1.41          1.05        18.31 o                         
   3  10  16        706.45        683.35        53.48 o                         
   4  10  16         62.88         52.08        28.26 o                         
   5  10  16         73.12         68.12        22.58 o                         
   6  10  16        336.09        337.72        34.09 o                         
   7  10  16        191.21        194.75        48.53 o                         
  -7  11  16          1.44          3.91        29.27 o                         
  -6  11  16       2011.30       2058.75        76.79 o                         
  -5  11  16        792.77        817.87        57.09 o                         
  -4  11  16       1723.75       1758.14        70.45 o                         
  -3  11  16       1043.58       1083.83        59.54 o                         
  -2  11  16          5.02        -16.21        23.39 o                         
  -1  11  16        398.16        418.74        32.39 o                         
   0  11  16        739.38        700.70        26.24 o                         
   1  11  16         11.79         34.34        18.37 o                         
   2  11  16       5279.97       5232.93        96.94 o                         
   3  11  16         41.80         65.57        23.90 o                         
   4  11  16         18.90         58.44        26.35 o                         
   5  11  16        341.02        403.09        33.79 o                         
   6  11  16         71.32        109.30        29.24 o                         
  -6  12  16        133.57        120.72        31.50 o                         
  -5  12  16        671.16        682.67        62.80 o                         
  -4  12  16        626.12        676.41        42.62 o                         
  -3  12  16        272.46        257.61        31.05 o                         
  -2  12  16         22.86          3.80        23.74 o                         
  -1  12  16        180.19        218.52        34.92 o                         
   0  12  16         95.68         92.29        19.83 o                         
   1  12  16        527.63        533.96        37.80 o                         
   2  12  16          3.12          7.02        23.12 o                         
   3  12  16       1323.07       1404.50        52.05 o                         
   4  12  16        504.37        459.59        35.77 o                         
   5  12  16         53.85         59.49        26.54 o                         
  -5  13  16         27.00         71.58        39.60 o                         
  -4  13  16        376.42        345.80        40.98 o                         
  -3  13  16         29.00         44.83        31.87 o                         
  -2  13  16        596.71        536.31        42.58 o                         
  -1  13  16        168.62        262.57        33.95 o                         
   0  13  16       1114.77        970.94        51.40 o                         
   1  13  16       1312.51       1353.24        62.90 o                         
   2  13  16        128.21        140.35        31.56 o                         
   3  13  16          7.54        -13.76        25.09 o                         
   4  13  16        107.65         91.77        30.47 o                         
  -4  14  16        347.45        292.54        45.37 o                         
  -3  14  16        469.13        475.53        55.05 o                         
  -2  14  16        296.16        310.97        43.88 o                         
  -1  14  16        115.11        100.87        35.83 o                         
   0  14  16        803.97        834.78        89.59 o                         
   1  14  16        841.51        881.20        43.25 o                         
   2  14  16         34.67         52.19        27.61 o                         
   3  14  16        797.89        759.94        57.63 o                         
  -2  15  16          8.43          3.43        35.13 o                         
  -1  15  16         15.11         16.45        36.47 o                         
   0  15  16        143.05        125.27        38.79 o                         
   1  15  16        256.89        289.78        39.05 o                         
  -9   0  17         33.67         -5.01        37.43 o                         
  -7   0  17       1698.60       1795.56        89.00 o                         
  -5   0  17       2606.16       2511.42        87.95 o                         
  -3   0  17        131.21        175.99        23.17 o                         
  -1   0  17       7140.94       6942.70       155.70 o                         
   1   0  17        308.71        337.97        29.19 o                         
   3   0  17       1146.34       1313.83        53.47 o                         
   5   0  17        612.36        470.08        62.80 o                         
   7   0  17          8.07         -3.51        21.20 o                         
   9   0  17        471.73        445.58        78.26 o                         
 -10   1  17         15.86        -25.61        60.46 o                         
  -9   1  17         11.77        -17.08        27.19 o                         
  -8   1  17        731.15        763.06        29.44 o                         
  -7   1  17         14.69         40.13        15.71 o                         
  -6   1  17          3.09         -1.56        13.56 o                         
  -5   1  17        457.93        527.07        30.19 o                         
  -4   1  17        724.28        730.12        26.37 o                         
  -3   1  17        188.89        171.46        16.13 o                         
  -2   1  17        129.21        133.31        18.41 o                         
  -1   1  17       2918.48       2846.35        57.31 o                         
   0   1  17       2480.08       2492.59        48.15 o                         
   1   1  17        253.84        323.16        21.33 o                         
   2   1  17        118.11        151.83        18.55 o                         
   3   1  17       3647.78       3566.28        65.22 o                         
   4   1  17       1839.55       1759.48        45.50 o                         
   5   1  17        284.01        315.83        29.34 o                         
   6   1  17        726.97        719.04        35.97 o                         
   7   1  17        705.85        723.77        42.96 o                         
   8   1  17        436.26        425.61        32.10 o                         
   9   1  17        244.17        144.47        48.13 o                         
 -10   2  17       1381.46       1234.52        93.38 o                         
  -9   2  17       1201.04       1346.25        48.84 o                         
  -8   2  17       2001.16       1931.61        42.31 o                         
  -7   2  17        242.85        254.00        20.53 o                         
  -6   2  17         70.32         95.09        16.11 o                         
  -5   2  17       2955.94       2812.30        54.14 o                         
  -4   2  17        903.15        890.43        30.25 o                         
  -3   2  17       2104.18       2061.90        53.63 o                         
  -2   2  17        835.71        959.93        35.10 o                         
  -1   2  17       6435.88       6335.99        95.70 o                         
   0   2  17         40.89         66.64        17.28 o                         
   1   2  17         46.43         67.55        13.76 o                         
   2   2  17         57.46         55.22        16.47 o                         
   3   2  17        748.45        832.66        36.61 o                         
   4   2  17        157.44        210.15        21.91 o                         
   5   2  17       6169.16       6141.28        97.86 o                         
   6   2  17        742.83        732.89        35.80 o                         
   7   2  17        131.30         94.75        22.78 o                         
   8   2  17        322.37        294.01        45.25 o                         
   9   2  17        153.75        113.33        42.46 o                         
 -10   3  17        319.99        330.29        69.72 o                         
  -9   3  17        637.57        660.73        30.04 o
[truncated: 160,383 more chars]
