# Supplementary material for: Synthesis, spectroscopic and crystallographic characterization of various cymantrenyl thio­ethers [Mn{C5HxBry(SMe)z}(PPh3)(CO)2]
Source: Acta Crystallogr C Struct Chem. 2024 Jul 5;80(Pt 8):383–93. doi: 10.1107/S205322962400603X (PMC11299206; doi:10.1107/S205322962400603X)
Supplement: Supplementary file 5 [file c-80-00383-compd_11sup5.hkl]

data_compd_11                                                                   
_shelx_title ' shelxt_a.res in P2(1)/c'                                         
_shelx_refln_list_code          4                                               
_shelx_F_calc_maximum      319.14                                               
_exptl_crystal_F_000      1384.00                                               
_reflns_d_resolution_high  0.7795                                               
                                                                                
loop_                                                                           
 _space_group_symop_operation_xyz                                               
 'x, y, z'                                                                      
 '-x, y+1/2, -z+1/2'                                                            
 '-x, -y, -z'                                                                   
 'x, -y-1/2, z-1/2'                                                             
                                                                                
_cell_length_a    12.5274                                                       
_cell_length_b    13.6748                                                       
_cell_length_c    17.9841                                                       
_cell_angle_alpha  90.000                                                       
_cell_angle_beta  107.934                                                       
_cell_angle_gamma  90.000                                                       
                                                                                
_shelx_F_squared_multiplier     1.000                                           
                                                                                
loop_                                                                           
 _refln_index_h                                                                 
 _refln_index_k                                                                 
 _refln_index_l                                                                 
 _refln_F_squared_calc                                                          
 _refln_F_squared_meas                                                          
 _refln_F_squared_sigma                                                         
 _refln_observed_status                                                         
   2   0   0       3800.40       3521.28        65.61 o                         
   3   0   0        604.75        931.03        26.26 o                         
   4   0   0         55.32         79.88        11.78 o                         
   5   0   0         39.06         46.13        11.96 o                         
   6   0   0      10277.15      10222.95       191.16 o                         
   7   0   0       5413.71       5671.04       118.05 o                         
   8   0   0       3323.53       3316.52        87.04 o                         
   9   0   0         41.12         14.10        18.53 o                         
  10   0   0        441.75        446.62        37.06 o                         
  11   0   0       6780.40       6554.87       173.75 o                         
  12   0   0       1622.05       1679.44        69.64 o                         
  13   0   0          4.93        -18.13        20.57 o                         
  14   0   0       1454.25       1519.52       100.89 o                         
  15   0   0       1021.53        901.52        69.75 o                         
   2   1   0      23437.78      24507.93       718.17 o                         
   3   1   0      27767.81      27071.64       338.34 o                         
   4   1   0      19857.69      20342.94       247.86 o                         
   5   1   0       5254.87       4971.51        70.81 o                         
   6   1   0         57.38         55.81         9.97 o                         
   7   1   0       4299.68       4256.00        68.98 o                         
   8   1   0         52.39         26.12         9.46 o                         
   9   1   0       3575.71       3522.07        67.42 o                         
  10   1   0        849.91        812.33        31.50 o                         
  11   1   0       3283.36       3164.33        70.94 o                         
  12   1   0       1834.10       1687.55        50.24 o                         
  13   1   0         93.72         64.44        16.97 o                         
  14   1   0         23.32          2.82        17.46 o                         
  15   1   0        421.73        393.12        52.59 o                         
   0   2   0       5414.51       4756.78       120.32 o                         
   1   2   0       1763.15       1822.71        26.45 o                         
   2   2   0       2957.77       3086.92        42.59 o                         
   3   2   0        393.97        456.40        15.89 o                         
   4   2   0       3486.74       3679.03        60.91 o                         
   5   2   0        341.94        328.17        14.06 o                         
   6   2   0         40.88         49.79        10.68 o                         
   7   2   0        164.31        143.83        10.40 o                         
   8   2   0       3604.57       3468.10        60.53 o                         
   9   2   0        707.31        617.84        23.66 o                         
  10   2   0       2904.50       2863.24        70.85 o                         
  11   2   0       1173.58       1218.00        53.25 o                         
  12   2   0        636.28        615.75        22.65 o                         
  13   2   0          1.78         18.02        23.60 o                         
  14   2   0       1705.05       1632.58        86.18 o                         
  15   2   0          7.86        -28.47        28.47 o                         
   1   3   0       5694.08       5798.44        75.06 o                         
   2   3   0        825.45        850.49        17.87 o                         
   3   3   0       7460.84       7520.84        97.70 o                         
   4   3   0       2680.71       2551.78        47.27 o                         
   5   3   0        711.26        629.83        24.43 o                         
   6   3   0       1683.33       1963.92        52.71 o                         
   7   3   0       2388.15       2425.26        52.28 o                         
   8   3   0        272.12        229.92        19.68 o                         
   9   3   0       2690.10       2626.99        71.49 o                         
  10   3   0       6837.94       6929.52       155.99 o                         
  11   3   0       2056.75       1998.26        71.82 o                         
  12   3   0       2935.64       3002.31       104.69 o                         
  13   3   0        646.47        726.95        51.94 o                         
  14   3   0        353.00        380.59        45.35 o                         
  15   3   0       1991.63       2364.43        99.58 o                         
   0   4   0        532.14        571.09        21.50 o                         
   1   4   0        514.56        470.62        14.32 o                         
   2   4   0      55694.41      55729.84      1654.09 o                         
   3   4   0        200.42        259.93        11.91 o                         
   4   4   0       1917.96       2021.59        36.15 o                         
   5   4   0         84.85         74.54        12.42 o                         
   6   4   0        769.79        745.95        27.84 o                         
   7   4   0          2.62          0.74        11.46 o                         
   8   4   0        185.44        213.26        24.03 o                         
   9   4   0      11890.90      11475.96       212.27 o                         
  10   4   0        850.52        778.72        43.96 o                         
  11   4   0       3080.99       3015.04       102.34 o                         
  12   4   0        514.18        533.33        49.56 o                         
  13   4   0       3690.43       3925.34       114.88 o                         
  14   4   0       2115.08       1945.93       113.87 o                         
   1   5   0      17216.13      17558.08       226.61 o                         
   2   5   0       6802.37       6785.38       100.51 o                         
   3   5   0         57.89         61.34         9.35 o                         
   4   5   0       6686.94       7234.51        98.78 o                         
   5   5   0       2684.01       2676.91        44.56 o                         
   6   5   0        833.73        858.67        29.32 o                         
   7   5   0         17.83         10.16        12.13 o                         
   8   5   0          1.05        -12.82        12.82 o                         
   9   5   0       1262.62       1337.02        50.93 o                         
  10   5   0         10.93         56.22        23.66 o                         
  11   5   0          4.98        -20.70        20.70 o                         
  12   5   0         14.85          2.12        32.13 o                         
  13   5   0        506.47        496.80        51.04 o                         
  14   5   0        245.26        265.04        51.39 o                         
   0   6   0       3154.64       3201.76        71.49 o                         
   1   6   0        311.24        227.90        13.30 o                         
   2   6   0        108.28         86.67        10.19 o                         
   3   6   0      25338.49      25390.72       313.02 o                         
   4   6   0         39.47         66.97        10.92 o                         
   5   6   0       4217.68       4216.90        66.17 o                         
   6   6   0       3660.55       3639.39        69.74 o                         
   7   6   0       3816.14       3787.45        81.74 o                         
   8   6   0         33.24         14.45        16.30 o                         
   9   6   0       6845.90       6936.60       156.82 o                         
  10   6   0        748.63        726.07        49.01 o                         
  11   6   0       1230.91       1214.93        69.28 o                         
  12   6   0        117.25         89.54        32.06 o                         
  13   6   0       1190.31       1235.71        87.31 o                         
  14   6   0       1074.38       1054.50        77.57 o                         
   1   7   0       3306.50       3459.04        55.58 o                         
   2   7   0       1751.72       1616.00        33.41 o                         
   3   7   0        400.22        482.37        18.94 o                         
   4   7   0      12225.59      12591.60       159.96 o                         
   5   7   0       2445.00       2554.85        48.62 o                         
   6   7   0       3156.74       3094.37        54.93 o                         
   7   7   0       1211.07       1181.87        48.12 o                         
   8   7   0        151.55        168.21        24.74 o                         
   9   7   0        876.77        915.06        59.93 o                         
  10   7   0        541.03        570.83        45.05 o                         
  11   7   0         45.11         42.65        28.82 o                         
  12   7   0         78.58         36.18        31.62 o                         
  13   7   0        197.76        196.09        42.15 o                         
  14   7   0        588.07        615.51        52.51 o                         
   0   8   0        507.21        557.16        29.84 o                         
   1   8   0       1758.86       1678.30        35.35 o                         
   2   8   0        871.87        794.65        25.04 o                         
   3   8   0        456.11        501.03        21.01 o                         
   4   8   0        663.70        723.11        24.22 o                         
   5   8   0       2647.78       2816.67        51.71 o                         
   6   8   0        133.18        122.12        13.81 o                         
   7   8   0       1423.44       1341.18        47.54 o                         
   8   8   0       1176.89       1071.80        50.73 o                         
   9   8   0        549.09        601.01        56.02 o                         
  10   8   0          2.86        -14.86        23.40 o                         
  11   8   0       4016.37       4178.86       132.62 o                         
  12   8   0        372.20        422.27        48.55 o                         
  13   8   0         56.42         64.58        35.84 o                         
   1   9   0       2125.41       2025.71        41.17 o                         
   2   9   0       4122.43       4150.84        73.82 o                         
   3   9   0       1779.18       1881.96        40.10 o                         
   4   9   0          2.32         10.78         9.70 o                         
   5   9   0         23.41          4.51        11.62 o                         
   6   9   0        231.68        269.30        21.41 o                         
   7   9   0       3124.10       3171.01        63.66 o                         
   8   9   0        318.34        340.73        31.82 o                         
   9   9   0        667.28        754.39        49.23 o                         
  10   9   0       1818.09       1824.15        85.03 o                         
  11   9   0         76.71         34.24        42.31 o                         
  12   9   0       1836.24       1945.79        97.05 o                         
  13   9   0       2432.72       2587.65       109.04 o                         
   0  10   0        853.46        861.02        50.02 o                         
   1  10   0       6137.75       6021.19        92.22 o                         
   2  10   0       1647.29       1646.36        41.37 o                         
   3  10   0       2635.62       2536.63        52.22 o                         
   4  10   0        148.40        161.93        16.51 o                         
   5  10   0          0.83         63.14        13.45 o                         
   6  10   0       6191.09       5988.70       107.11 o                         
   7  10   0        414.95        398.19        22.77 o                         
   8  10   0        686.12        770.65        46.87 o                         
   9  10   0        735.19        782.47        50.20 o                         
  10  10   0        445.00        451.99        48.74 o                         
  11  10   0        106.09         42.71        35.69 o                         
  12  10   0        859.68        935.90        97.52 o                         
   1  11   0          2.09          7.48        10.40 o                         
   2  11   0       4108.79       4084.07        78.00 o                         
   3  11   0         15.21         27.09        12.52 o                         
   4  11   0       3176.04       3123.97        67.94 o                         
   5  11   0         11.91          8.83        13.42 o                         
   6  11   0        190.40        181.37        18.56 o                         
   7  11   0       1877.55       1761.62        46.53 o                         
   8  11   0       3490.10       3814.12       106.69 o                         
   9  11   0        751.47        691.82        57.16 o                         
  10  11   0       1225.94       1252.25        72.81 o                         
  11  11   0          0.87          3.80        29.01 o                         
   0  12   0       2204.27       2270.53        78.76 o                         
   1  12   0       1770.51       1873.35        48.54 o                         
   2  12   0        436.25        443.08        27.24 o                         
   3  12   0        705.97        817.70        37.26 o                         
   4  12   0       1190.49       1100.17        39.78 o                         
   5  12   0        156.47        144.81        19.02 o                         
   6  12   0        703.72        882.17        37.54 o                         
   7  12   0       2791.25       2903.65        71.22 o                         
   8  12   0        807.02        695.59        26.67 o                         
   9  12   0       1727.17       1797.85        84.28 o                         
  10  12   0         11.75        -32.05        32.05 o                         
  11  12   0        542.36        513.18        78.34 o                         
   1  13   0         75.00         48.46        18.62 o                         
   2  13   0        551.72        566.98        36.84 o                         
   3  13   0       1725.52       1753.04        59.44 o                         
   4  13   0        117.01         66.88        18.06 o                         
   5  13   0         48.67         13.97        15.21 o                         
   6  13   0        343.93        351.89        28.17 o                         
   7  13   0       1604.62       1592.36        55.53 o                         
   8  13   0       1915.62       2074.13        72.35 o                         
   9  13   0        173.75        169.46        37.31 o                         
  10  13   0         22.39         28.75        30.33 o                         
   0  14   0       5701.85       5852.14       199.34 o                         
   1  14   0          5.58         21.91        17.69 o                         
   2  14   0        606.81        612.05        34.52 o                         
   3  14   0        111.75        100.86        22.17 o                         
   4  14   0         12.03         28.06        20.57 o                         
   5  14   0          2.45        -17.02        17.02 o                         
   6  14   0         25.67         16.31        19.91 o                         
   7  14   0         62.43        153.27        25.25 o                         
   8  14   0        512.71        500.35        37.01 o                         
   9  14   0        602.28        544.13        54.05 o                         
   1  15   0       2289.43       2347.06        73.94 o                         
   2  15   0        283.77        312.62        37.10 o                         
   3  15   0       1486.64       1655.42        67.41 o                         
   4  15   0        702.67        687.49        48.21 o                         
   5  15   0          8.33        -12.94        19.89 o                         
   6  15   0        379.90        396.14        42.09 o                         
   7  15   0       1554.89       1436.23        70.01 o                         
   0  16   0         41.16        118.10        43.55 o                         
   1  16   0         33.86         48.98        34.89 o                         
   2  16   0        133.13        104.81        34.03 o                         
   3  16   0        824.23        838.44        58.94 o                         
   4  16   0        277.48        224.64        33.10 o                         
   5  16   0        290.67        233.75        45.57 o                         
   6  16   0        752.52        801.88        53.48 o                         
   1  17   0        242.89        247.27        35.91 o                         
   2  17   0         84.94         32.43        34.78 o                         
   3  17   0         34.15         37.26        27.44 o                         
 -15   1   1          0.18         16.12        32.26 o                         
 -14   1   1       1000.24        899.65        68.49 o                         
 -13   1   1        588.21        630.19        30.33 o                         
 -12   1   1       3364.40       3315.64        73.97 o                         
 -11   1   1       1631.72       1578.66        50.70 o                         
 -10   1   1         55.64         55.10        12.30 o                         
  -9   1   1        874.41        859.45        31.41 o                         
  -8   1   1         51.78         73.61        10.90 o                         
  -7   1   1      12649.43      12854.50       167.86 o                         
  -6   1   1         14.95         19.54         7.96 o                         
  -5   1   1       2085.59       1967.99        35.85 o                         
  -4   1   1       5561.12       5571.53        74.70 o                         
  -3   1   1       3255.09       3129.25        45.75 o                         
  -2   1   1        325.91        324.86         9.48 o                         
   2   1   1         10.52          6.13         4.98 o                         
   3   1   1      11086.19      11400.53       142.29 o                         
   4   1   1       6668.18       6616.90        88.57 o                         
   5   1   1       4977.22       5071.49        72.94 o                         
   6   1   1        623.85        680.65        20.76 o                         
   7   1   1       5190.18       5100.47        81.15 o                         
   8   1   1       1493.79       1480.79        35.38 o                         
   9   1   1       1081.23       1057.26        33.41 o                         
  10   1   1          3.33          7.39        11.93 o                         
  11   1   1         20.33         28.76        13.08 o                         
  12   1   1        228.52        236.54        23.60 o                         
  13   1   1       2520.16       2658.10        81.57 o                         
  14   1   1        314.36        220.03        31.84 o                         
  15   1   1        564.11        564.38        53.33 o                         
 -15   2   1       4225.03       4325.01       139.17 o                         
 -14   2   1       1608.69       1911.61        77.57 o                         
 -13   2   1        435.31        444.70        46.73 o                         
 -12   2   1         57.71         49.03        23.06 o                         
 -11   2   1        157.02        172.52        13.24 o                         
 -10   2   1        197.59        185.48        14.20 o                         
  -9   2   1       1103.87       1127.27        30.48 o                         
  -8   2   1         21.39         15.59         7.43 o                         
  -7   2   1        898.96        835.50        23.39 o                         
  -6   2   1        172.34        122.82         8.38 o                         
  -5   2   1        995.51       1021.70        27.93 o                         
  -4   2   1      11964.66      11900.82       165.72 o                         
  -3   2   1      25006.56      25026.02       348.63 o                         
  -2   2   1      10824.58      10477.87       128.89 o                         
  -1   2   1      18588.15      19644.74       257.15 o                         
   0   2   1      26621.92      26465.42      1237.93 o                         
   1   2   1      10224.03      10020.81       123.08 o                         
   2   2   1        934.28        893.50        17.70 o                         
   3   2   1       8462.88       8546.67       109.70 o                         
   4   2   1        717.52        740.31        18.02 o                         
   5   2   1        450.52        566.20        17.62 o                         
   6   2   1        133.75        155.97        11.30 o                         
   7   2   1       4386.80       4461.34        69.70 o                         
   8   2   1       5771.55       5514.06        89.90 o                         
   9   2   1       1705.80       1858.21        45.15 o                         
  10   2   1        170.23        150.82        16.00 o                         
  11   2   1         81.17         77.23        15.97 o                         
  12   2   1        246.36        213.56        25.77 o                         
  13   2   1        133.77        116.01        29.41 o                         
  14   2   1       2071.19       2287.19        95.04 o                         
 -15   3   1        129.98        125.56        37.68 o                         
 -14   3   1          3.66        -26.03        33.19 o                         
 -13   3   1       3707.99       3855.11       124.43 o                         
 -12   3   1         34.24         22.36        21.29 o                         
 -11   3   1         53.26         39.71        25.84 o                         
 -10   3   1      10200.80       9844.78       188.50 o                         
  -9   3   1       2639.99       2678.79        77.07 o                         
  -8   3   1        990.79        928.65        33.09 o                         
  -7   3   1       1166.25        848.44        30.77 o                         
  -6   3   1        206.96        206.83        16.71 o                         
  -5   3   1       2228.54       2287.66        45.73 o                         
  -4   3   1       1268.81       1135.45        27.57 o                         
  -3   3   1         58.48         68.93         6.70 o                         
  -2   3   1       4325.41       4390.31        59.34 o                         
  -1   3   1       7269.49       7046.61        89.59 o                         
   0   3   1         40.64         80.00         6.74 o                         
   1   3   1      40561.71      39882.16       998.00 o                         
   2   3   1       4526.32       4597.35        62.70 o                         
   3   3   1      15112.96      14382.27       178.71 o                         
   4   3   1      14773.56      15093.74       198.39 o                         
   5   3   1        757.66        738.07        18.52 o                         
   6   3   1          0.30         -5.97         5.97 o                         
   7   3   1         90.59         46.41        13.07 o                         
   8   3   1       7971.44       7925.65       143.82 o                         
   9   3   1        390.89        364.54        33.67 o                         
  10   3   1        290.04        290.19        32.34 o                         
  11   3   1       1127.30       1115.64        56.42 o                         
  12   3   1        232.57        286.50        38.96 o                         
  13   3   1       2417.54       2518.50       109.74 o                         
  14   3   1        959.15       1008.90        71.82 o                         
 -15   4   1         80.50        155.42        46.42 o                         
 -14   4   1        176.63        197.79        38.37 o                         
 -13   4   1        459.14        445.69        47.42 o                         
 -12   4   1       1537.49       1676.65        68.63 o                         
 -11   4   1        660.45        643.40        49.74 o                         
 -10   4   1        430.50        432.65        34.73 o                         
  -9   4   1       2035.05       2165.63        63.36 o                         
  -8   4   1       4285.19       4024.69        80.77 o                         
  -7   4   1        412.10        394.63        22.59 o                         
  -6   4   1      17926.92      17634.44       247.62 o                         
  -5   4   1       2682.82       2841.30        53.78 o                         
  -4   4   1        906.35        768.88        20.30 o                         
  -3   4   1       6532.21       7452.09        98.17 o                         
  -2   4   1      10607.75      10938.42       144.58 o                         
  -1   4   1       8387.52       8677.72       110.86 o                         
   0   4   1       5990.68       6559.01        86.35 o                         
   1   4   1      25539.91      26087.61       328.39 o                         
   2   4   1        324.69        347.49        14.47 o                         
   3   4   1       1299.41       1574.82        29.39 o                         
   4   4   1        205.23        369.35        14.27 o                         
   5   4   1        190.24        106.48         7.36 o                         
   6   4   1       5671.26       5306.12        95.67 o                         
   7   4   1         95.81         65.93        13.88 o                         
   8   4   1       1652.97       1607.52        50.17 o                         
   9   4   1         10.63         21.92        19.30 o                         
  10   4   1       1642.11       1615.93        63.60 o                         
  11   4   1       1222.63       1232.90        68.75 o                         
  12   4   1       1684.93       1929.15        85.11 o                         
  13   4   1        612.87        827.99        81.95 o                         
  14   4   1        255.14        186.87        57.41 o                         
 -14   5   1         90.03         57.85        40.77 o                         
 -13   5   1        860.92        879.72        70.38 o                         
 -12   5   1        502.33        420.16        47.21 o                         
 -11   5   1       1274.50       1341.02        69.31 o                         
 -10   5   1       3109.20       3166.11       102.42 o                         
  -9   5   1          0.08         17.64        16.47 o                         
  -8   5   1       1908.41       1930.08        55.50 o                         
  -7   5   1       3610.39       3355.08        71.73 o                         
  -6   5   1       1560.63       1456.55        37.59 o                         
  -5   5   1       7805.79       7507.65       102.79 o                         
  -4   5   1       5243.99       5820.92        86.04 o                         
  -3   5   1      13241.58      14308.38       180.52 o                         
  -2   5   1       5077.77       5581.95        74.11 o                         
  -1   5   1        285.69        424.43        15.21 o                         
   0   5   1       1176.22       1149.33        23.89 o                         
   1   5   1       2672.68       3100.67        47.53 o                         
   2   5   1       4835.06       5237.34        73.53 o                         
   3   5   1        121.53        162.78        11.66 o                         
   4   5   1       7684.46       7799.35       106.34 o                         
   5   5   1       3239.33       2845.73        47.60 o                         
   6   5   1       1435.77       1429.39        38.42 o                         
   7   5   1         16.98         29.64        13.13 o                         
   8   5   1         33.60         32.56        15.73 o                         
   9   5   1       1287.69       1345.90        56.77 o                         
  10   5   1       4566.53       4515.55       130.99 o                         
  11   5   1        115.53         84.89        35.05 o                         
  12   5   1       5403.65       5355.13       156.00 o                         
  13   5   1       1241.43       1271.56        87.38 o                         
  14   5   1         27.79         -1.82        44.73 o                         
 -14   6   1        309.19        297.13        50.37 o                         
 -13   6   1       2105.73       2274.04        94.54 o                         
 -12   6   1         73.63         65.93        29.62 o                         
 -11   6   1        287.74        206.46        41.76 o                         
 -10   6   1       1087.56       1041.88        56.17 o                         
  -9   6   1         98.28         94.39        24.38 o                         
  -8   6   1        173.99        135.55        21.56 o                         
  -7   6   1        129.47        119.03        17.22 o                         
  -6   6   1       1035.31       1057.35        34.24 o                         
  -5   6   1       4845.16       5009.89        77.49 o                         
  -4   6   1       1302.33       1464.29        30.47 o                         
  -3   6   1        989.22        951.37        23.99 o                         
  -2   6   1       6125.38       6529.33        90.37 o                         
  -1   6   1        265.02        412.95        17.10 o                         
   0   6   1         17.42          0.49         7.93 o                         
   1   6   1        566.85        680.69        18.92 o                         
   2   6   1       7125.22       7192.80        98.57 o                         
   3   6   1       3668.29       3914.53        63.90 o                         
   4   6   1       3670.57       3459.35        56.08 o                         
   5   6   1       3892.12       3915.90        64.85 o                         
   6   6   1       1580.60       1539.84        40.99 o                         
   7   6   1        652.58        705.78        35.24 o                         
   8   6   1        255.36        289.22        27.86 o                         
   9   6   1       1139.23       1162.62        54.16 o                         
  10   6   1         25.83        -11.39        22.84 o                         
  11   6   1        932.52        906.96        63.57 o                         
  12   6   1         11.82        -30.99        30.99 o                         
  13   6   1       1068.84       1116.28        84.25 o                         
  14   6   1        168.75         76.11        38.02 o                         
 -14   7   1       2378.91       2635.66       109.69 o                         
 -13   7   1        561.12        570.19        49.98 o                         
 -12   7   1       2275.14       2413.18       146.54 o                         
 -11   7   1        218.85        187.69        37.03 o                         
 -10   7   1          4.27         30.17        23.51 o                         
  -9   7   1       3381.47       3297.85        92.18 o                         
  -8   7   1       5392.40       5411.21       117.27 o                         
  -7   7   1        914.40        906.50        40.48 o                         
  -6   7   1         23.36         24.57         7.18 o                         
  -5   7   1        348.24        354.89        17.10 o                         
  -4   7   1      12356.49      12520.72       164.60 o                         
  -3   7   1       4606.23       4561.00        69.46 o                         
  -2   7   1       7977.65       7926.75       108.76 o                         
  -1   7   1         47.37         62.55         9.87 o                         
   0   7   1       1260.92       1258.28        28.35 o                         
   1   7   1      16494.75      17051.24       207.04 o                         
   2   7   1      43966.23      43366.11       503.04 o                         
   3   7   1        145.06        170.63        12.92 o                         
   4   7   1       9441.56       8998.83       130.12 o                         
   5   7   1       2590.96       2399.56        46.70 o                         
   6   7   1       5716.62       5872.91        92.11 o                         
   7   7   1        151.91        129.24        20.51 o                         
   8   7   1       1182.41       1163.28        52.56 o                         
   9   7   1       2132.57       2191.63        74.48 o                         
  10   7   1       2316.52       2327.70        90.56 o                         
  11   7   1       1385.59       1356.44        75.27 o                         
  12   7   1         73.73         25.02        31.43 o                         
  13   7   1         13.23        -26.35        26.35 o                         
 -13   8   1       2901.03       2958.46       114.19 o                         
 -12   8   1        416.81        354.75        47.22 o                         
 -11   8   1        111.85         48.27        34.58 o                         
 -10   8   1       2058.04       1960.39        81.44 o                         
  -9   8   1        531.83        543.11        42.38 o                         
  -8   8   1          3.80          7.44        15.82 o                         
  -7   8   1         51.29         50.40        16.71 o                         
  -6   8   1        750.39        704.86        25.75 o                         
  -5   8   1       1129.35       1052.37        28.44 o                         
  -4   8   1          1.39          9.23         7.79 o                         
  -3   8   1       1792.84       1733.76        37.60 o                         
  -2   8   1       4602.53       5017.55        76.65 o                         
  -1   8   1        371.42        419.85        19.12 o                         
   0   8   1        997.73       1127.75        26.57 o                         
   1   8   1        650.54        606.93        21.42 o                         
   2   8   1       7263.86       7357.66       100.57 o                         
   3   8   1      33374.34      33800.49       415.48 o                         
   4   8   1       1898.10       1832.58        38.69 o                         
   5   8   1       4784.66       4758.38        79.37 o                         
   6   8   1       3057.38       3227.10        64.43 o                         
   7   8   1        110.55        155.09        27.08 o                         
   8   8   1       2982.35       2915.09        84.03 o                         
   9   8   1         57.05         34.32        21.97 o                         
  10   8   1        274.44        258.55        39.19 o                         
  11   8   1         23.48         -3.81        43.97 o                         
  12   8   1          2.65        -25.16        25.16 o                         
  13   8   1        124.50        119.02        52.54 o                         
 -13   9   1         95.16         75.50        29.86 o                         
 -12   9   1        281.26        272.48        43.40 o                         
 -11   9   1        155.92        118.36        34.60 o                         
 -10   9   1        220.81        239.59        35.06 o                         
  -9   9   1        177.78        132.30        26.61 o                         
  -8   9   1       4327.25       4319.41       100.52 o                         
  -7   9   1       2608.94       2638.38        55.68 o                         
  -6   9   1        278.87        367.79        21.64 o                         
  -5   9   1        108.05        103.12        13.91 o                         
  -4   9   1        269.83        278.27        18.54 o                         
  -3   9   1        446.67        446.86        21.25 o                         
  -2   9   1        146.93        164.36        14.66 o                         
  -1   9   1       4886.54       4949.38        77.25 o                         
   0   9   1         69.73         67.42        10.94 o                         
   1   9   1        943.13        996.83        26.50 o                         
   2   9   1        474.94        528.92        21.30 o                         
   3   9   1       1412.64       1571.64        36.47 o                         
   4   9   1          2.25         -8.72         8.72 o                         
   5   9   1       1158.16       1221.47        36.86 o                         
   6   9   1        199.70        181.95        18.49 o                         
   7   9   1        528.11        439.66        20.90 o                         
   8   9   1       1195.09       1237.68        52.63 o                         
   9   9   1        826.26        688.26        54.32 o                         
  10   9   1       1675.37       1678.49        99.70 o                         
  11   9   1        179.72        175.39        36.36 o                         
  12   9   1        330.95        328.77        46.67 o                         
 -12  10   1        929.61        891.06        67.93 o                         
 -11  10   1       2687.51       2818.83       158.15 o                         
 -10  10   1        715.89        647.47        45.98 o                         
  -9  10   1       3725.89       3697.88       103.35 o                         
  -8  10   1        455.95        460.29        37.09 o                         
  -7  10   1         15.03          1.93        15.17 o                         
  -6  10   1        326.94        369.74        23.08 o                         
  -5  10   1          3.63          4.97        10.93 o                         
  -4  10   1       7261.90       7023.32       114.64 o                         
  -3  10   1       3759.08       3703.68        67.79 o                         
  -2  10   1         79.29         58.79        13.60 o                         
  -1  10   1         56.89         82.38        12.25 o                         
   0  10   1        180.24        172.15        15.35 o                         
   1  10   1        244.47        272.90        18.64 o                         
   2  10   1        117.24        105.87        13.04 o                         
   3  10   1       1865.56       1847.78        43.29 o                         
   4  10   1          7.05          5.17        13.20 o                         
   5  10   1       1443.72       1468.21        52.02 o                         
   6  10   1       1288.30       1261.63        38.27 o                         
   7  10   1        415.02        394.99        23.03 o                         
   8  10   1        751.19        708.38        48.94 o                         
   9  10   1       1517.09       1496.45        89.57 o                         
  10  10   1        148.41        150.45        42.80 o                         
  11  10   1       3741.68       3664.82       157.80 o                         
  12  10   1        420.11        403.10        51.87 o                         
 -12  11   1        482.05        454.11        52.16 o                         
 -11  11   1         42.94         -1.90        33.83 o                         
 -10  11   1        113.74         90.86        27.24 o                         
  -9  11   1         32.09         25.69        28.15 o                         
  -8  11   1       2790.46       2843.67       111.78 o                         
  -7  11   1       6768.85       6750.83       135.36 o                         
  -6  11   1        321.85        292.04        22.05 o                         
  -5  11   1        747.01        719.90        32.35 o                         
  -4  11   1        577.73        587.89        29.15 o                         
  -3  11   1        874.65        784.96        36.43 o                         
  -2  11   1       1159.00       1131.20        35.35 o                         
  -1  11   1        492.64        577.45        27.44 o                         
   0  11   1       1451.16       1390.49        41.54 o                         
   1  11   1       2738.63       2758.58        56.06 o                         
   2  11   1        488.96        501.57        27.49 o                         
   3  11   1       3120.87       3122.36        72.26 o                         
   4  11   1       2206.21       2320.28        56.31 o                         
   5  11   1         98.67        124.34        16.93 o                         
   6  11   1         65.43        100.62        19.47 o                         
   7  11   1       3094.82       3082.40        68.26 o                         
   8  11   1         10.90         20.65        21.32 o                         
   9  11   1        123.59        163.11        34.39 o                         
  10  11   1        932.75        974.64        83.24 o                         
  11  11   1         44.96         10.59        28.61 o                         
 -11  12   1         42.16          7.02        27.61 o                         
 -10  12   1          2.37          1.08        69.60 o                         
  -9  12   1        861.42        748.28        52.38 o                         
  -8  12   1        135.10        122.83        22.94 o                         
  -7  12   1          4.72          0.28        15.48 o                         
  -6  12   1        446.09        396.55        29.99 o                         
  -5  12   1        873.03        941.85        37.27 o                         
  -4  12   1          0.13          3.14        13.24 o                         
  -3  12   1          2.73          1.64        13.80 o                         
  -2  12   1       1426.68       1378.53        43.90 o                         
  -1  12   1       2094.26       2092.50        58.06 o                         
   0  12   1       3040.57       3001.61        68.88 o                         
   1  12   1       1795.64       1870.08        48.82 o                         
   2  12   1          7.57        -11.06        11.06 o                         
   3  12   1        853.89        937.08        37.92 o                         
   4  12   1        618.21        668.25        33.46 o                         
   5  12   1        351.29        395.18        28.53 o                         
   6  12   1        128.34        111.54        19.06 o                         
   7  12   1       1620.07       1556.60        67.04 o                         
   8  12   1        207.65        153.84        17.60 o                         
   9  12   1        193.76        167.79        35.03 o                         
  10  12   1        486.49        490.89        67.42 o                         
 -10  13   1        488.17        491.47        69.24 o                         
  -9  13   1          3.85        -12.17        22.66 o                         
  -8  13   1        699.39        610.11        36.18 o                         
  -7  13   1       3107.65       3298.61        83.84 o                         
  -6  13   1        152.99        123.24        19.67 o                         
  -5  13   1        900.15        940.29        42.15 o                         
  -4  13   1        123.93        100.04        19.42 o                         
  -3  13   1          4.57        -12.30        16.46 o                         
  -2  13   1         80.37        100.95        18.03 o                         
  -1  13   1       1307.37       1264.55        44.31 o                         
   0  13   1        538.76        581.68        34.96 o                         
   1  13   1       3678.33       3857.55        95.24 o                         
   2  13   1          5.62         17.23        15.36 o                         
   3  13   1       1368.76       1428.00        57.77 o                         
   4  13   1       2610.86       2700.24        86.73 o                         
   5  13   1        644.38        694.62        37.87 o                         
   6  13   1       1759.25       1965.34        58.50 o                         
   7  13   1       3814.95       3960.74        95.56 o                         
   8  13   1        121.13         87.45        42.26 o                         
   9  13   1        101.94        130.92        34.42 o                         
  10  13   1         66.35         58.45        34.35 o                         
  -9  14   1        528.09        508.22        51.95 o                         
  -8  14   1       2021.20       1987.54        71.17 o                         
  -7  14   1         23.75        -18.71        18.71 o                         
  -6  14   1        111.34        122.01        21.65 o                         
  -5  14   1       1769.23       1913.31        64.40 o                         
  -4  14   1       1172.30       1155.93        53.32 o                         
  -3  14   1        673.94        677.30        41.81 o                         
  -2  14   1       3523.63       3740.13       103.19 o                         
  -1  14   1         21.89         -1.02        15.05 o                         
   0  14   1       2339.10       2454.30        65.93 o                         
   1  14   1       1543.26       1591.84        58.34 o                         
   2  14   1        727.00        697.41        41.71 o                         
   3  14   1         15.43          1.19        17.36 o                         
   4  14   1        237.19        275.57        29.05 o                         
   5  14   1       1099.38       1019.00        50.37 o                         
   6  14   1       1370.15       1423.50        55.87 o                         
   7  14   1        787.08        795.26        44.87 o                         
   8  14   1          4.48        -25.53        37.71 o                         
  -8  15   1        275.05        228.46        49.44 o                         
  -7  15   1          0.75        -21.39        21.39 o                         
  -6  15   1        750.53        760.57        50.10 o                         
  -5  15   1       1157.37       1196.21        60.03 o                         
  -4  15   1        629.43        602.05        45.50 o                         
  -3  15   1         16.57         22.33        22.39 o                         
  -2  15   1         20.20          4.12        17.91 o                         
  -1  15   1        465.83        492.27        38.51 o                         
   0  15   1        363.29        369.77        36.61 o                         
   1  15   1         57.66         75.55        34.58 o                         
   2  15   1        257.55        240.48        28.21 o                         
   3  15   1        795.27        748.54        49.32 o                         
   4  15   1        662.83        723.72        44.42 o                         
   5  15   1        986.94       1006.14        56.02 o                         
   6  15   1       1061.29       1188.39       100.26 o                         
   7  15   1         19.74         -8.21        25.31 o                         
  -6  16   1        763.42        684.02        68.12 o                         
  -5  16   1         40.13         16.57        35.37 o                         
  -4  16   1       2274.60       2312.58        91.49 o                         
  -3  16   1       1374.83       1365.84        62.99 o                         
  -2  16   1          2.57         15.83        26.25 o                         
  -1  16   1        373.97        366.28        35.50 o                         
   0  16   1        565.52        596.85        45.93 o                         
   1  16   1          4.39          1.20        19.42 o                         
   2  16   1         10.50        -21.35        21.35 o                         
   3  16   1        711.04        681.39        53.15 o                         
   4  16   1        177.60        174.53        32.23 o                         
   5  16   1         43.68         68.92        27.94 o                         
   6  16   1        240.18        193.76        40.93 o                         
  -3  17   1        115.49         55.46        29.29 o                         
  -2  17   1        219.01        232.39        35.05 o                         
  -1  17   1        537.04        521.59        43.19 o                         
   0  17   1          5.95        -15.64        28.27 o                         
   1  17   1         10.88        -33.31        33.31 o                         
   2  17   1        588.04        574.38        65.50 o                         
   3  17   1        365.54        297.02        39.76 o                         
 -15   0   2       4412.46       4432.05       188.87 o                         
 -14   0   2       6928.92       7097.17       190.24 o                         
 -13   0   2          3.37         14.46        21.32 o                         
 -12   0   2       4751.93       4645.84       162.13 o                         
 -11   0   2       1281.30       1293.36        58.89 o                         
 -10   0   2        449.57        474.24        33.61 o                         
  -9   0   2       5529.22       5404.17       175.42 o                         
  -8   0   2         10.33          4.14        12.32 o                         
  -7   0   2      20132.59      19615.99       348.91 o                         
  -6   0   2       2136.89       1992.89        52.06 o                         
  -5   0   2       5494.26       5184.53       152.81 o                         
  -4   0   2       3576.52       3165.17        85.74 o                         
  -3   0   2       5428.07       5351.35       108.61 o                         
  -2   0   2        369.75        661.42        22.57 o                         
   1   0   2       3206.14       2838.22        72.16 o                         
   2   0   2       2242.51       2657.34        63.62 o                         
   3   0   2          6.13         12.40         9.56 o                         
   4   0   2       9894.81       9420.27       230.53 o                         
   5   0   2       3976.55       3754.25        83.48 o                         
   6   0   2       6584.10       7001.95       227.06 o                         
   7   0   2      42368.11      41805.11       878.69 o                         
   8   0   2      13336.14      13463.56       254.99 o                         
   9   0   2        740.05        759.30        60.19 o                         
  10   0   2       1106.36       1024.88        53.51 o                         
  11   0   2       4556.57       4478.02       132.96 o                         
  12   0   2        423.40        460.01        41.29 o                         
  13   0   2        149.94        126.95        29.77 o                         
  14   0   2       1751.76       1594.43       132.68 o                         
 -15   1   2       1465.13       1425.36       146.11 o                         
 -14   1   2         36.98         21.99        15.58 o                         
 -13   1   2        623.73        625.87        31.01 o                         
 -12   1   2       1911.80       1786.94        49.39 o                         
 -11   1   2       3274.39       3207.92        76.77 o                         
 -10   1   2        177.22        191.65        17.24 o                         
  -9   1   2        728.79        648.43        33.26 o                         
  -8   1   2        320.91        324.18        16.76 o                         
  -7   1   2         17.45         17.23         7.86 o                         
  -6   1   2        186.68         84.70         9.61 o                         
  -5   1   2       1177.06       1141.31        23.13 o                         
  -4   1   2      13412.55      13145.85       163.57 o                         
  -3   1   2       2870.91       2417.10        35.81 o                         
  -2   1   2        347.67        343.22         9.47 o                         
   1   1   2       4044.14       4304.77        54.25 o                         
   2   1   2       1149.09       1045.52        20.06 o                         
   3   1   2       4488.60       5040.37        69.11 o                         
   4   1   2      33497.33      34998.38       461.79 o                         
   5   1   2         21.43         93.86        11.10 o                         
   6   1   2      12277.40      11590.29       159.70 o                         
   7   1   2       5542.14       5748.88        86.41 o                         
   8   1   2         15.39         15.98         9.40 o                         
   9   1   2        288.51        320.61        22.59 o                         
  10   1   2         11.95        -10.44        11.75 o                         
  11   1   2          6.59          0.81        13.52 o                         
  12   1   2       1692.97       1721.56        71.06 o                         
  13   1   2        710.57        634.37        36.67 o                         
  14   1   2         74.91         50.16        39.29 o                         
 -15   2   2         13.17        -11.46        50.10 o                         
 -14   2   2        377.03        381.18        40.54 o                         
 -13   2   2       1979.99       2053.80        94.70 o                         
 -12   2   2       1469.77       1620.45        48.92 o                         
 -11   2   2         82.57         80.99        18.08 o                         
 -10   2   2       2407.41       2393.91        52.43 o                         
  -9   2   2        335.13        316.09        15.80 o                         
  -8   2   2       3291.73       3189.82        54.35 o                         
  -7   2   2        820.40        750.09        20.51 o                         
  -6   2   2      13017.25      12813.62       164.63 o                         
  -5   2   2          9.72         13.15         6.23 o                         
  -4   2   2      21172.63      21408.03       260.75 o                         
  -3   2   2       5577.92       5215.91        66.94 o                         
  -2   2   2       4575.65       4622.68        60.49 o                         
  -1   2   2        494.25        453.72        12.71 o                         
   0   2   2       1502.59       1621.89        31.27 o                         
   1   2   2        287.24        281.27         9.98 o                         
   2   2   2       3131.21       3350.06        50.14 o                         
   3   2   2       5668.54       5699.71        77.16 o                         
   4   2   2        533.00        635.35        18.04 o                         
   5   2   2       5214.42       5359.39        77.63 o                         
   6   2   2       2916.54       2861.19        49.43 o                         
   7   2   2       5456.91       5395.92        82.03 o                         
   8   2   2        128.36        109.86        15.58 o                         
   9   2   2        274.50        269.56        20.24 o                         
  10   2   2         57.93         61.21        18.18 o                         
  11   2   2         80.51         92.49        18.15 o                         
  12   2   2       1230.59       1201.15        41.51 o                         
  13   2   2        170.30        107.56        22.19 o                         
  14   2   2       1964.80       2052.71        90.58 o                         
 -15   3   2        143.96        159.15        35.55 o                         
 -14   3   2        254.31        282.34        43.63 o                         
 -13   3   2        653.73        782.96        59.14 o                         
 -12   3   2       2492.22       2482.74        84.76 o                         
 -11   3   2       3145.33       3254.57       100.29 o                         
 -10   3   2       8036.15       8075.42       149.51 o                         
  -9   3   2         22.11         16.16        15.40 o                         
  -8   3   2      11570.61      11317.44       171.83 o                         
  -7   3   2       3696.31       3717.35        72.11 o                         
  -6   3   2        392.64        457.39        22.07 o                         
  -5   3   2      12505.51      12189.53       173.19 o                         
  -4   3   2      16122.93      16012.35       198.67 o                         
  -3   3   2       5779.89       5512.00        73.54 o                         
  -2   3   2       3514.62       3509.15        48.85 o                         
  -1   3   2       8543.72       8999.24       112.46 o                         
   0   3   2      28784.44      29144.73       381.50 o                         
   1   3   2        103.71         61.96         6.68 o                         
   2   3   2        243.92        283.41        11.40 o                         
   3   3   2       9778.22       9736.45       125.57 o                         
   4   3   2        395.28        408.04        15.71 o                         
   5   3   2       4353.98       4400.93        66.37 o                         
   6   3   2       5722.79       5765.19        88.09 o                         
   7   3   2       1599.86       1418.93        31.58 o                         
   8   3   2        177.36        174.84        14.16 o                         
   9   3   2        362.49        371.80        18.23 o                         
  10   3   2         17.04         12.57        14.36 o                         
  11   3   2          5.04        -19.44        20.24 o                         
  12   3   2        612.25        520.85        53.95 o                         
  13   3   2       1144.58       1345.58        98.30 o                         
  14   3   2         87.79        112.55        36.51 o                         
 -15   4   2       1294.21       1349.73        81.47 o                         
 -14   4   2        153.90        186.42        43.41 o                         
 -13   4   2        399.34        392.76        52.35 o                         
 -12   4   2        156.10        144.29        32.62 o                         
 -11   4   2       3920.80       3950.50        99.18 o                         
 -10   4   2       1494.62       1501.51        53.69 o                         
  -9   4   2         29.06         32.09        16.65 o                         
  -8   4   2       7417.46       7303.16       120.72 o                         
  -7   4   2       6938.87       6757.86       109.77 o                         
  -6   4   2       5085.44       4999.86        84.01 o                         
  -5   4   2       8188.42       8316.67       117.11 o                         
  -4   4   2       1606.13       1444.14        28.87 o                         
  -3   4   2      20244.02      20153.56       246.81 o                         
  -2   4   2       1527.89       1585.94        27.55 o                         
  -1   4   2       2549.38       2598.97        38.09 o                         
   0   4   2       6197.20       6307.29        82.89 o                         
   1   4   2      11297.29      11401.60       143.86 o                         
   2   4   2       1147.64       1464.03        27.46 o                         
   3   4   2       3574.68       3499.07        53.33 o                         
   4   4   2        986.33       1106.32        25.10 o                         
   5   4   2       4275.12       4379.74        71.15 o                         
   6   4   2       5189.95       5224.55        80.82 o                         
   7   4   2        725.18        777.73        33.31 o                         
   8   4   2          2.40        -13.91        13.91 o                         
   9   4   2       5287.53       5142.41       125.26 o                         
  10   4   2         30.55         11.44        24.42 o                         
  11   4   2          9.41         25.91        27.29 o                         
  12   4   2         88.86        100.88        29.78 o                         
  13   4   2        112.62         32.72        36.32 o                         
  14   4   2          8.26         -4.95        44.22 o                         
 -15   5   2        600.43        511.69        54.20 o                         
 -14   5   2         71.03         69.46        43.19 o                         
 -13   5   2        612.11        743.38        60.25 o                         
 -12   5   2       2382.86       2529.45        95.11 o                         
 -11   5   2       2215.22       2205.81        74.90 o                         
 -10   5   2        298.37        255.82        30.67 o                         
  -9   5   2         79.84         78.60        19.96 o                         
  -8   5   2          3.34         -7.64        13.34 o                         
  -7   5   2        391.22        471.49        26.45 o                         
  -6   5   2       2164.48       2059.73        45.99 o                         
  -5   5   2       2066.66       2065.05        36.99 o                         
  -4   5   2        217.88        287.71        15.01 o                         
  -3   5   2        521.57        544.89        17.55 o                         
  -2   5   2       8313.26       8921.97       122.47 o                         
  -1   5   2       1082.67       1188.08        24.22 o                         
   0   5   2      12751.10      13636.41       164.12 o                         
   1   5   2       3669.28       3886.53        55.10 o                         
   2   5   2        700.40        741.42        19.93 o                         
   3   5   2       2586.79       2857.73        45.49 o                         
   4   5   2        413.55        485.78        18.30 o                         
   5   5   2       1165.21       1235.47        28.27 o                         
   6   5   2       3481.04       3359.17        60.00 o                         
   7   5   2       1609.25       1475.14        47.15 o                         
   8   5   2       4336.48       4188.27        98.47 o                         
   9   5   2       7903.07       8328.10       200.55 o                         
  10   5   2       2246.82       2258.87        87.15 o                         
  11   5   2        112.23        137.62        33.18 o                         
  12   5   2         58.48         52.82        33.52 o                         
  13   5   2        196.10        177.36        52.24 o                         
  14   5   2        231.38        129.62        41.19 o                         
 -14   6   2        158.22        169.00        38.09 o                         
 -13   6   2         44.19         90.72        35.92 o                         
 -12   6   2        550.74        562.80        50.17 o                         
 -11   6   2       1159.34       1226.08        54.04 o                         
 -10   6   2       2944.17       3004.56       178.67 o                         
  -9   6   2        761.29        801.29        45.00 o                         
  -8   6   2        315.26        299.56        25.46 o                         
  -7   6   2         17.50         26.02        12.75 o                         
  -6   6   2         60.32         76.64         7.50 o                         
  -5   6   2       3303.09       3361.96        60.25 o                         
  -4   6   2        345.83        397.00        16.42 o                         
  -3   6   2       1474.37       1573.89        31.38 o                         
  -2   6   2       4011.14       3803.91        55.38 o                         
  -1   6   2       4951.43       5168.60        74.37 o                         
   0   6   2       1350.99       1436.08        28.32 o                         
   1   6   2       4939.97       5367.17        73.78 o                         
   2   6   2       9993.28       9735.13       128.85 o                         
   3   6   2       5074.03       5438.77        76.28 o                         
   4   6   2      15571.12      15457.01       191.15 o                         
   5   6   2      26922.14      27013.19       335.69 o                         
   6   6   2        475.22        449.16        17.18 o                         
   7   6   2          3.58         17.68        15.72 o                         
   8   6   2        217.70        204.49        25.85 o                         
   9   6   2        333.75        462.66        43.99 o                         
  10   6   2       1454.91       1572.04        75.61 o                         
  11   6   2       2577.07       2462.30       119.05 o                         
  12   6   2        394.84        414.91        53.09 o                         
  13   6   2        157.11        180.80        40.47 o                         
 -14   7   2         23.72         23.31        36.93 o                         
 -13   7   2         81.16        108.42        34.14 o                         
 -12   7   2         53.56         78.34        26.43 o                         
 -11   7   2        500.92        590.31        41.35 o                         
 -10   7   2        865.43        875.73        58.45 o                         
  -9   7   2         13.76        -14.52        23.63 o                         
  -8   7   2        688.34        659.20        36.50 o                         
  -7   7   2       9063.05       9002.41       159.23 o                         
  -6   7   2         19.71         15.57         7.54 o                         
  -5   7   2       2779.46       2853.80        50.01 o                         
  -4   7   2        227.23        243.40        15.10 o                         
  -3   7   2       4677.21       4489.67        65.80 o                         
  -2   7   2         11.03         21.64         8.58 o                         
  -1   7   2         37.87         34.15         8.91 o                         
   0   7   2       4786.74       5031.57        74.80 o                         
   1   7   2        108.06        117.91        10.94 o                         
   2   7   2         61.04         89.76        11.52 o                         
   3   7   2      12637.96      12873.16       175.64 o                         
   4   7   2        388.00        343.05        17.65 o                         
   5   7   2        149.92        118.53        11.95 o                         
   6   7   2         62.22         65.78        13.13 o                         
   7   7   2        649.32        756.65        40.96 o                         
   8   7   2        264.69        299.06        29.29 o                         
   9   7   2       5413.93       5430.39       149.44 o                         
  10   7   2        398.58        357.06        44.59 o                         
  11   7   2       1147.14       1057.57        69.77 o                         
  12   7   2        270.33        187.36        39.98 o                         
  13   7   2        704.79        657.53        60.47 o                         
 -13   8   2        787.54        766.93        76.70 o                         
 -12   8   2       2250.50       2267.72        85.30 o                         
 -11   8   2          9.34          4.42        24.12 o                         
 -10   8   2       1908.62       1984.29        79.66 o                         
  -9   8   2       5412.63       5467.63       130.21 o                         
  -8   8   2        502.43        520.44        36.20 o                         
  -7   8   2       1929.46       1839.67        48.44 o                         
  -6   8   2        187.92        215.05        15.42 o                         
  -5   8   2        894.40       1043.07        28.23 o                         
  -4   8   2       3478.43       3372.69        55.33 o                         
  -3   8   2      13955.84      14259.94       186.60 o                         
  -2   8   2          0.35          3.36         8.30 o                         
  -1   8   2       3529.56       3474.25        57.34 o                         
   0   8   2       1277.91       1252.97        28.57 o                         
   1   8   2        914.36       1051.55        26.84 o                         
   2   8   2         13.11         21.00         8.31 o                         
   3   8   2         16.99         29.07         9.48 o                         
   4   8   2        222.60        236.64        16.86 o                         
   5   8   2       5257.69       5245.83        88.60 o                         
   6   8   2       2186.08       2037.93        48.26 o                         
   7   8   2       1744.08       1721.72        40.05 o                         
   8   8   2       1282.76       1354.65        58.55 o                         
   9   8   2        609.46        556.43        48.77 o                         
  10   8   2        781.46        720.89        79.17 o                         
  11   8   2        222.30        235.62        41.50 o                         
  12   8   2        718.38        778.36        64.15 o                         
  13   8   2         37.37        -24.52        65.03 o                         
 -13   9   2       1805.54       2088.80       116.52 o                         
 -12   9   2        173.60        153.58        32.47 o                         
 -11   9   2       1493.28       1470.94        65.38 o                         
 -10   9   2         74.85         80.45        29.24 o                         
  -9   9   2       3335.59       3190.96        91.76 o                         
  -8   9   2       2536.81       2592.74        78.32 o                         
  -7   9   2       1872.96       1928.73        50.62 o                         
  -6   9   2       4693.59       4633.50        81.74 o                         
  -5   9   2       2735.18       2888.87        57.68 o                         
  -4   9   2        917.94        862.60        27.65 o                         
  -3   9   2          9.14          9.57         8.62 o                         
  -2   9   2       3386.50       3200.14        55.57 o                         
  -1   9   2       4823.27       4735.15        75.10 o                         
   0   9   2       4792.97       4756.01        72.51 o                         
   1   9   2       5286.16       5148.55        79.80 o                         
   2   9   2      10358.98      10805.53       154.49 o                         
   3   9   2       2523.92       2388.44        49.67 o                         
   4   9   2        533.75        607.29        24.91 o                         
   5   9   2        443.36        430.56        24.38 o                         
   6   9   2        184.30        207.99        17.07 o                         
   7   9   2         70.04         66.48        13.89 o                         
   8   9   2         75.96         79.25        23.26 o                         
   9   9   2       1708.44       1787.94        98.77 o                         
  10   9   2       5168.50       5018.59       149.18 o                         
  11   9   2        385.36        503.40        53.95 o                         
  12   9   2        932.51       1132.99       100.28 o                         
 -12  10   2       1452.28       1782.78        83.65 o                         
 -11  10   2        943.82        936.77        49.75 o                         
 -10  10   2        372.68        356.72        38.08 o                         
  -9  10   2       1413.77       1461.07        61.46 o                         
  -8  10   2       2800.27       2876.71        84.25 o                         
  -7  10   2       1008.06        972.71        46.36 o                         
  -6  10   2       1431.44       1463.73        63.37 o                         
  -5  10   2        268.50        262.33        18.89 o                         
  -4  10   2         38.31         48.10        12.09 o                         
  -3  10   2        744.99        698.76        28.75 o                         
  -2  10   2       6078.96       5981.26        91.75 o                         
  -1  10   2       1907.40       1715.97        39.21 o                         
   0  10   2       3956.89       3898.78        66.56 o                         
   1  10   2       1227.48       1120.46        30.99 o                         
   2  10   2        254.32        220.68        17.83 o                         
   3  10   2         39.65         66.50        13.96 o                         
   4  10   2       1744.63       1545.31        45.41 o                         
   5  10   2       1863.21       1728.60        45.75 o                         
   6  10   2       7541.78       7508.27       129.18 o                         
   7  10   2        633.30        563.41        29.25 o                         
   8  10   2         51.09         -3.92        19.12 o                         
   9  10   2        186.25        213.33        41.44 o                         
  10  10   2       1053.11       1143.03        77.75 o                         
  11  10   2        212.57        165.51        49.75 o                         
  12  10   2        217.76        143.17        42.73 o                         
 -12  11   2        226.87        263.87        39.39 o                         
 -11  11   2        130.91        124.99        29.75 o                         
 -10  11   2       1479.48       1567.62        63.94 o                         
  -9  11   2       1020.37        979.79        56.31 o                         
  -8  11   2        152.19        159.41        13.59 o                         
  -7  11   2        900.36        857.21        34.16 o                         
  -6  11   2       2407.18       2205.10        56.99 o                         
  -5  11   2         10.19          6.65        12.55 o                         
  -4  11   2          2.88          4.13        12.90 o                         
  -3  11   2       1719.24       1767.78        47.40 o                         
  -2  11   2        877.98        870.42        34.00 o                         
  -1  11   2       1425.21       1419.16        38.02 o                         
   0  11   2       2658.63       2790.62        58.44 o                         
   1  11   2        914.35        943.83        32.44 o                         
   2  11   2        381.56        404.75        24.08 o                         
   3  11   2       4233.03       4033.32       100.47 o                         
   4  11   2        248.15        253.03        21.42 o                         
   5  11   2       3522.65       3444.47        73.22 o                         
   6  11   2          2.69         -4.95        15.38 o                         
   7  11   2       1519.17       1507.28        45.66 o                         
   8  11   2        219.19        219.15        37.48 o                         
   9  11   2       3909.02       4099.12       129.22 o                         
  10  11   2       1139.91       1151.41        72.91 o                         
  11  11   2        414.08        437.01        55.11 o                         
 -11  12   2        274.70        307.99        38.60 o                         
 -10  12   2        169.35        175.70        29.70 o                         
  -9  12   2         21.14         26.26        25.54 o                         
  -8  12   2        398.00        323.29        25.44 o                         
  -7  12   2        136.86        128.03        28.96 o                         
  -6  12   2          2.57         -7.46        13.50 o                         
  -5  12   2          3.01         -8.76        13.22 o                         
  -4  12   2       1784.66       1882.43        49.16 o                         
  -3  12   2        795.77        829.31        34.32 o                         
  -2  12   2       1019.79       1145.48        42.55 o                         
  -1  12   2       1192.80       1160.32        38.34 o                         
   0  12   2        320.87        332.94        24.74 o                         
   1  12   2        492.30        536.87        32.48 o                         
   2  12   2       2039.34       2328.42        61.62 o                         
   3  12   2       2382.82       2600.81        66.40 o                         
   4  12   2       4028.13       4102.21        89.30 o                         
   5  12   2       1486.35       1569.70        55.55 o                         
   6  12   2       1697.47       1799.60        57.17 o                         
   7  12   2        162.84        113.98        32.52 o                         
   8  12   2       2767.59       2714.34        77.32 o                         
   9  12   2        228.00        190.55        37.23 o                         
  10  12   2       1108.21       1070.50        73.88 o                         
 -10  13   2        269.15        238.77        43.64 o                         
  -9  13   2        123.92        146.58        27.59 o                         
  -8  13   2         57.69         12.16        18.25 o                         
  -7  13   2        783.61        724.10        36.88 o                         
  -6  13   2        108.89        103.35        19.32 o                         
  -5  13   2        190.06        236.21        25.28 o                         
  -4  13   2        543.47        527.04        36.82 o                         
  -3  13   2       1311.66       1337.29        45.35 o                         
  -2  13   2        108.10        112.56        18.00 o                         
  -1  13   2        686.79        716.66        36.62 o                         
   0  13   2       3723.85       3851.60        87.61 o                         
   1  13   2         52.97         48.88        18.35 o                         
   2  13   2        116.84        153.23        22.21 o                         
   3  13   2         81.80         57.48        18.35 o                         
   4  13   2       4045.62       3988.82        96.46 o                         
   5  13   2       1075.72       1139.97        47.59 o                         
   6  13   2        878.46        901.54        49.54 o                         
   7  13   2         44.75         11.92        17.73 o                         
   8  13   2        629.74        603.16        45.15 o                         
   9  13   2        437.13        613.20        55.67 o                         
  -9  14   2        208.63        121.74        34.60 o                         
  -8  14   2        303.59        276.33        26.55 o                         
  -7  14   2       2893.93       2893.34        83.81 o                         
  -6  14   2        777.02        843.06        44.25 o                         
  -5  14   2        948.69        969.97        45.58 o                         
  -4  14   2        203.99        213.56        28.61 o                         
  -3  14   2       1600.57       1659.25        56.00 o                         
  -2  14   2       2567.37       2579.38        67.01 o                         
  -1  14   2        383.16        433.65        34.29 o                         
   0  14   2       2874.74       2906.58       114.17 o                         
   1  14   2       1231.86       1268.01        73.97 o                         
   2  14   2        176.10        165.57        25.14 o                         
   3  14   2       2197.67       2229.87        62.63 o                         
   4  14   2        899.94        955.53        53.20 o                         
   5  14   2        647.30        609.95        36.64 o                         
   6  14   2       1338.21       1258.59        64.19 o                         
   7  14   2       2047.90       2077.54        67.32 o                         
   8  14   2        383.89        357.92        31.65 o                         
  -8  15   2       2833.66       2847.69       117.32 o                         
  -7  15   2        252.21        199.07        33.68 o                         
  -6  15   2        278.49        277.45        32.15 o                         
  -5  15   2        346.49        340.35        31.53 o                         
  -4  15   2        333.01        288.46        30.38 o                         
  -3  15   2        324.55        333.99        34.19 o                         
  -2  15   2         43.51         64.67        23.07 o                         
  -1  15   2        857.17        971.95        49.04 o                         
   0  15   2       1279.49       1305.84        56.63 o                         
   1  15   2       3479.66       3271.60       113.34 o                         
   2  15   2          3.94          7.67        23.24 o                         
   3  15   2         35.14         41.48        20.69 o                         
   4  15   2       4175.91       4250.78       105.43 o                         
   5  15   2       2963.00       2919.31        90.55 o                         
   6  15   2         69.77         43.13        25.09 o                         
   7  15   2       1092.59       1103.70        63.05 o                         
  -6  16   2        235.86        221.37        37.07 o                         
  -5  16   2        403.59        415.88        41.72 o                         
  -4  16   2        693.33        658.26        49.01 o                         
  -3  16   2        244.73        257.46        30.10 o                         
  -2  16   2        846.96        838.53        58.75 o                         
  -1  16   2         30.61        -21.01        21.01 o                         
   0  16   2        261.64        199.56        34.15 o                         
   1  16   2       3042.09       3053.29        86.99 o                         
   2  16   2         77.61         58.60        33.13 o                         
   3  16   2        423.27        396.06        51.28 o                         
   4  16   2          0.43        -10.59        28.36 o                         
   5  16   2        294.06        278.58        35.86 o                         
  -3  17   2         68.26         88.54        29.91 o                         
  -2  17   2       1130.98       1031.45        53.96 o                         
  -1  17   2        668.59        627.96        70.56 o                         
   0  17   2       1769.51       1799.38        71.55 o                         
   1  17   2        116.37         53.32        38.90 o                         
   2  17   2       4413.18       4454.35       332.51 o                         
   3  17   2         64.35         42.08        42.53 o                         
 -15   1   3         42.78          5.33        17.56 o                         
 -14   1   3        917.95        896.36        43.38 o                         
 -13   1   3        135.19        127.59        17.20 o                         
 -12   1   3        818.51        883.02        34.61 o                         
 -11   1   3       9476.60       9676.83       166.95 o                         
 -10   1   3        526.79        485.24        23.47 o                         
  -9   1   3        338.60        342.15        19.47 o                         
  -8   1   3       5353.53       5303.99        80.12 o                         
  -7   1   3       8673.58       9168.92       123.91 o                         
  -6   1   3       4051.16       4081.33        61.76 o                         
  -5   1   3        476.84        571.51        17.99 o                         
  -4   1   3      29824.37      30155.73       362.41 o                         
  -3   1   3      29364.70      29388.05       366.48 o                         
  -2   1   3        123.90        183.27         8.21 o                         
  -1   1   3        480.92        460.27        13.05 o                         
   0   1   3      14698.92      15276.41       202.14 o                         
   1   1   3       5401.28       5110.08        70.37 o                         
   2   1   3         68.87         82.50         9.43 o                         
   3   1   3        148.31        108.52         9.31 o                         
   4   1   3        687.34        799.32        21.65 o                         
   5   1   3       1156.97       1312.57        31.87 o                         
   6   1   3       7284.41       7404.78       104.97 o                         
   7   1   3       8092.09       8058.24       125.15 o                         
   8   1   3         52.14         60.80        12.54 o                         
   9   1   3         42.44         52.17        15.25 o                         
  10   1   3       1089.49       1046.73        39.12 o                         
  11   1   3        177.00        142.75        22.34 o                         
  12   1   3       1403.73       1438.54        54.25 o                         
  13   1   3       1701.04       1605.55        57.22 o                         
  14   1   3        581.78        490.94        54.18 o                         
 -15   2   3       1727.36       1724.94        84.19 o                         
 -14   2   3        518.77        526.62        44.28 o                         
 -13   2   3         88.84         64.81        34.75 o                         
 -12   2   3        287.45        251.13        15.89 o                         
 -11   2   3        103.81        112.61        15.64 o                         
 -10   2   3        168.07        171.35        17.13 o                         
  -9   2   3         11.16          2.64         9.99 o                         
  -8   2   3       7934.49       7802.90       118.89 o                         
  -7   2   3       9490.58       9159.83       123.89 o                         
  -6   2   3       7200.12       7245.51        99.19 o                         
  -5   2   3          1.16         11.69         6.73 o                         
  -4   2   3      14830.74      14689.54       190.98 o                         
  -3   2   3       1907.99       2141.46        33.18 o                         
  -2   2   3       1169.90       1205.04        24.56 o                         
  -1   2   3       1034.88        860.14        16.41 o                         
   0   2   3       3961.69       3798.20        59.99 o                         
   1   2   3          1.91         17.48         5.85 o                         
   2   2   3      10585.71      10498.02       127.80 o                         
   3   2   3       4327.22       4494.25        64.26 o                         
   4   2   3       3938.94       4083.98        61.58 o                         
   5   2   3       1157.48       1336.11        29.97 o                         
   6   2   3        544.33        573.43        21.98 o                         
   7   2   3       9721.05       9420.88       139.11 o                         
   8   2   3       8499.27       8436.93       140.23 o                         
   9   2   3        764.89        797.61        32.93 o                         
  10   2   3        486.26        554.15        40.28 o                         
  11   2   3       1707.59       1693.40        50.18 o                         
  12   2   3        374.96        368.13        44.92 o                         
  13   2   3         28.57         63.24        36.02 o                         
  14   2   3        179.32        125.76        37.00 o                         
 -15   3   3       1334.70       1333.36        77.72 o                         
 -14   3   3        462.29        483.80        47.07 o                         
 -13   3   3       1473.97       1374.68        72.23 o                         
 -12   3   3        511.05        570.02        43.15 o                         
 -11   3   3       1809.77       1653.77        57.36 o                         
 -10   3   3       2397.29       2405.44        70.34 o                         
  -9   3   3       2197.10       2132.67        56.53 o                         
  -8   3   3       1094.68       1078.06        34.47 o                         
  -7   3   3        307.64        306.00        15.97 o                         
  -6   3   3      20718.13      20623.08       246.57 o                         
  -5   3   3       6200.58       6807.20        92.45 o                         
  -4   3   3       1604.83       1816.16        31.05 o                         
  -3   3   3       4960.14       4873.12        69.05 o                         
  -2   3   3          0.43          2.79         7.36 o                         
  -1   3   3       3108.21       3414.31        47.84 o                         
   0   3   3       1576.87       1949.81        35.54 o                         
   1   3   3       3532.31       3290.00        45.74 o                         
   2   3   3        196.98        209.60        10.88 o                         
   3   3   3       4545.79       4479.35        65.04 o                         
   4   3   3        736.75        850.51        22.73 o                         
   5   3   3       1610.67       1831.77        36.11 o                         
   6   3   3        122.96        213.01        13.91 o                         
   7   3   3       2398.30       2245.92        48.10 o                         
   8   3   3       7003.95       6784.65       117.54 o                         
   9   3   3        363.31        395.22        22.33 o                         
  10   3   3       4058.86       4050.72        94.35 o                         
  11   3   3        924.95        970.97        33.31 o                         
  12   3   3        135.97        160.94        35.23 o                         
  13   3   3        492.63        436.42        49.17 o                         
  14   3   3         40.38         58.60        30.98 o                         
 -15   4   3         10.93        -22.38        25.34 o                         
 -14   4   3        132.88        189.62        37.12 o                         
 -13   4   3       2875.49       3011.58       107.15 o                         
 -12   4   3          4.68         31.52        25.70 o                         
 -11   4   3        605.34        591.25        47.57 o                         
 -10   4   3         37.84         48.90        17.94 o                         
  -9   4   3       1369.19       1354.90        54.81 o                         
  -8   4   3       2395.67       2211.30        48.71 o                         
  -7   4   3       6493.52       6232.15        98.21 o                         
  -6   4   3        123.14         56.88         7.02 o                         
  -5   4   3       2407.52       2255.11        37.47 o                         
  -4   4   3      10531.20      12062.48       147.84 o                         
  -3   4   3         55.84         40.51         6.45 o                         
  -2   4   3       8877.53       8949.52       114.85 o                         
  -1   4   3       1363.71       1255.80        23.83 o                         
   0   4   3       1017.21       1034.81        19.77 o                         
   1   4   3      35058.12      36623.83       406.71 o                         
   2   4   3       5861.17       6170.71        84.22 o                         
   3   4   3       1769.46       1772.34        35.79 o                         
   4   4   3        314.63        231.60        13.70 o                         
   5   4   3       8767.09       8815.95       122.41 o                         
   6   4   3         44.80         63.59        11.16 o                         
   7   4   3         87.89         74.69        10.88 o                         
   8   4   3         55.84         24.72         9.14 o                         
   9   4   3        548.19        526.25        41.79 o                         
  10   4   3         77.66         99.11        28.46 o                         
  11   4   3       2280.17       2327.98        92.22 o                         
  12   4   3         16.35        -24.55        24.55 o                         
  13   4   3       1863.01       1972.28        93.35 o                         
  14   4   3        203.38        141.13        55.38 o                         
 -15   5   3        431.32        575.25        57.09 o                         
 -14   5   3        330.21        347.69        45.08 o                         
 -13   5   3       2029.02       2068.08       108.70 o                         
 -12   5   3        862.81        911.93        62.43 o                         
 -11   5   3         70.13         45.50        21.79 o                         
 -10   5   3        210.72        197.63        27.12 o                         
  -9   5   3         50.58         19.76        15.43 o                         
  -8   5   3       2855.48       2816.44        60.33 o                         
  -7   5   3         90.41         98.02        14.18 o                         
  -6   5   3          2.26          4.90         5.77 o                         
  -5   5   3          6.27         14.07         7.46 o                         
  -4   5   3       2626.97       2682.56        42.53 o                         
  -3   5   3       1966.01       1946.54        35.02 o                         
  -2   5   3      34741.36      34212.49       412.25 o                         
  -1   5   3         21.29         39.24         7.60 o                         
   0   5   3      12699.04      12864.36       162.79 o                         
   1   5   3       2480.66       2964.13        44.79 o                         
   2   5   3        331.17        389.32        15.93 o                         
   3   5   3      11135.26      11895.43       161.91 o                         
   4   5   3       1326.30       1208.44        27.28 o                         
   5   5   3       6114.44       6077.89        89.15 o                         
   6   5   3       6789.88       6500.82       102.06 o                         
   7   5   3       3444.15       3356.78        62.26 o                         
   8   5   3       1337.65       1466.55        54.73 o                         
   9   5   3        330.60        335.97        49.47 o                         
  10   5   3        994.24       1025.42        64.93 o                         
  11   5   3       1712.28       1853.34        94.25 o                         
  12   5   3       2734.57       2860.21       108.92 o                         
  13   5   3         24.55         -0.84        31.71 o                         
 -14   6   3        202.45        177.61        36.61 o                         
 -13   6   3         91.28         27.66        35.27 o                         
 -12   6   3        255.82        272.72        33.22 o                         
 -11   6   3         34.45         72.77        23.07 o                         
 -10   6   3       1717.35       1679.50        57.69 o                         
  -9   6   3       2880.71       3055.44        77.99 o                         
  -8   6   3        713.56        774.15        36.47 o                         
  -7   6   3        199.42        216.57        17.92 o                         
  -6   6   3        569.11        625.35        24.73 o                         
  -5   6   3        297.40        287.08        14.72 o                         
  -4   6   3        925.64        857.60        24.20 o                         
  -3   6   3       6813.90       6624.52        93.13 o                         
  -2   6   3          2.52          1.21         6.97 o                         
  -1   6   3       1818.77       1653.19        31.95 o                         
   0   6   3        176.45        313.37        13.76 o                         
   1   6   3       3472.42       3382.42        51.18 o                         
   2   6   3        119.91        101.38        11.73 o                         
   3   6   3        208.35        279.55        15.27 o                         
   4   6   3        780.76        849.91        24.67 o                         
   5   6   3       4980.48       5060.91        75.93 o                         
   6   6   3       8962.35       8686.33       143.76 o                         
   7   6   3        751.07        749.69        33.12 o                         
   8   6   3        505.34        489.62        39.27 o                         
   9   6   3         64.39         76.51        27.56 o                         
  10   6   3        223.42        185.14        38.25 o                         
  11   6   3       1480.43       1399.62        75.47 o                         
  12   6   3        232.41        301.99        41.85 o                         
  13   6   3        851.95        735.31        63.95 o                         
 -14   7   3        526.28        517.99        61.74 o                         
 -13   7   3        330.49        303.31        43.21 o                         
 -12   7   3       3953.27       4292.08       118.63 o                         
 -11   7   3       1698.76       1769.82        81.41 o                         
 -10   7   3        178.53        263.61        28.31 o                         
  -9   7   3      11679.66      11135.72       243.20 o                         
  -8   7   3        300.16        263.36        26.56 o                         
  -7   7   3       1862.43       1765.19        38.47 o                         
  -6   7   3       3276.24       3244.74        55.52 o                         
  -5   7   3       6583.53       6167.56        90.52 o                         
  -4   7   3       2988.04       3298.21        54.73 o                         
  -3   7   3       3160.10       3028.59        48.96 o                         
  -2   7   3        344.25        411.18        18.03 o                         
  -1   7   3        771.24        813.01        22.99 o                         
   0   7   3        296.30        248.98        13.72 o                         
   1   7   3       6444.71       6291.63        86.50 o                         
   2   7   3       3468.91       3241.76        53.90 o                         
   3   7   3       3921.00       3646.16        63.74 o                         
   4   7   3       1314.33       1341.72        31.92 o                         
   5   7   3       2038.23       1981.84        40.88 o                         
   6   7   3        337.86        400.48        20.64 o                         
   7   7   3       3571.09       3555.13        68.94 o                         
   8   7   3       3809.54       3693.21       102.12 o                         
   9   7   3       7276.01       7738.77       194.77 o                         
  10   7   3       4067.40       4060.41       154.20 o                         
  11   7   3        225.09        262.15        42.87 o                         
  12   7   3         10.56         -7.52        30.64 o                         
  13   7   3         93.53         59.78        58.93 o                         
 -14   8   3          2.78         18.05        41.10 o                         
 -13   8   3       1296.99       1331.93        81.95 o                         
 -12   8   3       3287.07       3370.80       102.62 o                         
 -11   8   3        300.40        287.19        42.03 o                         
 -10   8   3       4575.53       4538.39       120.04 o                         
  -9   8   3       3232.97       3023.18        80.09 o                         
  -8   8   3        133.63        119.66        24.35 o                         
  -7   8   3        171.47        211.37        16.32 o                         
  -6   8   3       1990.58       2007.47        44.87 o                         
  -5   8   3         66.96         82.94        11.13 o                         
  -4   8   3       4689.51       4718.83        80.60 o                         
  -3   8   3        511.59        533.36        20.25 o                         
  -2   8   3       1946.98       1757.68        36.32 o                         
  -1   8   3       1475.46       1522.79        33.11 o                         
   0   8   3         87.19        117.97        12.00 o                         
   1   8   3        490.80        541.78        20.52 o                         
   2   8   3      13076.54      12828.95       177.00 o                         
   3   8   3       5276.09       5306.96        84.87 o                         
   4   8   3        751.01        744.49        26.01 o                         
   5   8   3       2641.85       2659.06        57.34 o                         
   6   8   3       2497.36       2373.02        63.00 o                         
   7   8   3        124.28         82.02        11.83 o                         
   8   8   3        466.35        428.67        36.36 o                         
   9   8   3          2.43         -3.69        24.75 o                         
  10   8   3       2886.27       2943.31       106.56 o                         
  11   8   3        132.65        176.31        38.31 o                         
  12   8   3        569.16        498.04        75.84 o                         
 -13   9   3        714.46        643.48        59.26 o                         
 -12   9   3         21.48         16.41        59.44 o                         
 -11   9   3        168.61        151.23        32.59 o                         
 -10   9   3          0.79        -18.16        18.16 o                         
  -9   9   3         22.31        -11.51        18.93 o                         
  -8   9   3        632.17        637.14        37.47 o                         
  -7   9   3          6.53         15.80         9.93 o                         
  -6   9   3       1222.54       1192.21        33.10 o                         
  -5   9   3         24.33         20.09        10.02 o                         
  -4   9   3       2876.63       2703.10        57.08 o                         
  -3   9   3         25.90         30.62         9.80 o                         
  -2   9   3       4227.08       4325.81        72.58 o                         
  -1   9   3       4495.98       4430.30        71.04 o                         
   0   9   3       3678.74       3677.03        62.35 o                         
   1   9   3        476.18        449.85        18.84 o                         
   2   9   3        135.19        127.23        13.53 o                         
   3   9   3         33.35        145.50        14.31 o                         
   4   9   3        147.29        142.24        16.12 o                         
   5   9   3       1392.29       1410.04        42.44 o                         
   6   9   3          2.13          9.72        11.65 o                         
   7   9   3       1614.22       1632.20        45.41 o                         
   8   9   3        234.99        307.49        35.09 o                         
   9   9   3       1213.14       1246.41        72.25 o                         
  10   9   3        513.92        455.38        53.05 o                         
  11   9   3         19.86         12.15        28.96 o                         
  12   9   3         44.76         31.52        73.23 o                         
 -13  10   3        917.39       1053.24        77.45 o                         
 -12  10   3          2.51        -29.97        32.56 o                         
 -11  10   3        479.75        458.19        47.74 o                         
 -10  10   3       2960.47       2853.46        82.38 o                         
  -9  10   3        309.15        278.49        28.48 o                         
  -8  10   3       1082.52       1003.19        38.49 o                         
  -7  10   3         74.33         66.08        13.46 o                         
  -6  10   3         67.66         46.76        13.83 o                         
  -5  10   3        148.13        173.99        16.34 o                         
  -4  10   3      12325.64      12360.29       175.50 o                         
  -3  10   3         69.60         79.85        14.54 o                         
  -2  10   3       1905.11       1854.64        40.90 o                         
  -1  10   3       3942.26       3841.08        65.79 o                         
   0  10   3        786.44        804.23        29.42 o                         
   1  10   3        259.16        277.92        18.48 o                         
   2  10   3       3433.53       3374.04        62.93 o                         
   3  10   3        405.82        429.57        24.61 o                         
   4  10   3       6818.76       6841.91       118.83 o                         
   5  10   3       1046.88       1042.58        36.53 o                         
   6  10   3       1243.01       1236.89        69.70 o                         
   7  10   3       1039.75       1073.54        43.96 o                         
   8  10   3        137.10         93.97        28.95 o                         
   9  10   3        970.90        884.21        63.36 o                         
  10  10   3        301.30        245.65        40.41 o                         
  11  10   3        340.51        309.70        46.01 o                         
 -12  11   3         43.31        109.84        35.97 o                         
 -11  11   3        154.59        170.21        39.26 o                         
 -10  11   3       1435.02       1567.37        71.49 o                         
  -9  11   3        355.48        301.25        33.45 o                         
  -8  11   3        672.53        659.25        26.61 o                         
  -7  11   3        105.70         96.11        15.62 o                         
  -6  11   3       1450.59       1509.82        43.34 o                         
  -5  11   3       4574.23       4581.13        84.55 o                         
  -4  11   3         47.39         11.49        11.67 o                         
  -3  11   3        728.98        746.15        29.90 o                         
  -2  11   3        780.18        805.58        30.26 o                         
  -1  11   3        814.80        838.86        34.50 o                         
   0  11   3       4741.01       4711.68        81.88 o                         
   1  11   3       1278.94       1217.92        37.11 o                         
   2  11   3         21.85         23.34        11.41 o                         
   3  11   3         92.65         77.39        14.99 o                         
   4  11   3        351.37        369.42        25.88 o                         
   5  11   3        411.16        441.66        32.86 o                         
   6  11   3        630.97        543.39        31.17 o                         
   7  11   3        746.46        781.29        39.78 o                         
   8  11   3       2391.85       2201.85       104.98 o                         
   9  11   3        774.66        845.16        61.89 o                         
  10  11   3        425.36        372.59        65.54 o                         
  11  11   3        532.86        568.87        58.22 o                         
 -11  12   3         57.31         39.38        35.40 o                         
 -10  12   3         12.62        -24.06        24.06 o                         
  -9  12   3         13.95         -6.79        18.98 o                         
  -8  12   3       2628.69       2528.97        59.10 o                         
  -7  12   3        119.72        122.01        17.36 o                         
  -6  12   3        355.56        389.23        25.61 o                         
  -5  12   3        897.31        931.52        39.71 o                         
  -4  12   3         11.13          9.37        14.40 o                         
  -3  12   3         79.85        101.59        16.53 o                         
  -2  12   3         94.25         65.13        15.57 o                         
  -1  12   3         41.54         46.08        16.26 o                         
   0  12   3         17.51         43.07        15.60 o                         
   1  12   3          1.25         -3.29        12.21 o                         
   2  12   3       1087.49       1069.62        42.49 o                         
   3  12   3       1497.94       1665.24        53.14 o                         
   4  12   3        513.75        499.79        30.75 o                         
   5  12   3          0.47         -0.30        14.59 o                         
   6  12   3        841.52        832.96        38.34 o                         
   7  12   3        396.37        340.71        26.49 o                         
   8  12   3        263.29        324.75        26.97 o                         
   9  12   3        351.57        371.51        45.07 o                         
  10  12   3       1074.96        856.55        65.00 o                         
 -10  13   3         11.50        -36.37        36.37 o                         
  -9  13   3         61.60         37.18        24.89 o                         
  -8  13   3       2400.22       2440.09        68.70 o                         
  -7  13   3        341.50        313.31        27.01 o                         
  -6  13   3       1017.68       1000.99        49.43 o                         
  -5  13   3        330.79        364.98        26.95 o                         
  -4  13   3        576.48        590.19        35.26 o                         
  -3  13   3         17.49         -8.60        14.54 o                         
  -2  13   3         47.03         79.08        20.72 o                         
  -1  13   3        145.54        136.67        20.46 o                         
   0  13   3       2558.59       2588.07        67.72 o                         
   1  13   3       2183.75       2271.96        65.77 o                         
   2  13   3         36.24         43.29        17.13 o                         
   3  13   3        541.94        587.90        35.90 o                         
   4  13   3       1947.62       1982.70        57.41 o                         
   5  13   3         51.06         -1.53        16.66 o                         
   6  13   3       2721.01       2732.74        70.75 o                         
   7  13   3       1260.33       1187.74        46.66 o                         
   8  13   3       1043.98       1121.34        62.60 o                         
   9  13   3         32.22        -27.56        27.56 o                         
  -9  14   3        191.80        120.72        68.99 o                         
  -8  14   3       1497.61       1414.04        50.20 o                         
  -7  14   3       3153.35       3268.05        85.92 o                         
  -6  14   3        260.36        237.18        30.00 o                         
  -5  14   3       1850.87       1956.07        63.06 o                         
  -4  14   3        129.82        102.78        36.11 o                         
  -3  14   3         50.53         50.48        28.02 o                         
  -2  14   3       1367.96       1393.87        50.26 o                         
  -1  14   3       2371.70       2374.38        81.89 o                         
   0  14   3        159.00        177.80        24.35 o                         
   1  14   3        619.35        601.42        37.78 o                         
   2  14   3        563.31        553.42        35.93 o                         
   3  14   3        549.81        581.73        58.64 o                         
   4  14   3         45.57         45.45        18.31 o                         
   5  14   3       5089.04       5298.74       184.56 o                         
   6  14   3        129.25         89.29        22.90 o                         
   7  14   3       2491.73       2347.49       151.23 o                         
   8  14   3         17.83        -26.94        26.94 o                         
  -8  15   3         19.66        -18.41        38.74 o                         
  -7  15   3         36.15         27.80        38.90 o                         
  -6  15   3          0.09         24.39        27.42 o                         
  -5  15   3          8.09         29.10        21.99 o                         
  -4  15   3         42.25         94.22        26.82 o                         
  -3  15   3        394.82        510.43        37.05 o                         
  -2  15   3        212.36        185.36        26.83 o                         
  -1  15   3        645.22        576.85        36.74 o                         
   0  15   3        103.75         95.85        25.64 o                         
   1  15   3        193.86        204.53        27.16 o                         
   2  15   3        655.43        661.74        39.85 o                         
   3  15   3        804.64        951.09        46.69 o                         
   4  15   3         53.39         34.02        22.78 o                         
   5  15   3       1160.07       1199.31        92.98 o                         
   6  15   3         92.41        124.44        46.19 o                         
   7  15   3        830.08        883.42        87.62 o                         
  -6  16   3       1784.77       1735.81        86.92 o                         
  -5  16   3        452.77        500.76        50.15 o                         
  -4  16   3       2646.37       2613.56       112.23 o                         
  -3  16   3        334.58        297.32        37.76 o                         
  -2  16   3        492.07        451.44        38.54 o                         
  -1  16   3        115.12        122.52        26.30 o                         
   0  16   3        450.05        460.61        40.27 o                         
   1  16   3       1356.01       1251.84        61.88 o                         
   2  16   3       1898.37       1934.57        67.82 o                         
   3  16   3         55.99         36.09        27.47 o                         
   4  16   3        205.91        205.28        31.86 o                         
   5  16   3          6.17        -14.59        23.69 o                         
  -3  17   3       2204.82       2201.13       108.57 o                         
  -2  17   3        177.02        123.61        28.58 o                         
  -1  17   3        606.96        580.09        47.48 o                         
   0  17   3         82.62         16.69        24.48 o                         
   1  17   3       1471.76       1444.88       102.85 o                         
   2  17   3         22.20        -21.62        28.38 o                         
 -15   0   4       1407.64       1452.35        77.63 o                         
 -14   0   4       1384.94       1327.02        91.31 o                         
 -13   0   4       4549.87       4716.11       137.90 o                         
 -12   0   4       4503.61       4252.81       126.28 o                         
 -11   0   4        309.70        278.83        31.47 o                         
 -10   0   4        434.11        521.56        40.64 o                         
  -9   0   4       4222.73       3976.16       148.65 o                         
  -8   0   4       3178.53       2891.36        85.77 o                         
  -7   0   4      62678.81      59986.48      1016.33 o                         
  -6   0   4       2806.98       3006.87        69.73 o                         
  -5   0   4       9661.24       9806.00       197.79 o                         
  -4   0   4        176.09        245.65        16.60 o                         
  -3   0   4       3035.75       2669.00        69.04 o                         
  -2   0   4       9603.33      10045.83       176.94 o                         
  -1   0   4      22458.40      23171.30       607.86 o                         
   0   0   4      44021.02      49369.95      5789.80 o                         
   1   0   4        417.72        445.63        21.82 o                         
   2   0   4       9793.48       8803.91       198.01 o                         
   3   0   4         48.76          5.10        10.05 o                         
   4   0   4        885.51        841.31        33.48 o                         
   5   0   4       4267.19       4052.09        91.04 o                         
   6   0   4        218.55        249.22        23.13 o                         
   7   0   4       4359.56       4299.90       115.50 o                         
   8   0   4        988.21        972.49        51.73 o                         
   9   0   4         50.82         60.99        23.22 o                         
  10   0   4       3631.55       3587.53       114.47 o                         
  11   0   4       1988.98       2165.29        86.46 o                         
  12   0   4         55.57         19.59        39.78 o                         
  13   0   4         42.66        135.24        37.21 o                         
  14   0   4        112.90        216.90        42.77 o                         
 -15   1   4        279.00        346.01        42.51 o                         
 -14   1   4       2179.80       2155.22        83.72 o                         
 -13   1   4        403.25        386.65        33.48 o                         
 -12   1   4       1498.36       1505.78        45.29 o                         
 -11   1   4       6973.22       6985.95       120.87 o                         
 -10   1   4       5720.26       5489.91        93.27 o                         
  -9   1   4        245.10        228.91        16.50 o                         
  -8   1   4      10802.19       9913.73       141.64 o                         
  -7   1   4       3183.78       3302.73        57.38 o                         
  -6   1   4          1.56         24.27         8.27 o                         
  -5   1   4       2852.23       2611.31        42.57 o                         
  -4   1   4       7290.22       7608.23       145.57 o                         
  -3   1   4      18142.06      19212.91       269.36 o                         
  -2   1   4       1394.51       1739.37        28.11 o                         
  -1   1   4        351.63        482.17        12.85 o                         
   0   1   4          7.76          3.04         5.99 o                         
   1   1   4       1458.27       1067.75        21.50 o                         
   2   1   4       8298.07       8402.27       131.59 o                         
   3   1   4       3063.97       2935.27        51.44 o                         
   4   1   4        256.03        139.22        11.90 o                         
   5   1   4        275.49        241.07        15.05 o                         
   6   1   4        641.12        728.99        25.14 o                         
   7   1   4        284.01        373.33        20.84 o                         
   8   1   4       1185.48       1163.86        37.65 o                         
   9   1   4        374.53        304.91        25.65 o                         
  10   1   4         76.35         92.46        18.68 o                         
  11   1   4       2752.76       2724.74        69.37 o                         
  12   1   4        733.39        684.42        38.35 o                         
  13   1   4       1804.34       1786.17        65.72 o                         
  14   1   4       1454.74       1445.05       128.46 o                         
 -15   2   4          0.11        -38.05        43.83 o                         
 -14   2   4        579.67        531.44        43.57 o                         
 -13   2   4         73.89         85.87        21.04 o                         
 -12   2   4         21.50         28.64        14.16 o                         
 -11   2   4       2996.76       3031.78        63.98 o                         
 -10   2   4        613.08        651.39        25.69 o                         
  -9   2   4       4297.24       4224.90        74.74 o                         
  -8   2   4         83.27         83.17        10.43 o                         
  -7   2   4        182.16        176.53        12.55 o                         
  -6   2   4        302.25        337.15        15.39 o                         
  -5   2   4       9946.09      10620.02       137.07 o                         
  -4   2   4        378.38        405.38        13.42 o                         
  -3   2   4      21562.69      21856.22       264.61 o                         
  -2   2   4       5902.25       5887.56        77.05 o                         
  -1   2   4       5560.93       5734.42        87.94 o                         
   0   2   4      14045.88      14097.15       173.10 o                         
   1   2   4      21932.17      22661.66       274.53 o                         
   2   2   4      24093.35      24136.02       294.00 o                         
   3   2   4       1637.02       1482.21        31.34 o                         
   4   2   4       2270.74       2352.60        45.51 o                         
   5   2   4         31.15         71.76        10.86 o                         
   6   2   4        855.81        836.35        25.74 o                         
   7   2   4       4060.75       3719.58        65.35 o                         
   8   2   4        692.77        627.63        31.79 o                         
   9   2   4       5037.92       4741.46        96.56 o                         
  10   2   4          1.63         -7.79        16.10 o                         
  11   2   4        377.91        311.98        25.30 o                         
  12   2   4       1834.73       1830.79        81.27 o                         
  13   2   4        332.63        249.47        31.87 o                         
  14   2   4       2006.89       2302.82       101.14 o                         
 -15   3   4        648.84        601.27        64.62 o                         
 -14   3   4          7.31        -28.87        28.87 o                         
 -13   3   4        512.55        602.89        53.58 o                         
 -12   3   4       4316.22       4200.82       121.04 o                         
 -11   3   4        347.99        398.74        32.71 o                         
 -10   3   4       2412.01       2350.74        73.38 o                         
  -9   3   4       1158.72       1137.60        43.75 o                         
  -8   3   4         47.13         39.18         8.39 o                         
  -7   3   4       6308.10       6978.82        98.49 o                         
  -6   3   4        273.82        268.81        15.26 o                         
  -5   3   4         69.81         42.80         8.91 o                         
  -4   3   4       3399.82       3194.07        48.00 o                         
  -3   3   4      23805.46      23634.67       301.45 o                         
  -2   3   4       7152.45       7507.27       101.93 o                         
  -1   3   4       1954.19       2067.04        31.67 o                         
   0   3   4       2766.19       2782.88        45.23 o                         
   1   3   4       1692.80       1583.56        27.79 o                         
   2   3   4      12459.64      12371.67       164.33 o                         
   3   3   4      10496.27      10267.79       129.64 o                         
   4   3   4       1923.24       2017.85        38.41 o                         
   5   3   4       1062.86       1021.65        28.90 o                         
   6   3   4      12636.33      12619.92       221.68 o                         
   7   3   4       2412.04       2248.09        48.94 o                         
   8   3   4       1718.08       1775.17        46.46 o                         
   9   3   4         98.25        115.20        16.82 o                         
  10   3   4         26.09          6.55        16.30 o                         
  11   3   4        368.04        309.56        24.76 o                         
  12   3   4        495.08        527.40        61.59 o                         
  13   3   4        693.50        665.16        60.82 o                         
 -15   4   4        298.92        263.66        44.27 o                         
 -14   4   4       2689.35       2857.33       105.79 o                         
 -13   4   4        868.13        890.54        62.51 o                         
 -12   4   4        744.53        830.36        52.17 o                         
 -11   4   4        323.39        313.65        33.14 o                         
 -10   4   4         54.37         15.35        17.65 o                         
  -9   4   4       8137.59       7885.08       152.68 o                         
  -8   4   4       9312.55       8908.58       147.57 o                         
  -7   4   4          7.92          5.27         6.39 o                         
  -6   4   4        924.02        799.17        21.30 o                         
  -5   4   4        341.52        321.39        13.81 o                         
  -4   4   4       7749.07       7589.25       100.97 o                         
  -3   4   4        471.85        476.93        21.57 o                         
  -2   4   4        281.61        251.08        11.15 o                         
  -1   4   4        947.84       1045.07        21.02 o                         
   0   4   4       1356.96       1458.54        31.33 o                         
   1   4   4       4024.20       3875.97        59.72 o                         
   2   4   4       3101.53       2897.24        46.39 o                         
   3   4   4          9.68          1.09         7.72 o                         
   4   4   4       7747.28       7653.68       107.66 o                         
   5   4   4        354.27        378.03        18.15 o                         
   6   4   4       1116.87       1177.40        31.23 o                         
   7   4   4        596.44        660.62        27.30 o                         
   8   4   4       4685.62       4570.85        86.65 o                         
   9   4   4         51.88         26.29        15.41 o                         
  10   4   4       1486.55       1525.53        57.25 o                         
  11   4   4       1806.53       1887.62        89.01 o                         
  12   4   4        946.09        932.06        67.84 o                         
  13   4   4       1189.21       1326.26        81.11 o                         
 -15   5   4         76.61         41.07        27.47 o                         
 -14   5   4        736.46        741.24        58.88 o                         
 -13   5   4        956.26       1133.68        83.39 o                         
 -12   5   4        311.12        256.96        32.92 o                         
 -11   5   4       1120.96       1109.49        53.59 o                         
 -10   5   4        195.93        200.05        26.76 o                         
  -9   5   4        662.66        680.57        35.70 o                         
  -8   5   4       4234.85       4251.55       111.50 o                         
  -7   5   4       1505.92       1604.35        35.07 o                         
  -6   5   4       5366.99       5034.83        79.54 o                         
  -5   5   4      11937.01      12101.10       156.63 o                         
  -4   5   4       3633.34       3627.42        55.34 o                         
  -3   5   4       2107.63       2209.43        37.18 o                         
  -2   5   4        565.63        638.37        17.78 o                         
  -1   5   4        963.97       1017.05        22.21 o                         
   0   5   4         49.53         97.47         7.00 o                         
   1   5   4       2652.96       2718.22        46.76 o                         
   2   5   4         51.36         62.47         8.98 o                         
   3   5   4        857.57        787.21        22.64 o                         
   4   5   4        139.47        196.14        13.78 o                         
   5   5   4         37.13         33.73        10.54 o                         
   6   5   4         92.26         59.26        11.84 o                         
   7   5   4        512.65        481.62        22.24 o                         
   8   5   4       4490.14       4399.16        88.59 o                         
   9   5   4       3936.70       4046.27       122.75 o                         
  10   5   4        542.50        583.99        60.99 o                         
  11   5   4        418.01        432.12        47.28 o                         
  12   5   4         26.25         14.39        27.39 o                         
  13   5   4          0.30        -21.66        31.13 o                         
 -14   6   4       1260.41       1240.13       140.17 o                         
 -13   6   4        373.28        354.40        43.47 o                         
 -12   6   4       1227.36       1308.32        61.27 o                         
 -11   6   4        570.86        612.60        42.07 o                         
 -10   6   4       5922.46       5988.59       138.08 o                         
  -9   6   4        583.08        552.46        43.67 o                         
  -8   6   4        493.46        577.39        33.31 o                         
  -7   6   4       1545.53       1552.84        36.91 o                         
  -6   6   4       3995.19       3793.09        65.16 o                         
  -5   6   4       1530.06       1535.63        41.13 o                         
  -4   6   4       3882.98       3587.85        56.12 o                         
  -3   6   4         92.59        109.56         9.61 o                         
  -2   6   4       2853.76       2588.64        43.90 o                         
  -1   6   4       5235.65       5305.92        76.05 o                         
   0   6   4       1528.58       1842.44        33.91 o                         
   1   6   4        309.40        282.95        12.88 o                         
   2   6   4       3239.77       3246.93        50.96 o                         
   3   6   4        151.12        170.32        12.78 o                         
   4   6   4       3210.10       3290.68        58.08 o                         
   5   6   4        160.70        183.60        14.00 o                         
   6   6   4        123.15        143.26        15.78 o                         
   7   6   4        300.88        254.42        24.03 o                         
   8   6   4          3.88          6.81         6.95 o                         
   9   6   4        967.56        981.30        68.72 o                         
  10   6   4       2961.43       3137.32       109.06 o                         
  11   6   4         58.86         17.38        29.53 o                         
  12   6   4       3128.45       3567.25       130.55 o                         
  13   6   4        904.65        810.98        79.02 o                         
 -14   7   4        191.36        140.89        40.44 o                         
 -13   7   4         21.44         50.18        28.61 o                         
 -12   7   4          1.65         29.06        23.57 o                         
 -11   7   4       2784.79       2931.53        88.17 o                         
 -10   7   4        461.69        495.17        36.84 o                         
  -9   7   4        336.94        273.68        27.54 o                         
  -8   7   4        791.13        715.32        35.94 o                         
  -7   7   4        819.82        800.40        33.75 o                         
  -6   7   4        889.34        889.95        27.00 o                         
  -5   7   4       2047.47       1956.55        40.33 o                         
  -4   7   4       1130.81       1231.78        27.78 o                         
  -3   7   4       4896.54       4919.15        73.44 o                         
  -2   7   4        927.83        914.33        23.68 o                         
  -1   7   4        300.61        361.96        16.54 o                         
   0   7   4        482.46        472.93        17.79 o                         
   1   7   4        631.31        594.80        18.85 o                         
   2   7   4         66.48         75.33         9.52 o                         
   3   7   4         58.01         89.27        10.61 o                         
   4   7   4       3149.93       3084.82        56.52 o                         
   5   7   4          9.41          2.61        10.10 o                         
   6   7   4        164.25        134.75        15.35 o                         
   7   7   4        346.62        332.45        20.98 o                         
   8   7   4       1015.71       1093.87        54.15 o                         
   9   7   4        117.34        139.69        30.72 o                         
  10   7   4        204.19        184.92        36.39 o                         
  11   7   4        875.73        904.43        66.28 o                         
  12   7   4        202.19        160.04        48.37 o                         
 -14   8   4        267.42        114.63        40.76 o                         
 -13   8   4          2.09        -17.86        38.76 o                         
 -12   8   4        960.57       1020.91        64.64 o                         
 -11   8   4        608.93        531.98        40.49 o                         
 -10   8   4        811.44        723.84        43.33 o                         
  -9   8   4        656.85        597.34        38.23 o                         
  -8   8   4        292.95        324.51        27.40 o                         
  -7   8   4         43.85         38.21        14.77 o                         
  -6   8   4       2494.60       2352.20        46.62 o                         
  -5   8   4         22.36         34.49         9.21 o                         
  -4   8   4        550.53        616.51        21.64 o                         
  -3   8   4        336.43        355.82        17.56 o                         
  -2   8   4      17728.81      17438.37       222.98 o                         
  -1   8   4      16739.05      16752.33       214.87 o                         
   0   8   4        248.59        237.37        14.24 o                         
   1   8   4        191.32        169.59        13.46 o                         
   2   8   4       1257.28       1168.43        30.42 o                         
   3   8   4         33.97         24.53         9.33 o                         
   4   8   4       5001.29       4975.98        81.85 o                         
   5   8   4       4146.70       4083.80        78.48 o                         
   6   8   4        136.55        108.23        16.37 o                         
   7   8   4        919.90        900.06        56.50 o                         
   8   8   4        492.13        554.85        41.69 o                         
   9   8   4       2533.79       2699.13        98.46 o                         
  10   8   4        866.08        928.04        66.79 o                         
  11   8   4         55.24         40.90        28.43 o                         
  12   8   4       1794.90       2009.79       110.37 o                         
 -13   9   4        143.79        125.52        44.85 o                         
 -12   9   4         48.04         -5.28        23.52 o                         
 -11   9   4         48.21         -3.23        23.94 o                         
 -10   9   4        918.88        974.91        47.87 o                         
  -9   9   4        158.23        158.01        22.68 o                         
  -8   9   4         86.92         98.89        16.32 o                         
  -7   9   4       7774.67       7727.43       128.38 o                         
  -6   9   4       2905.11       2843.68        59.13 o                         
  -5   9   4       8183.42       8410.78       139.70 o                         
  -4   9   4        931.74        870.38        28.18 o                         
  -3   9   4       5763.53       5823.07        88.22 o                         
  -2   9   4       1600.22       1543.92        34.92 o                         
  -1   9   4       3614.58       3483.82        59.49 o                         
   0   9   4       3810.68       3675.96        62.17 o                         
   1   9   4         25.64         13.76         8.84 o                         
   2   9   4        591.86        557.02        23.57 o                         
   3   9   4       5795.76       5956.45       112.41 o                         
   4   9   4       3702.60       3607.36        71.95 o                         
   5   9   4       5006.67       4959.73        92.85 o                         
   6   9   4       1635.62       1616.30        46.13 o                         
   7   9   4         80.24        102.47        19.73 o                         
   8   9   4        726.58        712.22        47.58 o                         
   9   9   4       5186.53       5148.85       149.90 o                         
  10   9   4       6620.42       7070.93       221.52 o                         
  11   9   4         79.36         43.73        41.69 o                         
 -13  10   4       1118.67       1032.20        67.28 o                         
 -12  10   4         14.80         24.60        27.66 o                         
 -11  10   4        598.18        550.43        40.92 o                         
 -10  10   4        209.19        198.46        25.51 o                         
  -9  10   4         72.91         59.68        18.81 o                         
  -8  10   4        558.92        519.90        23.15 o                         
  -7  10   4        745.17        772.75        32.24 o                         
  -6  10   4       2051.48       1974.13        59.65 o                         
  -5  10   4       1031.54       1037.25        33.19 o                         
  -4  10   4       4133.33       4010.04        73.85 o                         
  -3  10   4       2518.29       2533.78        54.12 o                         
  -2  10   4       1798.40       1677.65        41.75 o                         
  -1  10   4      10147.49       9937.85       139.07 o                         
   0  10   4        789.59        792.16        27.97 o                         
   1  10   4       1401.87       1373.29        58.76 o                         
   2  10   4        409.78        480.36        26.95 o                         
   3  10   4       1701.14       1637.95        43.35 o                         
   4  10   4         49.86         60.31        14.94 o                         
   5  10   4       3926.38       3625.02        78.89 o                         
   6  10   4        119.45        120.16        17.76 o                         
   7  10   4         76.75         61.15        14.96 o                         
   8  10   4          5.14         -1.53        17.05 o                         
   9  10   4        372.94        412.73        46.72 o                         
  10  10   4         21.11         11.76        28.54 o                         
  11  10   4        131.68        231.60        41.73 o                         
 -12  11   4        334.94        355.48        41.56 o                         
 -11  11   4       5001.50       5168.35       130.71 o                         
 -10  11   4        382.73        506.38        46.73 o                         
  -9  11   4        301.41        385.71        32.66 o                         
  -8  11   4        293.66        300.84        27.31 o                         
  -7  11   4        434.65        482.32        36.32 o                         
  -6  11   4       1018.84       1043.80        37.19 o                         
  -5  11   4       2972.67       2892.11        63.82 o                         
  -4  11   4         13.45         22.97        12.26 o                         
  -3  11   4       4809.06       5035.49        99.81 o                         
  -2  11   4        322.09        380.55        23.90 o                         
  -1  11   4       1151.90       1226.10        40.80 o                         
   0  11   4        145.57        161.78        18.07 o                         
   1  11   4       1634.58       1648.60        47.85 o                         
   2  11   4         35.55         36.43        13.55 o                         
   3  11   4       1036.72       1073.43        38.16 o                         
   4  11   4        248.13        269.08        25.69 o                         
   5  11   4        166.80        148.74        18.70 o                         
   6  11   4        711.83        708.94        35.18 o                         
   7  11   4       1095.72        986.83        39.20 o                         
   8  11   4        270.00        318.72        24.00 o                         
   9  11   4        311.68        323.81        43.11 o                         
  10  11   4        822.51        856.82        64.42 o                         
 -11  12   4       1998.05       2060.51        86.26 o                         
 -10  12   4       2047.88       2123.68        75.02 o                         
  -9  12   4         42.34         25.36        21.21 o                         
  -8  12   4          0.78         -6.31        12.24 o                         
  -7  12   4        476.90        467.00        31.68 o                         
  -6  12   4       1257.55       1379.44        44.01 o                         
  -5  12   4          2.54          3.12        12.54 o                         
  -4  12   4       1466.46       1506.81        44.31 o                         
  -3  12   4         56.86         60.87        16.28 o                         
  -2  12   4          2.97         14.36        13.34 o                         
  -1  12   4       2819.51       2993.67        66.85 o                         
   0  12   4       4577.24       4714.80        91.82 o                         
   1  12   4        400.61        419.29        27.02 o                         
   2  12   4        273.66        213.55        22.18 o                         
   3  12   4       4011.86       4168.43        88.70 o                         
   4  12   4       1808.45       1876.81        56.30 o                         
   5  12   4         24.90         11.00        17.22 o                         
   6  12   4        433.78        470.59        29.82 o                         
   7  12   4       1818.92       1795.81        71.42 o                         
   8  12   4         63.37         55.25        25.46 o                         
   9  12   4       2638.26       2834.11       107.23 o                         
 -10  13   4        260.94        242.56        45.06 o                         
  -9  13   4        143.66        120.74        29.71 o                         
  -8  13   4         11.04          4.65        19.67 o                         
  -7  13   4          3.23        -13.81        13.81 o                         
  -6  13   4        144.76        148.13        21.22 o                         
  -5  13   4       2783.90       2882.67        82.65 o                         
  -4  13   4        649.61        716.47        39.89 o                         
  -3  13   4       3533.75       3454.22        81.20 o                         
  -2  13   4        332.47        327.04        25.20 o                         
  -1  13   4       1553.36       1588.82        47.69 o                         
   0  13   4          0.21        -10.79        14.07 o                         
   1  13   4       1045.97       1032.39        47.05 o                         
   2  13   4       1511.31       1515.58        50.90 o                         
   3  13   4         20.34         -1.75        20.52 o                         
   4  13   4        725.49        751.28        39.45 o                         
   5  13   4          9.79         -8.38        20.78 o                         
   6  13   4          9.60          3.71        19.97 o                         
   7  13   4        708.54        748.29        45.57 o                         
   8  13   4       3766.25       3839.37       104.48 o                         
   9  13   4         79.90         67.87        54.32 o                         
  -9  14   4         21.31        -11.01        34.74 o                         
  -8  14   4       2046.88       1918.34        55.51 o                         
  -7  14   4       2898.45       3150.61        75.83 o                         
  -6  14   4         22.95         73.88        20.58 o                         
  -5  14   4       3008.45       3096.86        87.02 o                         
  -4  14   4        474.90        497.04        36.53 o                         
  -3  14   4        429.87        358.59        32.64 o                         
  -2  14   4          7.48        -18.05        18.05 o                         
  -1  14   4         93.11         80.41        18.85 o                         
   0  14   4       1219.58       1352.13        82.82 o                         
   1  14   4       1652.28       1672.80        55.37 o                         
   2  14   4         33.55         25.06        16.53 o                         
   3  14   4         28.18         13.36        16.95 o                         
   4  14   4         63.02         19.11        18.03 o                         
   5  14   4       1373.95       1455.76        91.17 o                         
   6  14   4        762.01        722.48        40.60 o                         
   7  14   4       1538.14       1585.19        68.02 o                         
  -8  15   4        407.88        360.47        33.67 o                         
  -7  15   4        562.61        633.83        50.79 o                         
  -6  15   4       4013.24       3912.55        92.13 o                         
  -5  15   4        397.56        446.68        37.57 o                         
  -4  15   4       1802.11       1959.55        73.73 o                         
  -3  15   4        514.44        553.47        40.80 o                         
  -2  15   4         38.24         56.48        19.45 o                         
  -1  15   4        979.25       1001.88        48.38 o                         
   0  15   4       2839.34       3035.55        82.60 o                         
   1  15   4          1.51        -15.91        15.91 o                         
   2  15   4       1364.44       1317.62        66.50 o                         
   3  15   4       1446.83       1407.99        53.58 o                         
   4  15   4       1828.74       1720.99        91.40 o                         
   5  15   4       1699.22       1755.92        76.87 o                         
   6  15   4       2893.10       2982.86        99.90 o                         
  -6  16   4        215.39        242.11        33.33 o                         
  -5  16   4        196.59        184.75        43.74 o                         
  -4  16   4       1405.02       1263.63       100.37 o                         
  -3  16   4       2377.62       2328.73        92.58 o                         
  -2  16   4       1426.88       1530.14        63.88 o                         
  -1  16   4         34.03         65.64        27.07 o                         
   0  16   4         35.83         58.91        28.07 o                         
   1  16   4        938.09        940.14        67.17 o                         
   2  16   4        241.16        260.59        33.46 o                         
   3  16   4         12.77        -20.12        20.12 o                         
   4  16   4       1244.56       1083.92        56.71 o                         
  -3  17   4          8.15        -22.63        22.63 o                         
  -2  17   4       2265.49       2261.30       172.39 o                         
  -1  17   4       1071.17        932.17        78.38 o                         
   0  17   4       1595.72       1739.97        87.60 o                         
   1  17   4        174.20        105.40        28.44 o                         
 -15   1   5        498.83        444.99        33.50 o                         
 -14   1   5       2764.17       2760.27        72.95 o                         
 -13   1   5         23.05         13.11        23.55 o                         
 -12   1   5        872.12        876.89        35.49 o                         
 -11   1   5        815.27        811.25        32.27 o                         
 -10   1   5       1237.86       1256.55        35.90 o                         
  -9   1   5        226.76        206.55        17.10 o                         
  -8   1   5       1093.98        962.66        26.91 o                         
  -7   1   5          7.99         10.61         8.33 o                         
  -6   1   5        514.06        417.12        17.76 o                         
  -5   1   5        358.34        272.85        13.91 o                         
  -4   1   5      25853.59      26320.44       333.62 o                         
  -3   1   5        172.84        173.74        10.75 o                         
  -2   1   5       4728.78       4995.23        65.16 o                         
  -1   1   5         55.42        120.57         9.47 o                         
   0   1   5      26423.08      26964.34       339.17 o                         
   1   1   5       9081.66       9078.48       112.49 o                         
   2   1   5        785.66        592.47        18.12 o                         
   3   1   5        685.62        687.48        21.31 o                         
   4   1   5       2144.17       2438.96        44.35 o                         
   5   1   5       2900.89       3146.72        62.55 o                         
   6   1   5       2597.54       2433.36        49.33 o                         
   7   1   5        592.59        567.27        27.11 o                         
   8   1   5       2212.62       2311.09        59.79 o                         
   9   1   5        132.61        119.64        20.74 o                         
  10   1   5        642.32        663.07        35.61 o                         
  11   1   5        598.08        607.23        35.60 o                         
  12   1   5       1387.95       1299.20        51.38 o                         
  13   1   5          3.13          3.06        32.16 o                         
 -15   2   5        491.21        557.65        52.03 o                         
 -14   2   5       1081.95       1232.73        60.40 o                         
 -13   2   5        384.44        314.52        27.86 o                         
 -12   2   5       1314.17       1322.07        56.53 o                         
 -11   2   5       2940.35       3144.61        77.90 o                         
 -10   2   5        252.99        273.82        20.62 o                         
  -9   2   5          0.50         -7.96        10.77 o                         
  -8   2   5       5772.97       5679.42        99.22 o                         
  -7   2   5       5005.49       4971.60        75.14 o                         
  -6   2   5         35.31         14.70         8.37 o                         
  -5   2   5      10276.83       9727.37       127.96 o                         
  -4   2   5       4658.99       4655.30        66.07 o                         
  -3   2   5       4799.19       5190.61        77.33 o                         
  -2   2   5       2176.36       1994.14        32.72 o                         
  -1   2   5      14242.53      14331.43       185.23 o                         
   0   2   5        583.53        759.84        21.92 o                         
   1   2   5      27689.69      27661.74       358.43 o                         
   2   2   5       2658.83       2591.90        49.65 o                         
   3   2   5       3484.91       3458.70        53.01 o                         
   4   2   5        413.87        418.29        19.04 o                         
   5   2   5        506.69        550.18        22.65 o                         
   6   2   5          2.83         -1.62         9.89 o                         
   7   2   5       6040.06       6048.94       106.92 o                         
   8   2   5        147.36        165.68        20.92 o                         
   9   2   5         37.13         23.74        16.86 o                         
  10   2   5       1696.42       1759.39        53.42 o                         
  11   2   5       1412.22       1400.70        59.57 o                         
  12   2   5        567.72        425.36        39.99 o                         
  13   2   5         32.36         27.62        20.99 o                         
 -15   3   5        461.68        548.44        50.83 o                         
 -14   3   5         76.17         61.64        29.87 o                         
 -13   3   5        786.54        804.09        91.67 o                         
 -12   3   5       3134.92       3145.20        92.54 o                         
 -11   3   5       2204.19       2064.04        51.28 o                         
 -10   3   5        369.93        377.08        19.35 o                         
  -9   3   5        178.72        208.86        16.20 o                         
  -8   3   5         22.54          7.54         7.81 o                         
  -7   3   5        450.51        320.02        15.90 o                         
  -6   3   5       4768.16       4721.55        70.20 o                         
  -5   3   5       1307.15       1256.84        26.40 o                         
  -4   3   5       4392.43       4439.49        67.68 o                         
  -3   3   5       1313.04       1252.10        29.06 o                         
  -2   3   5       2460.23       2262.26        37.09 o                         
  -1   3   5       2456.88       2646.89        40.71 o                         
   0   3   5       1003.44       1046.92        22.87 o                         
   1   3   5       1685.41       1556.26        28.65 o                         
   2   3   5       3759.08       4328.38        79.51 o                         
   3   3   5       2076.52       2331.89        41.73 o                         
   4   3   5        873.86        869.23        24.07 o                         
   5   3   5        398.19        330.92        18.04 o                         
   6   3   5        330.80        276.31        18.08 o                         
   7   3   5       2958.38       2944.87        63.99 o                         
   8   3   5        220.61        214.74        20.10 o                         
   9   3   5         91.17        113.86        18.35 o                         
  10   3   5        846.57        764.26        37.52 o                         
  11   3   5         87.51         96.24        18.61 o                         
  12   3   5         99.98         51.60        25.82 o                         
  13   3   5         24.65        -28.17        28.17 o                         
 -15   4   5       1383.22       1469.21        89.57 o                         
 -14   4   5       1042.11       1165.13        78.74 o                         
 -13   4   5       1455.55       1567.84        92.05 o                         
 -12   4   5        876.32        930.78        62.19 o                         
 -11   4   5       2817.81       2826.49        83.24 o                         
 -10   4   5        937.29        930.37        45.31 o                         
  -9   4   5        470.82        469.30        20.93 o                         
  -8   4   5       5700.04       5864.96        93.56 o                         
  -7   4   5        686.91        658.56        20.78 o                         
  -6   4   5      13362.39      13474.80       173.99 o                         
  -5   4   5        258.89        204.42        11.30 o                         
  -4   4   5         93.13        172.37        14.15 o                         
  -3   4   5        117.80        206.66        13.94 o                         
  -2   4   5       2877.24       2731.44        42.72 o                         
  -1   4   5       9859.76       9895.38       127.33 o                         
   0   4   5       1566.03       1532.50        36.20 o                         
   1   4   5      10762.90      11179.31       160.23 o                         
   2   4   5       2226.20       2143.11        40.33 o                         
   3   4   5        959.10        987.11        25.04 o                         
   4   4   5       3266.15       2928.74        54.11 o                         
   5   4   5        373.91        390.15        19.85 o                         
   6   4   5        901.22        816.95        31.38 o                         
   7   4   5       2464.01       2601.64        58.21 o                         
   8   4   5        440.68        454.32        27.77 o                         
   9   4   5       1735.01       1652.39        55.46 o                         
  10   4   5       2179.18       2320.94        73.15 o                         
  11   4   5         11.88         44.78        29.31 o                         
  12   4   5        604.58        700.84        67.40 o                         
  13   4   5        572.07        516.42        57.53 o                         
 -15   5   5       1874.32       2003.63       135.07 o                         
 -14   5   5        843.81       1120.32       133.17 o                         
 -13   5   5       1885.71       2031.50        88.10 o                         
 -12   5   5        183.84        177.55        28.29 o                         
 -11   5   5        365.21        332.13        31.27 o                         
 -10   5   5       2247.04       2234.71        69.94 o                         
  -9   5   5       4240.94       4174.36        93.48 o                         
  -8   5   5        910.39        815.32        23.63 o                         
  -7   5   5       3153.94       3055.87        53.93 o                         
  -6   5   5        380.41        501.37        16.86 o                         
  -5   5   5       1399.51       1292.00        32.89 o                         
  -4   5   5        597.56        736.57        24.45 o                         
  -3   5   5       2295.34       1954.60        47.16 o                         
  -2   5   5       4567.69       4530.63        72.04 o                         
  -1   5   5       5288.18       5200.84        70.84 o                         
   0   5   5         96.18         95.75        12.21 o                         
   1   5   5        330.61        364.72        18.72 o                         
   2   5   5       1854.20       1795.01        34.18 o                         
   3   5   5       8624.82       8336.75       114.69 o                         
   4   5   5        160.07        148.48        13.09 o                         
   5   5   5      19435.99      18667.45       241.39 o                         
   6   5   5       1008.54       1059.25        43.14 o                         
   7   5   5        224.67        194.24        18.64 o                         
   8   5   5        777.55        757.75        37.95 o                         
   9   5   5       1374.74       1438.68        47.67 o                         
  10   5   5        147.50        124.76        34.57 o                         
  11   5   5       6960.35       7778.10       205.12 o                         
  12   5   5        314.44        290.05        54.51 o                         
  13   5   5       1067.85       1190.75        82.24 o                         
 -15   6   5        143.65         95.29        42.65 o                         
 -14   6   5       1571.49       1700.44        84.28 o                         
 -13   6   5        189.21        202.06        35.29 o                         
 -12   6   5        942.38        943.15        76.93 o                         
 -11   6   5          1.61          2.13        18.54 o                         
 -10   6   5        923.63        943.49        45.95 o                         
  -9   6   5        169.85        194.37        22.53 o                         
  -8   6   5       1659.36       1564.42        50.40 o                         
  -7   6   5       1266.20       1226.83        31.67 o                         
  -6   6   5        571.52        551.51        23.23 o                         
  -5   6   5       2907.10       2878.55        56.65 o                         
  -4   6   5       1259.04       1427.44        35.41 o                         
  -3   6   5      11511.31      11325.53       147.56 o                         
  -2   6   5       1359.22       1436.44        31.40 o                         
  -1   6   5       3748.96       3839.70        56.96 o                         
   0   6   5         22.79         -5.81         9.00 o                         
   1   6   5         89.07        138.41        13.49 o                         
   2   6   5        627.34        625.59        19.55 o                         
   3   6   5       2745.85       2605.97        46.78 o                         
   4   6   5       6630.51       6601.95       103.00 o                         
   5   6   5         61.69        100.29        13.59 o                         
   6   6   5        578.51        533.71        26.02 o                         
   7   6   5          4.81          2.87        11.61 o                         
   8   6   5       1850.92       1853.10        49.06 o                         
   9   6   5         86.82         67.75         9.45 o                         
  10   6   5       2070.61       2097.92       114.20 o                         
  11   6   5          4.48         31.96        30.84 o                         
  12   6   5        167.85        130.81        49.01 o                         
 -14   7   5        743.32        901.75        77.46 o                         
 -13   7   5         39.76         20.78        23.59 o                         
 -12   7   5         67.49         90.65        27.35 o                         
 -11   7   5       2114.16       2066.32        70.57 o                         
 -10   7   5         93.80        105.86        28.09 o                         
  -9   7   5       2773.95       3045.84        81.44 o                         
  -8   7   5       1857.82       1816.95        49.50 o                         
  -7   7   5        856.14        805.69        26.96 o                         
  -6   7   5       6263.36       6060.00        95.60 o                         
  -5   7   5      18772.40      18438.21       234.22 o                         
  -4   7   5       3324.48       3247.88        57.58 o                         
  -3   7   5       3232.89       3067.44        53.36 o                         
  -2   7   5       3960.96       3986.60        62.22 o                         
  -1   7   5        253.69        266.54        13.40 o                         
   0   7   5       1304.69       1323.81        27.59 o                         
   1   7   5       2523.16       2725.12        55.93 o                         
   2   7   5       9365.25       9288.15       126.81 o                         
   3   7   5       2110.99       1930.11        40.58 o                         
   4   7   5        441.81        353.44        20.59 o                         
   5   7   5        472.53        538.22        25.83 o                         
   6   7   5        235.88        287.24        21.50 o                         
   7   7   5       3651.20       3482.47        97.57 o                         
   8   7   5        500.84        543.53        30.40 o                         
   9   7   5       2760.87       2834.78       102.25 o                         
  10   7   5        734.80        721.94        59.87 o                         
  11   7   5        763.41        772.71        62.26 o                         
  12   7   5        429.97        492.49        55.16 o                         
 -14   8   5        225.88        229.27        54.99 o                         
 -13   8   5        699.83        696.44        56.89 o                         
 -12   8   5       1442.12       1512.56        65.72 o                         
 -11   8   5        763.36        771.62        51.96 o                         
 -10   8   5       2574.57       2478.13        73.66 o                         
  -9   8   5       3387.57       3308.88        99.43 o                         
  -8   8   5         53.30         41.42        11.41 o                         
  -7   8   5         48.24         51.38        11.35 o                         
  -6   8   5        468.51        514.09        19.49 o                         
  -5   8   5       4154.74       3833.15        69.46 o                         
  -4   8   5       4249.35       4179.85        66.60 o                         
  -3   8   5       3063.06       2930.96        54.84 o                         
  -2   8   5      16624.33      16637.04       214.66 o                         
  -1   8   5       1219.73       1337.12        30.54 o                         
   0   8   5       2220.39       2382.18        45.95 o                         
   1   8   5        698.70        683.91        25.57 o                         
   2   8   5       2899.49       2947.08        51.33 o                         
   3   8   5        195.00        180.35        16.80 o                         
   4   8   5        429.42        380.04        20.63 o                         
   5   8   5        456.23        456.72        25.92 o                         
   6   8   5          2.72         -5.59        14.17 o                         
   7   8   5          5.73         -1.40        12.58 o                         
   8   8   5         11.69         17.07        15.50 o                         
   9   8   5         84.06         66.86        31.57 o                         
  10   8   5       1251.20       1285.08        76.57 o                         
  11   8   5        931.11        997.13        85.06 o                         
  12   8   5        922.23        964.60        74.76 o                         
 -13   9   5        946.94        984.64        66.91 o                         
 -12   9   5        324.14        264.58        32.83 o                         
 -11   9   5         33.26          8.89        21.33 o                         
 -10   9   5        433.50        410.71        36.92 o                         
  -9   9   5        723.61        659.59        43.02 o                         
  -8   9   5       5434.12       5345.43       100.25 o                         
  -7   9   5       2775.62       2613.10        60.18 o                         
  -6   9   5        237.41        236.85        18.59 o                         
  -5   9   5        476.54        547.67        24.97 o                         
  -4   9   5       2016.00       1918.22        41.36 o                         
  -3   9   5        176.09        168.22        15.26 o                         
  -2   9   5         10.33         15.74         8.77 o                         
  -1   9   5         14.03          6.46         8.70 o                         
   0   9   5         94.90         96.62        12.40 o                         
   1   9   5       1340.12       1324.67        32.09 o                         
   2   9   5       1860.98       1905.36        42.19 o                         
   3   9   5       5480.95       5404.86        91.67 o                         
   4   9   5        663.48        672.45        32.39 o                         
   5   9   5        698.63        682.98        30.90 o                         
   6   9   5          0.13        -12.15        12.15 o                         
   7   9   5        980.15        944.62        36.22 o                         
   8   9   5         32.24         57.77        14.63 o                         
   9   9   5        359.28        400.62        49.62 o                         
  10   9   5        210.36        207.26        39.55 o                         
  11   9   5       1629.11       1830.80       108.88 o                         
 -13  10   5          8.94        -20.56        42.09 o                         
 -12  10   5         41.69         59.49        23.10 o                         
 -11  10   5       2427.27       2454.91        77.38 o                         
 -10  10   5       2028.32       2063.43        78.33 o                         
  -9  10   5        580.43        484.09        36.62 o                         
  -8  10   5         49.25         57.18        13.05 o                         
  -7  10   5        101.18        111.45        15.30 o                         
  -6  10   5        432.65        434.50        25.96 o                         
  -5  10   5         62.90         73.45        13.55 o                         
  -4  10   5        412.21        474.35        24.04 o                         
  -3  10   5       1079.74       1108.83        33.20 o                         
  -2  10   5       4257.76       4435.31        82.90 o                         
  -1  10   5       4521.81       4715.73        79.91 o                         
   0  10   5        244.92        238.89        17.67 o                         
   1  10   5         21.34         10.96        11.44 o                         
   2  10   5       5479.65       5226.43       108.97 o                         
   3  10   5         12.87         27.70        12.03 o                         
   4  10   5       3518.34       3770.47        80.57 o                         
   5  10   5         46.39          6.90        12.90 o                         
   6  10   5       3478.82       3446.06        76.95 o                         
   7  10   5       2687.63       2600.99        64.35 o                         
   8  10   5        185.86        250.30        35.24 o                         
   9  10   5         15.55         10.34        23.73 o                         
  10  10   5        485.19        572.01        54.37 o                         
  11  10   5        473.52        446.82        54.12 o                         
 -12  11   5       1376.24       1336.78        98.35 o                         
 -11  11   5         83.02        110.30        20.68 o                         
 -10  11   5        505.30        578.50        50.60 o                         
  -9  11   5        238.45        221.97        18.68 o                         
  -8  11   5          0.52        -11.04        11.04 o                         
  -7  11   5       2784.59       2699.38        63.51 o                         
  -6  11   5       1459.66       1373.08        39.96 o                         
  -5  11   5       1166.52       1268.80        41.72 o                         
  -4  11   5        218.11        274.71        19.98 o                         
  -3  11   5         15.53         23.82        12.46 o                         
  -2  11   5        318.03        344.56        23.95 o                         
  -1  11   5        806.23        734.71        30.59 o                         
   0  11   5       2282.45       2302.31        62.69 o                         
   1  11   5        280.52        314.99        20.99 o                         
   2  11   5       4160.43       4272.45        83.27 o                         
   3  11   5        729.64        773.79        37.92 o                         
   4  11   5          8.65         -2.33        12.10 o                         
   5  11   5       1689.94       1628.92        47.75 o                         
   6  11   5        954.59        876.60        36.66 o                         
   7  11   5         33.20         15.52        16.53 o                         
   8  11   5       1407.82       1435.46       101.58 o                         
   9  11   5          8.01         15.35        25.04 o                         
  10  11   5        287.33        276.80        49.21 o                         
 -11  12   5        436.98        398.40        67.42 o                         
 -10  12   5        485.74        512.94        55.67 o                         
  -9  12   5        826.52        822.83        54.88 o                         
  -8  12   5       2102.08       1977.27        60.67 o                         
  -7  12   5        508.00        468.79        31.35 o                         
  -6  12   5          2.21        -15.17        15.17 o                         
  -5  12   5        309.93        278.57        23.38 o                         
  -4  12   5       3231.40       3180.16        69.69 o                         
  -3  12   5        754.75        761.88        34.71 o                         
  -2  12   5       1784.70       1761.08        50.10 o                         
  -1  12   5        670.50        729.18        33.02 o                         
   0  12   5       3778.08       3716.77        81.93 o                         
   1  12   5         76.89         86.71        18.19 o                         
   2  12   5        522.91        431.11        25.63 o                         
   3  12   5         71.12         55.88        16.22 o                         
   4  12   5       1413.02       1388.10        43.67 o                         
   5  12   5         19.01         18.54        17.63 o                         
   6  12   5       1076.09       1033.85        49.67 o                         
   7  12   5        563.04        492.87        31.46 o                         
   8  12   5        583.76        560.48        38.13 o                         
   9  12   5        159.96        157.88        78.84 o                         
 -10  13   5        395.88        460.28        72.08 o                         
  -9  13   5         97.08         22.40        33.86 o                         
  -8  13   5        992.54       1029.60        52.38 o                         
  -7  13   5        461.97        486.04        43.27 o                         
  -6  13   5       4973.93       5026.38       104.47 o                         
  -5  13   5         41.79         45.64        15.22 o                         
  -4  13   5       3600.52       3457.90        79.73 o                         
  -3  13   5        910.15        903.59        38.58 o                         
  -2  13   5        228.09        243.96        22.99 o                         
  -1  13   5       2247.82       2278.40        60.30 o                         
   0  13   5       3952.64       3881.04        85.14 o                         
   1  13   5        127.37        134.21        21.54 o                         
   2  13   5       2295.42       2205.86        70.18 o                         
   3  13   5        660.85        630.64        43.77 o                         
   4  13   5          2.44         -2.90        24.09 o                         
   5  13   5         54.80         27.68        26.51 o                         
   6  13   5          4.54         26.43        17.10 o                         
   7  13   5        397.93        366.63        28.48 o                         
   8  13   5         83.59         90.55        25.68 o                         
  -9  14   5        789.26        827.86        92.90 o                         
  -8  14   5        419.65        433.88        37.97 o                         
  -7  14   5       3181.71       3140.26        89.55 o                         
  -6  14   5        624.94        651.66        34.89 o                         
  -5  14   5        290.42        259.79        26.45 o                         
  -4  14   5          0.59        -19.28        19.28 o                         
  -3  14   5          2.07        -13.24        17.62 o                         
  -2  14   5        261.93        297.42        23.09 o                         
  -1  14   5       2006.07       2062.15        56.13 o                         
   0  14   5       1039.51       1143.06        53.55 o                         
   1  14   5        235.27        211.65        21.92 o                         
   2  14   5         60.13          1.23        25.23 o                         
   3  14   5        665.54        679.94        81.44 o                         
   4  14   5        213.69        224.81        26.58 o                         
   5  14   5         77.97         40.40        22.36 o                         
   6  14   5        462.90        458.87        54.25 o                         
   7  14   5       1253.85       1074.89        54.48 o                         
  -8  15   5         61.19          6.93        40.70 o                         
  -7  15   5        486.64        488.79        44.05 o                         
  -6  15   5          2.22        -16.06        24.09 o                         
  -5  15   5         55.33         64.18        21.44 o                         
  -4  15   5        616.40        540.17        37.71 o                         
  -3  15   5         19.38         30.96        18.69 o                         
  -2  15   5         92.37         84.61        21.38 o                         
  -1  15   5       1034.55       1141.59        54.33 o                         
   0  15   5        904.40        884.04        46.90 o                         
   1  15   5        489.10        447.03        38.36 o                         
   2  15   5        306.62        271.16        44.15 o                         
   3  15   5          9.29         -6.20        27.78 o                         
   4  15   5        919.25        903.95        54.27 o                         
   5  15   5         48.53         43.40        22.36 o                         
   6  15   5        785.01        737.37        59.02 o                         
  -6  16   5         83.96         48.89        29.36 o                         
  -5  16   5       1213.03       1196.73        62.25 o                         
  -4  16   5         30.02         21.99        30.78 o                         
  -3  16   5         99.11         57.72        22.83 o                         
  -2  16   5       1879.54       1959.42        80.75 o                         
  -1  16   5        121.78        185.31        36.28 o                         
   0  16   5         18.00         32.77        20.05 o                         
   1  16   5       3498.53       3541.94       112.66 o                         
   2  16   5        483.21        442.94        36.97 o                         
   3  16   5        938.76        947.10        70.91 o                         
   4  16   5         72.53         49.08        29.87 o                         
  -2  17   5         99.75         95.61        33.02 o                         
  -1  17   5         15.15        -23.01        23.01 o                         
   0  17   5        206.56        193.38        46.14 o                         
 -16   0   6       2237.13       2510.29       262.56 o                         
 -15   0   6       2333.36       2474.62        99.77 o                         
 -14   0   6       8046.00       7655.17       203.37 o                         
 -13   0   6         22.40         12.72        34.83 o                         
 -12   0   6        799.47        833.26        51.10 o                         
 -11   0   6       3326.73       3487.79        98.09 o                         
 -10   0   6          5.44          7.25        17.40 o                         
  -9   0   6       1029.22        944.98        59.52 o                         
  -8   0   6       2145.24       1932.77        59.13 o                         
  -7   0   6       2140.46       1883.08        53.21 o                         
  -6   0   6        645.03       1095.39        55.66 o                         
  -5   0   6       7266.96       7064.17       186.27 o                         
  -4   0   6       5123.62       4812.13       107.73 o                         
  -3   0   6       7249.26       7673.63       132.14 o                         
  -2   0   6     101848.71     160242.78      6922.43 o                         
  -1   0   6       1495.15       1609.15        41.72 o                         
   0   0   6      14654.57      14941.14       289.82 o                         
   1   0   6       3244.38       3615.31        84.55 o                         
   2   0   6       8051.53       8812.01       273.62 o                         
   3   0   6       5092.67       4788.96        94.30 o                         
   4   0   6      15953.84      16032.78       291.66 o                         
   5   0   6        945.47        985.29        39.89 o                         
   6   0   6         75.91         84.58        19.46 o                         
   7   0   6        729.52        736.12        44.92 o                         
   8   0   6         32.51         20.14        22.38 o                         
   9   0   6       1996.78       1905.98        79.82 o                         
  10   0   6        105.63        128.84        31.12 o                         
  11   0   6       1333.87       1141.27        97.21 o                         
  12   0   6        505.18        454.99        47.84 o                         
  13   0   6        116.80         87.90        42.08 o                         
 -16   1   6         32.12         17.20        77.99 o                         
 -15   1   6        597.29        609.49        34.34 o                         
 -14   1   6        206.05        180.60        21.42 o                         
 -13   1   6         19.59         27.74        15.86 o                         
 -12   1   6        254.66        305.87        23.41 o                         
 -11   1   6       4147.60       4424.19        85.55 o                         
 -10   1   6       1793.60       1661.13        43.55 o                         
  -9   1   6        999.90       1014.26        35.14 o                         
  -8   1   6       2116.64       2028.54        42.18 o                         
  -7   1   6       1308.62       1150.79        27.90 o                         
  -6   1   6       2958.16       3046.87        50.54 o                         
  -5   1   6       1678.73       1915.11        44.23 o                         
  -4   1   6       2536.53       2826.36        46.05 o                         
  -3   1   6      19835.22      20021.02       355.11 o                         
  -2   1   6       1407.60       1655.37        47.18 o                         
  -1   1   6      18734.46      17618.79       233.40 o                         
   0   1   6      26541.49      27693.05       391.42 o                         
   1   1   6        273.93        311.67        13.86 o                         
   2   1   6       1015.64       1060.66        31.14 o                         
   3   1   6        705.78        655.27        21.82 o                         
   4   1   6       2402.42       2778.09        49.67 o                         
   5   1   6         34.16          6.16         9.49 o                         
   6   1   6       1039.16        980.77        29.89 o                         
   7   1   6         73.01         43.74        15.57 o                         
   8   1   6       1608.57       1559.80        49.34 o                         
   9   1   6        889.95        891.58        39.57 o                         
  10   1   6        543.33        510.81        33.45 o                         
  11   1   6         35.67         30.67        20.74 o                         
  12   1   6         82.69         22.83        36.06 o                         
  13   1   6         97.25         17.95        25.78 o                         
 -15   2   6        939.91        977.17        65.57 o                         
 -14   2   6         20.85         12.18        16.24 o                         
 -13   2   6       4427.09       4424.70       159.46 o                         
 -12   2   6         13.05         12.11        12.81 o                         
 -11   2   6       6687.48       6396.56       113.14 o                         
 -10   2   6       1227.54       1210.08        35.20 o                         
  -9   2   6       1313.24       1375.80        38.08 o                         
  -8   2   6        280.69        267.16        16.07 o                         
  -7   2   6        913.99       1057.16        26.87 o                         
  -6   2   6        313.73        393.12        16.27 o                         
  -5   2   6         72.69         32.72         8.51 o                         
  -4   2   6       6845.61       7071.85        95.30 o                         
  -3   2   6       5899.31       5876.54        90.00 o                         
  -2   2   6      10022.10       9462.92       122.00 o                         
  -1   2   6       7479.78       8097.24       139.35 o                         
   0   2   6        113.24         78.04         8.50 o                         
   1   2   6       2067.44       1871.20        34.26 o                         
   2   2   6         26.85         59.17         9.72 o                         
   3   2   6         98.80         58.76        10.37 o                         
   4   2   6        216.39        145.14        12.50 o                         
   5   2   6        700.17        695.98        24.98 o                         
   6   2   6       1240.07       1218.49        35.70 o                         
   7   2   6       6874.48       6681.07       117.54 o                         
   8   2   6       4163.70       3888.60        90.90 o                         
   9   2   6       9035.02       9054.68       165.80 o                         
  10   2   6        182.19        159.69        24.89 o                         
  11   2   6          4.22         -9.78        18.06 o                         
  12   2   6        821.73        778.14        53.86 o                         
  13   2   6       2746.77       2897.75        94.12 o                         
 -15   3   6       1898.87       2143.08        91.25 o                         
 -14   3   6       2000.67       2039.42       105.87 o                         
 -13   3   6         18.98         34.53        26.10 o                         
 -12   3   6       1837.99       1925.88        48.94 o                         
 -11   3   6         91.70         96.62        16.50 o                         
 -10   3   6       4176.79       4001.26        76.78 o                         
  -9   3   6        626.95        662.83        29.16 o                         
  -8   3   6       1448.62       1480.57        34.27 o                         
  -7   3   6       1995.37       2337.34        42.91 o                         
  -6   3   6        322.51        256.78        14.15 o                         
  -5   3   6       1349.80       1508.25        28.77 o                         
  -4   3   6       3749.33       3632.52        58.36 o                         
  -3   3   6        214.88        302.73        12.09 o                         
  -2   3   6       1461.37       1463.05        30.65 o                         
  -1   3   6        135.22        153.46        10.05 o                         
   0   3   6       5118.30       5429.66        75.64 o                         
   1   3   6          0.20          1.43         7.51 o                         
   2   3   6       1671.61       1499.50        31.22 o                         
   3   3   6        190.46        210.03        14.28 o                         
   4   3   6       2125.69       2112.91        48.02 o                         
   5   3   6       1701.54       1702.43        37.82 o                         
   6   3   6       5787.36       5713.20       109.84 o                         
   7   3   6       5342.40       5327.68        99.14 o                         
   8   3   6      10324.09      10221.70       169.95 o                         
   9   3   6        205.55        195.90        23.39 o                         
  10   3   6       3330.85       3298.49        85.26 o                         
  11   3   6        883.97        861.85        43.31 o                         
  12   3   6          7.82         10.83        18.44 o                         
  13   3   6       3659.07       3931.57       136.63 o                         
 -15   4   6         49.42         23.12        30.64 o                         
 -14   4   6        796.37        743.85        59.02 o                         
 -13   4   6         33.59         23.84        24.41 o                         
 -12   4   6       1939.42       1801.78        68.47 o                         
 -11   4   6       4729.13       4751.39       128.65 o                         
 -10   4   6        621.86        642.56        35.43 o                         
  -9   4   6        137.66        128.21        13.27 o                         
  -8   4   6       1331.02       1420.49        32.56 o                         
  -7   4   6        131.01        118.21        10.95 o                         
  -6   4   6        213.21        211.19        11.23 o                         
  -5   4   6        206.66        242.59        16.92 o                         
  -4   4   6        270.00        401.87        19.24 o                         
  -3   4   6        370.25        452.93        20.45 o                         
  -2   4   6       5302.98       5476.94        76.64 o                         
  -1   4   6      15697.70      15709.61       196.74 o                         
   0   4   6        344.32        337.26        17.49 o                         
   1   4   6        971.37       1053.73        25.58 o                         
   2   4   6        279.41        316.89        15.53 o                         
   3   4   6       3498.93       3334.84        55.52 o                         
   4   4   6       8106.00       8122.28       125.25 o                         
   5   4   6       1144.38       1218.84        31.49 o                         
   6   4   6         92.11        122.87        15.76 o                         
   7   4   6        306.67        290.79        22.77 o                         
   8   4   6        239.39        238.04        22.34 o                         
   9   4   6       2172.48       2083.67        61.49 o                         
  10   4   6       1304.19       1243.70        50.07 o                         
  11   4   6        981.11       1013.57        77.16 o                         
  12   4   6        672.54        624.64        59.05 o                         
  13   4   6          2.83         24.27        35.21 o                         
 -15   5   6         67.11        108.99        32.12 o                         
 -14   5   6       1847.29       1820.45        83.76 o                         
 -13   5   6       1903.36       1822.96       106.34 o                         
 -12   5   6       1745.39       1762.35        73.00 o                         
 -11   5   6          0.01        -19.70        19.70 o                         
 -10   5   6       2904.93       2984.52        82.30 o                         
  -9   5   6        144.39        190.04        17.47 o                         
  -8   5   6       1381.22       1327.14        32.22 o                         
  -7   5   6       2420.60       2419.12        45.11 o                         
  -6   5   6      13338.94      13462.05       195.48 o                         
  -5   5   6       2599.98       2584.87        60.09 o                         
  -4   5   6         50.51         46.89        10.85 o                         
  -3   5   6        635.94        584.96        23.91 o                         
  -2   5   6       1310.90       1336.29        27.38 o                         
  -1   5   6       1684.58       1806.86        35.22 o                         
   0   5   6          7.87          4.12         9.96 o                         
   1   5   6       8252.35       8327.44       121.04 o                         
   2   5   6      31880.12      32040.57       410.59 o                         
   3   5   6       5419.86       5284.87        80.00 o                         
   4   5   6       2124.80       2161.51        47.71 o                         
   5   5   6        129.52        152.93        14.93 o                         
   6   5   6       1636.20       1585.74        45.40 o                         
   7   5   6        887.92        944.11        41.64 o                         
   8   5   6        327.07        340.17        27.53 o                         
   9   5   6         99.53         42.40        16.45 o                         
  10   5   6        237.12        251.12        32.40 o                         
  11   5   6         17.01        -17.52        39.92 o                         
  12   5   6          4.76        -31.33        31.33 o                         
 -15   6   6        218.44        206.00        55.16 o                         
 -14   6   6        462.23        439.85        61.33 o                         
 -13   6   6         42.99          6.54        28.70 o                         
 -12   6   6          5.00         18.79        21.38 o                         
 -11   6   6       1316.67       1261.16        53.78 o                         
 -10   6   6        424.92        525.05        33.74 o                         
  -9   6   6        460.63        446.47        29.88 o                         
  -8   6   6       7548.83       7764.96       155.87 o                         
  -7   6   6         18.43          9.56         9.57 o                         
  -6   6   6        964.11        988.78        32.11 o                         
  -5   6   6      11502.12      11463.49       169.78 o                         
  -4   6   6       5933.06       5842.12       106.16 o                         
  -3   6   6      14705.74      14845.50       197.52 o                         
  -2   6   6      24244.89      23786.54       308.50 o                         
  -1   6   6       2017.70       1929.76        33.62 o                         
   0   6   6          3.69          5.18         9.32 o                         
   1   6   6        682.20        541.26        25.17 o                         
   2   6   6       2191.86       2097.62        47.53 o                         
   3   6   6         74.19         66.28        12.56 o                         
   4   6   6       6606.73       6647.95       108.38 o                         
   5   6   6        311.79        331.20        21.26 o                         
   6   6   6        459.37        448.45        26.30 o                         
   7   6   6         70.02         91.77        22.08 o                         
   8   6   6        181.70        172.46        19.05 o                         
   9   6   6         90.28        108.51        20.19 o                         
  10   6   6       3081.07       3217.33       113.67 o                         
  11   6   6         13.46        -36.49        36.49 o                         
  12   6   6          4.21        -13.42        29.77 o                         
 -14   7   6       1868.74       2172.18       282.21 o                         
 -13   7   6         17.09        -15.74        22.29 o                         
 -12   7   6         60.80         67.13        23.11 o                         
 -11   7   6         50.33         40.88        18.59 o                         
 -10   7   6       2261.57       2195.34        67.15 o                         
  -9   7   6       3055.25       2887.96        60.84 o                         
  -8   7   6        139.40        140.41        16.23 o                         
  -7   7   6         32.76         38.16        13.60 o                         
  -6   7   6       2302.34       2186.62        55.25 o                         
  -5   7   6        978.15       1050.06        33.80 o                         
  -4   7   6       2356.16       2350.54        53.67 o                         
  -3   7   6       3579.65       3780.70        61.99 o                         
  -2   7   6       1013.42        999.07        25.49 o                         
  -1   7   6       4088.47       4264.81        70.12 o                         
   0   7   6       2422.95       2272.75        52.55 o                         
   1   7   6          4.51          5.02         8.25 o                         
   2   7   6        869.97        821.52        29.00 o                         
   3   7   6       1405.18       1481.16        35.80 o                         
   4   7   6         39.48         40.40        11.15 o                         
   5   7   6        469.23        458.86        26.31 o                         
   6   7   6        858.74        906.00        32.41 o                         
   7   7   6        110.23        144.85        18.03 o                         
   8   7   6         45.84         61.04        14.54 o                         
   9   7   6         37.06         38.06        17.41 o                         
  10   7   6       1137.02       1154.04        75.07 o                         
  11   7   6        250.51        301.15        45.27 o                         
  12   7   6        178.71        202.84        51.95 o                         
 -14   8   6         13.10         40.82        31.94 o                         
 -13   8   6        270.86        267.61        33.74 o                         
 -12   8   6         45.72         22.76        35.49 o                         
 -11   8   6        240.29        251.41        25.37 o                         
 -10   8   6       2473.62       2467.57        83.22 o                         
  -9   8   6       1228.50       1293.44        42.96 o                         
  -8   8   6       1882.23       1939.76        65.67 o                         
  -7   8   6        123.43        110.57        19.46 o                         
  -6   8   6         15.56        -12.30        12.30 o                         
  -5   8   6       4990.47       4848.38        96.66 o                         
  -4   8   6        245.82        263.95        12.80 o                         
  -3   8   6       3529.42       3719.47        60.79 o                         
  -2   8   6       2468.37       2200.57        41.87 o                         
  -1   8   6        424.63        396.42        16.51 o                         
   0   8   6        213.78        216.84        20.93 o                         
   1   8   6       5543.60       5885.16       100.74 o                         
   2   8   6        502.94        512.94        30.13 o                         
   3   8   6        471.93        476.27        19.34 o                         
   4   8   6        518.91        540.29        26.19 o                         
   5   8   6       1084.80       1053.47        36.84 o                         
   6   8   6       5273.38       5180.54       102.42 o                         
   7   8   6       1165.24       1059.18        39.13 o                         
   8   8   6        104.99         96.46        16.37 o                         
   9   8   6        140.08        156.87        30.46 o                         
  10   8   6        829.82        848.15        66.63 o                         
  11   8   6        944.64        968.34        72.70 o                         
 -13   9   6       2148.43       2200.85        87.65 o                         
 -12   9   6        988.39       1076.08        48.20 o                         
 -11   9   6       1926.80       1848.99        71.65 o                         
 -10   9   6        765.06        806.78        51.41 o                         
  -9   9   6        418.78        425.66        29.76 o                         
  -8   9   6        223.30        227.77        23.24 o                         
  -7   9   6       4405.82       4450.98       100.13 o                         
  -6   9   6        161.22        147.31        20.34 o                         
  -5   9   6        872.05        892.19        39.55 o                         
  -4   9   6        231.26        192.38        15.53 o                         
  -3   9   6        195.45        204.20        16.23 o                         
  -2   9   6        138.08        133.66        14.44 o                         
  -1   9   6       1834.07       1878.46        38.62 o                         
   0   9   6       9790.51      10091.05       166.69 o                         
   1   9   6       4043.93       3862.33        84.29 o                         
   2   9   6       1358.86       1246.65        50.55 o                         
   3   9   6       6853.82       6697.19       113.29 o                         
   4   9   6        221.58        226.44        18.27 o                         
   5   9   6       5575.00       5482.45       106.00 o                         
   6   9   6        526.94        536.19        38.11 o                         
   7   9   6        766.92        784.81        34.41 o                         
   8   9   6        430.77        388.62        31.59 o                         
   9   9   6       1046.87       1208.43        76.40 o                         
  10   9   6         83.83         52.31        30.15 o                         
  11   9   6       4233.56       4736.43       153.06 o                         
 -13  10   6        318.97        306.95        33.94 o                         
 -12  10   6        273.92        265.26        65.49 o                         
 -11  10   6       1158.41       1152.90        51.33 o                         
 -10  10   6        662.48        655.22        69.02 o                         
  -9  10   6       1411.00       1353.57        48.59 o                         
  -8  10   6        129.26        121.67        20.58 o                         
  -7  10   6         23.76         24.12        18.95 o                         
  -6  10   6          4.15         -4.04        14.37 o                         
  -5  10   6        342.93        318.85        16.30 o                         
  -4  10   6       1179.45       1214.92        34.58 o                         
  -3  10   6        146.11        106.93        15.15 o                         
  -2  10   6       1220.44       1202.01        35.30 o                         
  -1  10   6        526.57        537.41        26.29 o                         
   0  10   6        244.62        245.89        13.76 o                         
   1  10   6         59.90         73.50        25.15 o                         
   2  10   6       1272.42       1348.16        50.25 o                         
   3  10   6        220.51        180.87        11.28 o                         
   4  10   6        124.63        139.37        18.39 o                         
   5  10   6       1549.26       1529.55        45.06 o                         
   6  10   6       1103.90       1067.64        39.26 o                         
   7  10   6         72.17         82.06        20.85 o                         
   8  10   6       1083.46       1031.92        39.52 o                         
   9  10   6       1170.56       1168.34       104.35 o                         
  10  10   6        294.66        359.69        48.29 o                         
 -12  11   6         78.06         -9.45        37.34 o                         
 -11  11   6        628.08        731.49        72.71 o                         
 -10  11   6       1865.25       2106.31       106.73 o                         
  -9  11   6        276.63        239.65        28.66 o                         
  -8  11   6       1840.96       1728.64        95.15 o                         
  -7  11   6       2080.57       1994.45        67.63 o                         
  -6  11   6       1684.28       1641.36        55.99 o                         
  -5  11   6         17.70         -9.24        12.27 o                         
  -4  11   6       6887.94       6996.24       120.54 o                         
  -3  11   6       2941.50       3027.06        67.74 o                         
  -2  11   6         52.96         53.85        13.21 o                         
  -1  11   6       1597.34       1719.28        48.00 o                         
   0  11   6       2570.54       2442.07        55.82 o                         
   1  11   6        974.70       1063.01        73.30 o                         
   2  11   6        932.03       1009.10        51.19 o                         
   3  11   6       1742.48       1795.09        65.58 o                         
   4  11   6        691.66        672.45        33.15 o                         
   5  11   6        147.04        119.94        20.73 o                         
   6  11   6         34.38         20.77        20.00 o                         
   7  11   6         20.20          3.40        15.90 o                         
   8  11   6        448.34        444.51        42.79 o                         
   9  11   6         10.87         48.69        42.89 o                         
 -11  12   6       4465.13       5019.65       260.52 o                         
 -10  12   6        111.66        122.19        41.67 o                         
  -9  12   6       1629.10       1706.70        91.29 o                         
  -8  12   6       1357.22       1397.18        59.26 o                         
  -7  12   6       3332.96       3284.68       103.62 o                         
  -6  12   6         85.68         59.31        12.79 o                         
  -5  12   6       2377.81       2438.77        73.91 o                         
  -4  12   6         93.57         65.07        15.00 o                         
  -3  12   6       6903.20       6820.82       126.69 o                         
  -2  12   6       3348.76       3249.74        69.68 o                         
  -1  12   6       9725.90       9710.49       196.27 o                         
   0  12   6         16.48         33.63        15.85 o                         
   1  12   6       4141.80       4102.42       109.48 o                         
   2  12   6         96.39         80.85        24.64 o                         
   3  12   6       1513.95       1615.19        89.57 o                         
   4  12   6         33.73         14.22        15.56 o                         
   5  12   6        719.80        789.21        42.17 o                         
   6  12   6       1002.91        873.76        52.09 o                         
   7  12   6       7768.68       7942.92       148.26 o                         
   8  12   6          3.11        -33.32        33.32 o                         
   9  12   6         63.67         63.93        32.52 o                         
 -10  13   6       1990.62       2038.47       114.18 o                         
  -9  13   6         53.68        -25.20        25.20 o                         
  -8  13   6        297.08        250.99        32.47 o                         
  -7  13   6       2101.11       2052.96        73.60 o                         
  -6  13   6       2384.86       2351.60        67.21 o                         
  -5  13   6        135.11        132.34        24.59 o                         
  -4  13   6       1361.98       1290.60        44.33 o                         
  -3  13   6        764.66        788.46        36.98 o                         
  -2  13   6        605.25        615.64        33.18 o                         
  -1  13   6        619.32        595.94        31.38 o                         
   0  13   6        115.01        101.38        18.36 o                         
   1  13   6         21.73          0.38        24.05 o                         
   2  13   6       4171.12       4172.53       126.38 o                         
   3  13   6        501.14        564.23        55.26 o                         
   4  13   6       2154.96       2157.92        91.22 o                         
   5  13   6         75.99         78.35        17.32 o                         
   6  13   6       1667.18       1692.32        58.09 o                         
   7  13   6        351.65        316.76        39.72 o                         
   8  13   6        286.83        228.31        31.28 o                         
  -9  14   6       1973.67       1885.91        98.42 o                         
  -8  14   6         86.14         18.32        56.57 o                         
  -7  14   6       1700.11       1749.87        71.26 o                         
  -6  14   6        788.38        669.31        65.10 o                         
  -5  14   6          2.09        -12.82        12.82 o                         
  -4  14   6       1015.97       1020.76        51.21 o                         
  -3  14   6          1.53          2.17        24.63 o                         
  -2  14   6        185.68        173.79        24.34 o                         
  -1  14   6       1212.79       1327.49        55.82 o                         
   0  14   6       2551.63       2636.39        72.15 o                         
   1  14   6       1169.60       1266.44        71.89 o                         
   2  14   6       2061.97       1979.77        95.65 o                         
   3  14   6       4015.88       3965.22       141.01 o                         
   4  14   6        399.62        394.01        76.99 o                         
   5  14   6         16.67        -26.03        26.03 o                         
   6  14   6        616.53        637.56        57.09 o                         
   7  14   6         50.25         34.37        27.74 o                         
  -8  15   6         64.39         73.63        35.94 o                         
  -7  15   6         98.33        114.89        34.49 o                         
  -6  15   6       1050.32       1163.33        71.97 o                         
  -5  15   6          2.02        -17.28        17.28 o                         
  -4  15   6       2253.89       2156.63        74.63 o                         
  -3  15   6          8.75         -4.48        17.09 o                         
  -2  15   6        446.45        446.70        34.17 o                         
  -1  15   6       1175.92       1324.19        77.33 o                         
   0  15   6        391.75        388.51        35.48 o                         
   1  15   6       3207.41       3293.61       116.51 o                         
   2  15   6        839.94        861.57        65.56 o                         
   3  15   6        418.06        439.94        52.05 o                         
   4  15   6        887.48        923.72        76.00 o                         
   5  15   6        152.63        193.06        39.33 o                         
  -6  16   6        986.75       1059.97        70.98 o                         
  -5  16   6       1765.54       1770.04       118.45 o                         
  -4  16   6        147.75         81.06        34.59 o                         
  -3  16   6        378.76        386.82        38.65 o                         
  -2  16   6        469.57        453.87        39.31 o                         
  -1  16   6        774.83        723.42        56.40 o                         
   0  16   6         17.19         46.85        27.07 o                         
   1  16   6        163.41        185.31        39.32 o                         
   2  16   6        684.81        624.02        57.34 o                         
   3  16   6        368.85        366.45        53.70 o                         
 -16   1   7       1343.61       1485.34       114.11 o                         
 -15   1   7       1266.24       1311.17        69.89 o                         
 -14   1   7        239.93        268.24        26.48 o                         
 -13   1   7        147.67        143.27        24.18 o                         
 -12   1   7        946.16        922.39        39.81 o                         
 -11   1   7       4683.89       4705.97        90.31 o                         
 -10   1   7        536.79        506.89        25.25 o                         
  -9   1   7          5.69         17.46        10.74 o                         
  -8   1   7         83.00         71.65        11.49 o                         
  -7   1   7       3855.09       3836.78        62.57 o                         
  -6   1   7       2132.70       1902.90        37.21 o                         
  -5   1   7       3314.88       3184.01        51.69 o                         
  -4   1   7       1888.99       1760.21        36.96 o                         
  -3   1   7         24.39         47.85         8.62 o                         
  -2   1   7        186.92        185.99        11.92 o                         
  -1   1   7      20045.79      21550.49       283.00 o                         
   0   1   7      19818.12      19631.91       266.66 o                         
   1   1   7       3804.66       3973.75        58.74 o                         
   2   1   7          7.46         13.31         8.94 o                         
   3   1   7       3836.06       3692.65        68.99 o                         
   4   1   7        534.35        581.40        23.02 o                         
   5   1   7         47.36         65.64        12.62 o                         
   6   1   7       1448.24       1467.21        41.03 o                         
   7   1   7       6631.87       6528.71       117.43 o                         
   8   1   7       3698.97       3757.91        92.01 o                         
   9   1   7        315.41        193.76        24.24 o                         
  10   1   7        511.61        568.27        39.04 o                         
  11   1   7         59.63         53.68        22.74 o                         
  12   1   7        783.35        717.22        54.82 o                         
  13   1   7        373.34        205.39        42.99 o                         
 -15   2   7       1417.61       1462.25        84.19 o                         
 -14   2   7       3420.91       3409.23        84.20 o                         
 -13   2   7         27.46         14.65        14.77 o                         
 -12   2   7       1247.51       1301.38        56.89 o                         
 -11   2   7       4157.70       4047.20        80.44 o                         
 -10   2   7       2444.97       2705.43        57.13 o                         
  -9   2   7        226.64        241.56        17.94 o                         
  -8   2   7       1228.84       1273.70        34.45 o                         
  -7   2   7         11.38         16.50         8.13 o                         
  -6   2   7       1606.40       1480.34        31.48 o                         
  -5   2   7      13226.37      12893.16       166.42 o                         
  -4   2   7        489.85        526.53        18.30 o                         
  -3   2   7         16.86         -7.51         7.51 o                         
  -2   2   7       6518.95       7187.77        96.98 o                         
  -1   2   7        521.91        587.53        18.48 o                         
   0   2   7       4094.72       4055.84        63.91 o                         
   1   2   7       4627.59       4317.38        65.07 o                         
   2   2   7       3372.32       3221.47        60.50 o                         
   3   2   7      19588.67      19909.44       241.25 o                         
   4   2   7       4924.85       4689.64        78.33 o                         
   5   2   7       1476.26       1529.87        35.40 o                         
   6   2   7        172.49        166.21        18.31 o                         
   7   2   7        938.78       1044.25        40.72 o                         
   8   2   7        693.69        686.18        37.10 o                         
   9   2   7         30.05          6.69        17.68 o                         
  10   2   7         11.52         15.01        23.37 o                         
  11   2   7        452.69        414.64        35.34 o                         
  12   2   7        866.53        985.80        56.37 o                         
 -15   3   7          8.16         90.00        31.11 o                         
 -14   3   7        135.90        114.52        31.71 o                         
 -13   3   7       7032.81       6860.71       151.37 o                         
 -12   3   7         22.19         30.63        14.61 o                         
 -11   3   7         46.12         52.16        13.51 o                         
 -10   3   7          7.14         12.23        12.07 o                         
  -9   3   7        652.87        560.73        24.23 o                         
  -8   3   7        553.32        468.47        21.00 o                         
  -7   3   7         28.29         45.38         9.11 o                         
  -6   3   7        223.69        218.59        12.84 o                         
  -5   3   7       1020.81       1047.18        24.07 o                         
  -4   3   7          3.48          2.80         6.39 o                         
  -3   3   7        216.14        273.02        14.46 o                         
  -2   3   7         14.15         25.34         7.97 o                         
  -1   3   7       1509.43       1733.70        34.17 o                         
   0   3   7        748.09        672.57        22.03 o                         
   1   3   7       1038.09       1115.74        28.28 o                         
   2   3   7       2258.14       2370.03        57.59 o                         
   3   3   7       2526.75       2575.12        44.68 o                         
   4   3   7        832.83        966.82        30.28 o                         
   5   3   7          1.30          4.54         9.99 o                         
   6   3   7        986.25       1018.75        36.14 o                         
   7   3   7       1221.59       1252.29        42.09 o                         
   8   3   7        286.49        367.87        29.66 o                         
   9   3   7        657.33        609.22        38.38 o                         
  10   3   7         92.92         97.21        24.19 o                         
  11   3   7         50.92         27.10        21.48 o                         
  12   3   7          6.42        -21.86        31.39 o                         
 -15   4   7        134.61        212.68        38.53 o                         
 -14   4   7        509.59        589.52        59.34 o                         
 -13   4   7        157.07        122.45        31.91 o                         
 -12   4   7        986.51        975.13        57.01 o                         
 -11   4   7       1491.76       1522.92        44.43 o                         
 -10   4   7        442.74        458.34        27.45 o                         
  -9   4   7        499.14        527.32        23.46 o                         
  -8   4   7       9988.03       9774.85       140.96 o                         
  -7   4   7       2261.63       2338.52        42.82 o                         
  -6   4   7       7324.82       7022.31       111.97 o                         
  -5   4   7       3692.28       3867.76        70.98 o                         
  -4   4   7        239.63        228.74        16.69 o                         
  -3   4   7       1388.16       1348.62        27.60 o                         
  -2   4   7       3403.29       3143.15        53.36 o                         
  -1   4   7        208.98        379.96        14.73 o                         
   0   4   7       1023.21        982.31        23.85 o                         
   1   4   7       1336.20       1554.98        30.96 o                         
   2   4   7        614.07        668.81        23.87 o                         
   3   4   7         97.54         75.41        12.31 o                         
   4   4   7       1337.21       1391.70        36.42 o                         
   5   4   7        237.03        235.96        19.38 o                         
   6   4   7       4145.51       3990.62        84.45 o                         
   7   4   7       1341.17       1342.21        66.19 o                         
   8   4   7          3.92          0.51        14.55 o                         
   9   4   7       2363.82       2307.31        67.82 o                         
  10   4   7       3977.19       4246.21       112.14 o                         
  11   4   7       2317.04       2433.58        71.22 o                         
  12   4   7        372.83        377.33        32.58 o                         
 -15   5   7       3828.90       3837.77       141.59 o                         
 -14   5   7        192.70        206.01        33.92 o                         
 -13   5   7        102.21        104.82        44.41 o                         
 -12   5   7        108.84         90.72        23.37 o                         
 -11   5   7          2.84         -3.60        16.92 o                         
 -10   5   7       5325.00       5058.42       101.87 o                         
  -9   5   7      14253.89      14159.02       291.97 o                         
  -8   5   7       3154.30       3051.49        59.17 o                         
  -7   5   7       8154.30       7877.68       126.92 o                         
  -6   5   7        116.42        123.01        14.25 o                         
  -5   5   7       1505.86       1667.12        42.49 o                         
  -4   5   7        231.45        328.93        18.12 o                         
  -3   5   7       1012.25        900.97        21.33 o                         
  -2   5   7      13565.12      13520.38       173.53 o                         
  -1   5   7       5589.64       5758.25        92.91 o                         
   0   5   7       1262.07       1128.32        32.59 o                         
   1   5   7       6017.60       6105.29       105.42 o                         
   2   5   7          1.74         -6.54         6.54 o                         
   3   5   7       8108.58       7964.21       113.71 o                         
   4   5   7       4252.07       4212.06        72.51 o                         
   5   5   7       2622.71       2627.35        61.83 o                         
   6   5   7        747.72        726.80        33.35 o                         
   7   5   7        511.52        442.11        28.41 o                         
   8   5   7       1504.16       1501.82        49.89 o                         
   9   5   7       3509.84       3530.69        88.15 o                         
  10   5   7       2633.37       2732.01        74.49 o                         
  11   5   7       1829.73       1910.14        70.64 o                         
  12   5   7       1421.85       1552.57        88.45 o                         
 -15   6   7          1.16         32.62        32.57 o                         
 -14   6   7        214.39        211.24        44.98 o                         
 -13   6   7          0.37         19.27        22.49 o                         
 -12   6   7          3.59        -10.23        31.33 o                         
 -11   6   7        573.15        541.34        34.82 o                         
 -10   6   7       5743.12       5580.92       116.58 o                         
  -9   6   7        460.35        485.91        26.78 o                         
  -8   6   7       3060.45       2882.08        84.06 o                         
  -7   6   7       6297.06       6245.33       125.69 o                         
  -6   6   7       2351.68       2273.41        53.24 o                         
  -5   6   7          0.35          0.91        10.29 o                         
  -4   6   7          3.80         29.82        12.21 o                         
  -3   6   7        177.78        175.80        11.26 o                         
  -2   6   7          2.59         -2.32         6.49 o                         
  -1   6   7       3757.14       3556.29        65.48 o                         
   0   6   7         97.20        137.57        16.26 o                         
   1   6   7       5767.62       5510.90       110.26 o                         
   2   6   7        404.45        423.10        25.71 o                         
   3   6   7        152.29        175.07        13.24 o                         
   4   6   7       4898.07       4733.83       125.31 o                         
   5   6   7       3053.16       3101.83        73.18 o                         
   6   6   7       1664.39       1731.61        49.66 o                         
   7   6   7        599.09        636.97        32.33 o                         
   8   6   7         62.65         36.76        16.13 o                         
   9   6   7          3.14         -6.05        17.37 o                         
  10   6   7        643.94        724.60        46.78 o                         
  11   6   7        482.30        499.68        56.49 o                         
  12   6   7        147.13        159.04        41.78 o                         
 -14   7   7       2097.50       2364.88       105.02 o                         
 -13   7   7        622.95        640.95        54.34 o                         
 -12   7   7       1049.77       1066.83        64.79 o                         
 -11   7   7        133.97        133.75        34.73 o                         
 -10   7   7       2524.41       2458.41        85.40 o                         
  -9   7   7        664.33        655.52        40.60 o                         
  -8   7   7        357.69        386.11        26.46 o                         
  -7   7   7        232.91        236.41        22.53 o                         
  -6   7   7        198.21        246.96        22.85 o                         
  -5   7   7       1086.23       1215.87        37.42 o                         
  -4   7   7        580.40        594.99        27.17 o                         
  -3   7   7          2.80         -3.33         6.60 o                         
  -2   7   7          8.66         18.50         6.98 o                         
  -1   7   7       4297.21       4271.82        81.18 o                         
   0   7   7         83.97         48.73        11.42 o                         
   1   7   7      12176.56      12365.02       184.68 o                         
   2   7   7      12184.66      11580.17       177.47 o                         
   3   7   7        961.06       1046.51        32.50 o                         
   4   7   7       6594.79       6571.92       119.03 o                         
   5   7   7        665.67        740.57        37.29 o                         
   6   7   7        777.07        738.57        34.39 o                         
   7   7   7        491.71        541.69        30.85 o                         
   8   7   7       1101.81       1094.25        41.23 o                         
   9   7   7        634.35        650.63        33.72 o                         
  10   7   7         89.70         86.04        39.38 o                         
  11   7   7        262.76        179.20        53.28 o                         
 -14   8   7         76.00         57.76        49.51 o                         
 -13   8   7         69.99         42.32        44.27 o                         
 -12   8   7         94.10         89.14        54.69 o                         
 -11   8   7        201.40        235.06        25.62 o                         
 -10   8   7          2.40         -2.45        36.81 o                         
  -9   8   7        115.43        127.28        22.73 o                         
  -8   8   7        153.06        177.64        26.36 o                         
  -7   8   7        593.11        568.43        33.26 o                         
  -6   8   7         14.97         23.19        15.15 o                         
  -5   8   7       1369.16       1322.08        44.38 o                         
  -4   8   7       3388.28       3378.42        78.10 o                         
  -3   8   7       3030.85       3072.80        55.30 o                         
  -2   8   7       4033.37       4012.23        62.59 o                         
  -1   8   7       1022.89        952.43        32.39 o                         
   0   8   7       2677.78       2678.61        57.89 o                         
   1   8   7       4476.32       4293.79        90.55 o                         
   2   8   7        533.63        622.13        38.48 o                         
   3   8   7        464.93        454.59        31.27 o                         
   4   8   7        674.19        622.29        30.56 o                         
   5   8   7       8265.72       8387.58       148.83 o                         
   6   8   7       3890.25       3935.66        90.98 o                         
   7   8   7        250.45        244.23        22.37 o                         
   8   8   7       1105.62       1230.79        49.00 o                         
   9   8   7         17.96         15.02        19.98 o                         
  10   8   7        799.10        676.75        57.98 o                         
  11   8   7        281.59        265.85        45.16 o                         
 -13   9   7         73.04         15.72        23.17 o                         
 -12   9   7        121.93        144.74        19.05 o                         
 -11   9   7       1881.53       1663.26        92.96 o                         
 -10   9   7        190.25        132.94        39.29 o                         
  -9   9   7       1650.09       1658.05        98.60 o                         
  -8   9   7       5272.95       5190.37       121.94 o                         
  -7   9   7       5988.87       5984.20       126.06 o                         
  -6   9   7       2448.22       2554.56        69.24 o                         
  -5   9   7        179.62        208.27        22.62 o                         
  -4   9   7       1687.12       1690.33        40.24 o                         
  -3   9   7       1178.36       1222.66        33.29 o                         
  -2   9   7        368.95        322.76        19.93 o                         
  -1   9   7        768.43        708.72        33.80 o                         
   0   9   7       3435.28       3374.90        81.36 o                         
   1   9   7       1396.97       1281.17        44.80 o                         
   2   9   7        368.28        377.70        30.62 o                         
   3   9   7       1273.95       1239.97        54.59 o                         
   4   9   7       1045.23       1053.48        34.52 o                         
   5   9   7       1040.92       1051.94        42.38 o                         
   6   9   7        122.65         77.30        16.35 o                         
   7   9   7        333.65        381.69        27.18 o                         
   8   9   7        145.08        152.72        19.57 o                         
   9   9   7        287.03        317.42        34.11 o                         
  10   9   7       1007.89       1048.43       149.68 o                         
 -13  10   7        172.24        185.42        48.39 o                         
 -12  10   7        132.94        153.18        37.57 o                         
 -11  10   7       1196.58       1058.42        83.17 o                         
 -10  10   7        223.62        230.01        57.74 o                         
  -9  10   7       2431.43       2465.44        72.93 o                         
  -8  10   7       6569.22       6507.68       146.87 o                         
  -7  10   7        478.37        458.40        32.99 o                         
  -6  10   7       2415.69       2441.70        69.15 o                         
  -5  10   7       2297.22       2281.13        59.53 o                         
  -4  10   7       1633.49       1579.10        53.10 o                         
  -3  10   7       2274.07       2321.60        53.87 o                         
  -2  10   7        685.88        773.58        27.94 o                         
  -1  10   7        174.46        185.82        24.44 o                         
   0  10   7        320.35        321.58        31.47 o                         
   1  10   7        236.70        217.83        25.64 o                         
   2  10   7       2643.74       2705.79        78.95 o                         
   3  10   7         14.97         16.13        19.47 o                         
   4  10   7        298.39        322.74        31.74 o                         
   5  10   7       1692.92       1616.55        52.38 o                         
   6  10   7       1584.29       1541.43        47.91 o                         
   7  10   7       1802.89       1815.48        53.17 o                         
   8  10   7        353.47        361.17        25.54 o                         
   9  10   7        596.40        639.29        66.25 o                         
  10  10   7        605.55        640.91        66.46 o                         
 -12  11   7       3002.31       3314.00       163.80 o                         
 -11  11   7         12.06        -20.28        38.66 o                         
 -10  11   7        900.88        827.22        85.81 o                         
  -9  11   7        190.17        196.66        24.09 o                         
  -8  11   7        149.01        138.56        24.16 o                         
  -7  11   7       1523.28       1688.26        62.23 o                         
  -6  11   7        198.35        192.17        23.61 o                         
  -5  11   7       1867.83       1730.37        56.88 o                         
  -4  11   7        366.78        394.42        22.54 o                         
  -3  11   7         59.84         56.45        15.92 o                         
  -2  11   7         29.21          2.46        12.94 o                         
  -1  11   7         36.08         16.48        10.79 o                         
   0  11   7         46.66         31.36        18.86 o                         
   1  11   7       1259.61       1357.82        68.74 o                         
   2  11   7       1966.37       1994.35        77.06 o                         
   3  11   7        140.09        128.76        24.94 o                         
   4  11   7        374.42        398.41        36.29 o                         
   5  11   7        400.20        374.75        18.08 o                         
   6  11   7       4204.80       4346.59       101.93 o                         
   7  11   7          0.84        -14.47        14.47 o                         
   8  11   7        114.59        121.62        28.36 o                         
   9  11   7        346.65        259.58        41.68 o                         
 -11  12   7         55.30        155.42        65.57 o                         
 -10  12   7       2251.72       2071.83       185.42 o                         
  -9  12   7        197.35        172.21        25.80 o                         
  -8  12   7         56.05         24.14        20.94 o                         
  -7  12   7         67.80         35.31        30.91 o                         
  -6  12   7          0.04         -5.91        17.82 o                         
  -5  12   7       1302.30       1233.07        36.05 o                         
  -4  12   7       1350.80       1373.37        52.45 o                         
  -3  12   7         53.52          7.68        18.17 o                         
  -2  12   7       1955.63       1907.52        56.17 o                         
  -1  12   7        794.22        821.16        29.93 o                         
   0  12   7       1941.40       1986.86        65.47 o                         
   1  12   7        402.28        374.29        36.19 o                         
   2  12   7        184.41        162.37        31.32 o                         
   3  12   7       2901.05       3008.94       123.69 o                         
   4  12   7       3372.93       3358.89       123.12 o                         
   5  12   7        326.81        292.98        32.63 o                         
   6  12   7        121.03         92.51        26.52 o                         
   7  12   7       1792.20       1761.57        82.85 o                         
   8  12   7         81.34         17.59        38.43 o                         
 -10  13   7         19.52        -28.82        28.82 o                         
  -9  13   7          3.35        -13.57        20.63 o                         
  -8  13   7          9.04          9.48        25.22 o                         
  -7  13   7       2303.95       2305.64        79.17 o                         
  -6  13   7        262.30        232.70        52.11 o                         
  -5  13   7         87.94         87.39        20.92 o                         
  -4  13   7       2510.59       2295.46        63.18 o                         
  -3  13   7       2480.69       2466.53        71.10 o                         
  -2  13   7         52.74         57.11        18.58 o                         
  -1  13   7       1076.42       1030.53        35.24 o                         
   0  13   7        970.67        949.54        74.66 o                         
   1  13   7       1349.72       1286.24        68.08 o                         
   2  13   7       3264.26       3318.40       111.56 o                         
   3  13   7        172.52        188.64        35.63 o                         
   4  13   7       1327.50       1416.75        74.59 o                         
   5  13   7        228.25        292.67        41.69 o                         
   6  13   7          8.69         14.22        28.38 o                         
   7  13   7        816.33        789.01        57.72 o                         
  -9  14   7         32.20          1.31        37.30 o                         
  -8  14   7       1117.21       1109.91        86.13 o                         
  -7  14   7        205.18        186.68        37.87 o                         
  -6  14   7          4.31        -23.87        23.87 o                         
  -5  14   7        579.25        531.14        36.94 o                         
  -4  14   7          0.34        -17.18        17.18 o                         
  -3  14   7        160.51        114.33        32.84 o                         
  -2  14   7       1014.97        914.07        48.94 o                         
  -1  14   7          9.36        -10.07        15.63 o                         
   0  14   7       4834.70       4827.13       141.13 o                         
   1  14   7        362.27        422.73        58.10 o                         
   2  14   7         66.65         71.58        29.04 o                         
   3  14   7        729.90        741.16        61.06 o                         
   4  14   7         66.00         64.14        32.45 o                         
   5  14   7       1028.75        837.66        61.27 o                         
   6  14   7        173.98        139.14        41.91 o                         
  -7  15   7         28.79        -31.22        31.22 o                         
  -6  15   7        466.05        582.99        69.96 o                         
  -5  15   7         54.05         81.16        35.57 o                         
  -4  15   7          4.21        -22.13        22.13 o                         
  -3  15   7       2390.69       2398.50        70.32 o                         
  -2  15   7          3.49         17.39        25.54 o                         
  -1  15   7         61.85         50.24        30.38 o                         
   0  15   7       1347.30       1334.46        75.68 o                         
   1  15   7        113.28        135.40        39.22 o                         
   2  15   7         36.59        -24.53        27.15 o                         
   3  15   7        640.53        797.66       102.25 o                         
   4  15   7        341.04        334.22        44.88 o                         
  -5  16   7       2035.64       1986.73        76.71 o                         
  -4  16   7       1004.76        957.94        67.09 o                         
  -3  16   7        144.00         57.47        24.92 o                         
  -2  16   7        997.87        867.60        53.97 o                         
  -1  16   7        115.39        100.56        32.72 o                         
   0  16   7        923.31        797.47        62.25 o                         
   1  16   7        494.77        505.45        52.18 o                         
   2  16   7       1452.50       1457.14        86.13 o                         
 -16   0   8        248.19        154.18        50.91 o                         
 -15   0   8       1638.92       1685.72       124.23 o                         
 -14   0   8       7132.40       6862.00       276.77 o                         
 -13   0   8        955.28        821.24        62.76 o                         
 -12   0   8       2438.24       2311.10        89.23 o                         
 -11   0   8        149.44        150.65        29.27 o                         
 -10   0   8         12.94         -0.78        15.82 o                         
  -9   0   8       2894.63       2884.50        99.64 o                         
  -8   0   8        391.18        382.18        28.07 o                         
  -7   0   8       5087.94       5316.41       114.45 o                         
  -6   0   8        917.32       1117.02        39.44 o                         
  -5   0   8        632.53        636.10        30.40 o                         
  -4   0   8       2054.52       2414.00        81.64 o                         
  -3   0   8       1670.11       1234.16        38.96 o                         
  -2   0   8       5795.75       5989.95       119.49 o                         
  -1   0   8       2601.19       2361.75        58.99 o                         
   0   0   8      17306.99      19571.02       349.81 o                         
   1   0   8         44.69          2.17        12.89 o                         
   2   0   8       3207.19       3204.28        77.53 o                         
   3   0   8      32035.16      29856.99       522.76 o                         
   4   0   8      10775.99       9858.10       274.27 o                         
   5   0   8       5038.96       4819.33       123.79 o                         
   6   0   8        953.04       1025.86        98.40 o                         
   7   0   8        220.55        149.60        30.12 o                         
   8   0   8       5141.22       4917.96       152.08 o                         
   9   0   8       3725.50       3376.88       118.21 o                         
  10   0   8       5845.22       5858.69       208.54 o                         
  11   0   8       1272.96       1458.47       115.96 o                         
  12   0   8        360.74        417.44        61.43 o                         
 -16   1   8        137.42        150.97        35.00 o                         
 -15   1   8       1840.52       1910.07        73.46 o                         
 -14   1   8          0.26        -16.06        16.06 o                         
 -13   1   8        160.40        142.22        22.29 o                         
 -12   1   8       1542.41       1620.06        57.51 o                         
 -11   1   8       1576.98       1615.77        43.79 o                         
 -10   1   8       1568.92       1490.76        40.44 o                         
  -9   1   8       3889.77       3914.88        72.27 o                         
  -8   1   8       5778.58       5508.15        84.66 o                         
  -7   1   8       1002.76        995.68        29.84 o                         
  -6   1   8         13.34         74.28        10.13 o                         
  -5   1   8       3049.25       3193.93        69.29 o                         
  -4   1   8        952.19       1067.52        25.99 o                         
  -3   1   8         27.07         57.16         9.62 o                         
  -2   1   8        671.03        523.01        18.88 o                         
  -1   1   8        552.53        452.14        18.60 o                         
   0   1   8         26.07         29.15         9.49 o                         
   1   1   8        864.40       1131.10        26.74 o                         
   2   1   8       6580.98       6557.09        94.90 o                         
   3   1   8       1390.63       1736.03        39.93 o                         
   4   1   8       9539.00       8899.60       165.37 o                         
   5   1   8        515.90        526.42        26.48 o                         
   6   1   8       5103.00       4866.88        85.42 o                         
   7   1   8      13439.87      13113.34       223.83 o                         
   8   1   8        611.95        584.60        35.42 o                         
   9   1   8       1769.47       1685.54        62.22 o                         
  10   1   8        522.65        550.98        48.66 o                         
  11   1   8         55.75         15.49        22.72 o                         
  12   1   8         13.84        -25.79        25.79 o                         
 -15   2   8         61.30         19.78        25.72 o                         
 -14   2   8         15.46          1.78        21.55 o                         
 -13   2   8       1974.10       2170.14        65.92 o                         
 -12   2   8       3130.21       3053.92        67.99 o                         
 -11   2   8        931.80        963.66        36.59 o                         
 -10   2   8       1217.20       1179.39        35.98 o                         
  -9   2   8         58.30         82.53        13.90 o                         
  -8   2   8       4883.79       4856.48        77.35 o                         
  -7   2   8       7513.25       7107.75       102.02 o                         
  -6   2   8      18806.37      19285.04       243.77 o                         
  -5   2   8      12405.26      12327.27       160.65 o                         
  -4   2   8      10643.98      10702.37       140.73 o                         
  -3   2   8        109.94         81.62        10.54 o                         
  -2   2   8        670.58        777.80        22.25 o                         
  -1   2   8      14596.47      15695.33       219.60 o                         
   0   2   8        358.86        352.39        16.54 o                         
   1   2   8        165.71        149.29        13.85 o                         
   2   2   8       2331.47       2152.35        41.62 o                         
   3   2   8       2995.93       3089.20        54.88 o                         
   4   2   8        355.50        386.88        20.38 o                         
   5   2   8      11098.79      11197.88       200.34 o                         
   6   2   8        720.32        684.74        35.54 o                         
   7   2   8       2519.35       2524.87        66.59 o                         
   8   2   8       2496.70       2447.01        71.93 o                         
   9   2   8         20.60         -3.92        22.05 o                         
  10   2   8         37.11         -5.32        25.62 o                         
  11   2   8          0.28        -21.51        21.51 o                         
  12   2   8        613.15        631.00        49.60 o                         
 -15   3   8        214.52        218.93        37.95 o                         
 -14   3   8        119.67         77.81        19.80 o                         
 -13   3   8        845.20        801.93        37.19 o                         
 -12   3   8       1789.52       1795.46        50.52 o                         
 -11   3   8       2421.49       2280.20        69.12 o                         
 -10   3   8       5278.77       5288.58        96.50 o                         
  -9   3   8       1423.91       1514.00        39.88 o                         
  -8   3   8       2690.55       2970.00        67.91 o                         
  -7   3   8       7457.61       7117.13       106.47 o                         
  -6   3   8       8627.71       7982.47       110.87 o                         
  -5   3   8       1537.81       1464.06        32.83 o                         
  -4   3   8       6736.45       6640.73        93.11 o                         
  -3   3   8        228.83        292.80        14.77 o                         
  -2   3   8      12497.66      13419.96       214.17 o                         
  -1   3   8        666.28        578.05        19.25 o                         
   0   3   8       4848.11       5404.72        83.44 o                         
   1   3   8        133.12         92.06        10.92 o                         
   2   3   8        244.39        257.78        20.18 o                         
   3   3   8       1491.56       1735.14        52.27 o                         
   4   3   8       1205.83       1164.81        30.80 o                         
   5   3   8        308.15        330.20        22.28 o                         
   6   3   8         98.55        104.53        18.01 o                         
   7   3   8       7449.43       7564.30       142.24 o                         
   8   3   8        792.22        887.69        45.16 o                         
   9   3   8        982.50        939.29        47.74 o                         
  10   3   8        155.63         74.83        24.41 o                         
  11   3   8          9.17          8.33        25.17 o                         
  12   3   8         94.33         67.56        36.02 o                         
 -15   4   8       1724.14       1897.58       100.40 o                         
 -14   4   8        273.93        255.28        48.29 o                         
 -13   4   8        133.49        148.51        32.06 o                         
 -12   4   8        377.50        427.68        27.57 o                         
 -11   4   8       6512.49       6245.26       116.53 o                         
 -10   4   8       2048.19       1995.35        50.30 o                         
  -9   4   8        719.99        657.72        26.32 o                         
  -8   4   8       1172.53       1193.88        31.71 o                         
  -7   4   8        241.42        288.33        21.20 o                         
  -6   4   8        471.27        436.91        23.32 o                         
  -5   4   8       3565.08       3532.73        90.35 o                         
  -4   4   8         98.85        136.55         8.83 o                         
  -3   4   8        158.22        113.86         9.81 o                         
  -2   4   8       1548.57       1520.79        30.95 o                         
  -1   4   8        477.58        516.14        20.36 o                         
   0   4   8        196.78        251.16        13.56 o                         
   1   4   8       1253.11       1333.47        29.49 o                         
   2   4   8         14.24         39.48         9.40 o                         
   3   4   8       2238.63       2356.27        47.51 o                         
   4   4   8       7124.45       7065.05       105.75 o                         
   5   4   8       1774.93       1674.37        76.52 o                         
   6   4   8       4379.58       4387.14        92.36 o                         
   7   4   8        118.26        109.08        20.07 o                         
   8   4   8       1192.58       1215.55        47.08 o                         
   9   4   8       1715.31       1620.56        58.09 o                         
  10   4   8        185.69        187.64        28.15 o                         
  11   4   8       2483.78       2401.31        74.28 o                         
  12   4   8        951.30        926.17        59.17 o                         
 -15   5   8        219.74        324.68        43.43 o                         
 -14   5   8        638.26        647.18        47.46 o                         
 -13   5   8       1640.35       1716.51        84.21 o                         
 -12   5   8        218.15        214.89        26.62 o                         
 -11   5   8        464.05        473.71        22.93 o                         
 -10   5   8         26.87          9.43        13.32 o                         
  -9   5   8         19.89         13.29        10.79 o                         
  -8   5   8        918.77        833.88        37.38 o                         
  -7   5   8       3481.07       3654.36        73.93 o                         
  -6   5   8       2176.36       2181.68        52.14 o                         
  -5   5   8       1753.69       1562.83        37.77 o                         
  -4   5   8       2807.27       2947.48        60.75 o                         
  -3   5   8       1226.28       1348.78        27.65 o                         
  -2   5   8        900.60        837.27        23.55 o                         
  -1   5   8       2303.39       2397.60        49.62 o                         
   0   5   8       3864.98       4145.85        79.36 o                         
   1   5   8       8697.26       8698.62       135.16 o                         
   2   5   8       6915.07       7048.35       106.92 o                         
   3   5   8          0.48         -8.61         8.61 o                         
   4   5   8       4163.06       4145.36        79.55 o                         
   5   5   8       6323.80       5979.22       131.57 o                         
   6   5   8        452.13        480.97        29.65 o                         
   7   5   8         41.21         15.26        14.18 o                         
   8   5   8         22.98         37.91        20.22 o                         
   9   5   8       2416.50       2437.97        72.84 o                         
  10   5   8        434.96        443.09        49.04 o                         
  11   5   8         48.14         25.28        21.04 o                         
 -15   6   8        181.08        386.25       133.11 o                         
 -14   6   8        343.54        491.49        46.11 o                         
 -13   6   8        574.64        568.80        52.62 o                         
 -12   6   8          3.15         -7.27        16.93 o                         
 -11   6   8        160.17        141.68        15.50 o                         
 -10   6   8       2354.49       2462.33        67.31 o                         
  -9   6   8       2636.59       2563.97        71.88 o                         
  -8   6   8        362.93        353.88        26.94 o                         
  -7   6   8        501.06        462.25        32.14 o                         
  -6   6   8        683.28        683.77        32.32 o                         
  -5   6   8        354.94        336.62        21.85 o                         
  -4   6   8       1008.52       1011.74        32.00 o                         
  -3   6   8       8829.67       8818.23       116.07 o                         
  -2   6   8       3531.73       3620.88        57.84 o                         
  -1   6   8       1412.50       1432.04        39.47 o                         
   0   6   8       1493.65       1451.53        38.05 o                         
   1   6   8          6.28         -9.42         9.42 o                         
   2   6   8       2048.39       2099.30        50.13 o                         
   3   6   8      17526.85      17336.17       258.32 o                         
   4   6   8          1.35         17.99        13.29 o                         
   5   6   8       8571.58       8538.33       162.64 o                         
   6   6   8       5609.26       5467.25       117.57 o                         
   7   6   8         37.38         21.50        16.19 o                         
   8   6   8        532.57        587.48        37.75 o                         
   9   6   8       2033.13       2036.32        79.96 o                         
  10   6   8       2362.18       2382.67        96.47 o                         
  11   6   8        333.21        477.61        83.11 o                         
 -14   7   8         30.04         51.72        34.44 o                         
 -13   7   8         20.10         34.24        25.46 o                         
 -12   7   8         60.25         85.49        26.13 o                         
 -11   7   8          8.82         17.35        19.43 o                         
 -10   7   8         13.25          1.69        15.79 o                         
  -9   7   8        141.47         90.31        19.21 o                         
  -8   7   8        879.57        917.32        40.13 o                         
  -7   7   8        359.43        381.83        28.04 o                         
  -6   7   8        600.65        699.27        35.80 o                         
  -5   7   8        240.73        271.73        23.23 o                         
  -4   7   8        338.08        374.92        21.72 o                         
  -3   7   8        519.27        459.50        16.77 o                         
  -2   7   8       2447.44       2532.36        47.25 o                         
  -1   7   8       2624.29       2746.22        57.11 o                         
   0   7   8        159.72        187.40        17.39 o                         
   1   7   8       7142.11       7113.51       132.31 o                         
   2   7   8        176.21        149.22        23.33 o                         
   3   7   8         30.20         29.54        17.45 o                         
   4   7   8       1507.85       1521.51        47.55 o                         
   5   7   8        666.51        704.20        47.39 o                         
   6   7   8        339.33        372.51        26.19 o                         
   7   7   8       3452.47       3372.57        93.21 o                         
   8   7   8        331.46        271.18        27.16 o                         
   9   7   8         86.50         99.67        23.87 o                         
  10   7   8         25.42        -22.42        24.33 o                         
  11   7   8          3.80         -1.88        31.65 o                         
 -14   8   8       1738.36       1695.68        74.50 o                         
 -13   8   8         25.80         35.33        38.26 o                         
 -12   8   8        298.15        331.97        75.41 o                         
 -11   8   8        421.67        374.99        51.67 o                         
 -10   8   8         85.70        110.48        21.21 o                         
  -9   8   8       9031.66       8900.90       201.25 o                         
  -8   8   8       5067.41       5132.97       131.06 o                         
  -7   8   8        263.38        248.09        25.38 o                         
  -6   8   8          2.58         -8.52        13.65 o                         
  -5   8   8        921.18        882.72        40.03 o                         
  -4   8   8       7964.60       7635.65       158.04 o                         
  -3   8   8       1265.74       1193.85        33.43 o                         
  -2   8   8        368.71        331.07        17.53 o                         
  -1   8   8        999.99        847.80        35.21 o                         
   0   8   8         50.86         76.60        15.76 o                         
   1   8   8        101.10        112.66        17.11 o                         
   2   8   8       4279.23       4056.52        88.15 o                         
   3   8   8        179.72        216.40        25.68 o                         
   4   8   8          6.72         -2.57        13.83 o                         
   5   8   8       4235.23       4254.76        96.97 o                         
   6   8   8          4.64        -11.06        12.80 o                         
   7   8   8        261.95        297.40        24.10 o                         
   8   8   8        610.38        606.14        37.54 o                         
   9   8   8        405.96        356.18        27.13 o                         
  10   8   8          0.65        -18.12        36.98 o                         
 -13   9   8       4654.73       4660.05       201.99 o                         
 -12   9   8       2637.45       2705.93       143.30 o                         
 -11   9   8         65.93         96.40        62.84 o                         
 -10   9   8        997.79       1004.45        54.94 o                         
  -9   9   8       6650.66       6306.65       153.96 o                         
  -8   9   8        302.31        323.55        30.69 o                         
  -7   9   8         12.52         12.50        22.29 o                         
  -6   9   8       1256.12       1281.91        50.88 o                         
  -5   9   8         18.90          3.21        13.53 o                         
  -4   9   8       4015.88       3988.08        89.90 o                         
  -3   9   8        826.67        788.87        30.38 o                         
  -2   9   8       1831.91       1763.66        40.97 o                         
  -1   9   8       1364.51       1294.90        54.27 o                         
   0   9   8        411.99        451.54        34.27 o                         
   1   9   8         48.15         48.21        21.24 o                         
   2   9   8       1006.22       1050.07        51.25 o                         
   3   9   8       2262.15       2194.44        72.36 o                         
   4   9   8        497.37        530.64        38.95 o                         
   5   9   8        263.41        246.87        24.79 o                         
   6   9   8        476.73        442.20        28.57 o                         
   7   9   8        143.46        136.91        21.28 o                         
   8   9   8        797.83        835.18        46.71 o                         
   9   9   8         11.30        -18.77        18.77 o                         
  10   9   8       2021.64       2261.76        98.02 o                         
 -13  10   8         35.23         60.81        74.35 o                         
 -12  10   8         26.37         22.65        55.51 o                         
 -11  10   8          0.66        -31.40        31.40 o                         
 -10  10   8        613.57        589.46        42.02 o                         
  -9  10   8       1036.71       1008.83        47.92 o                         
  -8  10   8       1878.11       1922.12        84.86 o                         
  -7  10   8        202.91        154.05        23.17 o                         
  -6  10   8       1417.97       1376.02        54.21 o                         
  -5  10   8         63.92         20.33        18.90 o                         
  -4  10   8       1611.06       1493.72        41.21 o                         
  -3  10   8         37.42         28.17        12.58 o                         
  -2  10   8        870.91        885.09        26.78 o                         
  -1  10   8        217.88        203.79        37.02 o                         
   0  10   8       3272.59       3432.02        92.79 o                         
   1  10   8       1348.00       1318.03        56.88 o                         
   2  10   8        753.47        754.15        49.06 o                         
   3  10   8        271.23        219.81        31.90 o                         
   4  10   8        871.56        968.79        54.28 o                         
   5  10   8         23.48          0.61        21.02 o                         
   6  10   8          5.03         21.32        18.58 o                         
   7  10   8        186.78        158.20        19.97 o                         
   8  10   8         19.93          5.57        16.74 o                         
   9  10   8        343.84        323.51        29.43 o                         
 -12  11   8        232.15        240.28        51.48 o                         
 -11  11   8         14.93        -44.05        44.05 o                         
 -10  11   8        188.20        186.14        25.10 o                         
  -9  11   8       1334.91       1384.75        57.99 o                         
  -8  11   8       1158.94       1112.19        70.86 o                         
  -7  11   8       2075.13       1923.07        62.97 o                         
  -6  11   8        180.53        192.32        23.87 o                         
  -5  11   8       2127.68       2156.83        75.49 o                         
  -4  11   8       2068.13       2095.35        56.32 o                         
  -3  11   8        424.49        408.21        22.38 o                         
  -2  11   8       1302.07       1321.10        35.92 o                         
  -1  11   8        828.74        786.85        45.63 o                         
   0  11   8        601.07        619.22        47.75 o                         
   1  11   8       1527.10       1354.40        58.26 o                         
   2  11   8        451.14        540.62        46.62 o                         
   3  11   8        199.87        192.86        32.15 o                         
   4  11   8        791.89        761.01        77.07 o                         
   5  11   8       2377.90       2427.40        81.54 o                         
   6  11   8        100.86        130.61        35.86 o                         
   7  11   8       1939.70       1948.21        55.11 o                         
   8  11   8        755.59        807.21        70.57 o                         
 -11  12   8         25.62        -43.71        58.60 o                         
 -10  12   8       1660.81       1636.52        58.51 o                         
  -9  12   8       1623.55       1597.24        63.25 o                         
  -8  12   8        522.07        558.35        67.39 o                         
  -7  12   8        759.17        810.04        50.89 o                         
  -6  12   8       3680.64       3819.45       113.32 o                         
  -5  12   8       1032.89       1036.78        56.26 o                         
  -4  12   8       8121.13       8200.19       152.74 o                         
  -3  12   8       1334.49       1313.64        47.62 o                         
  -2  12   8        474.12        519.04        29.48 o                         
  -1  12   8        867.67        846.49        49.09 o                         
   0  12   8       9093.17       9276.15       186.07 o                         
   1  12   8        384.11        453.28        48.09 o                         
   2  12   8        620.20        607.59        50.85 o                         
   3  12   8        195.07        142.08        33.64 o                         
   4  12   8        236.14        265.76        38.99 o                         
   5  12   8        424.85        447.57        44.90 o                         
   6  12   8       3366.73       3572.69       121.02 o                         
   7  12   8       1991.38       2025.91        88.97 o                         
   8  12   8        950.21        856.87        57.26 o                         
 -10  13   8        831.95        720.22        49.70 o                         
  -9  13   8         77.48         52.14        28.36 o                         
  -8  13   8        180.52        168.03        35.37 o                         
  -7  13   8        350.41        321.94        42.17 o                         
  -6  13   8        353.17        355.69        40.10 o                         
  -5  13   8       3821.76       3890.27       114.30 o                         
  -4  13   8       1724.85       1721.56        51.01 o                         
  -3  13   8       1459.08       1451.95        43.21 o                         
  -2  13   8        343.70        334.90        23.12 o                         
  -1  13   8        527.27        477.06        40.67 o                         
   0  13   8         43.19         27.59        23.88 o                         
   1  13   8       6020.19       6182.88       167.58 o                         
   2  13   8        460.90        463.05        50.28 o                         
   3  13   8        365.23        374.62        57.77 o                         
   4  13   8          1.03         -2.56        26.22 o                         
   5  13   8        359.16        323.33        49.28 o                         
   6  13   8       2224.21       2052.54        88.69 o                         
   7  13   8         88.64         81.78        39.07 o                         
  -9  14   8          2.27         -4.81        27.20 o                         
  -8  14   8        154.89        154.58        34.25 o                         
  -7  14   8          1.62          1.99        24.80 o                         
  -6  14   8          6.03        -27.52        27.52 o                         
  -5  14   8         61.75         38.32        33.78 o                         
  -4  14   8         15.50         -8.32        18.97 o                         
  -3  14   8         16.24          5.79        18.93 o                         
  -2  14   8         23.17        -13.77        24.89 o                         
  -1  14   8        590.21        645.41        54.84 o                         
   0  14   8          2.46        -16.38        27.83 o                         
   1  14   8        593.41        521.70        51.83 o                         
   2  14   8        311.08        272.68        41.37 o                         
   3  14   8       1584.38       1643.86        82.59 o                         
   4  14   8        361.21        312.55        42.15 o                         
   5  14   8        237.97        153.96        43.03 o                         
  -7  15   8        765.09        736.94        61.93 o                         
  -6  15   8        592.90        521.83        61.96 o                         
  -5  15   8         13.54        -24.47        26.34 o                         
  -4  15   8       1363.96       1264.32        49.64 o                         
  -3  15   8        446.51        471.49        37.22 o                         
  -2  15   8       1179.43       1091.42        63.39 o                         
  -1  15   8        488.31        604.83        52.55 o                         
   0  15   8        257.93        253.11        42.17 o                         
   1  15   8         35.47         42.73        29.18 o                         
   2  15   8        412.67        448.60        60.85 o                         
   3  15   8        311.67        298.41        43.09 o                         
   4  15   8        309.15        245.34        57.98 o                         
  -5  16   8         82.67         31.07        29.47 o                         
  -4  16   8        889.50        823.37        96.58 o                         
  -3  16   8         85.85         66.06        29.40 o                         
  -2  16   8         54.95         60.64        33.15 o                         
  -1  16   8        222.22        277.75        43.32 o                         
   0  16   8        224.32        239.97        42.61 o                         
   1  16   8        634.98        635.04        57.40 o                         
 -15   1   9        106.88         65.27        28.51 o                         
 -14   1   9          2.34        -17.68        17.68 o                         
 -13   1   9        655.04        646.94        37.05 o                         
 -12   1   9        197.95        209.15        22.02 o                         
 -11   1   9       6152.48       6214.22       113.64 o                         
 -10   1   9        182.65        138.61        17.06 o                         
  -9   1   9        227.94        209.00        18.75 o                         
  -8   1   9       1479.27       1486.38        35.56 o                         
  -7   1   9       6029.61       5806.90        87.27 o                         
  -6   1   9       1774.90       1810.54        45.96 o                         
  -5   1   9      10683.69      10869.00       151.35 o                         
  -4   1   9        729.33        792.90        23.10 o                         
  -3   1   9       1104.37       1156.87        30.65 o                         
  -2   1   9        203.42        283.98        15.75 o                         
  -1   1   9       2549.86       2598.77        46.09 o                         
   0   1   9       1146.45       1230.31        29.32 o                         
   1   1   9       4364.04       4054.68        62.75 o                         
   2   1   9        175.80        162.13        15.00 o                         
   3   1   9       1866.13       1805.66        41.99 o                         
   4   1   9        728.81        759.89        29.36 o                         
   5   1   9         55.02         41.35        15.76 o                         
   6   1   9         24.43         40.55        16.52 o                         
   7   1   9      13313.82      13275.17       245.63 o                         
   8   1   9       1081.04        991.03        50.06 o                         
   9   1   9        987.64        882.79        58.03 o                         
  10   1   9        173.00         81.44        28.13 o                         
  11   1   9          0.35         -3.71        26.22 o                         
  12   1   9        498.45        527.12        50.99 o                         
 -15   2   9        659.03        577.70        51.82 o                         
 -14   2   9        440.94        414.70        31.57 o                         
 -13   2   9         28.06         40.22        17.17 o                         
 -12   2   9       3517.10       3468.22        80.34 o                         
 -11   2   9       1699.93       1544.64        44.68 o                         
 -10   2   9        124.87        125.40        16.28 o                         
  -9   2   9        195.90        194.05        17.59 o                         
  -8   2   9         14.31         37.00        10.71 o                         
  -7   2   9       1378.54       1510.89        35.75 o                         
  -6   2   9       1560.34       1434.33        34.74 o                         
  -5   2   9        357.69        310.63        16.66 o                         
  -4   2   9       5012.82       4691.40        71.37 o                         
  -3   2   9       2896.84       2870.68        46.69 o                         
  -2   2   9         64.87        140.19        12.32 o                         
  -1   2   9          7.12         20.33         8.28 o                         
   0   2   9      11975.24      11547.00       152.76 o                         
   1   2   9         36.77         76.92        11.12 o                         
   2   2   9       4645.96       4352.02        86.12 o                         
   3   2   9       2469.35       2447.08        56.97 o                         
   4   2   9        170.66        136.37        16.09 o                         
   5   2   9         78.17         69.58        15.11 o                         
   6   2   9       1676.45       1608.38        55.50 o                         
   7   2   9       1004.40        932.60        44.82 o                         
   8   2   9         31.97         -3.00        18.80 o                         
   9   2   9        112.12         64.52        24.42 o                         
  10   2   9       3068.63       3180.87       109.17 o                         
  11   2   9       3706.49       3903.06       106.44 o                         
  12   2   9       1678.78       1682.78        76.71 o                         
 -15   3   9         29.35         11.84        56.41 o                         
 -14   3   9         15.22         -2.02        15.35 o                         
 -13   3   9       2233.38       2081.34        78.48 o                         
 -12   3   9          5.08         84.64        17.03 o                         
 -11   3   9        331.11        359.73        25.12 o                         
 -10   3   9         20.29          4.79        12.29 o                         
  -9   3   9       2111.02       2172.91        51.11 o                         
  -8   3   9       5085.35       5260.23        95.47 o                         
  -7   3   9         91.94         78.24        11.03 o                         
  -6   3   9       8264.98       8818.01       128.64 o                         
  -5   3   9       2474.58       2667.51        62.31 o                         
  -4   3   9       3302.47       3535.17        55.34 o                         
  -3   3   9       5324.41       5769.30        83.90 o                         
  -2   3   9        147.89        270.58        16.00 o                         
  -1   3   9        913.66       1088.57        26.00 o                         
   0   3   9       2874.68       3339.08        55.78 o                         
   1   3   9         17.73         14.37         9.10 o                         
   2   3   9        339.75        331.62        19.17 o                         
   3   3   9         99.73        130.24        14.21 o                         
   4   3   9        289.02        349.24        22.77 o                         
   5   3   9        360.80        391.26        27.47 o                         
   6   3   9       1287.76       1170.15        44.37 o                         
   7   3   9       2528.88       2397.73        71.78 o                         
   8   3   9        100.36         83.74        22.41 o                         
   9   3   9       1368.50       1234.49        58.53 o                         
  10   3   9        628.49        557.95        41.47 o                         
  11   3   9        229.84        197.30        34.64 o                         
 -15   4   9        456.02        413.47        76.39 o                         
 -14   4   9        629.17        587.44        47.57 o                         
 -13   4   9       1028.01       1016.03        63.22 o                         
 -12   4   9          7.75         -2.98        12.37 o                         
 -11   4   9        329.34        305.40        22.40 o                         
 -10   4   9          6.84          4.44        12.85 o                         
  -9   4   9       7115.12       7099.91       125.94 o                         
  -8   4   9        681.86        610.04        25.13 o                         
  -7   4   9       2011.51       1883.69        37.89 o                         
  -6   4   9       5004.08       4809.21        85.06 o                         
  -5   4   9       4176.24       4141.13        69.54 o                         
  -4   4   9        245.36        212.55        12.41 o                         
  -3   4   9       5109.59       4838.94        73.10 o                         
  -2   4   9        489.74        539.87        19.71 o                         
  -1   4   9      10448.56      10385.37       138.95 o                         
   0   4   9       2693.26       2821.57        49.66 o                         
   1   4   9          0.12          6.19         9.07 o                         
   2   4   9       1765.40       1695.07        38.39 o                         
   3   4   9       5311.27       5319.77        92.18 o                         
   4   4   9       2294.17       2239.58        56.83 o                         
   5   4   9          5.38         28.73        14.26 o                         
   6   4   9       1990.96       1991.48        56.60 o                         
   7   4   9         33.07         54.71        19.04 o                         
   8   4   9        490.03        498.19        36.40 o                         
   9   4   9        792.41        927.73        84.29 o                         
  10   4   9        192.21        141.73        28.95 o                         
  11   4   9         22.95         10.55        27.49 o                         
 -15   5   9         83.20         91.05        38.90 o                         
 -14   5   9       2022.53       2027.55        79.92 o                         
 -13   5   9        592.15        501.75        38.96 o                         
 -12   5   9        325.53        307.09        27.41 o                         
 -11   5   9         67.74         53.83        13.35 o                         
 -10   5   9       1766.35       1762.86        45.38 o                         
  -9   5   9        993.34       1016.85        34.10 o                         
  -8   5   9       6357.72       5867.13       121.74 o                         
  -7   5   9        399.78        387.15        30.18 o                         
  -6   5   9          0.39          0.56         9.73 o                         
  -5   5   9        168.66        158.59        16.46 o                         
  -4   5   9      10567.71      10266.70       183.42 o                         
  -3   5   9        323.20        345.95        16.42 o                         
  -2   5   9      21749.29      20574.11       258.92 o                         
  -1   5   9       1106.09       1247.33        31.59 o                         
   0   5   9       3640.75       3380.01        65.88 o                         
   1   5   9        284.69        333.52        16.24 o                         
   2   5   9       1176.53       1156.05        29.29 o                         
   3   5   9        580.66        652.02        27.82 o                         
   4   5   9      13775.48      12783.52       217.26 o                         
   5   5   9       2779.19       2649.24        60.53 o                         
   6   5   9        788.08        829.57        39.34 o                         
   7   5   9       1330.70       1145.24        46.18 o                         
   8   5   9       1623.84       1700.23        65.06 o                         
   9   5   9       1959.45       1892.88        89.48 o                         
  10   5   9       3789.38       4273.16       113.52 o                         
  11   5   9         26.09         38.80        32.65 o                         
 -15   6   9         51.63        201.25        74.53 o                         
 -14   6   9        130.83        143.53        32.13 o                         
 -13   6   9        683.84        709.90        40.94 o                         
 -12   6   9        132.05        205.97        21.95 o                         
 -11   6   9        352.33        311.60        23.31 o                         
 -10   6   9       5707.55       5976.35       135.35 o                         
  -9   6   9        508.13        519.19        35.06 o                         
  -8   6   9        338.29        390.76        28.74 o                         
  -7   6   9        519.34        547.44        36.10 o                         
  -6   6   9       1308.90       1196.93        43.60 o                         
  -5   6   9         10.55         17.53        12.09 o                         
  -4   6   9        300.28        346.26        20.72 o                         
  -3   6   9      14184.87      14209.98       195.60 o                         
  -2   6   9        311.96        312.59        18.77 o                         
  -1   6   9          5.62         -6.67         9.23 o                         
   0   6   9        367.79        307.56        20.75 o                         
   1   6   9        500.36        567.20        27.46 o                         
   2   6   9        326.52        312.88        29.61 o                         
   3   6   9        228.40        236.46        19.72 o                         
   4   6   9          9.36         11.55        15.87 o                         
   5   6   9       2392.36       2450.90        61.58 o                         
   6   6   9        266.00        267.77        25.48 o                         
   7   6   9          4.08        -14.88        14.88 o                         
   8   6   9       5096.21       5023.75       130.93 o                         
   9   6   9         78.75         82.08        23.19 o                         
  10   6   9        204.61        126.27        26.37 o                         
  11   6   9        329.42        326.00        32.56 o                         
 -14   7   9        791.40        765.01        65.19 o                         
 -13   7   9       2855.05       2899.05        96.53 o                         
 -12   7   9        783.41        818.35        85.60 o                         
 -11   7   9       1643.89       1663.43        66.43 o                         
 -10   7   9       1832.04       1797.00        86.85 o                         
  -9   7   9         43.89         41.98        18.96 o                         
  -8   7   9         84.44         87.95        18.96 o                         
  -7   7   9       2955.12       3122.37        79.59 o                         
  -6   7   9       4789.04       4684.23       102.06 o                         
  -5   7   9       1135.72       1049.85        40.87 o                         
  -4   7   9        961.09       1108.12        56.59 o                         
  -3   7   9        239.40        219.45        15.87 o                         
  -2   7   9         79.27         61.78         7.40 o                         
  -1   7   9       4343.19       4369.75        89.32 o                         
   0   7   9          0.25        -12.27        12.27 o                         
   1   7   9        770.65        818.39        36.98 o                         
   2   7   9       1065.39       1048.80        44.30 o                         
   3   7   9        382.45        327.66        31.82 o                         
   4   7   9       4045.49       4006.97        91.75 o                         
   5   7   9       5241.80       5218.52       111.32 o                         
   6   7   9       2015.68       2028.73        56.88 o                         
   7   7   9         72.65         58.72        18.23 o                         
   8   7   9       1901.60       1981.21        62.06 o                         
   9   7   9       1707.35       1857.22        68.54 o                         
  10   7   9       1548.83       1766.28       134.31 o                         
 -14   8   9         40.74          4.37        40.86 o                         
 -13   8   9         60.44         98.82        39.19 o                         
 -12   8   9       1871.70       1892.64       118.73 o                         
 -11   8   9        540.80        475.42        46.86 o                         
 -10   8   9       2209.59       2189.13        67.86 o                         
  -9   8   9       3691.07       3721.01       130.88 o                         
  -8   8   9          0.52        -11.79        16.54 o                         
  -7   8   9       2517.35       2520.28        69.71 o                         
  -6   8   9        637.06        627.99        36.31 o                         
  -5   8   9          9.81         21.87        15.12 o                         
  -4   8   9        910.84        969.97        39.65 o                         
  -3   8   9       1282.75       1089.74        34.54 o                         
  -2   8   9         93.47         90.76        16.24 o                         
  -1   8   9          4.28          6.85        16.78 o                         
   0   8   9        239.45        199.65        20.92 o                         
   1   8   9         16.96         16.79        18.10 o                         
   2   8   9        224.54        225.34        27.22 o                         
   3   8   9        372.05        362.01        35.01 o                         
   4   8   9         48.16        -13.41        19.40 o                         
   5   8   9       2114.24       2114.89        59.77 o                         
   6   8   9       3840.66       3695.92        89.01 o                         
   7   8   9        188.59        185.20        27.74 o                         
   8   8   9       3720.08       3780.22        89.07 o                         
   9   8   9       1197.77       1104.74        60.84 o                         
  10   8   9        326.06        262.66        35.93 o                         
 -13   9   9        960.29       1060.50        95.87 o                         
 -12   9   9        827.25        639.73        71.22 o                         
 -11   9   9       1292.08       1223.80        65.74 o                         
 -10   9   9        606.34        585.65        36.39 o                         
  -9   9   9         17.27         26.94        17.91 o                         
  -8   9   9        172.14        165.27        25.04 o                         
  -7   9   9         44.73         34.89        17.67 o                         
  -6   9   9         15.96          5.40        15.06 o                         
  -5   9   9       1893.89       1894.73        62.48 o                         
  -4   9   9       9055.62       8859.39       177.83 o                         
  -3   9   9        292.93        313.57        19.68 o                         
  -2   9   9       2898.48       2800.55        75.84 o                         
  -1   9   9         25.08         25.65        15.90 o                         
   0   9   9       1203.32       1145.19        49.13 o                         
   1   9   9        159.70        145.96        24.50 o                         
   2   9   9        121.30         89.11        20.72 o                         
   3   9   9        532.34        545.41        41.92 o                         
   4   9   9       1483.91       1397.16        59.78 o                         
   5   9   9          1.44        -15.75        19.87 o                         
   6   9   9         34.48         19.11        21.51 o                         
   7   9   9       1672.01       1673.71        63.74 o                         
   8   9   9         93.97         33.53        19.00 o                         
   9   9   9        952.67        904.82        51.55 o                         
 -12  10   9         15.85        -25.20        42.15 o                         
 -11  10   9        536.06        441.91        31.07 o                         
 -10  10   9        213.16        184.64        24.02 o                         
  -9  10   9       1997.76       2061.79        91.48 o                         
  -8  10   9       1417.92       1411.91        57.99 o                         
  -7  10   9       1697.77       1651.03        58.95 o                         
  -6  10   9       3595.13       3530.47        89.62 o                         
  -5  10   9        687.29        693.09        48.26 o                         
  -4  10   9          4.46         24.22        14.17 o                         
  -3  10   9        602.44        609.04        30.08 o                         
  -2  10   9          1.50          6.42        15.49 o                         
  -1  10   9       7211.77       7364.52       160.86 o                         
   0  10   9       6599.94       6516.38       148.31 o                         
   1  10   9         82.86         47.09        20.91 o                         
   2  10   9          4.30        -15.85        30.30 o                         
   3  10   9          8.64        -10.27        20.82 o                         
   4  10   9        272.76        295.19        37.36 o                         
   5  10   9        121.24        126.75        30.41 o                         
   6  10   9        120.75        117.27        18.91 o                         
   7  10   9         30.58         14.14        27.49 o                         
   8  10   9         63.57         51.95        22.76 o                         
   9  10   9       2178.16       2293.81        98.07 o                         
 -12  11   9        503.95        541.82        64.41 o                         
 -11  11   9         57.99         43.14        37.20 o                         
 -10  11   9       1156.73       1013.05        48.65 o                         
  -9  11   9          0.14        -28.59        29.56 o                         
  -8  11   9        246.61        241.27        32.69 o                         
  -7  11   9        431.35        361.46        31.51 o                         
  -6  11   9       1140.45       1167.36        49.08 o                         
  -5  11   9       4844.77       4895.10       119.65 o                         
  -4  11   9       1996.66       1968.88        43.64 o                         
  -3  11   9       2170.47       2071.49        54.16 o                         
  -2  11   9        858.50        880.09        45.33 o                         
  -1  11   9       1910.14       1736.92        62.91 o                         
   0  11   9        457.98        503.26        36.71 o                         
   1  11   9        632.51        676.13        44.95 o                         
   2  11   9          0.72        -24.48        24.48 o                         
   3  11   9       1354.38       1577.60        76.53 o                         
   4  11   9         66.73         11.06        40.48 o                         
   5  11   9        352.42        336.06        41.53 o                         
   6  11   9       3216.28       3161.07       113.83 o                         
   7  11   9          1.81        -24.55        24.55 o                         
   8  11   9        102.16        147.48        25.40 o                         
 -11  12   9       1908.10       1982.05       138.99 o                         
 -10  12   9        421.40        455.78        42.74 o                         
  -9  12   9        121.20         93.95        32.26 o                         
  -8  12   9        202.18        167.93        33.81 o                         
  -7  12   9       1152.02       1138.60        65.01 o                         
  -6  12   9       2001.67       1944.11        97.21 o                         
  -5  12   9       1539.15       1553.12        60.71 o                         
  -4  12   9          2.63        -16.28        16.28 o                         
  -3  12   9       1183.20       1193.60        59.85 o                         
  -2  12   9       1306.81       1220.20        54.26 o                         
  -1  12   9        939.27        998.16        51.94 o                         
   0  12   9        217.47        203.24        31.57 o                         
   1  12   9        309.55        321.29        40.51 o                         
   2  12   9        103.61        109.29        31.02 o                         
   3  12   9        568.77        588.14        51.40 o                         
   4  12   9        244.36        266.55        38.84 o                         
   5  12   9         55.35         33.55        29.72 o                         
   6  12   9        210.76        212.51        40.07 o                         
   7  12   9          5.63         43.02        51.22 o                         
 -10  13   9       1560.96       1645.94        84.80 o                         
  -9  13   9         70.74         85.09        34.59 o                         
  -8  13   9       1386.99       1549.13        84.03 o                         
  -7  13   9       1135.27       1076.59        66.39 o                         
  -6  13   9         67.39         44.47        29.06 o                         
  -5  13   9       1770.82       1729.36        68.01 o                         
  -4  13   9        904.66        948.69        36.39 o                         
  -3  13   9         81.00         79.92        23.53 o                         
  -2  13   9        138.44        149.83        25.99 o                         
  -1  13   9        219.96        213.29        29.47 o                         
   0  13   9        133.07        148.13        42.20 o                         
   1  13   9         67.29         19.07        24.77 o                         
   2  13   9          2.96         28.37        26.74 o                         
   3  13   9       2022.69       2107.12        89.24 o                         
   4  13   9       2962.28       3207.96       114.90 o                         
   5  13   9        432.36        404.37        49.04 o                         
   6  13   9         14.15          7.84        31.89 o                         
  -8  14   9        147.91         56.55        31.31 o                         
  -7  14   9        152.66        172.54        49.98 o                         
  -6  14   9          3.99         26.31        24.28 o                         
  -5  14   9        610.63        593.61        40.22 o                         
  -4  14   9         51.40         95.14        19.56 o                         
  -3  14   9         83.75         70.79        30.62 o                         
  -2  14   9        686.38        688.97        46.46 o                         
  -1  14   9       1073.51       1079.90        65.37 o                         
   0  14   9       1138.96       1125.90        72.27 o                         
   1  14   9       2317.78       2450.65        96.75 o                         
   2  14   9         45.10         33.27        32.57 o                         
   3  14   9        679.81        650.62        58.00 o                         
   4  14   9         31.19          4.07        59.08 o                         
   5  14   9        331.67        310.99        44.39 o                         
  -7  15   9        357.26        517.39        52.00 o                         
  -6  15   9        963.54       1254.02        85.39 o                         
  -5  15   9        998.89        973.63        57.60 o                         
  -4  15   9         82.56        136.47        40.86 o                         
  -3  15   9       1528.44       1505.77        92.18 o                         
  -2  15   9          8.52          4.06        26.10 o                         
  -1  15   9         16.04        -23.08        23.08 o                         
   0  15   9          0.22         44.96        29.68 o                         
   1  15   9       1064.91       1183.62        85.89 o                         
   2  15   9        108.12        128.03        34.61 o                         
   3  15   9         25.47          0.03        33.50 o                         
  -3  16   9        254.18        190.97        37.44 o                         
  -2  16   9         83.98         78.49        30.61 o                         
  -1  16   9          5.94         44.12        31.78 o                         
   0  16   9       1671.22       1643.05       225.79 o                         
 -15   0  10        974.41        937.50        76.16 o                         
 -14   0  10       1028.56        930.01        63.54 o                         
 -13   0  10       2273.57       2136.47       130.52 o                         
 -12   0  10       7639.27       7661.20       210.25 o                         
 -11   0  10       2967.42       2690.61        90.60 o                         
 -10   0  10        260.44        309.89        28.46 o                         
  -9   0  10       1583.62       1616.15        60.50 o                         
  -8   0  10        109.01        112.51        19.64 o                         
  -7   0  10       1105.20        969.97        59.92 o                         
  -6   0  10          8.99         -1.71        11.46 o                         
  -5   0  10       7622.85       8081.15       160.44 o                         
  -4   0  10      11680.85      11640.00       218.84 o                         
  -3   0  10       4571.51       4297.16        95.74 o                         
  -2   0  10       7027.64       7396.36       158.07 o                         
  -1   0  10       3910.16       4187.79        94.62 o                         
   0   0  10          3.72         61.42        15.76 o                         
   1   0  10          3.18         31.10        14.87 o                         
   2   0  10          4.50          8.02        13.53 o                         
   3   0  10         51.09         62.90        23.05 o                         
   4   0  10       2465.55       2344.00       100.74 o                         
   5   0  10         69.65         82.61        23.40 o                         
   6   0  10         25.22         39.63        30.20 o                         
   7   0  10       3181.68       3031.26       136.82 o                         
   8   0  10       3851.15       3942.76       157.10 o                         
   9   0  10          7.30        -33.52        33.52 o                         
  10   0  10      12053.81      12119.79       601.67 o                         
  11   0  10       3361.30       3301.46       152.78 o                         
 -15   1  10        264.38        218.37        31.37 o                         
 -14   1  10       1237.98       1216.56        52.71 o                         
 -13   1  10       1601.52       1548.91        59.21 o                         
 -12   1  10        382.54        343.75        31.02 o                         
 -11   1  10        639.02        637.15        31.73 o                         
 -10   1  10       2437.67       2365.24        69.17 o                         
  -9   1  10        398.95        414.54        23.51 o                         
  -8   1  10       8584.38       8256.66       130.36 o                         
  -7   1  10       1996.55       2112.72        44.90 o                         
  -6   1  10       1247.55       1464.06        33.79 o                         
  -5   1  10        270.86        238.72        15.64 o                         
  -4   1  10        508.18        658.08        22.68 o                         
  -3   1  10        134.74        181.95        13.74 o                         
  -2   1  10       6144.38       6488.16        90.15 o                         
  -1   1  10      16257.44      16290.42       245.51 o                         
   0   1  10       1454.57       1685.92        36.44 o                         
   1   1  10        654.21        620.75        24.68 o                         
   2   1  10        665.96        602.38        26.04 o                         
   3   1  10       1252.85       1321.40        38.99 o                         
   4   1  10        190.42        205.15        19.67 o                         
   5   1  10       3104.88       2917.62        68.77 o                         
   6   1  10       1159.53       1104.10        46.12 o                         
   7   1  10       2342.78       2331.27        79.71 o                         
   8   1  10        297.42        358.58        37.60 o                         
   9   1  10       1733.70       1861.70        75.72 o                         
  10   1  10        541.38        582.01        52.53 o                         
  11   1  10       1187.50       1142.82        66.55 o                         
 -15   2  10        332.41        285.29        32.06 o                         
 -14   2  10          0.11         -2.95        17.89 o                         
 -13   2  10        811.17        820.39        42.29 o                         
 -12   2  10       2548.29       2629.86        68.01 o                         
 -11   2  10       3634.13       3609.73        80.56 o                         
 -10   2  10       2046.91       1923.55        47.73 o                         
  -9   2  10       1721.45       1672.45        43.14 o                         
  -8   2  10        959.57        938.15        32.85 o                         
  -7   2  10        142.95        181.98        15.17 o                         
  -6   2  10       7684.76       7808.03       111.12 o                         
  -5   2  10       1490.80       1547.63        35.20 o                         
  -4   2  10      14028.60      13993.20       182.54 o                         
  -3   2  10        534.86        574.08        21.67 o                         
  -2   2  10       4174.43       4146.98        66.92 o                         
  -1   2  10       1026.36       1035.42        27.33 o                         
   0   2  10      14012.94      13639.69       207.58 o                         
   1   2  10          1.09          6.28         8.67 o                         
   2   2  10      10283.26      10413.50       209.05 o                         
   3   2  10         15.97          7.49        10.43 o                         
   4   2  10          1.69          1.37        12.01 o                         
   5   2  10          1.32         -6.01        15.38 o                         
   6   2  10       4107.15       4095.61       109.73 o                         
   7   2  10         55.58         65.23        22.30 o                         
   8   2  10         40.20         31.90        21.21 o                         
   9   2  10          1.84        -18.22        22.52 o                         
  10   2  10       1110.45       1202.05        68.59 o                         
  11   2  10       2380.82       2644.58        97.82 o                         
 -15   3  10        881.44        775.77        57.52 o                         
 -14   3  10       1775.32       1711.40        53.98 o                         
 -13   3  10          6.65         -2.01        18.49 o                         
 -12   3  10       1172.38       1221.07        53.25 o                         
 -11   3  10       1513.61       1478.34        46.27 o                         
 -10   3  10       1271.04       1232.13        47.11 o                         
  -9   3  10       2861.94       2800.81        60.81 o                         
  -8   3  10       3971.11       3936.57        80.13 o                         
  -7   3  10       4917.13       4556.83        76.12 o                         
  -6   3  10        295.44        321.25        16.98 o                         
  -5   3  10       8428.76       8128.57       109.93 o                         
  -4   3  10       2782.17       2802.22        60.90 o                         
  -3   3  10       2136.77       2123.81        41.27 o                         
  -2   3  10       1178.78       1144.95        38.52 o                         
  -1   3  10       6307.68       6558.27        97.30 o                         
   0   3  10      12664.05      12426.26       174.24 o                         
   1   3  10      19910.85      19132.13       271.08 o                         
   2   3  10       5866.93       6066.65        97.18 o                         
   3   3  10       1730.13       1706.69        42.06 o                         
   4   3  10       2020.16       2023.86        55.27 o                         
   5   3  10        456.46        405.89        29.17 o                         
   6   3  10       1341.31       1331.10        59.72 o                         
   7   3  10       1912.84       1811.62        54.87 o                         
   8   3  10        112.09         85.56        24.05 o                         
   9   3  10        251.13        305.24        37.59 o                         
  10   3  10          5.86          9.48        24.52 o                         
  11   3  10        760.69        754.22        55.35 o                         
 -15   4  10        680.18        647.54        54.38 o                         
 -14   4  10       1348.04       1287.06        57.68 o                         
 -13   4  10        871.11        853.28        36.90 o                         
 -12   4  10          0.41          0.68        13.98 o                         
 -11   4  10        457.14        425.03        36.84 o                         
 -10   4  10         29.74         42.70        13.55 o                         
  -9   4  10         12.44         -4.88        11.30 o                         
  -8   4  10        871.19        924.25        28.35 o                         
  -7   4  10       1137.08       1112.81        32.65 o                         
  -6   4  10        198.01        188.84        11.10 o                         
  -5   4  10       1679.61       1605.40        39.70 o                         
  -4   4  10       4354.63       3891.25        63.01 o                         
  -3   4  10      23433.05      23120.19       302.96 o                         
  -2   4  10       5053.51       4950.83        76.03 o                         
  -1   4  10       5472.02       5444.73        82.11 o                         
   0   4  10        966.90        984.91        27.98 o                         
   1   4  10         84.05         69.19        11.11 o                         
   2   4  10         10.23         22.22        12.61 o                         
   3   4  10       4494.61       4472.11        94.28 o                         
   4   4  10        754.48        704.35        34.06 o                         
   5   4  10       1245.79       1272.42        45.86 o                         
   6   4  10        790.44        849.25        41.63 o                         
   7   4  10         11.57        -14.69        16.88 o                         
   8   4  10       2603.23       2663.96       100.13 o                         
   9   4  10          1.01        -23.80        23.80 o                         
  10   4  10          5.69        -27.38        27.38 o                         
  11   4  10       1421.80       1262.31        84.04 o                         
 -15   5  10        298.57        440.66        71.12 o                         
 -14   5  10          5.67        -20.35        20.35 o                         
 -13   5  10       1273.31       1340.66        47.59 o                         
 -12   5  10        392.91        386.82        27.33 o                         
 -11   5  10         88.56         59.49        16.52 o                         
 -10   5  10        931.83        963.46        44.41 o                         
  -9   5  10       1665.25       1605.17        70.47 o                         
  -8   5  10       1632.93       1507.35        51.94 o                         
  -7   5  10        236.28        215.28        23.42 o                         
  -6   5  10       1265.23       1325.18        42.61 o                         
  -5   5  10       2650.51       2588.79        64.11 o                         
  -4   5  10          0.24          3.82         7.59 o                         
  -3   5  10         74.43         42.32        10.55 o                         
  -2   5  10        956.32        901.80        29.14 o                         
  -1   5  10       2275.17       2315.30        44.47 o                         
   0   5  10        951.04        963.27        27.11 o                         
   1   5  10        650.55        626.04        21.25 o                         
   2   5  10       1248.78       1352.58        40.81 o                         
   3   5  10       2916.76       2847.79        68.71 o                         
   4   5  10        427.37        395.93        26.41 o                         
   5   5  10        188.91        228.51        22.91 o                         
   6   5  10        907.10        945.02        41.32 o                         
   7   5  10        259.90        218.57        23.12 o                         
   8   5  10       2936.50       2933.48        90.47 o                         
   9   5  10       1357.22       1374.10        59.66 o                         
  10   5  10         14.50          5.73        34.59 o                         
 -14   6  10        258.67        235.93        33.74 o                         
 -13   6  10        815.52        764.67        54.39 o                         
 -12   6  10       1146.27       1070.17        30.51 o                         
 -11   6  10        131.72        137.37        23.30 o                         
 -10   6  10        690.55        720.86        41.99 o                         
  -9   6  10       8684.76       8665.12       182.55 o                         
  -8   6  10       2476.82       2376.32        89.12 o                         
  -7   6  10         77.15         72.27        18.87 o                         
  -6   6  10        217.18        258.35        24.28 o                         
  -5   6  10        549.88        548.21        39.63 o                         
  -4   6  10        137.99        120.91        11.94 o                         
  -3   6  10       1350.83       1360.39        33.33 o                         
  -2   6  10        719.03        722.60        28.97 o                         
  -1   6  10       1759.15       1647.92        47.19 o                         
   0   6  10        879.60        902.87        40.74 o                         
   1   6  10       2735.97       2622.80        71.41 o                         
   2   6  10         90.07         81.94        20.01 o                         
   3   6  10       3119.69       3224.31        79.66 o                         
   4   6  10       1403.76       1382.02        46.21 o                         
   5   6  10       4039.85       3979.51        87.61 o                         
   6   6  10         38.72         40.47        21.36 o                         
   7   6  10       1802.54       1839.32        53.12 o                         
   8   6  10        279.93        368.14        31.07 o                         
   9   6  10        634.59        687.41        49.86 o                         
  10   6  10        596.11        580.77        45.82 o                         
 -14   7  10         80.55        119.73        42.47 o                         
 -13   7  10       1911.81       1930.07       118.20 o                         
 -12   7  10       1274.12       1146.01        89.75 o                         
 -11   7  10         34.55         12.00        17.04 o                         
 -10   7  10         42.52         16.61        18.96 o                         
  -9   7  10         73.87         84.94        20.56 o                         
  -8   7  10         19.51         20.61        16.78 o                         
  -7   7  10         99.94         89.34        21.49 o                         
  -6   7  10        219.56        227.71        24.12 o                         
  -5   7  10          2.66         -5.28        12.76 o                         
  -4   7  10          0.10         -3.33        13.32 o                         
  -3   7  10        253.55        316.35        17.77 o                         
  -2   7  10        244.69        203.08        20.91 o                         
  -1   7  10         14.99         12.32        15.09 o                         
   0   7  10         88.71         83.67        18.26 o                         
   1   7  10        313.46        303.82        28.17 o                         
   2   7  10       1902.54       1947.32        79.59 o                         
   3   7  10        631.19        701.48        44.78 o                         
   4   7  10       1450.98       1527.05        54.05 o                         
   5   7  10          4.58          9.25        17.74 o                         
   6   7  10       2995.41       3025.44        80.02 o                         
   7   7  10        465.01        525.24        43.86 o                         
   8   7  10        427.30        512.79        37.72 o                         
   9   7  10         26.93         58.53        25.06 o                         
  10   7  10        470.93        527.13        44.25 o                         
 -14   8  10        548.12        604.71        69.05 o                         
 -13   8  10        711.82        709.37        75.41 o                         
 -12   8  10        670.06        742.36        39.70 o                         
 -11   8  10        439.16        368.56        48.08 o                         
 -10   8  10       2022.00       2035.50        67.67 o                         
  -9   8  10       2767.64       2919.52        84.84 o                         
  -8   8  10        975.55        870.64        43.81 o                         
  -7   8  10       5836.03       5808.14       138.83 o                         
  -6   8  10        263.90        299.16        27.75 o                         
  -5   8  10       5201.92       5144.23       119.78 o                         
  -4   8  10         27.09         24.43        14.82 o                         
  -3   8  10       3683.60       3513.68        75.80 o                         
  -2   8  10       2646.02       2628.38        72.44 o                         
  -1   8  10       9021.89       8824.67       182.58 o                         
   0   8  10        684.08        710.48        43.09 o                         
   1   8  10          0.11          4.88        16.48 o                         
   2   8  10        100.18         79.88        30.48 o                         
   3   8  10       3026.75       2988.80       118.88 o                         
   4   8  10        791.96        721.54        46.92 o                         
   5   8  10       3544.98       3488.70        93.21 o                         
   6   8  10          4.89         25.47        14.42 o                         
   7   8  10        395.29        397.19        29.37 o                         
   8   8  10         24.51          5.57        18.62 o                         
   9   8  10       2925.56       3011.64       109.65 o                         
 -13   9  10          2.38         58.23        44.92 o                         
 -12   9  10        691.12        690.26        82.67 o                         
 -11   9  10        103.07         22.73        29.97 o                         
 -10   9  10        570.31        555.93        41.22 o                         
  -9   9  10       1076.79       1033.52        59.52 o                         
  -8   9  10       1836.44       1828.40        68.98 o                         
  -7   9  10        901.85        912.76        44.04 o                         
  -6   9  10       5613.54       5486.43       118.82 o                         
  -5   9  10       4754.64       4785.78       107.00 o                         
  -4   9  10       1252.37       1175.70        44.98 o                         
  -3   9  10       3715.91       3616.15        70.50 o                         
  -2   9  10      11740.55      11230.01       222.41 o                         
  -1   9  10        141.88         98.62        22.17 o                         
   0   9  10         32.68         57.85        20.59 o                         
   1   9  10          6.26          7.24        17.34 o                         
   2   9  10       4220.66       4456.12       128.98 o                         
   3   9  10       1916.29       1942.39        79.72 o                         
   4   9  10       1349.51       1314.01        69.52 o                         
   5   9  10         15.00          7.89        19.68 o                         
   6   9  10         40.76         24.46        19.05 o                         
   7   9  10        120.55        111.23        21.30 o                         
   8   9  10        569.17        593.20        44.53 o                         
   9   9  10        270.96        273.27        49.46 o                         
 -12  10  10        384.00        394.16        91.64 o                         
 -11  10  10        575.19        590.67        36.66 o                         
 -10  10  10       1747.44       1787.20        77.98 o                         
  -9  10  10       1531.24       1453.84        72.93 o                         
  -8  10  10          0.01          9.10        19.79 o                         
  -7  10  10        407.05        370.92        31.37 o                         
  -6  10  10        437.63        449.83        36.81 o                         
  -5  10  10         11.95         25.79        16.80 o                         
  -4  10  10        877.83        939.04        39.67 o                         
  -3  10  10         20.06          7.85        15.03 o                         
  -2  10  10        570.97        560.87        36.36 o                         
  -1  10  10         23.56         74.91        21.14 o                         
   0  10  10        384.08        358.59        41.27 o                         
   1  10  10        255.41        209.17        33.61 o                         
   2  10  10        334.58        394.78        52.71 o                         
   3  10  10       1968.77       2017.03        82.62 o                         
   4  10  10        828.64        853.84        62.64 o                         
   5  10  10        200.87        174.72        34.89 o                         
   6  10  10        778.56        634.08        78.50 o                         
   7  10  10       1450.32       1526.35        67.05 o                         
   8  10  10        777.89        776.53        53.07 o                         
 -12  11  10         91.84         74.39        56.36 o                         
 -11  11  10        442.15        455.42        39.78 o                         
 -10  11  10          4.04        -19.47        19.47 o                         
  -9  11  10        514.86        535.13        45.22 o                         
  -8  11  10          6.39        -18.81        18.81 o                         
  -7  11  10       1238.50       1256.40        70.70 o                         
  -6  11  10          5.94         26.83        16.38 o                         
  -5  11  10       1290.04       1383.96        95.59 o                         
  -4  11  10         66.58         63.79        20.16 o                         
  -3  11  10        277.17        242.01        28.09 o                         
  -2  11  10         72.13         57.72        26.10 o                         
  -1  11  10        124.94        119.76        24.71 o                         
   0  11  10       2114.77       2048.40        86.78 o                         
   1  11  10         56.23          2.45        21.52 o                         
   2  11  10       1320.61       1291.79        69.37 o                         
   3  11  10        606.78        626.38        59.84 o                         
   4  11  10        911.39        848.04        63.15 o                         
   5  11  10         30.72        -11.01        24.99 o                         
   6  11  10        130.73        134.90        34.93 o                         
   7  11  10        127.13        116.12        31.57 o                         
 -11  12  10        233.29        176.37        38.54 o                         
 -10  12  10        191.71        193.10        34.97 o                         
  -9  12  10          1.98        -23.61        27.40 o                         
  -8  12  10       1129.99       1245.58        76.09 o                         
  -7  12  10          2.29         -5.15        22.85 o                         
  -6  12  10       2530.80       2635.85        82.26 o                         
  -5  12  10       1128.62       1180.39        54.42 o                         
  -4  12  10        506.94        559.96        39.09 o                         
  -3  12  10       1065.87        995.98        44.56 o                         
  -2  12  10         53.03         31.10        26.05 o                         
  -1  12  10       1528.96       1645.28        64.72 o                         
   0  12  10       3333.21       3483.65       107.93 o                         
   1  12  10        235.30        208.27        37.55 o                         
   2  12  10       2124.85       2235.46        90.61 o                         
   3  12  10         85.14         93.83        31.06 o                         
   4  12  10         32.81         80.21        38.24 o                         
   5  12  10         19.21        -39.41        46.41 o                         
   6  12  10          4.45         44.23        29.81 o                         
  -9  13  10        266.52        301.89        39.09 o                         
  -8  13  10       2072.41       2375.55        93.87 o                         
  -7  13  10        188.99        208.99        29.93 o                         
  -6  13  10         20.43          2.38        23.69 o                         
  -5  13  10         28.95         68.54        22.61 o                         
  -4  13  10        170.41        153.64        23.23 o                         
  -3  13  10         44.20         47.71        19.71 o                         
  -2  13  10        103.23         68.37        24.90 o                         
  -1  13  10       1279.91       1254.18        60.94 o                         
   0  13  10         11.86         40.50        27.62 o                         
   1  13  10        173.39        201.53        34.85 o                         
   2  13  10        263.97        336.35        57.23 o                         
   3  13  10       1129.00       1203.44        75.49 o                         
   4  13  10         31.34         65.15        30.00 o                         
   5  13  10          3.55         20.10        29.15 o                         
  -8  14  10        268.45        283.05        41.42 o                         
  -7  14  10       1737.00       1720.10        80.73 o                         
  -6  14  10        148.73        148.22        28.94 o                         
  -5  14  10       1335.38       1329.19        53.51 o                         
  -4  14  10       5689.44       5688.02       150.20 o                         
  -3  14  10       1266.46       1365.10        90.14 o                         
  -2  14  10        190.31        129.05        26.82 o                         
  -1  14  10         43.59        -25.85        29.04 o                         
   0  14  10        101.63         62.63        32.53 o                         
   1  14  10        523.41        601.65        55.20 o                         
   2  14  10        154.01        104.55        37.30 o                         
   3  14  10        498.03        457.91        70.13 o                         
   4  14  10         40.59         57.35        32.22 o                         
  -6  15  10        850.80        883.84        55.65 o                         
  -5  15  10       1706.30       1721.16        74.91 o                         
  -4  15  10         89.96        -19.05        44.02 o                         
  -3  15  10        235.07        200.46        30.76 o                         
  -2  15  10        184.87        156.25        40.81 o                         
  -1  15  10         95.60         92.46        31.53 o                         
   0  15  10        269.95        261.09        40.79 o                         
   1  15  10        499.55        580.26        73.32 o                         
   2  15  10         99.37         94.90        39.38 o                         
 -15   1  11        357.99        344.00        46.80 o                         
 -14   1  11         50.42         81.82        23.27 o                         
 -13   1  11       3380.46       3496.32        93.44 o                         
 -12   1  11         92.93         66.35        19.27 o                         
 -11   1  11       3329.75       3382.28        70.19 o                         
 -10   1  11       1082.73       1092.44        35.87 o                         
  -9   1  11        617.04        603.10        32.97 o                         
  -8   1  11       2158.62       2031.37        48.04 o                         
  -7   1  11       5211.31       5035.28        85.38 o                         
  -6   1  11       2040.74       1998.89        42.45 o                         
  -5   1  11       2295.89       2253.71        49.46 o                         
  -4   1  11        339.01        345.06        18.43 o                         
  -3   1  11        169.26        176.55        13.55 o                         
  -2   1  11        409.36        427.58        19.65 o                         
  -1   1  11        220.35        240.75        16.31 o                         
   0   1  11      10716.59      10908.67       170.21 o                         
   1   1  11      11701.22      11113.43       203.40 o                         
   2   1  11       1469.62       1440.87        39.42 o                         
   3   1  11       5014.99       4977.51        91.05 o                         
   4   1  11        587.02        570.52        32.67 o                         
   5   1  11         20.25         32.17        20.99 o                         
   6   1  11        303.79        337.51        37.03 o                         
   7   1  11        646.67        718.99        49.86 o                         
   8   1  11        883.42        885.48        58.86 o                         
   9   1  11       1241.53       1263.86        67.00 o                         
  10   1  11         20.63        -19.08        26.95 o                         
  11   1  11          6.15        -31.08        31.08 o                         
 -15   2  11         70.61          4.46        26.11 o                         
 -14   2  11        507.25        536.22        41.46 o                         
 -13   2  11        283.55        261.71        31.55 o                         
 -12   2  11         64.64         51.25        18.31 o                         
 -11   2  11        243.39        250.05        24.40 o                         
 -10   2  11       1656.44       1640.22        47.53 o                         
  -9   2  11         59.87         65.88        17.14 o                         
  -8   2  11        275.59        295.68        21.64 o                         
  -7   2  11       2776.18       2783.46        57.24 o                         
  -6   2  11        470.44        503.55        21.95 o                         
  -5   2  11       1148.82       1068.99        30.25 o                         
  -4   2  11      13723.82      13811.82       198.74 o                         
  -3   2  11         63.22         93.12        11.95 o                         
  -2   2  11        441.11        416.36        20.19 o                         
  -1   2  11       4444.85       4372.18        73.70 o                         
   0   2  11       4684.01       5125.02       105.40 o                         
   1   2  11          1.32         12.91         9.67 o                         
   2   2  11        392.60        362.89        21.99 o                         
   3   2  11       1798.87       1792.43        49.06 o                         
   4   2  11       2738.27       2831.94        69.90 o                         
   5   2  11       1395.15       1510.99        50.26 o                         
   6   2  11        662.63        741.82        44.71 o                         
   7   2  11       2156.52       2056.00       108.17 o                         
   8   2  11        275.94        216.35        34.73 o                         
   9   2  11          0.04        -29.65        29.65 o                         
  10   2  11        791.60        680.83        55.61 o                         
 -15   3  11        479.93        485.27        58.34 o                         
 -14   3  11        403.37        387.21        30.99 o                         
 -13   3  11         48.30         39.07        20.76 o                         
 -12   3  11         21.87         51.22        16.58 o                         
 -11   3  11        216.41        241.14        26.13 o                         
 -10   3  11         29.70         -3.13        13.31 o                         
  -9   3  11        336.87        326.50        22.63 o                         
  -8   3  11       4457.91       4369.34        85.41 o                         
  -7   3  11       1180.49       1083.83        31.89 o                         
  -6   3  11        577.31        595.40        23.74 o                         
  -5   3  11       5332.00       5478.92        98.98 o                         
  -4   3  11        114.87         84.71        12.40 o                         
  -3   3  11       2937.35       2837.12        73.85 o                         
  -2   3  11        286.19        299.52        17.28 o                         
  -1   3  11       9403.34       9389.71       130.88 o                         
   0   3  11       7123.64       7431.10       122.17 o                         
   1   3  11        797.97        780.35        28.05 o                         
   2   3  11       1004.24       1061.75        36.43 o                         
   3   3  11       7075.85       6649.50       125.40 o                         
   4   3  11       2708.10       2815.07        81.02 o                         
   5   3  11        368.76        376.67        29.66 o                         
   6   3  11        867.17        833.03        43.93 o                         
   7   3  11        128.52        155.12        26.87 o                         
   8   3  11         61.05         19.32        33.76 o                         
   9   3  11        255.24        279.09        36.83 o                         
  10   3  11        565.47        505.87        82.50 o                         
 -15   4  11        186.15        176.28        25.83 o                         
 -14   4  11        930.96        983.10        41.18 o                         
 -13   4  11       3213.16       3088.87        73.50 o                         
 -12   4  11       1040.13       1052.76        39.77 o                         
 -11   4  11         32.63         77.06        15.57 o                         
 -10   4  11        711.52        721.46        35.17 o                         
  -9   4  11       1562.84       1604.13        49.21 o                         
  -8   4  11       2188.58       2313.49        60.34 o                         
  -7   4  11        275.97        272.28        14.93 o                         
  -6   4  11         78.35         65.50        10.44 o                         
  -5   4  11        555.56        509.26        21.23 o                         
  -4   4  11       1357.94       1396.88        35.02 o                         
  -3   4  11       1663.75       1461.53        33.99 o                         
  -2   4  11        115.77         52.22        11.47 o                         
  -1   4  11       4254.95       4146.83        68.96 o                         
   0   4  11        157.91        178.21        14.82 o                         
   1   4  11        498.54        471.99        26.55 o                         
   2   4  11       4618.12       4634.51        88.72 o                         
   3   4  11       2645.67       2607.28        63.84 o                         
   4   4  11       2402.88       2331.28        61.72 o                         
   5   4  11       2781.11       2906.70        72.97 o                         
   6   4  11         40.55         26.17        20.26 o                         
   7   4  11        115.33         72.84        23.09 o                         
   8   4  11        712.51        723.01        50.51 o                         
   9   4  11          1.43         21.99        25.15 o                         
  10   4  11        632.41        589.42        49.56 o                         
 -15   5  11       2970.25       2840.14       212.26 o                         
 -14   5  11       1381.09       1432.19        52.21 o                         
 -13   5  11        972.58        961.54        68.82 o                         
 -12   5  11         50.24         33.83        14.27 o                         
 -11   5  11        273.31        266.04        20.69 o                         
 -10   5  11        170.96        148.62        25.26 o                         
  -9   5  11       1262.45       1282.72        78.88 o                         
  -8   5  11       2904.63       2932.79        86.64 o                         
  -7   5  11       3352.08       3338.90       154.21 o                         
  -6   5  11         19.30         36.92        15.57 o                         
  -5   5  11        214.02        232.57        12.79 o                         
  -4   5  11       5115.17       4952.78        83.80 o                         
  -3   5  11        461.40        471.32        20.84 o                         
  -2   5  11       1880.22       1819.88        38.36 o                         
  -1   5  11       1955.90       1828.64        43.90 o                         
   0   5  11        538.95        470.08        19.84 o                         
   1   5  11       1329.60       1284.11        33.70 o                         
   2   5  11       2274.21       2115.94        49.94 o                         
   3   5  11       3859.64       3669.32        79.52 o                         
   4   5  11       4075.13       3957.98        86.50 o                         
   5   5  11         21.88         19.50        16.21 o                         
   6   5  11         25.52         16.51        17.96 o                         
   7   5  11         26.13         24.94        19.70 o                         
   8   5  11         50.72         29.26        22.10 o                         
   9   5  11        824.64        869.88        51.87 o                         
  10   5  11       1114.96       1124.36        86.11 o                         
 -14   6  11         27.44         -1.62        33.44 o                         
 -13   6  11        110.94        128.00        20.98 o                         
 -12   6  11       1641.03       1714.64        62.59 o                         
 -11   6  11        188.56        207.49        25.89 o                         
 -10   6  11         12.10         26.31        20.02 o                         
  -9   6  11        153.59        129.67        25.11 o                         
  -8   6  11       1117.49       1117.08        52.89 o                         
  -7   6  11       2194.60       2274.72        71.54 o                         
  -6   6  11       3967.53       3922.75        91.42 o                         
  -5   6  11         30.06         47.08        15.31 o                         
  -4   6  11        290.92        264.01        16.45 o                         
  -3   6  11       6755.68       6835.28       113.61 o                         
  -2   6  11       1049.08       1094.82        30.69 o                         
  -1   6  11          4.28         -5.15        16.51 o                         
   0   6  11          6.61          5.37        16.16 o                         
   1   6  11       4575.38       4536.17        98.54 o                         
   2   6  11         23.43         27.28        16.62 o                         
   3   6  11         59.72         44.03        16.45 o                         
   4   6  11       1463.14       1410.51        44.71 o                         
   5   6  11        423.36        415.48        28.48 o                         
   6   6  11         55.79         50.99        17.63 o                         
   7   6  11        172.42        193.98        29.03 o                         
   8   6  11        310.99        267.31        28.52 o                         
   9   6  11        120.23        114.50        30.35 o                         
  10   6  11        172.71        250.65        43.62 o                         
 -14   7  11         38.06        110.56        43.63 o                         
 -13   7  11         64.45         72.10        25.31 o                         
 -12   7  11        231.38        210.16        26.37 o                         
 -11   7  11        458.62        467.90        36.28 o                         
 -10   7  11       2724.46       2762.25        91.36 o                         
  -9   7  11        133.21        145.05        25.60 o                         
  -8   7  11       4367.08       4461.86       104.69 o                         
  -7   7  11          0.03          9.86        19.14 o                         
  -6   7  11      15673.03      15755.33       331.96 o                         
  -5   7  11       1338.01       1192.64        44.42 o                         
  -4   7  11          6.82         -7.73         7.73 o                         
  -3   7  11       2783.19       2609.59        68.47 o                         
  -2   7  11       8457.68       8491.30       174.74 o                         
  -1   7  11         71.57         81.12        19.82 o                         
   0   7  11       1593.18       1581.86        67.12 o                         
   1   7  11       8257.27       8055.64       162.31 o                         
   2   7  11       1253.92       1285.52        63.27 o                         
   3   7  11         46.68         58.71        25.65 o                         
   4   7  11         23.06         54.21        20.39 o                         
   5   7  11       1663.93       1616.80        52.32 o                         
   6   7  11       3420.55       3536.32        84.03 o                         
   7   7  11         23.30         15.23        17.77 o                         
   8   7  11        108.48         97.65        25.08 o                         
   9   7  11        644.68        699.21        80.50 o                         
 -13   8  11        779.97        878.67        80.08 o                         
 -12   8  11       2455.50       2490.30        88.67 o                         
 -11   8  11       1407.50       1325.98        61.03 o                         
 -10   8  11        854.31        842.48        48.03 o                         
  -9   8  11       2605.32       2630.03        93.02 o                         
  -8   8  11        288.12        325.82        29.43 o                         
  -7   8  11       3288.23       3327.56        94.96 o                         
  -6   8  11       1287.58       1230.50        48.50 o                         
  -5   8  11        192.10        182.75        22.71 o                         
  -4   8  11       4584.88       4424.97       104.72 o                         
  -3   8  11        355.08        359.33        21.49 o                         
  -2   8  11       2318.93       2192.74        66.08 o                         
  -1   8  11       1177.14       1174.73        50.41 o                         
   0   8  11       1036.60       1043.53        50.29 o                         
   1   8  11       3651.80       3774.55       105.06 o                         
   2   8  11         32.71          1.96        22.61 o                         
   3   8  11         25.37          9.82        22.64 o                         
   4   8  11         39.55         50.01        37.82 o                         
   5   8  11        469.09        490.50        26.31 o                         
   6   8  11        574.11        567.11        47.66 o                         
   7   8  11        237.89        267.62        33.56 o                         
   8   8  11          6.00          7.56        24.33 o                         
   9   8  11        748.34        733.67        62.12 o                         
 -13   9  11       1378.17       1532.22       158.31 o                         
 -12   9  11          2.22        -18.94        18.94 o                         
 -11   9  11          2.64          8.79        35.81 o                         
 -10   9  11         26.02         55.54        21.14 o                         
  -9   9  11        716.03        673.41        44.92 o                         
  -8   9  11        211.02        141.95        26.89 o                         
  -7   9  11        886.78        864.57        50.68 o                         
  -6   9  11       2037.16       2048.08        68.62 o                         
  -5   9  11       2206.24       2026.62        61.33 o                         
  -4   9  11        475.10        441.67        34.07 o                         
  -3   9  11         15.07         12.19        16.24 o                         
  -2   9  11       1110.48        965.91        46.04 o                         
  -1   9  11        287.53        343.88        31.73 o                         
   0   9  11        271.17        290.29        35.35 o                         
   1   9  11        555.90        523.86        40.49 o                         
   2   9  11        258.54        275.32        38.00 o                         
   3   9  11        297.57        288.28        41.05 o                         
   4   9  11       1415.13       1443.73        88.35 o                         
   5   9  11         61.52         50.34        29.05 o                         
   6   9  11        219.15        222.21        42.20 o                         
   7   9  11         12.53         -4.39        17.67 o                         
   8   9  11        143.33         89.65        33.54 o                         
 -12  10  11        319.25        382.29        57.20 o                         
 -11  10  11        627.84        520.77        43.21 o                         
 -10  10  11         14.46         47.84        25.11 o                         
  -9  10  11          3.30        -21.24        21.24 o                         
  -8  10  11       2510.26       2443.22        94.02 o                         
  -7  10  11       1083.38       1046.82        53.34 o                         
  -6  10  11       1044.98       1104.35        56.44 o                         
  -5  10  11        380.66        368.75        31.01 o                         
  -4  10  11         27.39         14.20        14.76 o                         
  -3  10  11         12.89          8.69        14.21 o                         
  -2  10  11       1324.73       1253.98        58.03 o                         
  -1  10  11       4691.20       4775.77       119.48 o                         
   0  10  11       1581.72       1521.78        65.92 o                         
   1  10  11         35.01         27.02        24.85 o                         
   2  10  11       2205.00       2170.37        87.28 o                         
   3  10  11       1017.51       1134.96        85.99 o                         
   4  10  11        547.08        458.16        68.75 o                         
   5  10  11        633.30        703.28        56.81 o                         
   6  10  11        830.49        864.34        63.13 o                         
   7  10  11       1797.72       1776.01        88.06 o                         
 -11  11  11        596.62        623.04        50.22 o                         
 -10  11  11       1155.64       1117.77        66.63 o                         
  -9  11  11        636.97        603.16        44.64 o                         
  -8  11  11        447.61        469.01        64.27 o                         
  -7  11  11        116.54         65.84        24.64 o                         
  -6  11  11        106.10        103.09        22.21 o                         
  -5  11  11        267.05        302.93        27.02 o                         
  -4  11  11         64.37         35.41        15.20 o                         
  -3  11  11        382.59        361.53        28.27 o                         
  -2  11  11       1020.61       1087.59        51.30 o                         
  -1  11  11       4203.11       4022.29       107.12 o                         
   0  11  11        146.31        182.86        30.97 o                         
   1  11  11        302.36        340.36        42.06 o                         
   2  11  11          4.74        -21.35        21.35 o                         
   3  11  11       3094.70       3064.29       138.87 o                         
   4  11  11        140.18         87.50        39.45 o                         
   5  11  11          4.50        -29.34        29.34 o                         
   6  11  11        670.56        669.51        59.98 o                         
   7  11  11        412.53        393.98        48.62 o                         
 -10  12  11         55.12         29.07        29.83 o                         
  -9  12  11        554.89        539.56        55.61 o                         
  -8  12  11        330.10        302.15        51.72 o                         
  -7  12  11        174.51        186.50        29.77 o                         
  -6  12  11          2.81          5.43        18.78 o                         
  -5  12  11         74.63        128.33        22.34 o                         
  -4  12  11       3101.98       3071.16       128.39 o                         
  -3  12  11       2513.85       2526.28        77.92 o                         
  -2  12  11         80.18         69.24        26.68 o                         
  -1  12  11        291.19        368.79        50.22 o                         
   0  12  11       1242.91       1214.16        59.55 o                         
   1  12  11       1204.30       1281.71        73.41 o                         
   2  12  11       1565.36       1768.06        89.71 o                         
   3  12  11         79.18         96.69        31.91 o                         
   4  12  11       1055.53        963.17        68.66 o                         
   5  12  11         13.01         -3.26        27.74 o                         
   6  12  11        532.58        591.98        56.57 o                         
  -9  13  11         85.48         47.92        40.33 o                         
  -8  13  11       2156.94       2309.11        92.80 o                         
  -7  13  11        298.91        316.84        34.81 o                         
  -6  13  11         25.56         23.07        18.56 o                         
  -5  13  11        182.12        182.14        22.67 o                         
  -4  13  11          1.81         19.56        28.68 o                         
  -3  13  11       1655.19       1692.23        59.38 o                         
  -2  13  11        175.17        145.52        25.97 o                         
  -1  13  11         12.00        -21.25        27.08 o                         
   0  13  11        513.51        555.22        51.84 o                         
   1  13  11       1411.70       1364.12        77.64 o                         
   2  13  11        227.17        282.69        41.29 o                         
   3  13  11       1780.78       1895.92        91.45 o                         
   4  13  11         91.71         81.70        42.71 o                         
  -7  14  11       1433.52       1360.37        85.63 o                         
  -6  14  11       1849.14       1853.80        75.55 o                         
  -5  14  11        227.92        383.65        42.48 o                         
  -4  14  11          2.92        -24.17        24.17 o                         
  -3  14  11         77.89        104.71        40.52 o                         
  -2  14  11        959.47        866.83        60.26 o                         
  -1  14  11        612.79        535.49        49.06 o                         
   0  14  11         48.88         95.41        32.62 o                         
   1  14  11        182.01        152.64        41.05 o                         
   2  14  11        524.99        526.68        71.64 o                         
   3  14  11         56.40         75.25        48.96 o                         
  -5  15  11         26.39         22.04        35.04 o                         
  -4  15  11        363.03        412.48        55.45 o                         
  -3  15  11       1409.14       1447.59        69.96 o                         
  -2  15  11         58.25         96.33        27.91 o                         
  -1  15  11         36.04         22.90        27.62 o                         
   0  15  11        218.55        247.54        43.59 o                         
 -15   0  12        203.16        290.27        48.73 o                         
 -14   0  12        104.25         69.50        34.00 o                         
 -13   0  12       1580.81       1527.49        90.71 o                         
 -12   0  12         12.84         36.58        25.25 o                         
 -11   0  12       2880.10       3085.31       109.36 o                         
 -10   0  12       5521.66       5749.24       189.15 o                         
  -9   0  12        836.19        875.97        49.36 o                         
  -8   0  12         78.27         89.19        18.37 o                         
  -7   0  12       2964.65       2883.94        77.70 o                         
  -6   0  12      14949.34      14673.20       322.85 o                         
  -5   0  12       2240.92       2094.50       117.57 o                         
  -4   0  12      52522.96      49642.75       854.10 o                         
  -3   0  12       5275.96       5509.80       146.20 o                         
  -2   0  12       2028.73       1849.50        57.07 o                         
  -1   0  12       1794.48       1947.81        80.24 o                         
   0   0  12       1163.55       1307.40        49.40 o                         
   1   0  12        534.72        606.96        38.90 o                         
   2   0  12       2358.17       2199.93        83.29 o                         
   3   0  12      14848.21      14697.50       346.52 o                         
   4   0  12      10321.76      10326.95       261.11 o                         
   5   0  12       4183.80       4115.15       156.02 o                         
   6   0  12       1195.66       1246.43        89.13 o                         
   7   0  12         25.07         -9.80        33.77 o                         
   8   0  12       1528.90       1486.79       101.33 o                         
   9   0  12        299.28        191.79        52.58 o                         
  10   0  12        317.52        226.45        58.21 o                         
 -15   1  12       2527.60       2902.50       211.35 o                         
 -14   1  12       1383.74       1372.75        62.37 o                         
 -13   1  12        545.51        593.45        55.72 o                         
 -12   1  12        139.89        204.79        23.23 o                         
 -11   1  12       1374.64       1295.76        60.21 o                         
 -10   1  12       1681.53       1653.22        48.54 o                         
  -9   1  12        521.29        474.85        33.88 o                         
  -8   1  12       7066.54       6803.15       119.06 o                         
  -7   1  12       1513.08       1484.69        40.07 o                         
  -6   1  12         83.32         80.31        13.46 o                         
  -5   1  12       8715.86       8396.43       125.60 o                         
  -4   1  12         51.80         62.91        13.07 o                         
  -3   1  12       3482.75       3314.27        56.79 o                         
  -2   1  12        113.20        105.31        12.80 o                         
  -1   1  12       5588.65       5609.51        87.55 o                         
   0   1  12       4420.27       4504.04        77.90 o                         
   1   1  12       3016.34       2993.44        62.97 o                         
   2   1  12          2.32        -12.89        12.89 o                         
   3   1  12        348.34        294.48        28.49 o                         
   4   1  12        479.27        405.74        33.59 o                         
   5   1  12        177.85        228.86        29.09 o                         
   6   1  12       2414.18       2449.09        82.83 o                         
   7   1  12        539.78        493.74        45.64 o                         
   8   1  12        565.07        585.50        49.09 o                         
   9   1  12        376.49        270.29        41.58 o                         
  10   1  12          0.01        -29.80        29.80 o                         
 -15   2  12        136.14        125.10        35.18 o                         
 -14   2  12        967.88       1065.98        49.29 o                         
 -13   2  12       2606.19       2756.19        72.95 o                         
 -12   2  12        731.83        823.24        37.26 o                         
 -11   2  12       1371.65       1409.54        48.44 o                         
 -10   2  12        507.14        518.68        33.53 o                         
  -9   2  12       5325.04       5077.25       102.07 o                         
  -8   2  12       2093.36       1951.64        49.81 o                         
  -7   2  12        774.75        743.59        31.72 o                         
  -6   2  12        486.40        511.92        25.85 o                         
  -5   2  12       8051.71       8187.52       123.24 o                         
  -4   2  12       1437.31       1440.32        36.62 o                         
  -3   2  12        468.58        385.12        20.52 o                         
  -2   2  12       1225.10       1331.92        35.30 o                         
  -1   2  12        933.88        887.66        28.71 o                         
   0   2  12       1418.17       1495.06        37.81 o                         
   1   2  12       4190.92       4265.72        79.96 o                         
   2   2  12       4391.94       4353.61        92.13 o                         
   3   2  12        480.75        483.84        33.23 o                         
   4   2  12       2955.53       2829.46        77.44 o                         
   5   2  12       1553.82       1471.04        55.82 o                         
   6   2  12          2.81        -20.95        21.39 o                         
   7   2  12       3684.33       3887.08       114.39 o                         
   8   2  12        521.96        549.42        47.48 o                         
   9   2  12        159.02        143.42        34.05 o                         
  10   2  12        574.58        558.72        52.59 o                         
 -15   3  12        310.71        340.09        34.73 o                         
 -14   3  12       1734.67       1798.84        64.04 o                         
 -13   3  12        841.21        832.37        39.61 o                         
 -12   3  12       1071.84       1027.07        42.94 o                         
 -11   3  12        137.78        164.71        19.63 o                         
 -10   3  12       1800.36       1756.91        50.02 o                         
  -9   3  12        805.55        963.76        36.71 o                         
  -8   3  12         38.31         36.01        12.75 o                         
  -7   3  12       2783.47       2770.72        75.41 o                         
  -6   3  12        112.30        109.59        14.56 o                         
  -5   3  12          9.64         -1.14         9.96 o                         
  -4   3  12       1896.10       1866.33        42.08 o                         
  -3   3  12         32.03         32.49        10.32 o                         
  -2   3  12       3518.52       3824.50        68.63 o                         
  -1   3  12       2419.19       2293.98        59.29 o                         
   0   3  12      12611.29      12910.01       229.83 o                         
   1   3  12       1900.85       1920.85        70.85 o                         
   2   3  12        843.58        815.44        38.29 o                         
   3   3  12       2759.64       2724.01        73.00 o                         
   4   3  12       2701.42       2691.46        74.21 o                         
   5   3  12         26.81          7.15        19.81 o                         
   6   3  12       4934.93       4812.28       115.35 o                         
   7   3  12         12.02         -4.56        21.92 o                         
   8   3  12       1738.40       1913.47        92.72 o                         
   9   3  12       1468.98       1462.64        73.59 o                         
  10   3  12        207.93        152.24        35.50 o                         
 -15   4  12        701.26        746.44        74.34 o                         
 -14   4  12        118.59        112.79        23.05 o                         
 -13   4  12          3.01         27.01        18.18 o                         
 -12   4  12       1959.01       2041.48        59.34 o                         
 -11   4  12       1042.13       1126.11        50.61 o                         
 -10   4  12         98.34         97.11        14.51 o                         
  -9   4  12        503.21        475.32        30.71 o                         
  -8   4  12        766.84        788.81        27.22 o                         
  -7   4  12         40.08         65.33        11.13 o                         
  -6   4  12      10245.17      10045.07       152.88 o                         
  -5   4  12       3225.24       3235.33        62.75 o                         
  -4   4  12       1323.91       1381.61        36.37 o                         
  -3   4  12        503.59        507.11        23.04 o                         
  -2   4  12        295.15        352.53        20.41 o                         
  -1   4  12        171.39        176.71        16.88 o                         
   0   4  12        572.27        534.60        27.23 o                         
   1   4  12        513.71        541.93        26.96 o                         
   2   4  12       3660.60       3532.15        83.32 o                         
   3   4  12         81.23        108.92        19.91 o                         
   4   4  12       6025.55       6243.42       132.26 o                         
   5   4  12       5847.95       6012.63       130.90 o                         
   6   4  12         56.46         30.39        26.94 o                         
   7   4  12       2794.67       2764.21        86.99 o                         
   8   4  12        103.82         40.94        28.05 o                         
   9   4  12        393.33        450.28        46.29 o                         
  10   4  12        516.72        434.08        66.64 o                         
 -14   5  12        483.40        476.00        34.13 o                         
 -13   5  12         21.04          6.31        21.68 o                         
 -12   5  12       2454.24       2313.94        57.61 o                         
 -11   5  12        581.07        641.62        49.76 o                         
 -10   5  12         75.72         18.73        20.09 o                         
  -9   5  12       1823.56       1749.54        73.69 o                         
  -8   5  12       5272.88       5155.88       122.21 o                         
  -7   5  12         24.95         35.15        19.58 o                         
  -6   5  12       2481.17       2468.44        64.28 o                         
  -5   5  12       5135.04       4984.93        97.26 o                         
  -4   5  12         85.41         35.61        18.29 o                         
  -3   5  12       5700.11       5719.52       105.57 o                         
  -2   5  12       3796.24       3909.69        78.71 o                         
  -1   5  12       1941.51       1966.93        58.55 o                         
   0   5  12         13.82         13.89        12.81 o                         
   1   5  12        809.67        844.93        36.10 o                         
   2   5  12        216.77        234.95        21.53 o                         
   3   5  12       1040.72       1118.39        44.04 o                         
   4   5  12        780.82        801.83        40.34 o                         
   5   5  12        173.90        185.92        25.70 o                         
   6   5  12        153.64        170.74        25.81 o                         
   7   5  12        174.45        170.42        32.81 o                         
   8   5  12        209.37        184.28        32.25 o                         
   9   5  12          1.05        -23.69        23.69 o                         
 -14   6  12       2575.35       2924.52       108.78 o                         
 -13   6  12       2755.97       3024.33        97.34 o                         
 -12   6  12        671.58        666.40        42.40 o                         
 -11   6  12         86.03         61.04        24.10 o                         
 -10   6  12       2284.75       2250.39        74.73 o                         
  -9   6  12       3948.08       3762.15       102.12 o                         
  -8   6  12          2.21          8.75        20.45 o                         
  -7   6  12       8944.85       8570.57       183.10 o                         
  -6   6  12        289.17        319.49        25.86 o                         
  -5   6  12       2915.24       2741.75        78.10 o                         
  -4   6  12       2606.31       2674.20        58.67 o                         
  -3   6  12       1035.67        975.45        32.87 o                         
  -2   6  12        248.64        227.56        17.80 o                         
  -1   6  12       2386.32       2402.35        73.02 o                         
   0   6  12       3328.67       3474.53       105.45 o                         
   1   6  12        426.87        467.66        35.30 o                         
   2   6  12       2870.54       2855.08        94.62 o                         
   3   6  12       1674.60       1789.79        86.90 o                         
   4   6  12         18.88         12.70        14.55 o                         
   5   6  12        666.96        724.11        38.71 o                         
   6   6  12         40.58        110.69        22.93 o                         
   7   6  12        275.83        298.96        54.30 o                         
   8   6  12        948.62       1024.68        53.34 o                         
   9   6  12         18.63         58.02        27.71 o                         
 -14   7  12        678.35        680.01        73.23 o                         
 -13   7  12         22.18         25.17        25.01 o                         
 -12   7  12          1.71         15.89        21.23 o                         
 -11   7  12        247.52        209.64        29.06 o                         
 -10   7  12        237.54        231.53        29.02 o                         
  -9   7  12          6.43        -18.72        18.72 o                         
  -8   7  12       1310.25       1280.96        51.72 o                         
  -7   7  12         90.78        102.09        31.04 o                         
  -6   7  12        727.14        775.34        42.15 o                         
  -5   7  12       4333.71       4372.89       107.10 o                         
  -4   7  12       1366.02       1306.51        68.49 o                         
  -3   7  12         48.89         25.41        12.12 o                         
  -2   7  12       1748.72       1672.93        90.48 o                         
  -1   7  12        158.59        144.88        24.05 o                         
   0   7  12        175.50        221.08        32.42 o                         
   1   7  12         91.90         57.26        20.98 o                         
   2   7  12        836.70        744.85        53.02 o                         
   3   7  12         98.25         74.43        27.51 o                         
   4   7  12        119.48        128.72        15.12 o                         
   5   7  12          0.05         23.10        14.82 o                         
   6   7  12        301.10        342.05        29.09 o                         
   7   7  12       1181.46       1251.38        53.66 o                         
   8   7  12        167.08        143.27        35.51 o                         
 -13   8  12         13.77          6.94        37.86 o                         
 -12   8  12          3.60        -20.54        20.93 o                         
 -11   8  12       1293.38       1180.08        57.98 o                         
 -10   8  12        148.48        125.60        29.90 o                         
  -9   8  12          0.90          1.37        24.14 o                         
  -8   8  12       3112.11       3072.46        83.51 o                         
  -7   8  12        221.25        201.46        32.95 o                         
  -6   8  12       1197.73       1128.35        54.87 o                         
  -5   8  12        109.52         60.91        19.11 o                         
  -4   8  12          3.82        -15.66        15.66 o                         
  -3   8  12        930.58        935.76        43.30 o                         
  -2   8  12       5234.02       5109.81       120.81 o                         
  -1   8  12         80.06         85.73        21.02 o                         
   0   8  12       4400.42       4277.81       111.28 o                         
   1   8  12        156.02        177.55        26.84 o                         
   2   8  12       4645.89       4883.03       139.88 o                         
   3   8  12        401.73        371.45        43.45 o                         
   4   8  12        543.79        557.70        52.15 o                         
   5   8  12        225.90        252.62        36.06 o                         
   6   8  12        640.59        622.75        38.96 o                         
   7   8  12       2250.38       2191.43        68.61 o                         
   8   8  12        747.85        801.46        64.73 o                         
 -13   9  12        362.17        380.58        58.59 o                         
 -12   9  12         66.29         35.49        24.60 o                         
 -11   9  12        506.15        468.77        57.90 o                         
 -10   9  12         37.14         38.92        23.29 o                         
  -9   9  12       4396.92       4635.87       134.04 o                         
  -8   9  12         54.86         75.27        23.11 o                         
  -7   9  12       1133.92       1242.93        58.62 o                         
  -6   9  12         49.08         64.28        17.90 o                         
  -5   9  12        174.43        183.09        31.70 o                         
  -4   9  12        408.55        304.14        41.95 o                         
  -3   9  12       4850.17       4694.90       125.29 o                         
  -2   9  12         92.05         63.64        20.18 o                         
  -1   9  12         18.39          0.67        23.13 o                         
   0   9  12        133.03        130.38        23.50 o                         
   1   9  12         10.25         24.60        30.23 o                         
   2   9  12         48.97          0.93        23.49 o                         
   3   9  12       4107.98       4451.59       151.73 o                         
   4   9  12          0.46         10.53        27.10 o                         
   5   9  12       8110.34       8116.91       210.70 o                         
   6   9  12       5124.27       5327.08       159.19 o                         
   7   9  12        289.95        286.78        41.17 o                         
 -12  10  12        964.54       1008.63        61.43 o                         
 -11  10  12          4.82         -8.30        25.06 o                         
 -10  10  12         38.78         36.25        52.40 o                         
  -9  10  12        764.33        751.26        56.51 o                         
  -8  10  12         36.68         29.62        23.71 o                         
  -7  10  12        931.34        937.89        57.98 o                         
  -6  10  12       1123.93       1135.09        51.22 o                         
  -5  10  12        127.26        156.64        21.62 o                         
  -4  10  12        269.52        258.10        16.40 o                         
  -3  10  12       3045.20       3068.55        82.80 o                         
  -2  10  12       1287.14       1346.73        63.00 o                         
  -1  10  12         85.32         87.49        23.68 o                         
   0  10  12        254.86        196.80        30.53 o                         
   1  10  12        511.35        516.41        58.16 o                         
   2  10  12       5837.29       5920.15       207.44 o                         
   3  10  12        380.16        421.01        45.98 o                         
   4  10  12        392.46        453.02        48.14 o                         
   5  10  12        193.60        250.93        46.54 o                         
   6  10  12        126.11        125.53        42.00 o                         
   7  10  12        340.61        301.75        49.52 o                         
 -11  11  12        660.27        678.93        54.39 o                         
 -10  11  12        215.70        227.24        35.65 o                         
  -9  11  12          9.67          8.37        24.36 o                         
  -8  11  12       1408.22       1475.47       112.71 o                         
  -7  11  12         59.78         26.86        21.82 o                         
  -6  11  12         13.64          3.76        18.12 o                         
  -5  11  12         99.48         97.74        27.40 o                         
  -4  11  12         15.53        -10.68        29.87 o                         
  -3  11  12       1043.33        959.17        55.21 o                         
  -2  11  12       2928.29       2925.46        85.85 o                         
  -1  11  12        215.16        246.60        30.91 o                         
   0  11  12       1093.59       1143.03        64.49 o                         
   1  11  12        232.50        187.11        31.57 o                         
   2  11  12       1474.48       1456.56        76.54 o                         
   3  11  12         14.65        -31.79        31.79 o                         
   4  11  12       1446.51       1395.53        79.44 o                         
   5  11  12         73.91         43.98        33.44 o                         
   6  11  12        826.58        732.19        63.27 o                         
 -10  12  12        403.55        392.83        42.66 o                         
  -9  12  12        466.01        424.23        44.45 o                         
  -8  12  12        106.41        135.99        49.00 o                         
  -7  12  12       3884.95       4158.25       118.73 o                         
  -6  12  12       1064.19       1182.46        51.09 o                         
  -5  12  12        279.63        245.44        27.92 o                         
  -4  12  12         96.03         68.62        33.78 o                         
  -3  12  12         64.91         38.96        21.96 o                         
  -2  12  12       1047.88       1130.26        53.96 o                         
  -1  12  12        788.64        830.59        56.26 o                         
   0  12  12        515.23        542.70        44.94 o                         
   1  12  12        582.14        579.42        54.67 o                         
   2  12  12       3025.21       2878.40       109.07 o                         
   3  12  12        440.59        432.35        55.64 o                         
   4  12  12        348.64        341.00        45.74 o                         
   5  12  12        408.66        522.46        55.95 o                         
  -9  13  12        676.21        672.56        56.20 o                         
  -8  13  12        188.36        242.07        39.96 o                         
  -7  13  12        974.94        968.58        76.65 o                         
  -6  13  12        165.97        170.43        26.70 o                         
  -5  13  12         30.90         50.41        35.78 o                         
  -4  13  12        785.29        833.50        75.26 o                         
  -3  13  12         22.08          1.98        17.31 o                         
  -2  13  12        165.69        116.39        26.15 o                         
  -1  13  12       5159.34       5123.15       125.88 o                         
   0  13  12        191.27        157.17        38.59 o                         
   1  13  12        142.55        140.47        53.26 o                         
   2  13  12        373.45        246.68        54.13 o                         
   3  13  12         65.32         56.46        36.90 o                         
  -7  14  12          3.29         23.67        32.20 o                         
  -6  14  12        327.34        332.84        39.84 o                         
  -5  14  12       2570.86       2582.97       418.91 o                         
  -4  14  12       3052.81       3231.67       136.80 o                         
  -3  14  12        370.17        464.47        58.87 o                         
  -2  14  12          3.97         -3.67        29.30 o                         
  -1  14  12          1.68        -27.12        27.12 o                         
   0  14  12          0.01         -2.40        28.87 o                         
   1  14  12        681.27        639.28        64.03 o                         
   2  14  12          5.66        -15.49        29.83 o                         
 -15   1  13        382.83        368.48        38.12 o                         
 -14   1  13       1379.80       1285.24        61.56 o                         
 -13   1  13        192.76        148.10        29.95 o                         
 -12   1  13       2291.61       2310.89        94.18 o                         
 -11   1  13       1065.86       1055.52        73.59 o                         
 -10   1  13        986.44       1101.11        53.26 o                         
  -9   1  13         59.46         69.95        16.50 o                         
  -8   1  13       1350.00       1410.58        59.03 o                         
  -7   1  13          1.66         21.52        13.21 o                         
  -6   1  13       2808.57       2826.90        59.93 o                         
  -5   1  13       2230.12       2173.13        53.32 o                         
  -4   1  13       3961.76       3936.69        77.88 o                         
  -3   1  13        948.02        876.85        29.53 o                         
  -2   1  13        142.78        185.45        20.62 o                         
  -1   1  13       2676.85       2522.72        60.74 o                         
   0   1  13       3747.27       3987.67        79.62 o                         
   1   1  13        350.57        366.41        26.85 o                         
   2   1  13        243.14        265.61        25.62 o                         
   3   1  13       2145.85       2221.83        66.48 o                         
   4   1  13          0.16        -15.88        16.68 o                         
   5   1  13        215.58        237.21        33.40 o                         
   6   1  13          1.95         -3.77        24.81 o                         
   7   1  13          4.47          0.47        30.91 o                         
   8   1  13       4164.29       4346.50       125.71 o                         
   9   1  13       1317.27       1219.62        72.18 o                         
 -15   2  13         52.63         55.51        25.21 o                         
 -14   2  13          8.43         29.71        23.03 o                         
 -13   2  13         75.78         27.81        20.94 o                         
 -12   2  13       1006.18       1015.41        64.82 o                         
 -11   2  13       5669.29       5683.01       123.05 o                         
 -10   2  13        407.73        394.73        29.89 o                         
  -9   2  13        575.39        603.81        36.39 o                         
  -8   2  13       3634.74       3566.80        74.72 o                         
  -7   2  13       9605.43       9368.06       147.66 o                         
  -6   2  13        304.64        307.51        21.74 o                         
  -5   2  13        260.47        235.26        19.10 o                         
  -4   2  13        418.58        383.61        23.14 o                         
  -3   2  13        557.80        538.36        28.11 o                         
  -2   2  13       2003.11       2127.53        51.73 o                         
  -1   2  13       3733.06       3772.57        81.46 o                         
   0   2  13          0.90        -11.70        11.70 o                         
   1   2  13        806.28        885.75        39.05 o                         
   2   2  13       1433.75       1407.33        50.64 o                         
   3   2  13       6121.84       6087.01       148.27 o                         
   4   2  13        865.37        748.67        43.33 o                         
   5   2  13       1438.80       1444.98        64.27 o                         
   6   2  13       1181.52       1115.83        61.56 o                         
   7   2  13       1700.39       1712.51        86.22 o                         
   8   2  13        994.19        972.67        64.50 o                         
   9   2  13        507.17        488.99        62.26 o                         
 -15   3  13        457.29        526.01        86.59 o                         
 -14   3  13        817.39        913.60        50.23 o                         
 -13   3  13          7.07          7.24        21.31 o                         
 -12   3  13        227.61        184.29        25.60 o                         
 -11   3  13         49.94         44.37        17.15 o                         
 -10   3  13       2313.52       2220.38        58.59 o                         
  -9   3  13        197.85        205.46        20.77 o                         
  -8   3  13        372.61        339.98        23.72 o                         
  -7   3  13        747.66        748.71        37.91 o                         
  -6   3  13        336.92        265.03        20.38 o                         
  -5   3  13       1020.99       1028.24        34.87 o                         
  -4   3  13       1453.48       1506.13        41.83 o                         
  -3   3  13        244.15        259.04        19.44 o                         
  -2   3  13        213.22        181.76        18.51 o                         
  -1   3  13       6739.82       6815.40       119.03 o                         
   0   3  13       4758.27       4625.28        94.27 o                         
   1   3  13        289.69        275.93        23.32 o                         
   2   3  13        621.18        645.84        36.41 o                         
   3   3  13        186.40        162.51        22.78 o                         
   4   3  13       3690.65       3741.71        94.51 o                         
   5   3  13          2.36         25.92        20.52 o                         
   6   3  13       1142.88       1076.55        60.41 o                         
   7   3  13       5023.54       5117.04       149.06 o                         
   8   3  13          1.34        -22.43        22.43 o                         
   9   3  13        715.56        681.09        56.74 o                         
 -14   4  13        178.25        188.18        29.41 o                         
 -13   4  13       1219.27       1128.39        47.09 o                         
 -12   4  13       2196.66       2230.25        58.64 o                         
 -11   4  13         65.15         42.01        23.50 o                         
 -10   4  13       3127.91       3185.75        79.63 o                         
  -9   4  13        266.95        247.07        24.52 o                         
  -8   4  13       1504.16       1520.77        48.62 o                         
  -7   4  13         44.76         44.71        11.28 o                         
  -6   4  13        840.47        785.48        32.47 o                         
  -5   4  13        659.92        662.55        29.66 o                         
  -4   4  13       2517.62       2559.71        60.26 o                         
  -3   4  13       3612.61       3493.55        74.65 o                         
  -2   4  13       1123.94       1130.00        37.36 o                         
  -1   4  13         19.23         15.49        12.79 o                         
   0   4  13         68.07         62.87        14.94 o                         
   1   4  13       2616.48       2671.45        64.91 o                         
   2   4  13       1023.16        993.93        42.55 o                         
   3   4  13        458.59        485.01        33.44 o                         
   4   4  13          8.10          1.15        16.98 o                         
   5   4  13       1433.58       1381.06        57.37 o                         
   6   4  13        377.55        431.78        40.29 o                         
   7   4  13         97.68         96.79        29.79 o                         
   8   4  13         71.14         58.41        30.46 o                         
   9   4  13       1771.94       1828.65        92.97 o                         
 -14   5  13        472.09        439.48        65.83 o                         
 -13   5  13        110.35         96.48        30.09 o                         
 -12   5  13        198.36        191.07        30.59 o                         
 -11   5  13       3352.17       3295.49       122.03 o                         
 -10   5  13        135.87        117.42        24.27 o                         
  -9   5  13       2326.95       2340.47       121.07 o                         
  -8   5  13          7.57         -3.39        18.56 o                         
  -7   5  13       6818.45       6659.36       140.71 o                         
  -6   5  13        109.51        102.56        24.03 o                         
  -5   5  13          0.69          7.70        11.48 o                         
  -4   5  13        343.72        320.67        22.11 o                         
  -3   5  13        156.92        170.14        23.55 o                         
  -2   5  13         80.82         51.04        18.13 o                         
  -1   5  13       1582.86       1543.18        43.15 o                         
   0   5  13        458.22        406.09        23.12 o                         
   1   5  13         34.23         22.34        11.96 o                         
   2   5  13         34.01         22.14        14.29 o                         
   3   5  13       7928.39       7793.09       154.96 o                         
   4   5  13         83.56         67.04        19.49 o                         
   5   5  13        106.58        126.52        23.65 o                         
   6   5  13         58.50         22.92        21.73 o                         
   7   5  13         22.37          0.14        27.72 o                         
   8   5  13       1336.25       1458.04        73.14 o                         
   9   5  13       1020.69       1151.82        67.95 o                         
 -14   6  13        119.40         35.75        40.80 o                         
 -13   6  13        769.81        844.27        53.58 o                         
 -12   6  13        152.98        133.08        35.41 o                         
 -11   6  13          5.62         15.23        24.98 o                         
 -10   6  13       3108.65       3120.97        93.93 o                         
  -9   6  13        486.06        451.75        37.87 o                         
  -8   6  13        510.02        431.14        39.36 o                         
  -7   6  13       2678.69       2675.72        85.31 o                         
  -6   6  13        288.11        294.39        30.12 o                         
  -5   6  13       1740.47       1685.93        42.83 o                         
  -4   6  13        144.55        151.53        16.37 o                         
  -3   6  13        425.87        438.28        28.73 o                         
  -2   6  13       1045.40        934.15        41.48 o                         
  -1   6  13        858.37        731.79        44.24 o                         
   0   6  13       3183.39       3149.59        89.45 o                         
   1   6  13       6752.19       6764.60       157.86 o                         
   2   6  13        196.48        176.76        17.82 o                         
   3   6  13         65.08         72.35        19.41 o                         
   4   6  13        985.88       1022.86        43.50 o                         
   5   6  13       1570.19       1547.90        58.22 o                         
   6   6  13         90.22         84.26        24.56 o                         
   7   6  13        277.97        289.59        34.70 o                         
   8   6  13        944.61       1006.99        64.45 o                         
 -13   7  13       3681.19       3523.41       129.47 o                         
 -12   7  13        837.53        944.63        62.62 o                         
 -11   7  13        296.14        314.92        46.09 o                         
 -10   7  13         72.02         94.73        25.83 o                         
  -9   7  13       2697.29       2687.53        96.04 o                         
  -8   7  13       4900.31       4805.07       178.25 o                         
  -7   7  13          2.50         -3.05        20.12 o                         
  -6   7  13       1219.53       1213.49        56.56 o                         
  -5   7  13        162.19        179.01        24.26 o                         
  -4   7  13         29.57         28.82        11.99 o                         
  -3   7  13       5656.90       5728.99       137.08 o
[truncated: 126,768 more chars]
