# Supplementary material for: Synthesis, spectroscopic and crystallographic characterization of various cymantrenyl thio­ethers [Mn{C5HxBry(SMe)z}(PPh3)(CO)2]
Source: Acta Crystallogr C Struct Chem. 2024 Jul 5;80(Pt 8):383–93. doi: 10.1107/S205322962400603X (PMC11299206; doi:10.1107/S205322962400603X)
Supplement: Supplementary file 6 [file c-80-00383-comp_2sup6.hkl]

data_comp_2                                                                     
_shelx_title ' shelxt_a.res in P-1'                                             
_shelx_refln_list_code          4                                               
_shelx_F_calc_maximum      163.08                                               
_exptl_crystal_F_000       604.00                                               
_reflns_d_resolution_high  0.7494                                               
                                                                                
loop_                                                                           
 _space_group_symop_operation_xyz                                               
 'x, y, z'                                                                      
 '-x, -y, -z'                                                                   
                                                                                
_cell_length_a    10.3309                                                       
_cell_length_b    10.7727                                                       
_cell_length_c    13.0821                                                       
_cell_angle_alpha  87.692                                                       
_cell_angle_beta   82.138                                                       
_cell_angle_gamma  62.507                                                       
                                                                                
_shelx_F_squared_multiplier     1.000                                           
                                                                                
loop_                                                                           
 _refln_index_h                                                                 
 _refln_index_k                                                                 
 _refln_index_l                                                                 
 _refln_F_squared_calc                                                          
 _refln_F_squared_meas                                                          
 _refln_F_squared_sigma                                                         
 _refln_observed_status                                                         
   2   0   0       8094.39       6708.67       181.93 o                         
   3   0   0       2676.89       2904.64        33.59 o                         
   4   0   0       1031.47       1177.18        22.87 o                         
   5   0   0        164.95         85.21         4.58 o                         
   6   0   0       1866.63       1793.01        31.87 o                         
   7   0   0        650.98        786.40        22.34 o                         
   8   0   0          6.37         10.17         4.81 o                         
   9   0   0         36.04         29.41         5.09 o                         
  10   0   0        982.01        951.93        19.53 o                         
  11   0   0        675.05        679.19        19.69 o                         
  12   0   0          1.04          1.76        14.22 o                         
 -11   1   0        343.69        301.90        13.79 o                         
 -10   1   0         90.41         84.60         7.48 o                         
  -9   1   0        169.41        217.59         9.44 o                         
  -8   1   0        690.17        666.61        15.27 o                         
  -7   1   0         12.44         14.87         4.81 o                         
  -6   1   0        284.11        316.26         9.29 o                         
  -5   1   0        159.58        206.99         5.77 o                         
  -4   1   0         16.94         86.44         5.46 o                         
  -3   1   0        717.94       1024.53        13.54 o                         
  -2   1   0       5868.61       6102.90        71.21 o                         
  -1   1   0        343.98        289.12         4.31 o                         
   2   1   0         12.59         19.17         1.46 o                         
   3   1   0         14.66        119.86         3.16 o                         
   4   1   0       1180.74       1152.44        15.06 o                         
   5   1   0       1779.89       2250.35        27.63 o                         
   6   1   0         17.24         84.64         4.18 o                         
   7   1   0       1336.98       1282.06        22.42 o                         
   8   1   0          1.37          0.51         4.91 o                         
   9   1   0        101.32         93.36         6.27 o                         
  10   1   0          1.54         11.91         4.67 o                         
  11   1   0          7.27          8.43         4.69 o                         
  12   1   0         83.54        117.38        21.42 o                         
 -11   2   0         14.56          2.84        14.58 o                         
 -10   2   0        184.31        220.12        13.21 o                         
  -9   2   0        591.72        585.62        16.93 o                         
  -8   2   0       1459.90       1516.99        27.38 o                         
  -7   2   0        163.71        213.51         9.05 o                         
  -6   2   0        888.19        741.88        16.84 o                         
  -5   2   0        465.81        408.48         8.67 o                         
  -4   2   0        914.57        984.37        14.69 o                         
  -3   2   0       1886.55       1914.31        23.64 o                         
  -2   2   0       3413.31       3980.53        46.88 o                         
  -1   2   0       4226.00       4132.29        65.72 o                         
   0   2   0       3857.64       4052.33        78.98 o                         
   1   2   0       9997.97      10540.33       230.68 o                         
   2   2   0      21234.75      24250.69       804.10 o                         
   3   2   0       1553.87       1073.73        13.81 o                         
   4   2   0       2396.03       2196.99        26.46 o                         
   5   2   0       2342.30       2414.64        73.92 o                         
   6   2   0       1922.18       1627.04        21.51 o                         
   7   2   0       6539.80       6064.01        85.58 o                         
   8   2   0       1346.75       1392.05        24.07 o                         
   9   2   0         16.88         15.59         4.50 o                         
  10   2   0        698.62        646.57        16.40 o                         
  11   2   0          5.43         11.57         4.60 o                         
  12   2   0        279.41        223.95        22.32 o                         
 -10   3   0         27.57          2.04         8.58 o                         
  -9   3   0        409.37        390.77        18.68 o                         
  -8   3   0        397.20        371.28        12.94 o                         
  -7   3   0       1536.54       1593.24        34.37 o                         
  -6   3   0        402.49        377.72        14.15 o                         
  -5   3   0        445.16        487.50        11.45 o                         
  -4   3   0          9.97         15.17         3.14 o                         
  -3   3   0         75.59         66.63         3.97 o                         
  -2   3   0       1995.66       1861.20        22.94 o                         
  -1   3   0       8387.26       8728.53        96.78 o                         
   0   3   0      12382.54      12543.33       195.87 o                         
   1   3   0        104.58        264.95         4.46 o                         
   2   3   0        131.16        266.11         4.90 o                         
   3   3   0       1169.16       1048.56        13.79 o                         
   4   3   0        572.52        920.23        13.98 o                         
   5   3   0       7772.07       7733.02        87.22 o                         
   6   3   0       4295.21       4428.28        56.81 o                         
   7   3   0        860.26        978.67        22.17 o                         
   8   3   0         58.73         25.62         4.54 o                         
   9   3   0        833.96        848.07        22.01 o                         
  10   3   0          3.49         11.27         4.72 o                         
  11   3   0        157.28        132.41         7.93 o                         
  12   3   0        392.84        419.47        28.86 o                         
  13   3   0        112.00        131.82        20.38 o                         
  -9   4   0        232.86        221.02        20.54 o                         
  -8   4   0        103.94        101.46        11.25 o                         
  -7   4   0         21.68         25.18         8.11 o                         
  -6   4   0       1867.28       1815.17        27.78 o                         
  -5   4   0       1561.00       1513.18        23.86 o                         
  -4   4   0       1134.06       1044.77        27.87 o                         
  -3   4   0       5157.71       5119.84        59.44 o                         
  -2   4   0       8432.07       8667.81       106.71 o                         
  -1   4   0       2111.05       1821.75        22.34 o                         
   0   4   0         26.18         92.77         5.06 o                         
   1   4   0       1606.01       1751.68        21.14 o                         
   2   4   0        418.87        389.72         6.20 o                         
   3   4   0        100.94        217.55         4.79 o                         
   4   4   0        246.66        314.63         6.62 o                         
   5   4   0        927.10        740.49        11.73 o                         
   6   4   0       1389.73       1517.79        20.65 o                         
   7   4   0        822.02        791.10        15.82 o                         
   8   4   0       2791.50       2508.61        41.70 o                         
   9   4   0       3381.82       3376.00        55.08 o                         
  10   4   0        194.15        211.39        12.47 o                         
  11   4   0        229.90        167.94         8.84 o                         
  12   4   0         73.79         70.02         6.70 o                         
  13   4   0         31.15         12.00        15.84 o                         
  -9   5   0         89.71         56.99        10.90 o                         
  -8   5   0        159.40        119.07        12.53 o                         
  -7   5   0         59.02         41.68         9.11 o                         
  -6   5   0        128.74        139.83        11.18 o                         
  -5   5   0          0.01         14.14         4.71 o                         
  -4   5   0         25.19         41.02         4.38 o                         
  -3   5   0        164.16        151.00         5.73 o                         
  -2   5   0        880.09       1011.66        15.44 o                         
  -1   5   0        208.65        193.08         7.86 o                         
   0   5   0       1747.52       1863.07        60.59 o                         
   1   5   0         46.28         88.37         5.59 o                         
   2   5   0       1427.94       1551.25        19.69 o                         
   3   5   0        593.99        865.84        17.43 o                         
   4   5   0        247.46        324.18         6.62 o                         
   5   5   0          9.62         67.83         7.61 o                         
   6   5   0         57.53         20.19         3.23 o                         
   7   5   0       1109.16       1107.63        25.91 o                         
   8   5   0         45.83         37.12         5.28 o                         
   9   5   0         74.42         68.91         6.54 o                         
  10   5   0        186.01        194.85        11.78 o                         
  11   5   0         29.09         56.87         6.91 o                         
  12   5   0        377.55        381.28        13.10 o                         
  13   5   0        714.08        735.20        21.97 o                         
  -8   6   0         12.24         24.61        10.15 o                         
  -7   6   0         12.79         34.69         9.62 o                         
  -6   6   0        207.29        228.00        15.31 o                         
  -5   6   0          4.53          8.22         4.91 o                         
  -4   6   0        566.08        586.89        13.62 o                         
  -3   6   0       2369.56       2340.40        36.18 o                         
  -2   6   0       5333.00       5101.22        71.93 o                         
  -1   6   0       8346.92       8424.75       143.49 o                         
   0   6   0       3667.87       3601.09        54.15 o                         
   1   6   0       4427.29       3953.95        58.53 o                         
   2   6   0       2068.64       1972.67        37.80 o                         
   3   6   0       5894.67       6262.66        71.71 o                         
   4   6   0       6096.01       5925.97        68.60 o                         
   5   6   0       4523.40       4397.10        48.69 o                         
   6   6   0        416.52        700.30        24.44 o                         
   7   6   0         55.08         70.11         6.24 o                         
   8   6   0         82.07        132.71         8.24 o                         
   9   6   0         47.49         46.48         6.30 o                         
  10   6   0        119.51        100.03         8.12 o                         
  11   6   0          1.17         -7.06         7.06 o                         
  12   6   0          7.92         -3.16         6.44 o                         
  13   6   0        335.22        322.95        31.17 o                         
  -7   7   0          2.01          2.06        10.76 o                         
  -6   7   0         18.93         24.87         8.73 o                         
  -5   7   0          2.38         21.63         5.12 o                         
  -4   7   0         80.90         89.31         5.81 o                         
  -3   7   0        736.71        758.92        18.06 o                         
  -2   7   0         46.77         47.15         9.83 o                         
  -1   7   0         75.79        143.76        19.30 o                         
   0   7   0         63.29        136.02        17.31 o                         
   1   7   0          3.26         22.48         7.68 o                         
   2   7   0         35.48        106.67        21.12 o                         
   3   7   0        710.95        623.58        12.38 o                         
   4   7   0       2538.92       2752.07        37.46 o                         
   5   7   0        746.43        805.27        15.49 o                         
   6   7   0       1374.10       1252.77        19.09 o                         
   7   7   0        357.22        493.45        13.52 o                         
   8   7   0        140.07        146.21        10.67 o                         
   9   7   0          6.32         21.20         7.76 o                         
  10   7   0         35.76         66.61         9.24 o                         
  11   7   0          2.13         13.40         8.16 o                         
  12   7   0          0.86          4.60         8.32 o                         
  13   7   0          6.52          6.23         9.20 o                         
  -6   8   0         99.69         81.27         9.34 o                         
  -5   8   0       1135.07       1192.20        27.97 o                         
  -4   8   0        507.56        567.99        29.50 o                         
  -3   8   0        317.86        278.89        16.17 o                         
  -2   8   0        154.63        145.35        15.09 o                         
  -1   8   0        834.08        732.65        26.28 o                         
   0   8   0       1019.83       1093.68        77.27 o                         
   1   8   0        177.84        215.05        14.50 o                         
   2   8   0        144.44        103.72        11.78 o                         
   3   8   0       1846.79       1853.29        34.91 o                         
   4   8   0        905.17       1032.42        18.95 o                         
   5   8   0       4927.56       4978.17        72.44 o                         
   6   8   0       3427.64       3426.64        52.50 o                         
   7   8   0       1087.00       1210.87        27.82 o                         
   8   8   0         36.59         70.70         9.30 o                         
   9   8   0        509.44        433.58        16.87 o                         
  10   8   0         12.40         19.42         8.36 o                         
  11   8   0         17.07         74.32        11.35 o                         
  12   8   0        101.87         88.76        12.13 o                         
  13   8   0          2.08         -8.04         9.10 o                         
  -5   9   0        225.41        197.82        25.31 o                         
  -4   9   0        128.95        117.05        18.74 o                         
  -3   9   0        183.88        175.08        15.47 o                         
  -2   9   0         55.60         60.06        21.24 o                         
  -1   9   0        115.31         88.59        13.74 o                         
   0   9   0        167.62        277.34        18.63 o                         
   1   9   0         20.26         32.57        10.08 o                         
   2   9   0         38.96         50.32        11.35 o                         
   3   9   0        944.94        952.02        30.64 o                         
   4   9   0       3084.94       2840.24        43.42 o                         
   5   9   0        324.64        329.79        14.65 o                         
   6   9   0         36.35         66.35         6.60 o                         
   7   9   0        165.30        161.24        11.54 o                         
   8   9   0        448.58        425.58        17.00 o                         
   9   9   0        332.49        434.28        15.88 o                         
  10   9   0        666.26        675.73        39.90 o                         
  11   9   0        641.93        593.15        21.58 o                         
  12   9   0        394.34        443.13        20.54 o                         
  13   9   0         29.37         58.47        14.24 o                         
  -4  10   0        378.42        476.10        37.43 o                         
  -3  10   0        772.15        917.89        40.23 o                         
  -2  10   0        269.35        289.97        22.32 o                         
  -1  10   0        234.05        246.18        28.23 o                         
   0  10   0        165.40        225.11        34.81 o                         
   1  10   0         65.93         84.59        13.55 o                         
   2  10   0        231.12        200.75        17.22 o                         
   3  10   0        298.25        303.86        36.03 o                         
   4  10   0         44.84         43.51        11.28 o                         
   5  10   0        162.18        195.97         8.41 o                         
   6  10   0         76.99        105.31        14.43 o                         
   7  10   0       1895.65       1848.87        93.32 o                         
   8  10   0       1083.78       1016.43        35.58 o                         
   9  10   0        448.85        486.40        19.76 o                         
  10  10   0        162.19        151.23        16.51 o                         
  11  10   0        184.05        124.34        12.29 o                         
  12  10   0         51.65         64.64        11.98 o                         
  13  10   0        118.41        127.92        18.30 o                         
  -2  11   0         63.86         15.59        12.24 o                         
  -1  11   0         52.58         62.99        26.00 o                         
   0  11   0         87.47         88.22        26.28 o                         
   1  11   0        907.79        866.15        33.12 o                         
   2  11   0          8.85          5.71        12.11 o                         
   3  11   0          0.07          0.35        10.69 o                         
   4  11   0          5.03          4.03        11.09 o                         
   5  11   0         72.39         58.76        10.88 o                         
   6  11   0         32.43         28.69         5.71 o                         
   7  11   0        187.27        136.64        11.58 o                         
   8  11   0        157.62        150.66        13.12 o                         
   9  11   0          7.71         18.43        18.19 o                         
  10  11   0        262.39        297.21        18.29 o                         
  11  11   0        509.90        627.49        32.37 o                         
  12  11   0        391.44        360.92        48.63 o                         
  -1  12   0         22.71         34.63        16.32 o                         
   0  12   0        219.68        214.66        22.60 o                         
   1  12   0        689.71        799.12        41.06 o                         
   2  12   0        807.14        776.95        33.47 o                         
   3  12   0       1380.77       1421.25        52.05 o                         
   4  12   0        862.35        981.53        56.14 o                         
   5  12   0         47.95         72.08        37.51 o                         
   6  12   0          2.70         -2.47         4.89 o                         
   7  12   0         15.99          9.35         6.47 o                         
   8  12   0         48.67         41.93        15.35 o                         
   9  12   0          1.62         15.86        14.96 o                         
  10  12   0         28.51         28.58        12.39 o                         
  11  12   0         63.77         64.77        14.60 o                         
   1  13   0         14.53         22.64        16.78 o                         
   2  13   0        308.34        254.01        35.79 o                         
   3  13   0        160.43        164.06        20.05 o                         
   4  13   0          8.99         19.66        14.57 o                         
   5  13   0        115.01        123.32        18.75 o                         
   6  13   0        305.10        242.91        21.64 o                         
   7  13   0         23.69         44.90        10.47 o                         
   8  13   0        316.24        325.09        20.43 o                         
   9  13   0         66.18         55.36        21.50 o                         
  10  13   0         56.03         48.77        12.54 o                         
   4  14   0        443.15        447.61        45.39 o                         
   5  14   0        351.61        302.95        31.81 o                         
   6  14   0        117.06        106.17        19.92 o                         
   7  14   0         38.49         47.25        23.77 o                         
   8  14   0         89.92        100.53        24.05 o                         
  -8 -14   1        752.35        739.06        36.28 o                         
  -7 -14   1        270.96        283.74        26.61 o                         
  -6 -14   1         34.48         32.19        16.56 o                         
  -5 -14   1         41.65         49.58        17.38 o                         
  -4 -14   1          3.99         22.42        16.83 o                         
 -10 -13   1          6.80         35.17        11.96 o                         
  -9 -13   1         10.49         11.44        10.74 o                         
  -8 -13   1          6.65         11.09         9.67 o                         
  -7 -13   1         73.00        107.65        10.93 o                         
  -6 -13   1          2.81         25.78        14.85 o                         
  -5 -13   1        161.02        155.04        20.38 o                         
  -4 -13   1        112.58        139.49        28.62 o                         
  -3 -13   1        233.07        171.18        21.01 o                         
  -2 -13   1        187.12        181.83        22.00 o                         
  -1 -13   1          1.51         20.40        14.99 o                         
 -11 -12   1         36.32         34.38        15.79 o                         
 -10 -12   1         81.85         69.30        23.28 o                         
  -9 -12   1        692.13        706.50        29.41 o                         
  -8 -12   1        368.28        426.65        18.93 o                         
  -7 -12   1        730.31        707.99        32.92 o                         
  -6 -12   1        693.89        709.21        18.41 o                         
  -5 -12   1        437.30        470.50        44.18 o                         
  -4 -12   1        425.27        376.45        65.67 o                         
  -3 -12   1        302.50        311.78        67.36 o                         
  -2 -12   1        340.01        330.64        23.99 o                         
  -1 -12   1        544.85        580.53        30.23 o                         
   0 -12   1        209.20        170.36        19.78 o                         
   1 -12   1         12.41         13.24        13.11 o                         
 -12 -11   1          4.81         21.91        12.87 o                         
 -11 -11   1          6.38         32.97        14.53 o                         
 -10 -11   1         30.45          4.27        11.88 o                         
  -9 -11   1        151.25        152.41        22.98 o                         
  -8 -11   1         70.08         55.15         9.89 o                         
  -7 -11   1        457.79        438.66        18.80 o                         
  -6 -11   1         54.77         61.33         8.96 o                         
  -5 -11   1          2.68         11.81         4.63 o                         
  -4 -11   1         10.39         12.30        11.97 o                         
  -3 -11   1          4.77         27.15        12.53 o                         
  -2 -11   1        199.98        178.64        18.93 o                         
  -1 -11   1         52.23         44.67        13.60 o                         
   0 -11   1          0.20         13.92        19.33 o                         
   1 -11   1         41.61         39.06        14.93 o                         
   2 -11   1         87.73        122.74        20.11 o                         
   3 -11   1         31.28        -22.83        22.83 o                         
 -12 -10   1        196.55        184.71        15.24 o                         
 -11 -10   1        856.92        790.35        25.42 o                         
 -10 -10   1       1552.82       1388.75        36.65 o                         
  -9 -10   1        193.74        206.63        14.63 o                         
  -8 -10   1         14.86         15.93        10.00 o                         
  -7 -10   1        250.34        302.09        15.16 o                         
  -6 -10   1          0.59         -0.91         6.28 o                         
  -5 -10   1        109.47        107.32        11.02 o                         
  -4 -10   1         27.81         17.54         4.12 o                         
  -3 -10   1        171.33        163.04        16.62 o                         
  -2 -10   1        225.09        205.00        17.46 o                         
  -1 -10   1        836.07        835.97        30.51 o                         
   0 -10   1       2338.27       2454.96        62.37 o                         
   1 -10   1       1966.99       2005.29        79.09 o                         
   2 -10   1        357.79        350.26        23.39 o                         
   3 -10   1         44.05         74.39        23.09 o                         
   4 -10   1         25.78         23.62        16.91 o                         
 -13  -9   1         45.43         52.46        11.34 o                         
 -12  -9   1         11.83          4.74        15.95 o                         
 -11  -9   1        329.34        301.35        30.27 o                         
 -10  -9   1        248.17        247.62        15.56 o                         
  -9  -9   1         17.48         46.99         9.22 o                         
  -8  -9   1         22.33         38.21         8.74 o                         
  -7  -9   1        125.52        174.56        14.97 o                         
  -6  -9   1          2.66          6.01         5.10 o                         
  -5  -9   1         18.76         30.40         5.13 o                         
  -4  -9   1          4.41         13.26         4.21 o                         
  -3  -9   1         61.28         57.35         4.93 o                         
  -2  -9   1        736.22        785.80        27.72 o                         
  -1  -9   1        333.67        314.71        25.73 o                         
   0  -9   1          4.84         12.05         9.91 o                         
   1  -9   1        168.20        172.75        16.90 o                         
   2  -9   1         55.43         69.32        14.32 o                         
   3  -9   1         55.11         21.76        13.63 o                         
   4  -9   1        278.37        241.00        21.89 o                         
   5  -9   1        218.52        202.25        49.77 o                         
 -13  -8   1        119.44        135.32        15.34 o                         
 -12  -8   1        619.19        696.92        46.03 o                         
 -11  -8   1        727.90        812.28        32.78 o                         
 -10  -8   1       1338.51       1342.48        32.43 o                         
  -9  -8   1        755.22        634.63        20.17 o                         
  -8  -8   1       1170.82       1189.71        29.93 o                         
  -7  -8   1       1575.48       1594.67        34.58 o                         
  -6  -8   1       2001.90       1802.01        43.46 o                         
  -5  -8   1        118.57        113.87         7.19 o                         
  -4  -8   1       2157.65       2296.94        36.07 o                         
  -3  -8   1        790.87        704.06        16.96 o                         
  -2  -8   1         39.03         59.61        10.07 o                         
  -1  -8   1        806.17        706.72        49.57 o                         
   0  -8   1        507.16        477.11        29.42 o                         
   1  -8   1        872.55       1012.75        31.61 o                         
   2  -8   1       1761.65       1744.95        46.83 o                         
   3  -8   1        589.26        574.75        63.79 o                         
   4  -8   1         82.12        113.61        17.03 o                         
   5  -8   1        225.30        231.66         9.08 o                         
   6  -8   1        129.98        135.58        15.12 o                         
 -13  -7   1        121.39        129.64        17.23 o                         
 -12  -7   1          1.18          3.55         7.87 o                         
 -11  -7   1        365.26        278.88        18.37 o                         
 -10  -7   1          8.13          6.35         6.01 o                         
  -9  -7   1        175.03        165.33         9.54 o                         
  -8  -7   1         22.19         38.49         5.92 o                         
  -7  -7   1        285.90        295.88        10.59 o                         
  -6  -7   1        290.52        243.79        10.76 o                         
  -5  -7   1       2191.00       2242.94        31.95 o                         
  -4  -7   1        496.40        514.70        10.67 o                         
  -3  -7   1          2.03         12.80         3.69 o                         
  -2  -7   1        411.40        502.76         9.22 o                         
  -1  -7   1          3.99          1.62         6.56 o                         
   0  -7   1       1147.87       1144.73        45.50 o                         
   1  -7   1         28.90         22.40         8.73 o                         
   2  -7   1         24.74         32.08         9.40 o                         
   3  -7   1          5.35         11.25         5.92 o                         
   4  -7   1        296.01        279.33         9.09 o                         
   5  -7   1        598.34        612.75        15.05 o                         
   6  -7   1       1292.65       1395.49        32.39 o                         
   7  -7   1        120.35        122.65        14.11 o                         
 -13  -6   1        213.92        213.98        45.86 o                         
 -12  -6   1         96.08         86.78         7.59 o                         
 -11  -6   1        484.54        408.66        14.44 o                         
 -10  -6   1        100.90        135.15        11.51 o                         
  -9  -6   1        396.42        441.79        15.50 o                         
  -8  -6   1       1483.74       1321.12        28.92 o                         
  -7  -6   1        125.34        114.66         8.94 o                         
  -6  -6   1       3067.69       3377.14        45.67 o                         
  -5  -6   1       6891.43       6517.99        82.44 o                         
  -4  -6   1       2916.57       2484.24        34.06 o                         
  -3  -6   1       4534.72       4737.17        55.20 o                         
  -2  -6   1       6091.75       6045.10        69.25 o                         
  -1  -6   1       2153.39       1863.48        30.70 o                         
   0  -6   1       1274.41       1254.88        22.78 o                         
   1  -6   1        401.09        397.52        19.77 o                         
   2  -6   1        164.35        215.73         8.29 o                         
   3  -6   1          9.82          8.50         4.96 o                         
   4  -6   1        172.59        176.24        10.89 o                         
   5  -6   1         31.32         20.91         9.48 o                         
   6  -6   1         31.00         50.65         7.71 o                         
   7  -6   1          9.17         15.21        15.98 o                         
   8  -6   1        214.82        192.98        14.79 o                         
 -13  -5   1         65.53         94.89        22.16 o                         
 -12  -5   1        222.08        221.20        11.42 o                         
 -11  -5   1         69.04         92.05         8.80 o                         
 -10  -5   1         67.95         79.05         6.62 o                         
  -9  -5   1        146.84        178.68        13.79 o                         
  -8  -5   1        307.83        269.99         9.43 o                         
  -7  -5   1          2.77         44.72         5.50 o                         
  -6  -5   1          7.25         43.20         4.03 o                         
  -5  -5   1         30.58         64.48         4.45 o                         
  -4  -5   1       2110.20       2291.28        28.50 o                         
  -3  -5   1       1172.72        943.79        13.57 o                         
  -2  -5   1          8.69          9.11         2.52 o                         
  -1  -5   1        201.02        232.08         4.73 o                         
   0  -5   1        328.52        525.73        11.92 o                         
   1  -5   1          1.08          3.94         1.74 o                         
   2  -5   1         37.65         62.60         4.24 o                         
   3  -5   1        335.58        381.97        12.16 o                         
   4  -5   1        330.55        344.61        10.89 o                         
   5  -5   1         77.25         89.33         8.32 o                         
   6  -5   1        207.89        184.28         9.79 o                         
   7  -5   1        750.39        836.47        27.64 o                         
   8  -5   1        178.38        185.25        13.74 o                         
   9  -5   1          4.59         11.09        10.42 o                         
 -13  -4   1        328.62        330.03        26.88 o                         
 -12  -4   1        723.11        775.15        34.45 o                         
 -11  -4   1       1180.79       1026.70        20.84 o                         
 -10  -4   1         14.57         21.82         4.63 o                         
  -9  -4   1        626.81        643.29        14.45 o                         
  -8  -4   1        484.37        410.81        10.79 o                         
  -7  -4   1          2.80          1.12         3.46 o                         
  -6  -4   1        355.69        503.08        10.36 o                         
  -5  -4   1       1803.18       1864.71        24.10 o                         
  -4  -4   1       3224.77       3484.56        41.02 o                         
  -3  -4   1       3421.51       3082.99        33.53 o                         
  -2  -4   1       2139.91       2017.40        31.18 o                         
  -1  -4   1      17220.87      18038.24       366.08 o                         
   0  -4   1       6346.26       6435.98        72.18 o                         
   1  -4   1        133.55         49.09         4.07 o                         
   2  -4   1       2623.12       2598.44        31.45 o                         
   3  -4   1       1383.35       1336.66        18.41 o                         
   4  -4   1       1150.41       1036.73        18.20 o                         
   5  -4   1       1940.89       1795.91        27.69 o                         
   6  -4   1        242.49        230.80        14.40 o                         
   7  -4   1          1.31         -8.52         8.52 o                         
   8  -4   1        115.62        124.49        17.50 o                         
   9  -4   1          9.14         19.07         9.61 o                         
 -13  -3   1          9.82         21.70        15.86 o                         
 -12  -3   1        608.14        567.89        31.22 o                         
 -11  -3   1        158.88        117.61        16.61 o                         
 -10  -3   1         71.59         53.27         6.47 o                         
  -9  -3   1         24.35         36.35         6.96 o                         
  -8  -3   1          1.22          5.98         3.56 o                         
  -7  -3   1       1499.79       1543.97        25.27 o                         
  -6  -3   1        434.30        444.39         8.39 o                         
  -5  -3   1        101.56         47.47         3.21 o                         
  -4  -3   1        138.83        268.13         6.56 o                         
  -3  -3   1         49.09         22.33         2.30 o                         
  -2  -3   1       5536.44       5375.44        60.35 o                         
  -1  -3   1         75.81         42.27         2.45 o                         
   0  -3   1        599.20        432.35         9.73 o                         
   1  -3   1         51.13        120.08         4.40 o                         
   2  -3   1        303.74        577.95         8.41 o                         
   3  -3   1       2906.21       2743.22        33.18 o                         
   4  -3   1       3183.12       3124.79        38.04 o                         
   5  -3   1        945.48        892.51        15.63 o                         
   6  -3   1        870.21        740.62        18.42 o                         
   7  -3   1       1252.03       1250.48        24.22 o                         
   8  -3   1          0.69          2.96         7.75 o                         
   9  -3   1          1.33         11.02         9.60 o                         
  10  -3   1         73.52         54.00        30.87 o                         
 -12  -2   1        250.12        300.93        26.11 o                         
 -11  -2   1        751.93        825.85        48.94 o                         
 -10  -2   1        865.98        809.33        23.67 o                         
  -9  -2   1       1630.15       1585.56        44.17 o                         
  -8  -2   1       1332.54       1418.42        28.69 o                         
  -7  -2   1       3954.64       3569.67        54.31 o                         
  -6  -2   1       4109.83       3680.95        52.76 o                         
  -5  -2   1       5812.71       6258.87        71.06 o                         
  -4  -2   1       7497.44       7827.25        88.93 o                         
  -3  -2   1         17.83         55.43         3.17 o                         
  -2  -2   1       2786.14       3062.87        34.80 o                         
  -1  -2   1         17.13         25.61         1.60 o                         
   0  -2   1      16008.15      18149.22       382.97 o                         
   1  -2   1       1567.42       1979.12        25.31 o                         
   2  -2   1        616.92        584.71         8.63 o                         
   3  -2   1       1253.71        998.10        13.80 o                         
   4  -2   1       4581.93       4914.86        56.92 o                         
   5  -2   1       1338.37       1247.24        17.84 o                         
   6  -2   1       4202.22       3897.70        57.41 o                         
   7  -2   1       1246.60       1360.14        29.64 o                         
   8  -2   1        154.70        129.51         8.74 o                         
   9  -2   1        193.86        158.68         9.73 o                         
  10  -2   1          1.18          0.07        13.82 o                         
  11  -2   1          1.00         -8.30         8.30 o                         
 -12  -1   1          5.90         15.33        30.94 o                         
 -11  -1   1        221.68        181.35        19.61 o                         
 -10  -1   1         46.81         18.54        12.25 o                         
  -9  -1   1          2.54         14.02         4.38 o                         
  -8  -1   1         52.45         32.55         8.02 o                         
  -7  -1   1         90.56        140.58        12.65 o                         
  -6  -1   1       2111.30       2230.01        33.17 o                         
  -5  -1   1        113.06         73.44         3.70 o                         
  -4  -1   1       1394.82       1423.82        17.92 o                         
  -3  -1   1         76.62        221.95         4.06 o                         
  -2  -1   1          5.20         20.72         1.81 o                         
  -1  -1   1       2813.87       2868.99        45.28 o                         
   1  -1   1       3920.76       4856.50        49.85 o                         
   2  -1   1        132.27        103.93         7.03 o                         
   3  -1   1        339.33        275.50         5.49 o                         
   4  -1   1       4174.94       3724.50        40.30 o                         
   5  -1   1       6824.74       6832.35        84.08 o                         
   6  -1   1        676.90        691.68        18.70 o                         
   7  -1   1        279.92        242.85        10.23 o                         
   8  -1   1        459.51        421.76        23.37 o                         
   9  -1   1        661.77        761.92        21.49 o                         
  10  -1   1        631.44        626.72        19.74 o                         
  11  -1   1        252.68        231.18        14.19 o                         
 -12   0   1         15.78          9.58        21.38 o                         
 -11   0   1          1.22          9.54        14.89 o                         
 -10   0   1         15.36         11.24        13.05 o                         
  -9   0   1        316.86        250.58        11.52 o                         
  -8   0   1         48.35         37.13         5.25 o                         
  -7   0   1       1570.96       1707.22        59.62 o                         
  -6   0   1       4579.29       4453.80        64.50 o                         
  -5   0   1       1402.59        931.27        14.32 o                         
  -4   0   1       2031.47       1847.16        26.43 o                         
  -3   0   1      12541.80      13139.02       333.57 o                         
  -2   0   1      20532.26      19396.90       427.31 o                         
   2   0   1        426.07       1023.72        15.49 o                         
   3   0   1       2225.02       2252.04        26.95 o                         
   4   0   1          2.61         19.87         2.57 o                         
   5   0   1         89.27        129.24         4.83 o                         
   6   0   1          3.38         17.32         3.36 o                         
   7   0   1        427.68        360.95        11.57 o                         
   8   0   1        648.29        734.81        16.24 o                         
  10   0   1         90.58         86.32         7.85 o                         
  11   0   1        229.15        230.76        14.00 o                         
  12   0   1          1.68         -2.49        15.20 o                         
 -11   1   1         96.04         85.20        32.04 o                         
 -10   1   1         86.10         79.49        16.01 o                         
  -9   1   1        282.34        244.69        16.53 o                         
  -8   1   1        261.89        248.81         8.58 o                         
  -7   1   1        223.46        180.36         7.56 o                         
  -6   1   1         66.72         64.48         9.48 o                         
  -5   1   1        621.44        698.20        12.57 o                         
  -4   1   1       1468.55       1408.91        18.68 o                         
  -3   1   1         74.69        192.61         4.89 o                         
  -2   1   1         62.60         74.81         4.45 o                         
  -1   1   1       1098.27       1453.45        17.06 o                         
   2   1   1       6661.24       7141.33       136.29 o                         
   3   1   1       8201.03       8870.58       120.34 o                         
   4   1   1        569.86        554.65         8.74 o                         
   5   1   1        410.04        333.17         6.85 o                         
   6   1   1        986.78       1069.22        15.57 o                         
   7   1   1        106.33        151.19         7.04 o                         
   8   1   1        131.43        174.90         8.05 o                         
   9   1   1        629.09        602.32        23.55 o                         
  10   1   1        332.70        394.89        12.56 o                         
  11   1   1        875.28        886.50        33.10 o                         
  12   1   1        922.79        966.32        26.03 o                         
 -11   2   1          7.44         14.41        14.93 o                         
 -10   2   1        700.76        653.68        19.11 o                         
  -9   2   1        271.16        243.92        11.12 o                         
  -8   2   1        509.60        531.70        19.65 o                         
  -7   2   1       1921.56       2057.34        33.53 o                         
  -6   2   1         13.99         12.97         3.72 o                         
  -5   2   1        488.14        509.63        11.85 o                         
  -4   2   1       2628.22       2549.43        31.18 o                         
  -3   2   1       3171.03       3381.10        39.53 o                         
  -2   2   1       3704.22       4149.45        43.77 o                         
  -1   2   1       1354.61       1212.91        15.09 o                         
   0   2   1        846.35        736.09        14.61 o                         
   1   2   1       8555.44       9200.80       220.73 o                         
   2   2   1        519.77        599.73        10.42 o                         
   3   2   1      14432.65      13330.43       358.43 o                         
   4   2   1       6524.81       6221.18        70.16 o                         
   5   2   1       1745.06       1861.55        23.53 o                         
   6   2   1         85.21        169.64         7.67 o                         
   7   2   1         57.71        155.54         6.98 o                         
   8   2   1        479.45        498.74        17.38 o                         
   9   2   1         11.37         21.42         5.05 o                         
  10   2   1        148.01        127.32         8.13 o                         
  11   2   1         30.43         26.00         6.01 o                         
  12   2   1         38.21         25.83         8.33 o                         
 -10   3   1         25.21         -8.98        10.12 o                         
  -9   3   1          1.05          0.40         6.12 o                         
  -8   3   1         82.07         71.43         7.05 o                         
  -7   3   1         27.80         29.63         6.55 o                         
  -6   3   1         12.02          4.41         3.74 o                         
  -5   3   1         42.83         79.92         9.57 o                         
  -4   3   1         39.39         35.47         3.26 o                         
  -3   3   1        145.04        220.15         5.60 o                         
  -2   3   1         12.24         79.22         3.48 o                         
  -1   3   1        274.64        194.28         4.17 o                         
   0   3   1         78.94        157.30         3.29 o                         
   1   3   1         63.76        237.05         6.36 o                         
   2   3   1       1360.85       1110.51        14.11 o                         
   4   3   1       2440.03       2265.44        27.50 o                         
   5   3   1         80.73         36.99         4.93 o                         
   6   3   1       2859.99       2866.44        35.21 o                         
   7   3   1       1070.00       1060.21        18.23 o                         
   8   3   1       2648.33       2480.77        39.14 o                         
   9   3   1        148.52        175.92         8.67 o                         
  10   3   1         99.80        140.72        10.25 o                         
  11   3   1          1.07          9.30         5.92 o                         
  12   3   1         56.67         81.90         9.84 o                         
  13   3   1        618.07        622.03        33.21 o                         
  -9   4   1        688.56        799.98        46.68 o                         
  -8   4   1       2293.28       2186.18        39.40 o                         
  -7   4   1       1311.26       1330.10        32.25 o                         
  -6   4   1       1922.99       1921.54        40.88 o                         
  -5   4   1       2637.38       2574.33        47.32 o                         
  -4   4   1          9.62         33.98         6.07 o                         
  -3   4   1         50.85         27.77         3.12 o                         
  -2   4   1         54.14         74.59         3.60 o                         
  -1   4   1        162.36        316.87         5.83 o                         
   0   4   1       2013.80       2009.94        30.91 o                         
   1   4   1          2.43         12.42         2.87 o                         
   2   4   1       3350.76       3818.87        43.94 o                         
   3   4   1       6154.04       7150.82        87.97 o                         
   4   4   1       2801.50       3122.76        37.16 o                         
   5   4   1       3959.53       3907.81        54.67 o                         
   6   4   1       1469.88       1559.80        32.28 o                         
   7   4   1         59.62         66.04         5.49 o                         
   8   4   1       1598.80       1412.21        25.17 o                         
   9   4   1        270.02        239.54        13.55 o                         
  10   4   1        162.81        192.86        11.79 o                         
  11   4   1         31.03         36.33         6.76 o                         
  12   4   1          0.55          6.45         6.38 o                         
  13   4   1        349.10        294.85        25.70 o                         
  -9   5   1         19.08         18.10        10.36 o                         
  -8   5   1         21.54         47.92        10.82 o                         
  -7   5   1         72.81         75.96        20.14 o                         
  -6   5   1        165.92        174.06        16.71 o                         
  -5   5   1        295.55        301.44        10.93 o                         
  -4   5   1        101.05        154.06         6.62 o                         
  -3   5   1         21.81         34.24         3.78 o                         
  -2   5   1       2566.30       2409.23        42.35 o                         
  -1   5   1       4831.34       5372.47        63.05 o                         
   0   5   1       1174.12       1432.80        24.50 o                         
   1   5   1        842.92       1045.92        19.74 o                         
   2   5   1        279.48        418.52         7.22 o                         
   3   5   1        998.69        837.83        14.35 o                         
   4   5   1       1734.95       1768.09        22.85 o                         
   5   5   1        265.33        220.94         7.03 o                         
   6   5   1       1042.94        817.49        18.26 o                         
   7   5   1        980.16        856.24        17.38 o                         
   8   5   1       1472.96       1582.83        32.56 o                         
   9   5   1       1606.65       1577.87        36.41 o                         
  10   5   1       2014.24       1932.49        33.73 o                         
  11   5   1         23.49         31.44         6.70 o                         
  12   5   1          3.44         -5.98         5.98 o                         
  13   5   1        221.14        223.99        14.56 o                         
  -8   6   1        240.29        220.22        14.85 o                         
  -7   6   1        475.42        442.02        18.16 o                         
  -6   6   1        375.75        331.99        19.02 o                         
  -5   6   1        496.25        454.70        17.08 o                         
  -4   6   1        984.01        996.97        21.59 o                         
  -3   6   1        122.86        102.11         5.80 o                         
  -2   6   1        701.12        579.78        10.94 o                         
  -1   6   1       1829.42       1908.03        36.91 o                         
   0   6   1       1549.60       1465.33        25.77 o                         
   1   6   1       1662.35       1340.17        23.76 o                         
   2   6   1       4321.07       4490.36        58.08 o                         
   3   6   1          6.55         10.23         2.54 o                         
   4   6   1        743.23       1061.00        15.52 o                         
   5   6   1        616.36        847.60        13.63 o                         
   6   6   1        827.18        842.25        15.19 o                         
   7   6   1         46.66         80.46         6.63 o                         
   8   6   1        170.19        168.08        13.15 o                         
   9   6   1         38.91         26.50         6.06 o                         
  10   6   1         55.78         52.24         8.82 o                         
  11   6   1          2.00          5.70         8.81 o                         
  12   6   1         93.91        129.10        12.34 o                         
  13   6   1         13.00         29.25         9.80 o                         
  -7   7   1         79.29         92.09        16.34 o                         
  -6   7   1          2.18         -2.94        12.61 o                         
  -5   7   1         34.83         25.24         5.77 o                         
  -4   7   1        107.13        120.29         7.47 o                         
  -3   7   1        922.36        999.51        21.98 o                         
  -2   7   1       1201.34       1315.33        37.12 o                         
  -1   7   1       1058.82        883.40        29.00 o                         
   0   7   1       2761.82       2558.83        58.84 o                         
   1   7   1        691.73        779.87        24.54 o                         
   2   7   1         85.65         92.19         9.93 o                         
   3   7   1         45.89         10.99         4.78 o                         
   4   7   1        343.26        467.57        35.70 o                         
   5   7   1       2138.54       2291.67        36.16 o                         
   6   7   1        576.71        515.34        14.48 o                         
   7   7   1         20.79         16.24         6.84 o                         
   8   7   1        993.57        832.82        25.20 o                         
   9   7   1        323.02        389.20        22.85 o                         
  10   7   1        416.21        450.83        18.92 o                         
  11   7   1        433.70        424.90        18.58 o                         
  12   7   1         34.80         30.42         9.59 o                         
  13   7   1        167.40        223.86        15.55 o                         
  -6   8   1         13.62         10.59         8.07 o                         
  -5   8   1          0.93          2.57         9.41 o                         
  -4   8   1          8.49          3.37        12.47 o                         
  -3   8   1         49.14         49.00        12.73 o                         
  -2   8   1         31.62         27.93        10.76 o                         
  -1   8   1        468.53        488.24        23.95 o                         
   0   8   1       1986.75       2071.23        51.48 o                         
   1   8   1       1634.16       1790.00        45.43 o                         
   2   8   1       1508.56       1381.18        37.37 o                         
   3   8   1       1884.31       1773.35        38.84 o                         
   4   8   1        152.08        236.69         7.91 o                         
   5   8   1         75.36        119.27         9.35 o                         
   6   8   1        622.79        479.67        12.81 o                         
   7   8   1        139.22        159.92        19.82 o                         
   8   8   1         16.22         40.00         8.88 o                         
   9   8   1        222.89        212.48        13.21 o                         
  10   8   1          6.60          5.98         8.71 o                         
  11   8   1        621.43        557.81        20.96 o                         
  12   8   1         36.96         35.05         9.97 o                         
  13   8   1         10.56          9.67        10.97 o                         
  -5   9   1          0.12        -11.25        14.46 o                         
  -4   9   1        434.90        412.36        38.38 o                         
  -3   9   1        545.98        544.38        29.93 o                         
  -2   9   1          9.44          3.14        11.39 o                         
  -1   9   1         29.85         56.04        12.70 o                         
   0   9   1         88.37         80.66        12.43 o                         
   1   9   1       1498.03       1306.66        38.19 o                         
   2   9   1        409.04        435.47        20.96 o                         
   3   9   1         83.05         85.39        12.49 o                         
   4   9   1        345.26        247.57         8.10 o                         
   5   9   1       1630.04       1505.67        26.27 o                         
   6   9   1        454.42        520.87        13.79 o                         
   7   9   1       2886.59       2854.62        53.89 o                         
   8   9   1        858.28        847.91        23.74 o                         
   9   9   1        219.90        258.14        14.93 o                         
  10   9   1         55.31         64.89        10.46 o                         
  11   9   1          9.70          3.85         9.58 o                         
  12   9   1         19.22         11.16         9.86 o                         
  13   9   1         15.49         30.90        11.19 o                         
  -4  10   1        330.47        391.10        63.01 o                         
  -3  10   1        388.59        444.56        42.84 o                         
  -2  10   1        311.51        328.28        24.52 o                         
  -1  10   1        119.62        107.27        16.63 o                         
   0  10   1          9.29         -0.46        11.19 o                         
   1  10   1        666.53        729.59        60.67 o                         
   2  10   1        541.10        599.81        25.80 o                         
   3  10   1        133.96        124.99        14.68 o                         
   4  10   1         16.89         41.35         7.42 o                         
   5  10   1         23.67         52.71         5.30 o                         
   6  10   1        365.99        406.76        26.42 o                         
   7  10   1        688.08        572.26        19.15 o                         
   8  10   1        609.54        597.80        20.52 o                         
   9  10   1        143.71        193.81        14.13 o                         
  10  10   1          9.65          9.68        10.05 o                         
  11  10   1         78.70        120.80        11.48 o                         
  12  10   1        192.47        164.14        26.12 o                         
  13  10   1          3.70         19.18        11.26 o                         
  -2  11   1        264.07        268.49        83.16 o                         
  -1  11   1        146.82        134.88        29.50 o                         
   0  11   1          1.74          9.17        13.50 o                         
   1  11   1          8.15         -4.15        11.71 o                         
   2  11   1         54.79         50.20        13.28 o                         
   3  11   1          1.64          9.13        14.19 o                         
   4  11   1         10.49         13.05        11.01 o                         
   5  11   1        176.15        159.02        10.00 o                         
   6  11   1        276.81        259.73        10.14 o                         
   7  11   1        658.07        682.25        17.33 o                         
   8  11   1       1056.43       1136.32        52.05 o                         
   9  11   1        578.23        496.79        24.12 o                         
  10  11   1         43.11         54.40        13.08 o                         
  11  11   1        145.09        168.55        15.32 o                         
  12  11   1        434.76        387.04        21.19 o                         
  -1  12   1        162.16        143.91        42.29 o                         
   0  12   1        342.20        352.07        26.78 o                         
   1  12   1         90.58        149.58        30.41 o                         
   2  12   1         50.01         54.19        14.85 o                         
   3  12   1          3.28          4.39        11.78 o                         
   4  12   1          2.80         11.73        19.68 o                         
   6  12   1          1.81         11.25         5.24 o                         
   7  12   1          1.46         -2.45         5.76 o                         
   8  12   1        188.55        148.67        26.78 o                         
   9  12   1        280.45        224.33        18.76 o                         
  10  12   1          0.29          0.25        10.50 o                         
  11  12   1         13.08         -2.62        10.94 o                         
  12  12   1         57.96        107.19        15.15 o                         
   1  13   1         16.59        -11.49        14.16 o                         
   2  13   1        280.01        241.60        22.67 o                         
   3  13   1        402.63        444.32        28.10 o                         
   4  13   1        936.31        861.74        35.63 o                         
   5  13   1        339.30        389.39        26.46 o                         
   6  13   1         10.45          2.45        24.04 o                         
   7  13   1          4.99         11.70         7.19 o                         
   8  13   1          2.15          9.59        13.88 o                         
   9  13   1          8.73          9.80        10.07 o                         
  10  13   1        100.46         68.18        24.67 o                         
   4  14   1         15.42         25.99        16.85 o                         
   5  14   1        173.95        189.34        22.62 o                         
   6  14   1         31.74         11.74        15.76 o                         
   7  14   1         16.64         33.54        15.54 o                         
   8  14   1          5.76         17.31         9.49 o                         
  -7 -14   2         95.37         62.57        17.68 o                         
  -6 -14   2         48.70         45.56        18.50 o                         
  -5 -14   2          2.16         67.81        27.44 o                         
  -4 -14   2         94.54         46.66        16.98 o                         
 -10 -13   2        131.74         86.94        14.01 o                         
  -9 -13   2         13.76         14.92        11.12 o                         
  -8 -13   2        158.59        147.19        13.87 o                         
  -7 -13   2        211.09        176.98        17.00 o                         
  -6 -13   2         21.65         15.95        12.56 o                         
  -5 -13   2          2.28         21.63        22.59 o                         
  -4 -13   2         71.11         47.79        15.66 o                         
  -3 -13   2         35.54         67.99        17.81 o                         
  -2 -13   2         64.28         67.13        17.77 o                         
  -1 -13   2          6.25         20.33        16.96 o                         
 -11 -12   2        331.49        332.30        26.25 o                         
 -10 -12   2        164.28        144.84        17.05 o                         
  -9 -12   2         23.53         42.02        11.50 o                         
  -8 -12   2        669.01        724.18        24.02 o                         
  -7 -12   2       1135.98       1044.85        41.69 o                         
  -6 -12   2       1057.53       1018.02        33.67 o                         
  -5 -12   2        910.32        966.14        21.32 o                         
  -4 -12   2        565.35        595.91        30.41 o                         
  -3 -12   2          1.70        -10.03        16.45 o                         
  -2 -12   2        105.52         98.88        16.30 o                         
  -1 -12   2         13.13          6.71        20.42 o                         
   0 -12   2          0.61        -14.36        14.36 o                         
   1 -12   2         12.49         27.61        18.30 o                         
 -12 -11   2          4.90          6.71         9.92 o                         
 -11 -11   2        176.03        155.16        15.42 o                         
 -10 -11   2        299.91        242.50        17.02 o                         
  -9 -11   2          9.73         10.43        10.13 o                         
  -8 -11   2        627.60        607.29        27.03 o                         
  -7 -11   2        159.07        203.39        19.01 o                         
  -6 -11   2        305.27        380.88        12.72 o                         
  -5 -11   2        301.08        279.91        13.73 o                         
  -4 -11   2         11.67         13.18         6.62 o                         
  -3 -11   2         58.06         89.28        27.48 o                         
  -2 -11   2          2.00          5.22        12.12 o                         
  -1 -11   2        122.22        131.95        18.19 o                         
   0 -11   2        289.21        274.52        25.63 o                         
   1 -11   2         63.49         43.94        12.67 o                         
   2 -11   2         12.11         42.83        16.76 o                         
 -12 -10   2         24.23         16.04        10.28 o                         
 -11 -10   2          2.02          4.68        10.89 o                         
 -10 -10   2          4.65         15.07         8.64 o                         
  -9 -10   2         99.03         90.54        11.51 o                         
  -8 -10   2         69.80         76.87        16.37 o                         
  -7 -10   2        423.60        511.26        24.59 o                         
  -6 -10   2       3107.62       3038.64        48.41 o                         
  -5 -10   2        580.41        539.17        13.94 o                         
  -4 -10   2        453.53        483.31        12.06 o                         
  -3 -10   2        414.05        444.27        27.36 o                         
  -2 -10   2        271.27        220.47        18.44 o                         
  -1 -10   2         57.17         41.63        12.36 o                         
   0 -10   2        189.95        239.00        27.97 o                         
   1 -10   2        121.62        107.50        15.77 o                         
   2 -10   2          3.51         11.60        22.08 o                         
   3 -10   2         47.48         51.15        16.05 o                         
   4 -10   2         53.09         36.71        23.23 o                         
 -13  -9   2         25.19         43.45        10.57 o                         
 -12  -9   2         44.84         37.01        10.17 o                         
 -11  -9   2         56.30         52.58        15.84 o                         
 -10  -9   2        370.75        348.81        17.53 o                         
  -9  -9   2        470.91        376.93        18.84 o                         
  -8  -9   2        127.62        157.27        10.64 o                         
  -7  -9   2        877.05        803.47        23.91 o                         
  -6  -9   2        109.14        145.31         8.64 o                         
  -5  -9   2       1171.71       1243.33        23.47 o                         
  -4  -9   2        122.41         94.93         6.45 o                         
  -3  -9   2        168.14        161.40        13.76 o                         
  -2  -9   2        718.53        767.63        27.38 o                         
  -1  -9   2       2102.89       1868.68        48.77 o                         
   0  -9   2        593.66        595.54        25.07 o                         
   1  -9   2       1499.11       1606.68        44.98 o                         
   2  -9   2        961.84        991.70        68.25 o                         
   3  -9   2         11.37          3.94        12.86 o                         
   4  -9   2         36.66         36.83        15.61 o                         
   5  -9   2         43.13         42.42        17.33 o                         
 -13  -8   2        272.16        311.68        25.83 o                         
 -12  -8   2        279.59        278.90        15.96 o                         
 -11  -8   2          6.68          3.12         8.29 o                         
 -10  -8   2        699.73        670.95        21.42 o                         
  -9  -8   2       1444.56       1234.23        57.59 o                         
  -8  -8   2        213.95        230.85        15.76 o                         
  -7  -8   2        430.88        461.88        62.41 o                         
  -6  -8   2        798.60        662.94        23.15 o                         
  -5  -8   2         88.33        137.74         7.68 o                         
  -4  -8   2       1386.26       1196.72        21.65 o                         
  -3  -8   2        134.44        155.45         7.57 o                         
  -2  -8   2        676.30        805.43        14.59 o                         
  -1  -8   2         27.23         26.69        12.28 o                         
   0  -8   2         21.34         25.98         9.43 o                         
   1  -8   2        524.91        521.73        22.18 o                         
   2  -8   2         60.53         71.18        10.84 o                         
   3  -8   2         52.42         55.63        19.08 o                         
   4  -8   2        140.23        147.57        18.01 o                         
   5  -8   2         15.76         23.98         9.28 o                         
   6  -8   2         92.69         80.82        17.82 o                         
 -13  -7   2        203.21        130.30        20.79 o                         
 -12  -7   2         68.47         68.92        10.82 o                         
 -11  -7   2        507.16        447.43        20.14 o                         
 -10  -7   2        309.31        297.07        11.75 o                         
  -9  -7   2          1.30          9.71         5.36 o                         
  -8  -7   2        127.06        125.14         8.26 o                         
  -7  -7   2         10.00         20.13         5.71 o                         
  -6  -7   2        129.91         88.02         5.79 o                         
  -5  -7   2          3.46         33.63         4.31 o                         
  -4  -7   2        372.55        345.73         8.76 o                         
  -3  -7   2          5.46         32.32         3.72 o                         
  -2  -7   2        115.57        163.24         5.21 o                         
  -1  -7   2        821.93        802.24        13.94 o                         
   0  -7   2       1649.67       1418.60        36.93 o                         
   1  -7   2        671.43        564.11        23.87 o                         
   2  -7   2        775.95        839.87        16.83 o                         
   3  -7   2       2075.66       2244.17        55.95 o                         
   4  -7   2        222.98        232.15        15.74 o                         
   5  -7   2         66.91         58.69         6.19 o                         
   6  -7   2        320.68        366.31        18.65 o                         
   7  -7   2        361.41        390.74        26.69 o                         
 -13  -6   2         17.73         44.76        18.45 o                         
 -12  -6   2         43.18         49.36         6.20 o                         
 -11  -6   2         66.70         51.49         6.35 o                         
 -10  -6   2        198.15        217.67         9.51 o                         
  -9  -6   2        838.65        922.36        19.28 o                         
  -8  -6   2       6313.19       6015.21        86.96 o                         
  -7  -6   2       4280.00       4003.07        82.99 o                         
  -6  -6   2       1229.58       1223.35        19.81 o                         
  -5  -6   2       2064.48       1915.61        25.58 o                         
  -4  -6   2        121.10         64.01         4.64 o                         
  -3  -6   2        372.26        365.57         7.62 o                         
  -2  -6   2       2898.20       3162.90        38.35 o                         
  -1  -6   2         75.31         32.25         2.61 o                         
   0  -6   2          3.16          7.82         2.07 o                         
   1  -6   2        726.15        801.97        12.96 o                         
   2  -6   2          4.04          2.44         3.55 o                         
   3  -6   2        930.01        978.90        18.25 o                         
   4  -6   2        128.34         91.47         6.49 o                         
   5  -6   2         34.60         14.09         5.58 o                         
   6  -6   2          0.16          4.18         5.98 o                         
   7  -6   2         30.14         17.19        16.11 o                         
   8  -6   2          1.06         -6.00        14.30 o                         
 -13  -5   2          0.31        -13.93        14.94 o                         
 -12  -5   2        220.02        197.49        45.51 o                         
 -11  -5   2        122.65         80.26         9.77 o                         
 -10  -5   2        300.93        294.79         9.68 o                         
  -9  -5   2        261.14        214.10        12.05 o                         
  -8  -5   2         68.89        103.56         6.59 o                         
  -7  -5   2        590.76        588.85        17.44 o                         
  -6  -5   2        138.12         75.75         4.39 o                         
  -5  -5   2        311.44        308.09         7.37 o                         
  -4  -5   2       2335.48       2555.92        35.86 o                         
  -3  -5   2       1554.83       1327.79        17.87 o                         
  -2  -5   2        782.38        865.17        12.96 o                         
  -1  -5   2       7268.72       7875.26        88.50 o                         
   0  -5   2        865.55        953.59        14.30 o                         
   1  -5   2          2.67         17.17         2.43 o                         
   2  -5   2         59.28         45.75         3.65 o                         
   3  -5   2        209.88        190.70         7.33 o                         
   4  -5   2        488.12        492.27        14.98 o                         
   5  -5   2        500.17        542.59        16.97 o                         
   6  -5   2        283.31        292.80        14.34 o                         
   7  -5   2        588.97        679.33        28.91 o                         
   8  -5   2        326.97        428.13        20.05 o                         
   9  -5   2        664.77        787.63        27.71 o                         
 -13  -4   2          3.68         18.59        15.96 o                         
 -12  -4   2        399.10        401.42        26.25 o                         
 -10  -4   2          0.94          4.20         5.90 o                         
  -9  -4   2        508.27        481.04        12.49 o                         
  -8  -4   2        919.49       1069.44        19.40 o                         
  -7  -4   2       3197.36       3372.07        52.22 o                         
  -6  -4   2       1983.30       1723.60        21.22 o                         
  -5  -4   2       2555.65       2796.72        32.00 o                         
  -4  -4   2       1095.00       1053.08        14.76 o                         
  -3  -4   2        791.74        562.76         9.13 o                         
  -2  -4   2       1857.90       1708.29        21.21 o                         
  -1  -4   2       2945.44       2995.53        35.18 o                         
   0  -4   2       5515.62       5416.74        61.37 o                         
   1  -4   2         54.17         39.11         2.74 o                         
   2  -4   2        735.03        693.22        10.82 o                         
   3  -4   2         91.54        133.76         5.28 o                         
   4  -4   2         15.29         37.54         4.05 o                         
   5  -4   2         19.08         53.07         7.35 o                         
   6  -4   2         98.43         91.23        10.22 o                         
   7  -4   2         41.97         40.73         8.86 o                         
   8  -4   2        205.80        152.83        13.05 o                         
   9  -4   2         11.17         15.33        10.16 o                         
 -12  -3   2        146.28        104.35        17.82 o                         
 -11  -3   2        186.34        231.06        27.56 o                         
 -10  -3   2        101.04         94.81        15.53 o                         
  -9  -3   2          2.39          0.80         9.33 o                         
  -8  -3   2        271.77        211.90         6.58 o                         
  -7  -3   2        282.78        319.02        10.65 o                         
  -6  -3   2         32.54         50.81         6.19 o                         
  -5  -3   2         89.09        230.99         5.64 o                         
  -4  -3   2         27.33         15.46         2.75 o                         
  -3  -3   2      12052.71      12548.16       151.70 o                         
  -2  -3   2      15165.82      15719.34       298.99 o                         
  -1  -3   2       2524.96       2263.76        26.70 o                         
   0  -3   2       6160.02       6141.79        68.70 o                         
   1  -3   2       6844.82       7465.62        77.27 o                         
   2  -3   2        106.65         94.02         6.61 o                         
   3  -3   2       1350.67       1125.49        15.71 o                         
   4  -3   2       2805.98       2933.89        36.06 o                         
   5  -3   2        461.29        456.84        15.62 o                         
   6  -3   2        504.71        423.87        13.54 o                         
   7  -3   2         45.90         21.66        13.31 o                         
   8  -3   2        428.68        413.79        17.24 o                         
   9  -3   2        313.95        353.05        17.64 o                         
  10  -3   2        212.81        263.29        18.41 o                         
 -12  -2   2        222.63        240.04        23.34 o                         
 -11  -2   2        974.49       1102.37        84.86 o                         
 -10  -2   2       1460.97       1482.12        46.20 o                         
  -9  -2   2         57.04         52.50        12.29 o                         
  -8  -2   2       1746.30       1862.25        48.19 o                         
  -7  -2   2         33.34         51.73         8.03 o                         
  -6  -2   2         67.08        164.69         5.01 o                         
  -5  -2   2        277.09        377.10         7.67 o                         
  -4  -2   2       2250.53       2417.05        27.09 o                         
  -3  -2   2       1328.01       1972.62        23.58 o                         
  -2  -2   2        859.84        877.19        11.37 o                         
  -1  -2   2       1392.76       1651.43        19.61 o                         
   0  -2   2       1474.44       1770.27        19.32 o                         
   1  -2   2        968.03       1193.24        14.85 o                         
   2  -2   2        670.78        648.88         9.51 o                         
   3  -2   2        795.10        617.02        10.64 o                         
   4  -2   2        281.84        330.87         7.25 o                         
   5  -2   2        149.18        170.52         6.19 o                         
   6  -2   2          2.87         42.82         5.61 o                         
   7  -2   2        207.82        236.74        10.45 o                         
   8  -2   2          4.43          3.14         6.85 o                         
   9  -2   2          5.75          2.73         8.51 o                         
  10  -2   2        115.01        118.05        17.97 o                         
  11  -2   2        129.07         80.16        11.70 o                         
 -12  -1   2         93.79         67.00        18.18 o                         
 -11  -1   2        100.88         98.32        17.29 o                         
 -10  -1   2         33.01         71.21        15.57 o                         
  -9  -1   2        278.73        282.87        19.66 o                         
  -8  -1   2          5.92         22.21        10.22 o                         
  -7  -1   2        126.50        154.69        12.97 o                         
  -6  -1   2        608.16        633.25        16.96 o                         
  -5  -1   2        276.39        211.64         8.88 o                         
  -4  -1   2         13.04         15.22         3.03 o                         
  -3  -1   2        326.97        606.76         9.49 o                         
  -2  -1   2        684.62        606.46         8.08 o                         
  -1  -1   2         50.44         43.87         1.88 o                         
   0  -1   2        435.52        261.34         3.98 o                         
   1  -1   2        519.32        390.08         5.67 o                         
   2  -1   2      11386.88      11457.67       154.62 o                         
   3  -1   2       1944.09       1861.39        22.84 o                         
   4  -1   2       5927.49       5510.73        71.32 o                         
   5  -1   2       2465.11       2193.45        27.84 o                         
   6  -1   2       1290.50       1329.26        17.63 o                         
   7  -1   2       1734.84       1523.92        38.37 o                         
   8  -1   2        734.95        745.42        17.49 o                         
   9  -1   2         68.97         47.61         7.29 o                         
  10  -1   2         12.66         13.80         8.63 o                         
  11  -1   2         55.63         53.78        16.24 o                         
 -11   0   2         66.18         43.80        18.08 o                         
 -10   0   2       1137.70       1202.27        46.47 o                         
  -9   0   2       1893.91       1837.58        50.15 o                         
  -8   0   2        821.02        743.05        47.51 o                         
  -7   0   2        468.54        515.02        21.12 o                         
  -6   0   2       1014.83        955.05        15.72 o                         
  -5   0   2        560.55        367.28         8.51 o                         
  -4   0   2       1234.62       1137.51        28.22 o                         
  -3   0   2      13010.62      13378.81       341.21 o                         
  -2   0   2       1713.80       1089.35        15.28 o                         
  -1   0   2       3724.91       3688.03        41.21 o                         
   0   0   2        274.90        302.54         9.96 o                         
   1   0   2       2471.23       3316.53        36.99 o                         
   2   0   2        922.23        634.50         9.38 o                         
   3   0   2        193.87        240.88         5.00 o                         
   4   0   2        208.09        222.63         5.38 o                         
   5   0   2         16.41          8.58         2.80 o                         
   6   0   2       1997.05       1993.76        30.65 o                         
   7   0   2         64.56         51.39         5.71 o                         
   8   0   2        275.30        276.78        20.65 o                         
   9   0   2         56.30         33.34         6.41 o                         
  10   0   2         53.75         56.21         7.47 o                         
  11   0   2        340.71        324.39        17.68 o                         
  12   0   2         96.64         72.83        15.17 o                         
 -11   1   2        114.52        111.15        19.11 o                         
 -10   1   2          2.43          3.15        13.45 o                         
  -9   1   2          7.03         -6.91        11.61 o                         
  -8   1   2          9.41         21.76         7.27 o                         
  -7   1   2          7.75         19.34         6.45 o                         
  -6   1   2        395.29        362.93        10.82 o                         
  -5   1   2       5934.52       6485.34        94.28 o                         
  -4   1   2       1501.85       1203.64        17.21 o                         
  -3   1   2       5034.17       4678.64        53.22 o                         
  -2   1   2      14021.17      15484.48       378.83 o                         
  -1   1   2      14075.23      15827.56       364.19 o                         
   0   1   2         24.11         16.51         1.38 o                         
   1   1   2       1669.83       2124.26        24.25 o                         
   2   1   2       7657.65       8509.61       160.94 o                         
   3   1   2       1555.67       1741.40        23.13 o                         
   4   1   2          7.03          7.93         2.27 o                         
   5   1   2        383.75        202.53         5.60 o                         
   6   1   2       3090.67       3073.41        37.83 o                         
   7   1   2       1508.82       1546.23        26.30 o                         
   8   1   2       1399.75       1326.54        30.14 o                         
   9   1   2       1149.30       1078.17        27.34 o                         
  10   1   2        178.93        213.54         8.89 o                         
  11   1   2          4.44         -0.52         6.68 o                         
  12   1   2        684.73        676.91        22.87 o                         
 -10   2   2          3.32         -6.74        13.71 o                         
  -9   2   2         42.81         58.89        32.32 o                         
  -8   2   2        941.19        873.78        25.63 o                         
  -7   2   2          4.59          6.41         4.00 o                         
  -6   2   2         60.40         58.41         4.82 o                         
  -5   2   2       3743.19       3851.28        50.40 o                         
  -4   2   2       1216.58       1051.95        14.88 o                         
  -3   2   2       2702.67       2665.34        48.13 o                         
  -2   2   2       4030.98       4323.18        49.31 o                         
  -1   2   2       5354.73       5361.24        60.18 o                         
   0   2   2         13.85        112.10         3.78 o                         
   1   2   2      11192.76      12449.23       299.15 o                         
   2   2   2        296.21        318.42         7.49 o                         
   3   2   2        168.76         29.38         2.28 o                         
   4   2   2       2423.01       2237.90        27.13 o                         
   5   2   2         35.74         79.91         4.05 o                         
   6   2   2        395.03        555.69        10.14 o                         
   7   2   2        414.57        282.87        13.94 o                         
   8   2   2         73.82         77.44         6.56 o                         
   9   2   2          6.13         -1.57         5.72 o                         
  10   2   2        179.06        133.28         8.86 o                         
  11   2   2        372.60        317.98        18.15 o                         
  12   2   2        130.02        119.52        11.91 o                         
 -10   3   2          3.67         27.20        24.40 o                         
  -9   3   2        153.14        139.28        10.14 o                         
  -8   3   2        348.52        344.44        10.99 o                         
  -7   3   2        146.37        122.57         7.21 o                         
  -6   3   2        754.06        787.34        16.43 o                         
  -5   3   2         71.70         49.76         6.89 o                         
  -4   3   2       3163.98       3215.41        38.56 o                         
  -3   3   2       5648.98       6132.38        70.05 o                         
  -2   3   2       2771.74       2349.90        28.42 o                         
  -1   3   2       4912.43       4839.53        55.02 o                         
   0   3   2       6543.12       6953.29        84.78 o                         
   1   3   2       3654.56       3357.06        38.48 o                         
   2   3   2       4595.76       4051.98        46.14 o                         
   3   3   2        576.95        513.36         8.49 o                         
   4   3   2       8483.03       8804.38        98.50 o                         
   5   3   2       5291.20       4934.97        57.14 o                         
   6   3   2        481.65        569.78        11.14 o                         
   7   3   2        320.22        281.43         8.28 o                         
   8   3   2          7.18         19.34         5.01 o                         
   9   3   2        107.99        105.01         7.69 o                         
  10   3   2        456.43        422.48        13.20 o                         
  11   3   2        130.74        153.16         9.74 o                         
  12   3   2         82.92         89.22        11.18 o                         
  13   3   2        373.63        358.51        17.56 o                         
  -9   4   2        271.87        294.33        14.69 o                         
  -8   4   2          9.79          9.55         9.73 o                         
  -7   4   2        159.00        162.26        11.43 o                         
  -6   4   2        160.72        163.63         8.73 o                         
  -5   4   2        598.74        671.46        15.36 o                         
  -4   4   2        112.29         96.22         5.30 o                         
  -3   4   2         65.48        106.07         4.97 o                         
  -2   4   2          0.30          7.14         2.30 o                         
  -1   4   2        652.73        779.51        12.52 o                         
   0   4   2        310.25        447.95         7.24 o                         
   1   4   2        288.30        246.52         5.48 o                         
   2   4   2         88.31        146.63         4.05 o                         
   3   4   2        301.70        256.01         5.65 o                         
   4   4   2       2386.87       3159.56        37.65 o                         
   5   4   2        318.26        211.74         5.86 o                         
   6   4   2       1637.51       1702.37        22.83 o                         
   7   4   2        118.08        138.15         6.58 o                         
   8   4   2         94.24        194.79        10.83 o                         
   9   4   2         17.33         26.49         5.79 o                         
  10   4   2        476.54        444.49        13.60 o                         
  11   4   2         87.95         88.40        11.17 o                         
  12   4   2        127.36        153.44        13.76 o                         
  13   4   2        229.74        238.06        18.05 o                         
  -8   5   2        504.46        588.66        28.00 o                         
  -7   5   2       1253.78       1307.91        32.78 o                         
  -6   5   2         80.76        101.14         7.98 o                         
  -5   5   2         10.92         12.00         4.57 o                         
  -4   5   2       1178.37       1304.29        33.20 o                         
  -3   5   2        280.67        277.02         7.53 o                         
  -2   5   2        334.59        426.63        11.54 o                         
  -1   5   2          4.74          9.23         2.16 o                         
   0   5   2         32.42         31.40         4.40 o                         
   1   5   2        590.96        664.51         9.89 o                         
   2   5   2       1677.63       1586.80        22.62 o                         
   3   5   2       5174.78       4600.02        53.34 o                         
   4   5   2       9615.42       9633.05       108.27 o                         
   5   5   2       1169.33        969.61        15.95 o                         
   6   5   2       4192.86       4005.24        60.71 o                         
   7   5   2       3513.72       3394.48        51.48 o                         
   8   5   2        417.34        454.04        12.82 o                         
   9   5   2        246.39        234.42        15.91 o                         
  10   5   2        576.38        533.81        17.99 o                         
  11   5   2        200.34        234.05        14.16 o                         
  12   5   2         12.95         52.17        20.51 o                         
  13   5   2         44.60         38.42        16.82 o                         
  -8   6   2         36.06         29.26         9.78 o                         
  -7   6   2        428.84        465.80        18.37 o                         
  -6   6   2        115.02        122.66        13.21 o                         
  -5   6   2        788.83        759.86        22.03 o                         
  -4   6   2        872.74        960.83        18.86 o                         
  -3   6   2        455.75        476.64        11.37 o                         
  -2   6   2        660.46        522.01        17.19 o                         
  -1   6   2          7.60         14.46         4.24 o                         
   0   6   2         62.68         74.94        18.43 o                         
   1   6   2        532.49        425.97        11.53 o                         
   2   6   2        474.43        439.60         7.82 o                         
   3   6   2         27.87         59.74         6.07 o                         
   4   6   2        157.17        305.12         7.22 o                         
   5   6   2         23.51         12.64         3.18 o                         
   6   6   2         12.16         14.52         3.83 o                         
   7   6   2         24.83         55.34         6.36 o                         
   8   6   2        299.88        217.35        16.59 o                         
   9   6   2        682.67        702.76        20.70 o                         
  10   6   2        424.22        492.36        17.92 o                         
  11   6   2        289.02        290.40        15.93 o                         
  12   6   2          6.71         10.28         9.57 o                         
  13   6   2         48.99         55.33        10.96 o                         
  -7   7   2         24.25         30.32        11.26 o                         
  -6   7   2        773.69        839.40        34.25 o                         
  -5   7   2        468.38        524.14        15.91 o                         
  -4   7   2       1347.83       1274.63        23.26 o                         
  -3   7   2        341.26        333.95        17.53 o                         
  -2   7   2       1826.06       1959.78        53.30 o                         
  -1   7   2       1208.74       1128.90        48.30 o                         
   0   7   2       2018.34       2020.57        48.87 o                         
   1   7   2        776.19        898.58        27.84 o                         
   2   7   2       1532.85       1614.09        28.29 o                         
   3   7   2       2021.86       1959.17        30.71 o                         
   4   7   2        140.79         90.42         6.34 o                         
   5   7   2       1607.80       1413.75        24.62 o                         
   6   7   2        727.73        815.61        20.24 o                         
   7   7   2        571.21        577.93        15.10 o                         
   8   7   2        310.07        277.89        41.21 o                         
   9   7   2        422.37        375.58        16.07 o                         
  10   7   2        346.29        377.24        16.64 o                         
  11   7   2       1264.43       1183.28        33.05 o                         
  12   7   2        598.83        622.54        21.97 o                         
  13   7   2        228.14        259.60        18.93 o                         
  -6   8   2         42.88         38.59        10.33 o                         
  -5   8   2        176.67        184.60        11.20 o                         
  -4   8   2       1111.10       1040.28        31.14 o                         
  -3   8   2       1098.54       1191.57        61.70 o                         
  -2   8   2         95.72        121.67        13.94 o                         
  -1   8   2        320.42        275.29        18.39 o                         
   0   8   2        804.53        792.80        27.22 o                         
   1   8   2         21.30         25.13         9.16 o                         
   2   8   2        153.76        127.33        12.95 o                         
   3   8   2        459.69        380.35        11.38 o                         
   4   8   2        371.22        438.48        10.84 o                         
   5   8   2          9.32         10.00         4.37 o                         
   6   8   2         53.19        126.98         7.87 o                         
   7   8   2          6.03          9.56         6.92 o                         
   8   8   2        216.17        253.49        14.12 o                         
   9   8   2        277.97        268.91        14.95 o                         
  10   8   2        290.92        283.02        16.04 o                         
  11   8   2        418.24        477.25        19.38 o                         
  12   8   2         93.61        126.22        13.39 o                         
  13   8   2         52.07         51.18        12.06 o                         
  -5   9   2         68.85         62.39        16.90 o                         
  -4   9   2        150.27        180.92        27.41 o                         
  -3   9   2          7.93         -3.65        11.98 o                         
  -2   9   2        614.48        609.88        29.61 o                         
  -1   9   2        354.10        388.69        21.97 o                         
   0   9   2       1052.63       1010.13        33.38 o                         
   1   9   2       3660.42       3572.43        81.31 o                         
   2   9   2       2176.16       2100.33        79.12 o                         
   3   9   2       1222.54       1258.75        36.90 o                         
   4   9   2        797.15        698.56        14.40 o                         
   5   9   2        274.50        278.32         9.60 o                         
   6   9   2        245.77        313.19        10.86 o                         
   7   9   2        388.96        393.22        15.55 o                         
   8   9   2        546.21        463.80        17.80 o                         
   9   9   2          2.53          5.17         8.86 o                         
  10   9   2          0.69         -1.63         7.41 o                         
  11   9   2        523.09        559.27        25.86 o                         
  12   9   2       1103.21       1000.45        29.43 o                         
  13   9   2        315.51        214.89        16.81 o                         
  -4  10   2         15.50         52.65        17.12 o                         
  -3  10   2         70.12         37.77        14.09 o                         
  -2  10   2        423.83        448.27        26.04 o                         
  -1  10   2          0.09          8.01        15.97 o                         
   0  10   2          0.44         -6.42        11.55 o                         
   1  10   2          0.18         17.91        10.69 o                         
   2  10   2         59.22         50.26        12.20 o                         
   3  10   2        113.46        100.86        14.77 o                         
   4  10   2        393.51        343.86        11.18 o                         
   5  10   2        201.87        223.93        11.46 o                         
   6  10   2         10.09         27.28         7.33 o                         
   7  10   2          7.84         22.77        13.22 o                         
   8  10   2        242.48        337.73        16.71 o                         
   9  10   2         46.71         41.63        10.02 o                         
  10  10   2        265.93        271.98        17.24 o                         
  11  10   2          6.75         -1.95        10.22 o                         
  12  10   2          0.57         -3.88        12.99 o                         
  13  10   2          7.36          2.13        13.17 o                         
  -2  11   2         74.23         73.26        17.29 o                         
  -1  11   2          0.31         -6.95        13.90 o                         
   0  11   2         21.46         23.52        17.33 o                         
   1  11   2         99.27        111.92        22.52 o                         
   2  11   2        907.14        801.43        31.93 o                         
   3  11   2        884.68        876.99        54.90 o                         
   4  11   2        737.02        763.10        39.29 o                         
   5  11   2       1171.75       1135.42        21.11 o                         
   6  11   2       1013.93        931.80        19.74 o                         
   7  11   2        827.75        787.19        18.74 o                         
   8  11   2       1283.62       1377.32        33.14 o                         
   9  11   2        893.60        826.03        27.74 o                         
  10  11   2        210.77        222.31        28.20 o                         
  11  11   2         52.78         86.72        12.98 o                         
  12  11   2         56.24         73.24        18.14 o                         
  -1  12   2          0.90         -5.46        14.60 o                         
   0  12   2         33.20         31.91        16.59 o                         
   1  12   2        340.62        325.38        35.65 o                         
   2  12   2          6.32         59.74        26.87 o                         
   3  12   2         61.67         51.69        14.86 o                         
   4  12   2         45.35         36.73        15.86 o                         
   6  12   2         22.99         21.64        14.29 o                         
   7  12   2        204.52        188.39        11.15 o                         
   8  12   2         94.22        103.08        14.21 o                         
   9  12   2        147.65        218.11        15.76 o                         
  10  12   2          6.27         17.82        10.89 o                         
  11  12   2         32.63         28.31        12.08 o                         
  12  12   2         22.17         51.13        13.19 o                         
   1  13   2        191.79        222.87        24.75 o                         
   2  13   2        256.24        237.42        36.13 o                         
   3  13   2          0.21         13.28        14.21 o                         
   4  13   2         30.47         10.17        19.99 o                         
   5  13   2         91.17         76.94        16.14 o                         
   6  13   2         82.03         83.89        16.54 o                         
   7  13   2         86.87         71.53         8.89 o                         
   8  13   2         49.72         32.12        11.92 o                         
   9  13   2        943.04        970.95        28.76 o                         
  10  13   2        490.42        466.84        22.60 o                         
   4  14   2         57.76         49.34        17.20 o                         
   5  14   2         21.02         -3.21        13.86 o                         
   6  14   2          1.01         16.14        16.07 o                         
   7  14   2          9.95         25.51        16.74 o                         
   8  14   2        118.16        167.58        29.19 o                         
  -6 -14   3        176.78        137.32        20.69 o                         
  -5 -14   3         11.99         27.76        16.81 o                         
  -9 -13   3         22.72          0.35        16.23 o                         
  -8 -13   3        158.63        132.04        13.73 o                         
  -7 -13   3         49.52         32.72         9.88 o                         
  -6 -13   3         14.29         -0.15         7.85 o                         
  -5 -13   3         27.31         18.83        15.28 o                         
  -4 -13   3          2.97         -2.52        14.71 o                         
  -3 -13   3        379.56        448.52        43.51 o                         
  -2 -13   3       1152.92       1290.60        46.54 o                         
  -1 -13   3        491.93        526.24        27.67 o                         
 -11 -12   3        143.74        178.41        21.42 o                         
 -10 -12   3        330.60        264.38        18.65 o                         
  -9 -12   3         72.51        104.97        13.69 o                         
  -8 -12   3         17.33         36.30        13.43 o                         
  -7 -12   3         26.61         26.32        10.80 o                         
  -6 -12   3        311.51        299.44        13.65 o                         
  -5 -12   3        181.36        164.95        13.46 o                         
  -4 -12   3         21.90         19.30        22.82 o                         
  -3 -12   3         27.90         59.03        19.25 o                         
  -2 -12   3          0.34          6.23        14.39 o                         
  -1 -12   3          6.37         -1.87        14.42 o                         
   0 -12   3         45.51         79.90        14.60 o                         
   1 -12   3          6.43          0.08        17.13 o                         
 -11 -11   3        523.04        536.47        23.31 o                         
 -10 -11   3        486.94        564.18        23.11 o                         
  -9 -11   3        127.50        145.12        14.02 o                         
  -8 -11   3          8.91          6.07         9.41 o                         
  -7 -11   3        386.30        394.48        18.03 o                         
  -6 -11   3        524.15        542.44        15.49 o                         
  -5 -11   3        497.60        442.48        14.69 o                         
  -4 -11   3         96.73        105.57        11.04 o                         
  -3 -11   3         21.92         30.40        12.33 o                         
  -2 -11   3         23.62         38.46        13.71 o                         
  -1 -11   3        930.29        889.08        48.75 o                         
   0 -11   3        185.46        161.56        16.10 o                         
   1 -11   3         69.05         68.70        23.74 o                         
   2 -11   3        126.05        155.49        21.55 o                         
 -12 -10   3          1.31          3.20        10.93 o                         
 -11 -10   3         62.34         67.80        16.63 o                         
 -10 -10   3        602.97        647.54        20.42 o                         
  -9 -10   3       1364.75       1315.05        32.82 o                         
  -8 -10   3        438.35        445.83        18.06 o                         
  -7 -10   3        228.37        195.11        13.80 o                         
  -6 -10   3         15.72          5.25         7.89 o                         
  -5 -10   3         14.83          8.48         7.35 o                         
  -4 -10   3         81.39         76.36         6.23 o                         
  -3 -10   3        387.74        444.54        13.58 o                         
  -2 -10   3        321.37        237.59        43.63 o                         
  -1 -10   3         48.82         34.65        14.12 o                         
   0 -10   3         17.63         -2.83        12.68 o                         
   1 -10   3          1.79         -3.16        13.33 o                         
   2 -10   3         45.75         56.44        25.45 o                         
   3 -10   3         41.27         46.02        16.32 o                         
   4 -10   3        121.58        124.76        29.88 o                         
 -12  -9   3         49.75         16.44         9.50 o                         
 -11  -9   3         38.02         33.87        10.03 o                         
 -10  -9   3        232.05        226.95        17.38 o                         
  -9  -9   3          3.19          4.33         8.21 o                         
  -8  -9   3         69.89        109.45         9.95 o                         
  -7  -9   3          8.67         -6.86         6.86 o                         
  -6  -9   3         21.15         54.85         8.38 o                         
  -5  -9   3       1296.73       1378.87        25.41 o                         
  -4  -9   3       2905.06       2714.03        42.66 o                         
  -3  -9   3       1055.22       1029.48        19.46 o                         
  -2  -9   3       1307.18       1443.51        35.24 o                         
  -1  -9   3        364.96        375.02        19.89 o                         
   0  -9   3         79.70         54.61        11.53 o                         
   1  -9   3          3.45          7.83         9.09 o                         
   2  -9   3         75.72         66.39        14.91 o                         
   3  -9   3         31.89         12.98        28.90 o                         
   4  -9   3          0.96        -20.79        20.79 o                         
   5  -9   3         53.70         45.00        21.47 o                         
 -13  -8   3        668.60        648.26        46.84 o                         
 -12  -8   3        403.41        409.88        17.72 o                         
 -11  -8   3         27.41         50.21         9.27 o                         
 -10  -8   3        151.99        148.60        11.95 o                         
  -9  -8   3          0.66         25.92         8.10 o                         
  -8  -8   3        318.79        318.09        14.46 o                         
  -7  -8   3        315.78        376.00        29.21 o                         
  -6  -8   3        230.44        194.00        14.09 o                         
  -5  -8   3        230.71        193.24        11.93 o                         
  -4  -8   3         50.33         49.83         5.45 o                         
  -3  -8   3        514.43        555.70        17.51 o                         
  -2  -8   3        896.89        990.39        18.05 o                         
  -1  -8   3         19.83         25.02         3.54 o                         
   0  -8   3        315.48        357.44        18.57 o                         
   1  -8   3         15.71         15.45         8.79 o                         
   2  -8   3          2.23         16.03        10.81 o                         
   3  -8   3        121.01        112.11         8.53 o                         
   4  -8   3        261.75        228.28        16.02 o                         
   5  -8   3         49.42         57.88         8.01 o                         
   6  -8   3         10.88         -2.64         7.97 o                         
 -13  -7   3        380.35        395.91        28.66 o                         
 -12  -7   3         44.84         45.62         7.72 o                         
 -11  -7   3         63.11         56.92         6.75 o                         
 -10  -7   3          1.29          3.24         5.73 o                         
  -9  -7   3        211.88        241.95        11.08 o                         
  -8  -7   3       1183.78       1147.15        33.36 o                         
  -7  -7   3        190.41        156.17         8.82 o                         
  -6  -7   3        191.37        252.06         9.73 o                         
  -5  -7   3        244.95        253.67         8.33 o                         
  -4  -7   3       2195.69       2353.61        37.02 o                         
  -3  -7   3       5375.84       5135.94        66.06 o                         
  -2  -7   3       1866.73       1698.26        24.71 o                         
  -1  -7   3       1835.94       1876.44        27.13 o                         
   0  -7   3       2227.35       2109.53        36.79 o                         
   1  -7   3       1294.73       1211.60        25.92 o                         
   2  -7   3       1553.91       1507.13        30.97 o                         
   3  -7   3       1215.98       1310.48        26.84 o                         
   4  -7   3        362.61        353.61        13.47 o                         
   5  -7   3        248.81        246.81        12.44 o                         
   6  -7   3         58.82         53.24         9.72 o                         
   7  -7   3          5.36          1.54        11.84 o                         
 -13  -6   3         12.68          4.88        14.74 o                         
 -12  -6   3        549.60        641.51        31.51 o                         
 -11  -6   3       1115.19       1042.95        21.41 o                         
 -10  -6   3          5.09          8.26         4.67 o                         
  -9  -6   3         76.28         94.28         6.95 o                         
  -8  -6   3         35.37         46.14         5.56 o                         
  -7  -6   3          7.21         11.10         4.70 o                         
  -6  -6   3         20.57         53.87         6.27 o                         
  -5  -6   3       2315.22       2112.83        30.76 o                         
  -4  -6   3        223.24        158.16         5.70 o                         
  -3  -6   3        118.27        149.66         5.33 o                         
  -2  -6   3        157.78        169.60         5.68 o                         
  -1  -6   3        186.16        254.89         7.14 o                         
   0  -6   3        313.41        482.96         9.37 o                         
   1  -6   3        620.48        616.49        12.16 o                         
   2  -6   3        511.21        506.27        11.44 o                         
   3  -6   3       1150.96       1117.19        20.52 o                         
   4  -6   3        233.09        231.54        14.08 o                         
   5  -6   3        149.12        127.80         8.54 o                         
   6  -6   3         50.85         51.42         9.55 o                         
   7  -6   3         97.20         63.13        10.79 o                         
   8  -6   3        174.28        136.52        13.46 o                         
 -13  -5   3        246.00        244.70        24.75 o                         
 -12  -5   3         84.05         84.88        16.43 o                         
 -11  -5   3          9.64         11.32        12.57 o                         
 -10  -5   3        212.41        198.89        25.31 o                         
  -9  -5   3        505.67        373.39        10.89 o                         
  -8  -5   3       1748.95       1856.23        41.91 o                         
  -7  -5   3       9280.72       9355.07       130.13 o                         
  -6  -5   3       5009.78       4632.61        67.00 o                         
  -5  -5   3         49.62         30.34         3.32 o                         
  -4  -5   3        180.12        235.99         6.78 o                         
  -3  -5   3         34.59         23.80         3.03 o                         
  -2  -5   3         52.51         56.88         4.05 o                         
  -1  -5   3        248.85        280.26         6.29 o                         
   0  -5   3         14.97          7.43         2.78 o                         
   1  -5   3       1393.88       1367.40        17.29 o                         
   2  -5   3        381.84        319.43         7.42 o                         
   3  -5   3       3488.79       3243.20        43.54 o                         
   4  -5   3       3876.37       3946.47        67.24 o                         
   5  -5   3        517.75        570.72        15.55 o                         
   6  -5   3        341.27        389.66        17.09 o                         
   7  -5   3        841.79        867.58        47.92 o                         
   8  -5   3         93.29        103.63        12.99 o                         
   9  -5   3         69.43         58.68        12.30 o                         
 -12  -4   3         61.92         60.83        30.90 o                         
 -11  -4   3        266.39        327.22        23.99 o                         
 -10  -4   3        647.83        593.99        39.15 o                         
  -9  -4   3          0.64        -10.21        10.21 o                         
  -8  -4   3          1.55         -1.24         3.43 o                         
  -7  -4   3        661.69        721.49        14.32 o                         
  -6  -4   3        115.92         86.54         5.12 o                         
  -5  -4   3        234.93        262.93         7.57 o                         
  -4  -4   3       3152.31       3542.03        41.94 o                         
  -3  -4   3         47.19        172.51         4.87 o                         
  -2  -4   3         60.74         49.97         3.14 o                         
  -1  -4   3        116.94        160.52         4.51 o                         
   0  -4   3        157.22        294.52         6.76 o                         
   1  -4   3        824.19        798.62        11.79 o                         
   2  -4   3       4803.43       4716.21        54.81 o                         
   3  -4   3        422.07        442.24         9.87 o                         
   4  -4   3         49.58         29.14         4.45 o                         
   5  -4   3        749.06        641.15        38.26 o                         
   6  -4   3        138.81        154.54        11.36 o                         
   7  -4   3         21.09         11.45         8.17 o                         
   8  -4   3        373.63        318.88        17.37 o                         
   9  -4   3        534.60        568.20        26.22 o                         
 -12  -3   3          0.07         16.45        15.48 o                         
 -11  -3   3         93.52        115.90        18.54 o                         
 -10  -3   3        539.57        420.06        71.93 o                         
  -9  -3   3        127.28        152.16        15.74 o                         
  -8  -3   3         19.58          6.22        11.60 o                         
  -7  -3   3        266.00        254.42         9.91 o                         
  -6  -3   3       3454.30       3560.31        51.32 o                         
  -5  -3   3       8828.12       8740.10       114.38 o                         
  -4  -3   3       2296.83       1747.95        24.49 o                         
  -3  -3   3       1236.51       1168.55        15.49 o                         
  -2  -3   3       2930.91       3003.21        35.07 o                         
  -1  -3   3        214.00        103.67         3.38 o                         
   0  -3   3       6431.43       6485.06        79.76 o                         
   1  -3   3       3305.27       3456.45        40.16 o                         
   2  -3   3        185.07        180.29         5.07 o                         
   3  -3   3          1.64         32.36         3.26 o                         
   4  -3   3         38.05         65.25         4.78 o                         
   5  -3   3       1580.85       1564.27        22.00 o                         
   6  -3   3        722.32        794.21        20.81 o                         
   7  -3   3        106.71        133.92        11.10 o                         
   8  -3   3        172.94        181.90        12.91 o                         
   9  -3   3         77.63        194.14        14.18 o                         
  10  -3   3        170.37        196.45        14.91 o                         
 -12  -2   3         58.84         44.60        17.14 o                         
 -11  -2   3         19.71         34.26        14.02 o                         
 -10  -2   3        243.11        210.38        27.96 o                         
  -9  -2   3         23.83         22.24        19.70 o                         
  -8  -2   3        394.56        427.88        24.35 o                         
  -7  -2   3       2485.41       2427.96        57.22 o                         
  -6  -2   3         12.08         75.38         9.35 o                         
  -5  -2   3       1408.26       1471.17        21.25 o                         
  -4  -2   3         11.61         58.20         4.32 o                         
  -3  -2   3         45.84        182.22         4.41 o                         
  -2  -2   3        442.62        603.08         8.69 o                         
  -1  -2   3       2151.17       2619.64        33.30 o                         
   0  -2   3        921.68       1180.09        16.10 o                         
   1  -2   3        956.40       1096.30        13.08 o                         
   2  -2   3       2100.14       2621.67        28.83 o                         
   3  -2   3        617.72        516.46         9.21 o                         
   4  -2   3         63.08        103.19         4.33 o                         
   5  -2   3       1405.62       1520.17        21.09 o                         
   6  -2   3         22.20         20.59         7.35 o                         
   7  -2   3         56.73         89.08         9.31 o                         
   8  -2   3        299.74        327.00        19.83 o                         
   9  -2   3        472.98        448.66        18.87 o                         
  10  -2   3        489.83        548.05        22.16 o                         
  11  -2   3        121.59        134.99        13.61 o                         
 -12  -1   3        392.06        326.30        27.04 o                         
 -11  -1   3         63.73         93.81        18.07 o                         
 -10  -1   3       1064.46       1211.63        54.94 o                         
  -9  -1   3       1792.57       1782.33        77.94 o                         
  -8  -1   3       1514.06       1315.69        38.37 o                         
  -7  -1   3          0.25         -6.97         6.97 o                         
  -6  -1   3          8.71         31.18         7.97 o                         
  -5  -1   3       2389.20       2816.95        43.50 o                         
  -4  -1   3        243.07        252.79         7.80 o                         
  -3  -1   3        564.93        315.90         5.22 o                         
  -2  -1   3       1926.54       1860.35        22.09 o                         
  -1  -1   3       5875.73       6486.11        71.95 o                         
   0  -1   3       3459.65       3037.26        34.52 o                         
   1  -1   3      15387.86      15336.55       537.68 o                         
   2  -1   3      26596.44      27996.36       618.71 o                         
   3  -1   3       3883.80       3707.45        42.98 o                         
   4  -1   3       1796.49       1373.40        18.38 o                         
   5  -1   3        761.68        747.66        14.78 o                         
   6  -1   3          9.91         28.45         3.90 o                         
   7  -1   3        183.71        149.26         9.38 o                         
   8  -1   3        670.57        600.21        33.57 o                         
   9  -1   3          0.92         19.02        11.48 o                         
  10  -1   3         26.48         44.95        10.48 o                         
  11  -1   3         19.94         23.49        10.46 o                         
 -11   0   3          2.20          0.37        23.94 o                         
 -10   0   3         29.09         46.25        14.31 o                         
  -9   0   3        164.47        206.82        25.72 o                         
  -8   0   3        469.31        359.60        20.49 o                         
  -7   0   3       1187.30       1235.61        35.46 o                         
  -6   0   3        472.06        605.77        21.94 o                         
  -5   0   3        211.06        122.68         9.47 o                         
  -4   0   3         33.96         73.87         5.24 o                         
  -3   0   3        526.87        666.54        12.87 o                         
  -2   0   3         64.05        308.51        10.02 o                         
  -1   0   3       2014.72       2909.09        36.31 o                         
   0   0   3      11535.06      13138.05       421.64 o                         
   1   0   3        923.96       1405.04        29.76 o                         
   2   0   3        506.80        303.73         5.13 o                         
   3   0   3       1138.76       1267.94        16.24 o                         
   4   0   3       3836.55       4523.94        52.23 o                         
   5   0   3         59.76         51.35         3.76 o                         
   6   0   3       1425.79       1305.68        18.77 o                         
   7   0   3        943.20       1087.75        23.87 o                         
   8   0   3         69.18         96.98         7.70 o                         
   9   0   3        124.47        114.63        10.26 o                         
  10   0   3        414.78        381.81        23.94 o                         
  11   0   3        148.23        164.89        16.43 o                         
  12   0   3         58.07         32.90        10.77 o                         
 -11   1   3        209.25        192.84        27.99 o                         
 -10   1   3        518.37        525.80        33.10 o                         
  -9   1   3       1258.26       1415.11        43.50 o                         
  -8   1   3       3170.98       3206.75       137.57 o                         
  -7   1   3       1260.47       1145.62        47.32 o                         
  -6   1   3        520.68        430.22        25.89 o                         
  -5   1   3       2442.39       2785.66        38.07 o                         
  -4   1   3       2133.01       2089.29        27.80 o                         
  -3   1   3       1425.51       1000.80        13.40 o                         
  -2   1   3       4661.08       5456.75        61.35 o                         
  -1   1   3       1483.02       1939.15        22.89 o                         
   0   1   3        908.08       1414.80        18.65 o                         
   1   1   3       4796.57       5106.27        62.72 o                         
   2   1   3        181.11        131.07         3.38 o                         
   3   1   3       1993.47       1972.22        23.76 o                         
   4   1   3       2197.77       2257.72        27.54 o                         
   5   1   3       2983.32       2697.67        32.95 o                         
   6   1   3       3179.18       3157.78        42.60 o                         
   7   1   3        838.48        869.55        16.28 o                         
   8   1   3       1057.09        988.03        29.55 o                         
   9   1   3       1169.82       1122.68        25.99 o                         
  10   1   3        151.72        178.76        19.24 o                         
  11   1   3         14.63         -0.99        12.43 o                         
  12   1   3          1.43         20.48        11.52 o                         
 -10   2   3        184.59        155.54        31.29 o                         
  -9   2   3          4.63        -11.72        11.72 o                         
  -8   2   3        230.52        200.71        17.51 o                         
  -7   2   3        853.73        766.26        18.37 o                         
  -6   2   3       1006.44        941.00        20.88 o                         
  -5   2   3        614.90        647.10        13.47 o                         
  -4   2   3         58.38         89.48         4.79 o                         
  -3   2   3        800.24       1058.78        15.65 o                         
  -2   2   3         24.18         53.99         3.06 o                         
  -1   2   3       1363.73       1849.80        22.50 o                         
   0   2   3       6486.56       5760.37        70.72 o                         
   1   2   3       5090.04       5430.86        60.83 o                         
   2   2   3      14887.13      17204.63       582.42 o                         
   3   2   3         21.18         75.99         3.34 o                         
   4   2   3        115.78         97.51         4.16 o                         
   5   2   3       1540.52       1659.15        21.63 o                         
   6   2   3        241.09        197.76         6.41 o                         
   7   2   3       3472.47       3091.80        42.17 o                         
   8   2   3       2379.69       2401.56        40.35 o                         
   9   2   3        456.91        510.09        24.39 o                         
  10   2   3        752.78        699.35        24.54 o                         
  11   2   3         96.63        116.09        20.18 o                         
  12   2   3          6.53         -6.19         9.28 o                         
 -10   3   3          1.53         -3.20        14.23 o                         
  -9   3   3         20.47         -0.41        17.83 o                         
  -8   3   3        186.98        201.05        10.49 o                         
  -7   3   3       1333.06       1367.97        24.22 o                         
  -6   3   3        224.03        227.82         9.77 o                         
  -5   3   3        362.09        296.83         8.01 o                         
  -4   3   3       2802.93       2665.52        39.46 o                         
  -3   3   3       3142.06       3255.36        40.35 o                         
  -2   3   3       6058.50       5329.55        75.80 o                         
  -1   3   3       7082.99       6780.47        76.30 o                         
   0   3   3       4049.50       4282.54        48.97 o                         
   1   3   3        292.68        193.19         6.68 o                         
   2   3   3        404.85        219.79         4.87 o                         
   3   3   3        235.53        371.96         6.76 o                         
   4   3   3       1629.40       1906.03        23.88 o                         
   5   3   3       1760.96       1634.47        21.50 o                         
   6   3   3        178.62        206.06         6.21 o                         
   7   3   3        354.09        348.30         9.60 o                         
   8   3   3       1812.86       1949.30        32.81 o                         
   9   3   3        536.41        540.80        14.63 o                         
  10   3   3       1547.48       1449.05        39.82 o                         
  11   3   3        460.41        443.93        20.82 o                         
  12   3   3         18.35         35.51        10.57 o                         
  13   3   3          0.80          3.09         9.93 o                         
  -9   4   3         83.97         78.49        15.75 o                         
  -8   4   3         13.70         18.11         5.97 o                         
  -7   4   3        291.16        265.28        10.41 o                         
  -6   4   3         21.25         20.70         5.39 o                         
  -5   4   3        151.24        157.86         7.03 o                         
  -4   4   3          2.29         14.42         3.71 o                         
  -3   4   3       1661.21       1480.45        21.81 o                         
  -2   4   3         48.95         62.46         3.93 o                         
  -1   4   3        495.45        589.92        18.99 o                         
   0   4   3         11.27        100.20         7.45 o                         
   1   4   3        158.67        264.34         5.54 o                         
   2   4   3        570.85        762.72        11.22 o                         
   3   4   3        352.24        304.24        10.38 o                         
   4   4   3          0.72          2.17         2.57 o                         
   5   4   3        416.66        689.04        11.37 o                         
   6   4   3        161.79        179.85         6.38 o                         
   7   4   3        950.76        976.20        22.90 o                         
   8   4   3        544.36        393.98        21.49 o                         
   9   4   3        261.67        253.98        10.78 o                         
  10   4   3        300.89        340.61        23.56 o                         
  11   4   3        428.29        483.33        22.10 o                         
  12   4   3        324.25        350.94        18.15 o                         
  13   4   3         90.94         95.45        12.40 o                         
  -8   5   3        101.07        119.68        11.15 o                         
  -7   5   3         70.41         85.89         7.86 o                         
  -6   5   3         33.52         29.10         8.22 o                         
  -5   5   3         21.97         12.76         5.25 o                         
  -4   5   3          8.57         14.53         4.05 o                         
  -3   5   3         12.70         18.86         3.76 o                         
  -2   5   3       1563.02       1665.94        24.48 o                         
  -1   5   3       1603.29       1475.52        21.94 o                         
   0   5   3       9139.00       8337.00       167.44 o                         
   1   5   3       5818.23       5859.71        73.74 o                         
   2   5   3       3160.02       3241.56        38.58 o                         
   3   5   3       4913.15       4273.17        46.32 o                         
   4   5   3       1061.67        940.49        14.24 o                         
   5   5   3       4047.59       4187.77        62.59 o                         
   6   5   3       1708.80       1479.03        30.51 o                         
   7   5   3       3673.95       3605.03        78.95 o                         
   8   5   3          7.95         -3.84         4.95 o                         
   9   5   3        126.66        105.02        17.38 o                         
  10   5   3        483.50        547.40        47.50 o                         
  11   5   3        782.14        701.40        33.12 o                         
  12   5   3         85.20         50.16        12.24 o                         
  13   5   3         43.30         59.06        11.52 o                         
  -7   6   3          1.48          0.62        10.60 o                         
  -6   6   3        238.76        252.58        17.82 o                         
  -5   6   3         10.37          5.07         5.52 o                         
  -4   6   3        212.03        222.24         9.15 o                         
  -3   6   3        390.38        407.59        10.81 o                         
  -2   6   3        264.71        187.61         9.59 o                         
  -1   6   3       1456.64       1430.43        24.22 o                         
   0   6   3        674.47        718.78        12.93 o                         
   1   6   3          5.75         73.63         5.04 o                         
   2   6   3        143.71        120.48         5.84 o                         
   3   6   3        411.98        541.83         9.62 o                         
   4   6   3       1748.04       1514.54        20.70 o                         
   5   6   3       1933.00       1653.06        34.67 o                         
   6   6   3        121.55        138.86         8.89 o                         
   7   6   3        500.93        579.90        17.03 o                         
   8   6   3        430.75        373.63        14.53 o                         
   9   6   3        455.78        545.80        18.72 o                         
  10   6   3         65.99         52.67         9.31 o                         
  11   6   3         16.20         24.89         9.40 o                         
  12   6   3        158.59        153.18        16.03 o                         
  13   6   3         49.32         39.44        12.59 o                         
  -7   7   3        122.39        126.27        11.98 o                         
  -6   7   3        690.40        795.41        23.35 o                         
  -5   7   3        443.24        495.17        17.37 o                         
  -4   7   3        830.79        800.23        21.55 o                         
  -3   7   3       2671.27       2676.93        41.56 o                         
  -2   7   3          3.12          7.87         6.55 o                         
  -1   7   3        176.48        195.83        22.50 o                         
   0   7   3          2.08          0.99         6.78 o                         
   1   7   3        110.79         53.15         6.35 o                         
   2   7   3        336.27        394.34        11.06 o                         
   3   7   3        235.79        331.97         8.70 o                         
   4   7   3       1518.25       1467.77        24.77 o                         
   5   7   3       2742.87       2637.12        41.11 o                         
   6   7   3        970.68       1045.90        23.82 o                         
   7   7   3       2152.29       2170.29        42.31 o                         
   8   7   3        604.85        525.62        17.20 o                         
   9   7   3         42.07         48.05         9.01 o                         
  10   7   3          6.60         -1.09        13.00 o                         
  11   7   3         89.00        102.00        11.80 o                         
  12   7   3          4.07          2.27        10.47 o                         
  13   7   3         12.58         34.15        10.81 o                         
  -6   8   3         67.44         74.23        31.11 o                         
  -5   8   3        226.38        243.10        15.30 o                         
  -4   8   3        146.87        167.11         7.98 o                         
  -3   8   3        160.72        219.08        18.63 o                         
  -2   8   3         49.58         66.83        12.65 o                         
  -1   8   3          1.05          9.16        10.48 o                         
   0   8   3         12.95         19.85        12.68 o                         
   1   8   3        105.79        154.75        13.86 o                         
   2   8   3         67.53        118.95        12.06 o                         
   3   8   3        138.77        101.19         6.38 o                         
   4   8   3         29.05         34.69         4.62 o                         
   5   8   3       3071.40       3126.73        63.76 o                         
   6   8   3       2585.46       2301.24        55.61 o                         
   7   8   3        199.71        228.46        17.94 o                         
   8   8   3          9.41         21.96         7.85 o                         
   9   8   3        358.26        343.81        14.04 o                         
  10   8   3         70.58         68.23        10.23 o                         
  11   8   3        430.93        531.40        20.33 o                         
  12   8   3       1316.51       1409.44        63.61 o                         
  13   8   3        399.39        322.46        19.48 o                         
  -5   9   3        307.40        378.59        27.52 o                         
  -4   9   3        615.75        687.48        25.09 o                         
  -3   9   3       1086.55       1129.23        42.16 o                         
  -2   9   3       1546.86       1551.47        45.90 o                         
  -1   9   3       1175.32       1276.83        39.79 o                         
   0   9   3        299.28        260.70        43.23 o                         
   1   9   3       1216.50       1111.65        34.48 o                         
   2   9   3         57.14         71.78        12.51 o                         
   3   9   3          7.69         12.27         4.29 o                         
   4   9   3        857.83        726.03        15.00 o                         
   5   9   3         35.92         50.61         5.78 o                         
   6   9   3        304.10        260.28        10.74 o                         
   7   9   3        109.20        118.85        17.77 o                         
   8   9   3        275.29        354.43        15.82 o                         
   9   9   3        771.30        745.91        23.28 o                         
  10   9   3        236.27        188.69        14.24 o                         
  11   9   3         54.22         83.26        12.12 o                         
  12   9   3         82.28         82.17        12.72 o                         
  13   9   3         52.75         35.59        11.98 o                         
  -3  10   3         57.83         89.43        26.29 o                         
  -2  10   3         92.75        108.14        17.80 o                         
  -1  10   3         24.52         20.72        12.27 o                         
   0  10   3          8.84          7.16        11.66 o                         
   1  10   3          0.41          0.91        11.19 o                         
   2  10   3        725.37        663.48        70.60 o                         
   3  10   3        462.75        431.43        46.94 o                         
   4  10   3          2.11         16.60        10.68 o                         
   5  10   3         13.89         14.91         4.70 o                         
   6  10   3        365.68        306.06        11.36 o                         
   7  10   3        338.52        316.16        15.41 o                         
   8  10   3         19.98         15.12         8.97 o                         
   9  10   3        145.46        112.34        12.11 o                         
  10  10   3          6.32         -4.09        10.13 o                         
  11  10   3        102.68         90.27        13.31 o                         
  12  10   3        324.99        410.62        21.10 o                         
  13  10   3        784.66        967.68        34.54 o                         
  -2  11   3        120.47        135.40        19.00 o                         
  -1  11   3        482.94        528.65        28.90 o                         
   0  11   3        236.08        272.03        32.47 o                         
   1  11   3         17.71         21.05        13.24 o                         
   2  11   3        627.56        581.76        27.20 o                         
   3  11   3       1105.63       1093.42        36.87 o                         
   4  11   3       1281.51       1354.71        41.94 o                         
   5  11   3       1181.81       1185.43        21.97 o                         
   6  11   3        984.35        860.34        18.80 o                         
   7  11   3         33.53         29.04         7.37 o                         
   8  11   3         40.18         20.61         9.51 o                         
   9  11   3        282.95        323.81        18.94 o                         
  10  11   3          7.83         -6.93         9.92 o                         
  11  11   3        109.02        190.31        68.41 o                         
  12  11   3         22.98         15.50        12.15 o                         
   0  12   3          0.73         11.16        15.14 o                         
   1  12   3          1.00         21.52        14.50 o                         
   2  12   3         38.05         31.64        13.70 o                         
   3  12   3         59.97         51.38        14.09 o                         
   4  12   3        195.76        204.35        21.18 o                         
   5  12   3         38.81         30.38        13.66 o                         
   6  12   3         91.31        112.04         7.98 o                         
   7  12   3         69.81         78.89        10.32 o                         
   8  12   3         58.38         38.18         9.97 o                         
   9  12   3        167.13        244.19        16.27 o                         
  10  12   3        167.17        155.80        15.09 o                         
  11  12   3         25.29          9.04        11.15 o                         
   2  13   3          4.02          6.27        15.65 o                         
   3  13   3         47.28         24.81        14.78 o                         
   4  13   3        559.57        510.14        44.88 o                         
   5  13   3        406.07        378.77        41.39 o                         
   6  13   3        273.87        326.02        25.09 o                         
   7  13   3        339.43        268.90        23.24 o                         
   8  13   3         12.69         29.42        14.89 o                         
   9  13   3         85.02         52.78        13.34 o                         
  10  13   3         16.83         16.07        13.45 o                         
   5  14   3         17.99         19.78        16.05 o                         
   6  14   3         27.65         41.11        16.81 o                         
   7  14   3         14.17          6.00        14.69 o                         
   8  14   3         11.30         21.55         8.71 o                         
  -9 -13   4          4.94         -3.14        12.43 o                         
  -8 -13   4         39.13         26.70        11.30 o                         
  -7 -13   4        353.79        316.05        18.23 o                         
  -6 -13   4        435.40        463.54        29.11 o                         
  -5 -13   4       1289.64       1359.78        60.07 o                         
  -4 -13   4        485.60        454.52        29.11 o                         
  -3 -13   4        413.00        448.24        29.13 o                         
  -2 -13   4         63.06         72.55        15.75 o                         
 -10 -12   4          0.95         -4.51        18.91 o                         
  -9 -12   4          0.90          1.14        13.40 o                         
  -8 -12   4          8.22         32.80        13.15 o                         
  -7 -12   4        234.38        221.18        25.68 o                         
  -6 -12   4         65.17         58.10        10.94 o                         
  -5 -12   4          3.74         17.37         8.97 o                         
  -4 -12   4          1.11         17.63        14.50 o                         
  -3 -12   4         18.96          8.40        18.08 o                         
  -2 -12   4        337.52        357.41        25.93 o                         
  -1 -12   4        517.70        560.50        26.32 o                         
   0 -12   4        102.43         83.63        18.89 o                         
 -11 -11   4        239.25        255.19        18.21 o                         
 -10 -11   4        129.63        147.77        15.94 o                         
  -9 -11   4       1652.37       1510.95        43.59 o                         
  -8 -11   4        333.38        302.04        20.38 o                         
  -7 -11   4         52.72         43.85        10.20 o                         
  -6 -11   4        132.99        125.42        11.49 o                         
  -5 -11   4        490.37        532.09        14.97 o                         
  -4 -11   4        436.40        407.85        12.29 o                         
  -3 -11   4         79.05         84.11        15.52 o                         
  -2 -11   4         43.43         62.98        20.76 o                         
  -1 -11   4        146.80        154.51        15.32 o                         
   0 -11   4        139.33        129.89        18.66 o                         
   1 -11   4        363.34        457.96        70.84 o                         
   2 -11   4        608.90        743.82        35.41 o                         
 -12 -10   4        334.92        322.43        41.11 o                         
 -11 -10   4          2.13          4.73         9.99 o                         
 -10 -10   4        182.12        137.91        13.45 o                         
  -9 -10   4         75.06         77.76        12.97 o                         
  -8 -10   4         70.82         49.44        10.35 o                         
  -7 -10   4        348.02        417.23        17.50 o                         
  -6 -10   4         14.50         28.45         8.68 o                         
  -5 -10   4         82.51         59.67         6.99 o                         
  -4 -10   4          4.49          4.56         5.08 o                         
  -3 -10   4         18.69         32.87         5.06 o                         
  -2 -10   4         19.47         24.23         7.01 o                         
  -1 -10   4        107.89         96.84        22.08 o                         
   0 -10   4        952.85       1053.17        31.68 o                         
   1 -10   4        310.63        299.07        31.49 o                         
   2 -10   4         64.73         79.60        16.99 o                         
   3 -10   4         15.65         46.84        16.45 o                         
   4 -10   4        246.79        254.70        37.72 o                         
 -12  -9   4         75.70         59.35        12.33 o                         
 -11  -9   4        374.21        401.62        35.75 o                         
 -10  -9   4        935.08        914.13        26.19 o                         
  -9  -9   4       1261.40       1390.17        34.49 o                         
  -8  -9   4       2153.73       2237.49        40.02 o                         
  -7  -9   4       1282.88       1168.96        28.68 o                         
  -6  -9   4        211.04        223.66        13.96 o                         
  -5  -9   4        510.76        567.60        14.82 o                         
  -4  -9   4        938.45        839.38        17.96 o                         
  -3  -9   4         93.64        101.52         7.95 o                         
  -2  -9   4        664.67        719.48        17.95 o                         
  -1  -9   4        287.86        288.57        11.56 o                         
   0  -9   4        309.07        314.42        25.26 o                         
   1  -9   4         78.64         78.98        14.28 o                         
   2  -9   4        293.18        263.45        43.07 o                         
   3  -9   4        261.16        330.37        28.74 o                         
   4  -9   4        105.18        111.66        18.97 o                         
   5  -9   4         47.11         17.44        23.59 o                         
 -12  -8   4          0.79          6.67        15.57 o                         
 -11  -8   4        135.19        105.55        11.08 o                         
 -10  -8   4         86.26        102.08        10.49 o                         
  -9  -8   4        268.23        218.78        13.58 o                         
  -8  -8   4        157.16        156.68        11.81 o                         
  -7  -8   4          0.51         15.83         9.37 o                         
  -6  -8   4         93.21         80.13         9.50 o                         
  -5  -8   4       1285.07       1363.38        26.94 o                         
  -4  -8   4       1180.32       1381.68        25.35 o                         
  -3  -8   4       2383.47       2407.83        38.23 o                         
  -2  -8   4        295.84        251.09        10.46 o                         
  -1  -8   4        479.56        562.16        12.38 o                         
   0  -8   4        314.58        349.39        10.85 o                         
   1  -8   4         95.87        109.40        10.07 o                         
   2  -8   4        443.86        441.47        28.09 o                         
   3  -8   4          9.18          2.60         4.35 o                         
   4  -8   4         23.98         13.35         5.11 o                         
   5  -8   4         43.31         52.26        10.44 o                         
   6  -8   4        113.58        121.98        11.43 o                         
 -12  -7   4        263.42        226.79        32.30 o                         
 -11  -7   4        251.09        161.21        11.06 o                         
 -10  -7   4         87.54        280.17        39.18 o                         
  -9  -7   4        488.86        452.05        13.43 o                         
  -8  -7   4        379.03        442.01        15.72 o                         
  -7  -7   4       1462.56       1600.32        28.61 o                         
  -6  -7   4       2998.24       2830.40        44.71 o                         
  -5  -7   4        152.21        125.58         7.39 o                         
  -4  -7   4       1672.37       1714.42        33.87 o                         
  -3  -7   4       3697.89       3481.28        46.65 o                         
  -2  -7   4       3872.33       3632.84        48.56 o                         
  -1  -7   4       3743.63       3734.34        45.08 o                         
   0  -7   4       2862.07       2883.68        39.45 o                         
   1  -7   4         38.67         32.60         4.47 o                         
   2  -7   4         41.69         37.21         4.88 o                         
   3  -7   4          3.67          4.45         6.69 o                         
   4  -7   4         59.77         42.86         5.89 o                         
   5  -7   4         74.00         73.88         7.69 o                         
   6  -7   4        160.60        147.32        12.47 o                         
   7  -7   4        103.38         85.23        22.27 o                         
 -12  -6   4         97.80         77.63        17.02 o                         
 -11  -6   4        467.25        410.92        37.92 o                         
 -10  -6   4        295.80        327.53        13.24 o                         
  -9  -6   4          4.03          5.29         4.63 o                         
  -8  -6   4        374.55        323.96        10.47 o                         
  -7  -6   4        172.93        252.57         9.28 o                         
  -6  -6   4         61.11         83.82         7.36 o                         
  -5  -6   4        461.48        455.63        10.75 o                         
  -4  -6   4        778.95        609.12        13.04 o                         
  -3  -6   4        890.94        993.37        15.70 o                         
  -2  -6   4       3795.85       3900.20        50.93 o                         
  -1  -6   4        912.22        850.62        15.90 o                         
   0  -6   4         21.82         22.24         3.27 o                         
   1  -6   4       1747.90       1747.25        25.34 o                         
   2  -6   4        407.85        404.97         9.67 o                         
   3  -6   4        654.35        595.52        15.61 o                         
   4  -6   4        836.29        804.89        17.59 o                         
   5  -6   4          2.10          3.41         5.85 o                         
   6  -6   4          1.18          6.22         8.35 o                         
   7  -6   4          4.78         11.06         9.79 o                         
   8  -6   4         68.56         71.19        12.39 o                         
 -12  -5   4        164.40        155.61        30.44 o                         
 -11  -5   4        457.00        517.77        28.45 o                         
 -10  -5   4       2639.71       2585.47        66.36 o                         
  -9  -5   4       1410.18       1284.53        29.00 o                         
  -8  -5   4        331.54        333.26         9.82 o                         
  -7  -5   4        136.33        158.50         9.58 o                         
  -6  -5   4          7.45         31.97         4.46 o                         
  -5  -5   4        251.08        292.77         7.39 o                         
  -4  -5   4         33.14         83.21         4.54 o                         
  -3  -5   4        235.00        296.94         5.96 o                         
  -2  -5   4       2231.03       2185.00        27.62 o                         
  -1  -5   4        240.81        169.15         5.15 o                         
   0  -5   4       3524.02       3351.87        55.18 o                         
   1  -5   4       3094.50       3076.68        37.43 o                         
   2  -5   4       1147.69       1074.69        19.24 o                         
   3  -5   4         54.75         70.83         5.24 o                         
   4  -5   4       1136.60       1130.02        21.57 o                         
   5  -5   4        254.70        297.95        11.49 o                         
   6  -5   4        331.65        382.15        16.61 o                         
   7  -5   4        451.68        456.17        19.17 o                         
   8  -5   4         16.77         28.20        10.55 o                         
   9  -5   4        185.72        156.07        14.90 o                         
 -12  -4   4         43.73         78.86        25.68 o                         
 -11  -4   4         33.17         53.09        15.60 o                         
 -10  -4   4        448.84        363.13        23.53 o                         
  -9  -4   4        390.12        351.49        29.43 o                         
  -8  -4   4        566.13        625.59        11.82 o                         
  -7  -4   4         39.17         49.72         9.56 o                         
  -6  -4   4        137.24        241.77         7.60 o                         
  -5  -4   4       1112.48       1265.60        17.80 o                         
  -4  -4   4       1243.74       1448.12        19.62 o                         
  -3  -4   4        799.45        665.48        10.61 o                         
  -2  -4   4        141.36         84.92         3.71 o                         
  -1  -4   4       4573.95       5123.31        54.47 o                         
   0  -4   4       2654.10       2651.08        32.25 o                         
   1  -4   4        253.40        151.68         4.94 o                         
   2  -4   4       2678.23       2476.65        30.77 o                         
   3  -4   4       2578.47       2602.48        37.14 o                         
   4  -4   4       2266.39       2124.14        30.65 o                         
   5  -4   4       3379.10       3085.78        47.93 o                         
   6  -4   4       1035.00       1078.75        26.24 o                         
   7  -4   4        178.86        152.46        12.18 o                         
   8  -4   4        426.86        375.14        21.60 o                         
   9  -4   4         79.58         93.62        16.00 o                         
 -12  -3   4        538.32        523.74        42.46 o                         
 -11  -3   4        578.33        489.35        29.12 o                         
 -10  -3   4       1004.90       1116.91        38.33 o                         
  -9  -3   4       1211.36       1281.35        89.20 o                         
  -8  -3   4       1696.72       1566.77        42.94 o                         
  -7  -3   4        539.53        483.33        20.81 o                         
  -6  -3   4       3610.04       3787.20        63.65 o                         
  -5  -3   4       2004.40       1795.79        23.18 o                         
  -4  -3   4       4044.93       3456.90        41.10 o                         
  -3  -3   4       4127.53       4235.17        49.05 o                         
  -2  -3   4       1568.64       1708.19        21.37 o                         
  -1  -3   4          9.50         27.02         2.50 o                         
   0  -3   4         64.89        108.04         3.98 o                         
   1  -3   4          1.52         12.71         2.34 o                         
   2  -3   4        304.56        379.36         7.34 o                         
   3  -3   4         39.44         65.18         4.04 o                         
   4  -3   4       1178.75       1155.66        17.05 o                         
   5  -3   4       1972.90       1957.38        28.93 o                         
   6  -3   4        547.67        641.49        26.96 o                         
   7  -3   4        349.54        385.88        16.31 o                         
   8  -3   4        613.90        639.94        21.66 o                         
   9  -3   4          1.46         20.72        10.38 o                         
  10  -3   4        166.75        111.70        13.88 o                         
 -12  -2   4          3.66         12.07        15.85 o                         
 -11  -2   4         21.69         22.87        14.17 o                         
 -10  -2   4        116.29        166.10        21.85 o                         
  -9  -2   4         20.41         54.42        19.89 o                         
  -8  -2   4        120.58        103.35        13.25 o                         
  -7  -2   4         47.60        112.14        28.02 o                         
  -6  -2   4          5.89         12.68         6.99 o                         
  -5  -2   4       2669.07       2929.99        44.94 o                         
  -4  -2   4       5230.92       5942.21        67.76 o                         
  -3  -2   4       1289.03       1295.92        16.93 o                         
  -2  -2   4         12.96         16.52         2.19 o                         
  -1  -2   4         37.45         28.60         2.26 o                         
   0  -2   4        164.32        248.51         5.21 o                         
   1  -2   4          3.81          9.98         1.85 o                         
   2  -2   4        715.52       1003.18        13.73 o                         
   3  -2   4         58.41        205.42         8.35 o                         
   4  -2   4       1846.54       2118.59        26.99 o                         
   5  -2   4       1031.09       1018.14        16.11 o                         
   6  -2   4       2719.65       2456.40        46.54 o                         
   7  -2   4       2302.94       2260.34        45.22 o                         
   8  -2   4         10.79         13.48         8.40 o                         
   9  -2   4        216.14        202.52        14.57 o                         
  10  -2   4        346.35        349.59        20.95 o                         
  11  -2   4        329.82        383.50        20.67 o                         
 -11  -1   4         32.45          3.17        25.70 o                         
 -10  -1   4         80.34         49.14        15.25 o                         
  -9  -1   4         10.83         24.32        12.68 o                         
  -8  -1   4        655.85        753.86        28.43 o                         
  -7  -1   4         41.47         32.94         9.49 o                         
  -6  -1   4          5.30         24.43        10.81 o                         
  -5  -1   4       3281.96       3361.24        58.15 o                         
  -4  -1   4       7918.70       8635.31       138.52 o                         
  -3  -1   4       4907.88       4010.87        46.10 o                         
  -2  -1   4       4689.12       4503.06        51.61 o                         
  -1  -1   4      13798.50      15497.71       417.83 o                         
   0  -1   4       4576.15       4105.98        46.40 o                         
   1  -1   4       4000.93       3460.80        58.71 o                         
   2  -1   4       2650.87       2650.39        31.11 o                         
   3  -1   4         72.80         75.00         4.57 o                         
   4  -1   4        326.31        191.98         5.54 o                         
   5  -1   4        123.89        103.23         5.06 o                         
   6  -1   4        587.95        591.05        17.39 o                         
   7  -1   4        291.82        327.55        13.81 o                         
   8  -1   4         68.06         70.75        17.81 o                         
   9  -1   4          0.83         12.64         8.68 o                         
  10  -1   4          5.62         19.83        10.76 o                         
  11  -1   4          0.03         -7.59        14.23 o                         
 -11   0   4          4.48         -0.78        14.29 o                         
 -10   0   4        117.83        196.92        30.43 o                         
  -9   0   4         21.83         30.40        18.01 o                         
  -8   0   4        915.03       1009.89        33.22 o                         
  -7   0   4        236.00        232.93        16.83 o                         
  -6   0   4        677.16        765.67        36.64 o                         
  -5   0   4        455.45        307.00        11.33 o                         
  -4   0   4       1802.49       1740.39        33.13 o                         
  -3   0   4       3417.06       3760.69        43.39 o                         
  -2   0   4        476.03        382.80         6.39 o                         
  -1   0   4       4575.39       4231.94        48.14 o                         
   0   0   4         86.67         88.22         2.78 o                         
   1   0   4       3754.82       3947.03        55.43 o                         
   2   0   4       6189.57       5796.15        64.92 o                         
   3   0   4       4794.72       5014.42        57.13 o                         
   4   0   4        139.33        157.33         6.19 o                         
   5   0   4        188.94        214.55         6.96 o                         
   6   0   4         22.32         16.55         3.61 o                         
   7   0   4        376.16        265.77         9.26 o                         
   8   0   4         94.46        127.62        10.33 o                         
   9   0   4         39.21         60.26         9.64 o                         
  10   0   4          4.88         -0.41         8.58 o                         
  11   0   4        296.62        288.05        29.53 o                         
  12   0   4         82.89        108.49        15.58 o                         
 -10   1   4         13.10         33.74        19.92 o                         
  -9   1   4         88.96        109.90        19.58 o                         
  -8   1   4        638.33        644.83        29.05 o                         
  -7   1   4        434.06        363.51        30.05 o                         
  -6   1   4       1220.38       1117.68        34.21 o                         
  -5   1   4       1149.76       1364.39        33.84 o                         
  -4   1   4         51.59         90.25         6.47 o                         
  -3   1   4       1305.69       1627.65        19.04 o                         
  -2   1   4       5952.80       6153.80        69.30 o                         
  -1   1   4       9938.95      10419.34       162.53 o                         
   0   1   4        514.46        497.92         7.60 o                         
   1   1   4        263.26        357.37         5.82 o                         
   2   1   4       1411.11       1041.86        13.40 o                         
   3   1   4       6392.98       6812.07        76.50 o                         
   4   1   4        369.74        353.42         6.97 o                         
   5   1   4       2946.13       2547.64        31.52 o                         
   6   1   4       1163.04       1145.72        23.39 o                         
   7   1   4         22.36         25.14         4.43 o                         
   8   1   4       1092.41       1146.23        27.33 o                         
   9   1   4         37.62         38.01         8.65 o                         
  10   1   4         13.68         -3.69         8.70 o                         
  11   1   4         61.82         71.19        12.85 o                         
  12   1   4         19.59         10.38        10.32 o                         
 -10   2   4          8.95         33.93        15.88 o                         
  -9   2   4          0.10          7.58        12.73 o                         
  -8   2   4         54.78         49.31        12.34 o                         
  -7   2   4        366.84        426.97        21.43 o                         
  -6   2   4          3.22          6.85         4.26 o                         
  -5   2   4        407.21        429.89        10.54 o                         
  -4   2   4         85.30        132.91         5.00 o                         
  -3   2   4         98.73        236.47         5.95 o                         
  -2   2   4        442.40        554.88         8.96 o                         
  -1   2   4         82.81        134.95         4.17 o                         
   0   2   4       2771.18       2234.38        26.69 o                         
   1   2   4      21007.57      23493.84       915.33 o                         
   2   2   4       3202.81       3549.47        37.80 o                         
   3   2   4       5819.91       5100.93        63.81 o                         
   4   2   4       3209.60       2865.26        34.32 o                         
   5   2   4       3608.97       3749.93        44.73 o                         
   6   2   4       1611.82       1488.89        22.60 o                         
   7   2   4       2077.54       1856.13        30.64 o                         
   8   2   4       1754.37       1780.54        30.90 o                         
   9   2   4        772.22        820.26        22.61 o                         
  10   2   4        843.84        769.15        28.75 o                         
  11   2   4         98.08         54.63        10.86 o                         
  12   2   4         23.44         21.20        13.13 o                         
  -9   3   4         87.50         99.30        16.80 o                         
  -8   3   4         39.88         63.77        14.63 o                         
  -7   3   4       2098.88       2141.74        55.24 o                         
  -6   3   4       2408.77       2377.27        37.30 o                         
  -5   3   4       1886.59       1744.75        35.60 o                         
  -4   3   4       4717.19       4786.90        61.34 o                         
  -3   3   4        808.80        947.19        14.18 o                         
  -2   3   4        429.33        301.17         6.78 o                         
  -1   3   4       1503.95       1407.62        18.40 o                         
   0   3   4         12.03         21.86         2.64 o                         
   1   3   4        545.50        958.26        13.18 o                         
   2   3   4        713.09        468.64         8.29 o                         
   3   3   4        156.87        120.13         4.33 o                         
   4   3   4       2807.36       3020.35        36.20 o                         
   5   3   4       3509.04       4197.34        54.16 o                         
   6   3   4        221.50        168.58         8.52 o                         
   7   3   4        670.65        598.24        13.85 o                         
   8   3   4         70.07         90.54         7.42 o                         
   9   3   4         48.29         52.05         8.57 o                         
  10   3   4         95.03        121.14        11.27 o                         
  11   3   4         33.25         36.88         9.88 o                         
  12   3   4         10.54          5.04         9.90 o                         
  13   3   4        106.01        151.68        14.18 o                         
  -9   4   4        129.42        107.46        17.91 o                         
  -8   4   4         13.82         35.35        13.40 o                         
  -7   4   4        101.01        111.50         7.28 o                         
  -6   4   4        606.04        566.05        14.06 o                         
  -5   4   4        770.80        866.23        16.07 o                         
  -4   4   4        265.18        272.02         9.03 o                         
  -3   4   4         93.33         71.38         4.63 o                         
  -2   4   4        244.36        260.08         6.55 o                         
  -1   4   4        111.77        154.83         4.96 o                         
   0   4   4       3477.24       3041.29        58.44 o                         
   1   4   4        448.06        567.44         9.30 o                         
   2   4   4        366.41        339.01         6.83 o                         
   3   4   4        526.91        726.51        11.31 o                         
   4   4   4       1110.39       1097.98        15.68 o                         
   5   4   4       3062.91       2592.21        36.18 o                         
   6   4   4          9.09         75.89         9.30 o                         
   7   4   4         37.22         54.65         5.16 o                         
   8   4   4       3246.75       3024.20        55.17 o                         
   9   4   4       1002.26        988.05        25.14 o                         
  10   4   4       1892.42       2022.06        42.16 o                         
  11   4   4       1704.87       1717.81        47.75 o                         
  12   4   4        756.16        702.93        23.85 o                         
  13   4   4          2.57         12.24        16.25 o                         
  -8   5   4          2.99         -1.37        10.48 o                         
  -7   5   4         34.76         18.46         7.74 o                         
  -6   5   4       1069.86       1011.80        21.30 o                         
  -5   5   4        537.22        559.62        18.96 o                         
  -4   5   4        891.48        835.80        24.43 o                         
  -3   5   4       1916.64       1778.81        29.36 o                         
  -2   5   4        356.86        446.08        10.66 o                         
  -1   5   4       1221.79       1126.27        17.51 o                         
   0   5   4       5423.35       4923.39        57.29 o                         
   1   5   4       4693.98       4919.32        57.34 o                         
   2   5   4        122.94        165.04         5.56 o                         
   3   5   4       1253.87        915.81        13.74 o                         
   4   5   4        108.24         78.06         4.44 o                         
   5   5   4        102.84        110.13         5.54 o                         
   6   5   4         71.91         54.55         4.46 o                         
   7   5   4        175.44        282.89        10.25 o                         
   8   5   4        200.30        235.68        14.97 o                         
   9   5   4         24.39         55.81         9.37 o                         
  10   5   4        241.75        239.38        15.26 o                         
  11   5   4         10.43         -5.31         8.59 o                         
  12   5   4          3.75          7.88         9.66 o                         
  13   5   4          2.71        -14.07        14.07 o                         
  -7   6   4         70.40         82.82        10.16 o                         
  -6   6   4          2.94          9.84         7.99 o                         
  -5   6   4        134.56         96.60         7.65 o                         
  -4   6   4        593.24        630.17        18.43 o                         
  -3   6   4          5.57          5.00         3.76 o                         
  -2   6   4         20.97         16.14         3.59 o                         
  -1   6   4       1183.14       1143.67        17.97 o                         
   0   6   4       1507.42       1544.60        22.61 o                         
   1   6   4       1118.16        933.77        14.22 o                         
   2   6   4       3428.88       3264.35        39.59 o                         
   3   6   4        353.13        401.01         8.91 o                         
   4   6   4        311.11        246.90         7.60 o                         
   5   6   4       1735.87       1565.09        23.88 o                         
   6   6   4        289.20        342.29         9.57 o                         
   7   6   4         38.46         75.40         7.28 o                         
   8   6   4        198.36        201.62        11.48 o                         
   9   6   4        104.29        135.73        11.02 o                         
  10   6   4       1256.65       1105.98        31.86 o                         
  11   6   4        522.20        563.11        20.80 o                         
  12   6   4        813.44        898.40        27.46 o                         
  13   6   4         81.67         93.59        13.33 o                         
  -6   7   4         69.50         89.81        13.98 o                         
  -5   7   4          1.33         13.51         6.17 o                         
  -4   7   4        371.27        387.52        11.82 o                         
  -3   7   4          9.47         12.27         4.43 o                         
  -2   7   4         79.29         61.36         5.02 o                         
  -1   7   4        380.25        449.20        18.40 o                         
   0   7   4        253.36        197.60         9.03 o                         
   1   7   4       1778.43       1655.28        26.70 o                         
   2   7   4       2876.49       2827.36        42.91 o                         
   3   7   4        794.67        986.97        18.18 o                         
   4   7   4        592.89        505.90        13.54 o                         
   5   7   4         56.27         86.94        11.67 o                         
   6   7   4         18.02          8.77         5.54 o                         
   7   7   4          3.99         -0.75         6.77 o                         
   8   7   4        178.47        141.49         9.47 o                         
   9   7   4         81.33        105.48        10.87 o                         
  10   7   4        194.14        278.25        15.96 o                         
  11   7   4         28.16         33.20        10.25 o                         
  12   7   4        626.14        678.22        28.88 o                         
  13   7   4        167.67        101.96        13.58 o                         
  -5   8   4         33.45         40.79         8.24 o                         
  -4   8   4         79.68         95.48         6.67 o                         
  -3   8   4        343.30        308.44        23.83 o                         
  -2   8   4        195.50        171.94         9.57 o                         
  -1   8   4        136.62        105.73        12.65 o                         
   0   8   4        135.32        104.91        13.21 o                         
   1   8   4         49.25         84.93         9.57 o                         
   2   8   4       1209.92       1163.28        24.60 o                         
   3   8   4       1908.65       1704.40        28.01 o                         
   4   8   4       1275.24       1397.16        24.55 o                         
   5   8   4        656.97        674.75        15.43 o                         
   6   8   4       2371.46       2102.35        35.22 o                         
   7   8   4        883.29        809.68        22.26 o                         
   8   8   4       1218.50       1445.70        32.76 o                         
   9   8   4       1187.82       1215.71        34.98 o                         
  10   8   4        748.11        628.02        18.70 o                         
  11   8   4        128.75        162.68        14.36 o                         
  12   8   4          4.01         22.77        12.12 o                         
  13   8   4          0.73         13.60        10.79 o                         
  -4   9   4         13.88         29.68        14.12 o                         
  -3   9   4        202.88        211.35        31.34 o                         
  -2   9   4        888.05        825.01        41.35 o                         
  -1   9   4        480.83        561.51        25.53 o                         
   0   9   4         40.15         29.12        10.50 o                         
   1   9   4         12.68          5.64        10.30 o                         
   2   9   4         11.55         17.05        10.07 o                         
   3   9   4        889.68        815.64        19.46 o                         
   4   9   4        735.29        864.47        22.72 o                         
   5   9   4         68.69         54.88         5.97 o                         
   6   9   4          7.10         35.73         5.86 o                         
   7   9   4        514.06        531.89        24.49 o                         
   8   9   4        151.49        195.87        13.37 o                         
   9   9   4        135.60        156.12        13.70 o                         
  10   9   4         75.28         39.78        10.25 o                         
  11   9   4          0.59         -6.60         9.75 o                         
  12   9   4         13.54         -0.32         9.06 o                         
  13   9   4        370.92        447.04        22.07 o                         
  -3  10   4        174.26        179.57        19.83 o                         
  -2  10   4        232.61        228.58        20.30 o                         
  -1  10   4        226.85        210.82        19.94 o                         
   0  10   4        213.61        169.62        17.81 o                         
   1  10   4        150.02        114.68        24.09 o                         
   2  10   4          3.14          4.23        10.07 o                         
   3  10   4         98.22         70.39        14.25 o                         
   4  10   4          1.09          7.77         4.95 o                         
   5  10   4         41.42         70.37         6.25 o                         
   6  10   4        290.65        355.47        22.93 o                         
   7  10   4        503.40        471.13        17.75 o                         
   8  10   4       1094.64        977.82        27.06 o                         
   9  10   4       1074.06       1154.13        30.54 o                         
  10  10   4       1113.31       1141.55        31.35 o                         
  11  10   4        298.83        246.78        17.67 o                         
  12  10   4         18.60         40.62        14.23 o                         
  13  10   4         99.78        154.47        21.37 o                         
  -2  11   4         44.62         36.02        15.74 o                         
  -1  11   4        193.30        180.73        20.04 o                         
   0  11   4        311.46        391.80        39.84 o                         
   1  11   4        110.52        127.45        17.26 o                         
   2  11   4         58.01         60.00        17.20 o                         
   3  11   4         23.47         26.37        12.66 o                         
   4  11   4         13.88         21.62        12.08 o                         
   5  11   4        122.53        134.08         7.43 o                         
   6  11   4         53.25         78.09        14.63 o                         
   7  11   4          1.35          8.92         7.87 o                         
   8  11   4        103.89        181.92        13.78 o                         
   9  11   4        229.65        160.02        16.12 o                         
  10  11   4        171.70        163.76        20.52 o                         
  11  11   4         21.46          4.68        10.49 o                         
  12  11   4         14.26         18.33        11.93 o                         
   0  12   4        327.22        345.70        25.70 o                         
   1  12   4         48.97         53.73        24.92 o                         
   2  12   4          9.84          3.27        14.07 o                         
   3  12   4        218.88        286.38        70.10 o                         
   4  12   4        684.96        636.40        44.48 o                         
   5  12   4        700.50        664.70        30.07 o                         
   6  12   4        825.49        848.18        40.45 o                         
   7  12   4        275.18        232.09        14.44 o                         
   8  12   4        150.52        185.34        17.40 o                         
   9  12   4        426.40        335.88        18.15 o                         
  10  12   4        142.17        116.45        13.66 o                         
  11  12   4        124.73        128.66        15.85 o                         
   2  13   4         97.55         85.93        17.46 o                         
   3  13   4         56.74         64.11        16.78 o                         
   4  13   4          5.23          5.15        13.65 o                         
   5  13   4         36.40         24.18        14.23 o                         
   6  13   4        220.05        288.03        24.51 o                         
   7  13   4        108.21         78.79        10.13 o                         
   8  13   4         28.03         20.03        15.67 o                         
   9  13   4         14.84          0.14         9.73 o                         
  10  13   4        101.05         90.11        13.27 o                         
   6  14   4        183.85        226.41        31.50 o                         
   7  14   4        295.13        273.15        25.30 o                         
   8  14   4        469.33        497.90        47.85 o                         
  -8 -13   5        120.62        123.26        19.47 o                         
  -7 -13   5         44.13         39.84        10.99 o                         
  -6 -13   5        345.97        415.76        27.37 o                         
  -5 -13   5        409.39        454.01        20.83 o                         
  -4 -13   5        165.22        145.57        19.99 o                         
  -3 -13   5         56.36         41.93        19.78 o                         
  -2 -13   5        111.84        111.20        20.54 o                         
 -10 -12   5         15.19          9.36        14.78 o                         
  -9 -12   5         43.13         23.75        14.44 o                         
  -8 -12   5          9.65          1.23        10.65 o                         
  -7 -12   5        117.39        133.46        12.82 o                         
  -6 -12   5         55.75         24.79        11.70 o                         
  -5 -12   5        373.20        420.30        38.38 o                         
  -4 -12   5        870.95        990.94        29.33 o                         
  -3 -12   5        171.37        151.88        19.97 o                         
  -2 -12   5         10.87          1.71        11.81 o                         
  -1 -12   5        103.30        131.91        20.02 o                         
   0 -12   5         55.59         32.77        18.06 o                         
 -11 -11   5         21.54         10.02        10.94 o                         
 -10 -11   5         35.71         22.58        13.93 o                         
  -9 -11   5          0.10        -10.01        10.01 o                         
  -8 -11   5          4.00         -9.49         9.52 o                         
  -7 -11   5        443.63        389.61        18.46 o                         
  -6 -11   5         62.44         57.22        10.23 o                         
  -5 -11   5        133.75        153.82        12.80 o                         
  -4 -11   5       1368.96       1396.07        32.86 o                         
  -3 -11   5        230.75        225.58         9.46 o                         
  -2 -11   5        273.09        281.14        35.63 o                         
  -1 -11   5        115.17        120.10        21.32 o                         
   0 -11   5         17.41         13.46        14.31 o                         
   1 -11   5        101.70        126.41        31.46 o                         
   2 -11   5        183.04        238.78        32.01 o                         
 -11 -10   5         33.60         20.22        10.25 o                         
 -10 -10   5        148.34        114.37        16.18 o                         
  -9 -10   5        172.28        185.85        14.78 o                         
  -8 -10   5        290.38        343.93        23.88 o                         
  -7 -10   5         60.25         33.18         9.72 o                         
  -6 -10   5        901.04        923.52        25.36 o                         
  -5 -10   5         51.76         47.50         8.84 o                         
  -4 -10   5        391.18        422.28        13.20 o                         
  -3 -10   5       1120.67       1271.20        24.08 o                         
  -2 -10   5        613.92        538.90        12.56 o                         
  -1 -10   5        158.77        161.34        29.23 o                         
   0 -10   5        811.18        866.00        35.19 o                         
   1 -10   5        754.52        759.32        65.01 o                         
   2 -10   5        455.26        450.03        27.79 o                         
   3 -10   5       1065.07       1179.58        51.86 o                         
 -12  -9   5        482.67        547.63        23.70 o                         
 -11  -9   5        608.86        582.82        51.00 o                         
 -10  -9   5        150.91        156.32        15.24 o                         
  -9  -9   5         10.09         -0.16         8.41 o                         
  -8  -9   5        236.46        307.91        15.72 o                         
  -7  -9   5        586.13        523.54        31.69 o                         
  -6  -9   5          4.38          6.31         7.90 o                         
  -5  -9   5         19.68         35.73         8.52 o                         
  -4  -9   5          1.45         10.83         5.22 o                         
  -3  -9   5        110.91        117.40         7.68 o                         
  -2  -9   5       1168.24       1024.91        25.22 o                         
  -1  -9   5        224.57        213.49         8.13 o                         
   0  -9   5        311.18        332.94        12.63 o                         
   1  -9   5          5.74          8.19         7.52 o                         
   2  -9   5          0.96          3.28        13.10 o                         
   3  -9   5        419.10        501.03        47.56 o                         
   4  -9   5        270.71        283.03        23.60 o                         
   5  -9   5         13.84         16.58        15.92 o                         
 -12  -8   5          0.58         10.25        16.52 o                         
 -11  -8   5          4.34          3.25         8.10 o                         
 -10  -8   5        236.55        220.55        11.47 o                         
  -9  -8   5       1033.26        914.81        25.10 o                         
  -8  -8   5        176.37        184.72        12.59 o                         
  -7  -8   5        103.80        134.80        11.66 o                         
  -6  -8   5        358.87        340.83        14.56 o                         
  -5  -8   5        122.38        102.70        11.03 o                         
  -4  -8   5        224.55        198.22         9.07 o                         
  -3  -8   5       1188.80       1178.79        23.45 o                         
  -2  -8   5         40.72         26.22         7.46 o                         
  -1  -8   5         12.74         19.93         4.65 o                         
   0  -8   5        116.78         93.40         7.23 o                         
   1  -8   5       1370.65       1383.86        24.45 o                         
   2  -8   5       1164.81       1215.03        24.80 o                         
   3  -8   5        794.48        793.57        17.38 o                         
   4  -8   5        665.89        656.66        28.75 o                         
   5  -8   5        433.93        507.81        18.81 o                         
   6  -8   5          8.98          0.30         8.62 o                         
 -12  -7   5         93.15         73.40        18.53 o                         
 -11  -7   5          5.00         -6.30         6.30 o                         
 -10  -7   5        213.54        264.36        12.48 o                         
  -9  -7   5        470.00        414.97        27.59 o                         
  -8  -7   5         78.80        112.71        11.46 o                         
  -7  -7   5        512.56        583.43        30.57 o                         
  -6  -7   5       1014.76        897.69        25.15 o                         
  -5  -7   5       1904.66       1860.52        32.10 o                         
  -4  -7   5       1059.84       1153.19        21.85 o                         
  -3  -7   5        411.06        409.20        11.53 o                         
  -2  -7   5         42.70         76.17         7.81 o                         
  -1  -7   5       1149.63       1131.86        17.23 o                         
   0  -7   5        189.46        153.15        11.68 o                         
   1  -7   5         65.73         95.26         9.35 o                         
   2  -7   5          2.67         -5.38         5.38 o                         
   3  -7   5        191.81        184.72         9.06 o                         
   4  -7   5        291.92        289.29        21.92 o                         
   5  -7   5        257.06        225.03        17.13 o                         
   6  -7   5          1.12         -1.71        19.05 o                         
   7  -7   5         24.09          2.10        10.14 o                         
 -12  -6   5         75.94         94.14        29.04 o                         
 -11  -6   5        229.67        225.03        21.61 o                         
 -10  -6   5         59.05         69.35        16.78 o                         
  -9  -6   5          3.10         -1.15         4.69 o                         
  -8  -6   5        314.42        310.33        11.15 o                         
  -7  -6   5        412.90        348.86        13.00 o                         
  -6  -6   5       1406.38       1380.39        29.25 o                         
  -5  -6   5       3031.73       3071.62        57.13 o                         
  -4  -6   5        700.04        543.82        10.52 o                         
  -3  -6   5       1139.56       1032.92        15.82 o                         
  -2  -6   5       1405.66       1448.41        22.32 o                         
  -1  -6   5       1267.58       1129.97        18.23 o                         
   0  -6   5       1049.86        956.23        17.89 o                         
   1  -6   5        957.43        964.38        16.37 o                         
   2  -6   5         26.33         43.33         4.78 o                         
   3  -6   5       1180.13       1224.01        27.81 o                         
   4  -6   5         63.93         74.44         7.17 o                         
   5  -6   5        168.15        155.38        11.14 o                         
   6  -6   5        104.94        115.30        12.14 o                         
   7  -6   5         14.61         19.11         9.77 o                         
   8  -6   5        185.26        179.71        15.04 o                         
 -12  -5   5          2.23         -7.40        25.70 o                         
 -11  -5   5         17.50         17.47        19.44 o                         
 -10  -5   5        817.60        829.46        33.80 o                         
  -9  -5   5        409.59        372.76        22.61 o                         
  -8  -5   5         82.20         75.41         5.41 o                         
  -7  -5   5        244.06        227.79         8.98 o                         
  -6  -5   5       1111.89       1289.41        20.47 o                         
  -5  -5   5       1339.45       1388.13        21.56 o                         
  -4  -5   5        367.56        302.51         6.84 o                         
  -3  -5   5       1133.80       1108.84        15.16 o                         
  -2  -5   5       1583.66       1700.55        22.49 o                         
  -1  -5   5        307.78        257.18         7.44 o                         
   0  -5   5        247.07        186.07         5.87 o                         
   1  -5   5       1900.45       1862.04        26.58 o                         
   2  -5   5        208.79        213.59         7.17 o                         
   3  -5   5         36.45         50.93         4.93 o                         
   4  -5   5        109.08        109.36         7.56 o                         
   5  -5   5         39.86         30.36         6.43 o                         
   6  -5   5         17.01          7.22         8.50 o                         
   7  -5   5          2.99          5.79         9.07 o                         
   8  -5   5          2.68         -9.61         9.61 o                         
   9  -5   5         52.55         59.79        17.08 o                         
 -12  -4   5        232.48        220.52        23.94 o                         
 -11  -4   5        234.21        168.65        20.18 o                         
 -10  -4   5         78.59        108.38        27.82 o                         
  -9  -4   5       1011.60       1112.60        36.44 o                         
  -8  -4   5        273.22        284.25        18.96 o                         
  -7  -4   5        200.15        242.91        12.21 o                         
  -6  -4   5          3.97          4.28         3.72 o                         
  -5  -4   5        696.21        686.37        12.60 o                         
  -4  -4   5        730.46        791.53        12.64 o                         
  -3  -4   5       1436.88       1401.26        18.97 o                         
  -2  -4   5       2711.36       2545.98        31.22 o                         
  -1  -4   5       3685.29       3403.09        40.43 o                         
   0  -4   5       6667.78       6639.12        75.53 o                         
   1  -4   5       2746.77       2444.41        30.25 o                         
   2  -4   5       5429.14       5112.53        59.81 o                         
   3  -4   5        446.30        492.14        11.75 o                         
   4  -4   5        689.83        640.10        14.25 o                         
   5  -4   5        703.11        566.45        16.74 o                         
   6  -4   5       1090.95       1134.05        28.11 o                         
   7  -4   5        169.49        179.28        13.21 o                         
   8  -4   5        174.66        139.00        13.37 o                         
   9  -4   5          7.47         -9.89         9.89 o                         
 -12  -3   5        348.84        347.07        48.65 o                         
 -11  -3   5        150.25        152.65        19.93 o                         
 -10  -3   5        461.43        546.17        48.80 o                         
  -9  -3   5       1254.17       1358.44        42.31 o                         
  -8  -3   5        681.05        612.83        25.47 o                         
  -7  -3   5        993.51        876.70        28.72 o                         
  -6  -3   5        780.10        810.91        14.82 o                         
  -5  -3   5        149.70        220.97         6.24 o                         
  -4  -3   5       1049.60       1626.80        19.85 o                         
  -3  -3   5         90.61        100.02         4.85 o                         
  -2  -3   5        125.43        141.57         4.60 o                         
  -1  -3   5        859.80       1299.76        17.17 o                         
   0  -3   5        695.11        731.97        12.23 o                         
   1  -3   5        191.37        171.33         4.99 o                         
   2  -3   5       2100.34       2165.80        27.03 o                         
   3  -3   5        589.65        672.79        11.27 o                         
   4  -3   5         25.46         45.46         4.63 o                         
   5  -3   5         56.18         49.38         5.35 o                         
   6  -3   5        247.53        221.84        15.50 o                         
   7  -3   5         83.63         58.24         9.42 o                         
   8  -3   5        204.68        183.48        13.59 o                         
   9  -3   5          0.86          4.50        10.23 o                         
  10  -3   5         11.67         13.42        19.58 o                         
 -11  -2   5        633.38        704.23        40.75 o                         
 -10  -2   5        644.34        633.83        42.92 o                         
  -9  -2   5          5.38         -0.49        12.57 o                         
  -8  -2   5       1060.86       1147.80        37.72 o                         
  -7  -2   5        300.35        337.02        35.50 o                         
  -6  -2   5        164.07        104.95        15.45 o                         
  -5  -2   5        502.95        528.63        15.25 o                         
  -4  -2   5       2163.36       2367.65        27.15 o                         
  -3  -2   5        260.77        441.66         7.83 o                         
  -2  -2   5        847.48        918.11        12.87 o                         
  -1  -2   5        158.81        111.01         4.70 o                         
   0  -2   5       3232.85       3355.27        38.97 o                         
   1  -2   5       1232.52       1277.82        16.46 o                         
   2  -2   5        874.76        635.25        10.71 o                         
   3  -2   5       2296.78       1969.30        24.92 o                         
   4  -2   5       2165.83       2171.22        27.95 o                         
   5  -2   5       2396.35       2314.75        32.81 o                         
   6  -2   5       2345.30       2112.97        35.76 o                         
   7  -2   5       1255.05       1297.59        30.54 o                         
   8  -2   5        849.82        901.59        24.85 o                         
   9  -2   5        443.95        492.28        20.20 o                         
  10  -2   5        146.18        134.12        13.98 o                         
  11  -2   5          5.92        -11.12        11.12 o                         
 -11  -1   5         23.31         13.69        14.19 o                         
 -10  -1   5        155.84        134.84        19.76 o                         
  -9  -1   5          2.06         -3.42        11.35 o                         
  -8  -1   5        970.45       1081.79        63.32 o                         
  -7  -1   5       1131.69       1085.19        53.96 o                         
  -6  -1   5        276.51        234.76        24.81 o                         
  -5  -1   5        877.04        884.06        25.64 o                         
  -4  -1   5         72.64         99.91         3.05 o                         
  -3  -1   5         32.34         60.35         3.50 o                         
  -2  -1   5       1970.82       1720.53        21.55 o                         
  -1  -1   5       3453.92       3797.41        43.96 o                         
   0  -1   5       1257.34       1090.77        14.04 o                         
   1  -1   5        558.05       1139.64        19.05 o                         
   2  -1   5        241.81        257.50         5.25 o                         
   3  -1   5       2852.23       3254.37        43.65 o                         
   4  -1   5        226.46        370.84         8.66 o                         
   5  -1   5        216.77        182.15         7.40 o                         
   6  -1   5        633.88        682.88        18.16 o                         
   7  -1   5        557.81        499.16        20.82 o                         
   8  -1   5        182.50        195.51        12.65 o                         
   9  -1   5         40.07         40.45         9.73 o                         
  10  -1   5         23.64         23.13        10.53 o                         
  11  -1   5        110.44         91.98        15.88 o                         
 -11   0   5        180.13        163.23        25.82 o                         
 -10   0   5         10.87         25.86        13.13 o                         
  -9   0   5        520.73        557.44        84.69 o                         
  -8   0   5        179.02        205.72        18.36 o                         
  -7   0   5        186.52        176.68        30.62 o                         
  -6   0   5        844.80        891.07        28.31 o                         
  -5   0   5        244.11        199.13        13.05 o                         
  -4   0   5       3008.83       2618.71        47.08 o                         
  -3   0   5       9101.52       9658.43       107.77 o                         
  -2   0   5       1236.36       1095.14        14.68 o                         
  -1   0   5       5877.05       5385.56        60.93 o                         
   0   0   5       6341.44       7145.14        79.77 o                         
   1   0   5          8.10         38.38         6.55 o                         
   2   0   5         39.17         54.46         4.33 o                         
   3   0   5        900.69       1026.85        13.89 o                         
   4   0   5        129.02        272.39         7.96 o                         
   5   0   5        216.28        250.77         8.23 o                         
   6   0   5          3.17         10.97         3.81 o                         
   7   0   5       3235.44       2942.62        46.07 o                         
   8   0   5       2491.37       2454.23        58.18 o                         
   9   0   5        556.92        624.20        20.19 o                         
  10   0   5        906.67        861.42        25.77 o                         
  11   0   5        371.98        386.43        19.76 o                         
  12   0   5        160.39        167.68        18.05 o                         
 -10   1   5         22.72         29.19        22.41 o                         
  -9   1   5         80.38        107.96        18.04 o                         
  -8   1   5         78.64        102.95        15.00 o                         
  -7   1   5        317.43        353.29        19.93 o                         
  -6   1   5         17.78         54.48        10.39 o                         
  -5   1   5         80.16        148.96        12.69 o                         
  -4   1   5       4069.00       4330.18        74.87 o                         
  -3   1   5       1549.64       2015.62        27.27 o                         
  -2   1   5        533.20        394.01         7.30 o                         
  -1   1   5        523.74        347.39         6.52 o                         
   0   1   5       3212.26       3660.15        46.36 o                         
   1   1   5       3377.66       4031.41        46.11 o                         
   2   1   5        175.45        564.13         8.40 o                         
   3   1   5        455.97        664.49         9.92 o                         
   4   1   5         13.51         28.85         3.02 o                         
   5   1   5        184.78        103.00         4.83 o                         
   6   1   5         35.15         38.45         4.32 o                         
   7   1   5          3.47          8.46         4.83 o                         
   8   1   5         81.56         66.08        10.91 o                         
   9   1   5         46.79         63.43         9.47 o                         
  10   1   5         41.77         32.32         9.53 o                         
  11   1   5         21.65          7.88         9.64 o                         
  12   1   5        140.78        143.40        14.61 o                         
 -10   2   5        178.37        225.42        35.69 o                         
  -9   2   5         18.24         12.44        13.34 o                         
  -8   2   5          8.14          6.47        14.26 o                         
  -7   2   5        117.85        102.22        13.99 o                         
  -6   2   5        148.00        195.94        15.34 o                         
  -5   2   5         20.08         41.18         3.34 o                         
  -4   2   5        564.38        649.45        20.25 o                         
  -3   2   5        261.07         88.67         5.62 o                         
  -2   2   5       5574.19       5464.12        62.66 o                         
  -1   2   5      11122.30      12012.82       145.99 o                         
   0   2   5       2520.81       1973.16        26.57 o                         
   1   2   5       2036.21       1882.93        23.19 o                         
   2   2   5       1775.29       1902.76        23.43 o                         
   3   2   5       4146.35       3631.01        42.48 o                         
   4   2   5       7104.56       6775.18        76.96 o                         
   5   2   5       3518.60       3771.18        52.12 o                         
   6   2   5       1672.05       1674.26        24.83 o                         
   7   2   5       1782.54       1623.99        25.39 o                         
   8   2   5        240.72        261.86        12.83 o                         
   9   2   5        711.54        676.00        20.54 o                         
  10   2   5        208.41        229.11        16.94 o                         
  11   2   5          0.48          0.90        10.40 o                         
  12   2   5        108.48         88.33        13.37 o                         
  -9   3   5        441.93        454.20        27.91 o                         
  -8   3   5        103.70         93.34        15.81 o                         
  -7   3   5        348.89        388.28        22.27 o                         
  -6   3   5         13.48         20.08        10.28 o                         
  -5   3   5          6.96         37.37        11.36 o                         
  -4   3   5        808.43        736.81        13.18 o                         
  -3   3   5        681.24        838.93        14.10 o                         
  -2   3   5        714.19       1104.09        15.78 o                         
  -1   3   5         72.49         60.88         3.71 o                         
   0   3   5          5.42          4.89         2.91 o                         
   1   3   5        103.58        199.24         5.28 o                         
   2   3   5       1956.27       1764.67        22.33 o                         
   3   3   5        202.37        275.18         6.83 o                         
   4   3   5        300.71        442.38         8.46 o                         
   5   3   5        212.17        177.37         5.77 o                         
   6   3   5         93.64        109.05         5.83 o                         
   7   3   5        633.84        569.42        13.87 o                         
   8   3   5          0.32         -1.98         6.45 o                         
   9   3   5        557.53        553.56        18.62 o                         
  10   3   5          0.67          4.85        12.43 o                         
  11   3   5        153.19        184.85        14.37 o                         
  12   3   5         44.32         14.68        12.07 o                         
  13   3   5          8.77          5.74        12.90 o                         
  -8   4   5         50.72         55.47        14.47 o                         
  -7   4   5         92.79         87.96         6.51 o                         
  -6   4   5       1196.07       1137.39        21.50 o                         
  -5   4   5       1067.38       1164.88        21.53 o                         
  -4   4   5         91.27        126.44         6.52 o                         
  -3   4   5        138.81        113.51         5.68 o                         
  -2   4   5        166.87        240.85         7.08 o                         
  -1   4   5         75.80         71.56         4.13 o                         
   0   4   5        189.07        172.24         7.40 o                         
   1   4   5        512.16        517.61         9.08 o                         
   2   4   5       1745.14       1642.46        21.43 o                         
   3   4   5       1869.11       2180.74        25.49 o                         
   4   4   5       1906.04       1777.76        23.33 o                         
   5   4   5       8455.81       7567.47        86.51 o                         
   6   4   5       4510.10       4468.41        58.47 o                         
   7   4   5        777.69        782.99        17.04 o                         
   8   4   5        558.85        509.26        20.92 o                         
   9   4   5       1598.81       1489.65        33.15 o                         
  10   4   5         74.04         76.64        10.42 o                         
  11   4   5        125.77        150.32        13.64 o                         
  12   4   5         17.17         12.70        10.26 o                         
  13   4   5        118.99        117.11        14.47 o                         
  -8   5   5        156.59        123.33        17.14 o                         
  -7   5   5         17.12          5.90         7.59 o                         
  -6   5   5         56.01         49.38         8.55 o                         
  -5   5   5          8.70         19.77         6.65 o                         
  -4   5   5         31.44         41.77         7.07 o                         
  -3   5   5       1417.82       1294.99        20.94 o                         
  -2   5   5       1207.29       1293.48        20.48 o                         
  -1   5   5         82.58        111.98         5.66 o                         
   0   5   5         10.19         71.79         4.25 o                         
   1   5   5        434.66        518.50         9.51 o                         
   2   5   5        189.10        174.48         6.35 o                         
   3   5   5        142.81         54.46         3.94 o                         
   4   5   5        542.09        437.04         8.95 o                         
   5   5   5         42.74         32.85         3.92 o                         
   6   5   5        211.15        230.90         8.87 o                         
   7   5   5         39.61        104.39         8.27 o                         
   8   5   5        154.86        165.95        11.46 o                         
   9   5   5        544.75        635.54        20.17 o                         
  10   5   5        559.37        588.94        24.54 o                         
  11   5   5        461.55        426.84        18.75 o                         
  12   5   5        416.62        486.40        31.74 o                         
  13   5   5         45.36         36.94        12.03 o                         
  -7   6   5        194.16        224.70        13.87 o                         
  -6   6   5         45.33         35.84         8.68 o                         
  -5   6   5        822.56        767.38        22.79 o                         
  -4   6   5       1445.37       1494.51        27.10 o                         
  -3   6   5       1196.12       1217.71        22.59 o                         
  -2   6   5       1580.54       1391.10        21.82 o                         
  -1   6   5        534.43        498.55        10.71 o                         
   0   6   5        641.39        696.50        13.04 o                         
   1   6   5       4396.04       4251.22        55.24 o                         
   2   6   5       2967.83       2718.27        34.02 o                         
   3   6   5        305.32        343.61         8.72 o                         
   4   6   5        193.53        209.57         7.14 o                         
   5   6   5         11.71         -1.94         3.54 o                         
   6   6   5       1230.92       1036.60        20.33 o                         
   7   6   5       1448.44       1237.80        27.87 o                         
   8   6   5       1523.63       1579.37        33.88 o                         
   9   6   5        717.27        748.66        22.05 o                         
  10   6   5        265.81        223.16        26.27 o                         
  11   6   5        606.10        514.27        20.33 o                         
  12   6   5        519.35        663.57        24.31 o                         
  13   6   5        504.67        484.95        24.85 o                         
  -6   7   5         78.74        103.70        13.28 o                         
  -5   7   5        234.19        181.44        12.25 o                         
  -4   7   5         38.14         43.64         6.86 o                         
  -3   7   5        258.51        259.72         9.92 o                         
  -2   7   5        162.42        127.85         7.19 o                         
  -1   7   5        582.97        630.76        24.91 o                         
   0   7   5        178.24        132.19         6.44 o                         
   1   7   5         55.01         86.27         5.62 o                         
   2   7   5          4.57         31.97         4.63 o                         
   3   7   5        343.41        308.75        15.25 o                         
   4   7   5        161.11        171.40         7.98 o                         
   5   7   5         94.68         64.47         6.27 o                         
   6   7   5        102.42         88.89         8.13 o                         
   7   7   5         68.82         51.55         8.04 o                         
   8   7   5         10.07         21.88         7.99 o                         
   9   7   5          8.85         16.45         7.47 o                         
  10   7   5         28.14         14.46         9.24 o                         
  11   7   5        447.98        426.38        27.52 o                         
  12   7   5        211.93        198.22        15.57 o                         
  13   7   5        115.07        154.58        15.40 o                         
  -5   8   5         54.53         31.10        11.54 o                         
  -4   8   5         43.82         36.79         7.65 o                         
  -3   8   5        346.78        373.03        15.65 o                         
  -2   8   5          6.62         10.97         4.04 o                         
  -1   8   5         78.97         79.79         6.44 o                         
   0   8   5       1340.89       1330.70       116.14 o                         
   1   8   5        325.82        378.01        11.84 o                         
   2   8   5       2738.55       2761.16        42.33 o                         
   3   8   5       6667.30       6339.83        90.49 o                         
   4   8   5       1981.86       1965.05        32.53 o                         
   5   8   5        205.54        245.22        12.44 o                         
   6   8   5         12.02         16.62         5.40 o                         
   7   8   5         49.82         62.55         8.58 o                         
   8   8   5         10.06         60.07         9.30 o                         
   9   8   5        176.39        245.94        18.74 o                         
  10   8   5         60.72         85.27        11.50 o                         
  11   8   5         13.54         27.34         9.50 o                         
  12   8   5         89.92         65.88        12.92 o                         
  13   8   5        551.04        566.68        28.24 o                         
  -4   9   5         89.55         98.10        16.11 o                         
  -3   9   5        158.42        122.15        20.83 o                         
  -2   9   5         25.12         28.62        13.13 o                         
  -1   9   5         11.39         -2.75         9.48 o                         
   0   9   5        206.45        232.85        30.94 o                         
   1   9   5        185.82        179.06        16.81 o                         
   2   9   5          4.52          5.60         9.56 o                         
   3   9   5        316.76        394.39        10.67 o                         
   4   9   5        207.89        188.98        11.17 o                         
   5   9   5         20.21         63.11         8.27 o                         
   6   9   5         10.86         36.71         6.17 o                         
   7   9   5        310.61        355.23        16.49 o                         
   8   9   5        328.07        203.87        16.51 o                         
   9   9   5         29.24         32.66         9.69 o                         
  10   9   5        501.74        646.31        22.84 o                         
  11   9   5         23.62         11.13        10.34 o                         
  12   9   5          1.16         -2.47        10.15 o                         
  13   9   5         19.99         11.96         9.86 o                         
  -3  10   5         44.21         60.10        16.00 o                         
  -2  10   5         17.49         17.74        13.58 o                         
  -1  10   5        210.93        184.91        34.33 o                         
   0  10   5         30.92         11.75        16.67 o                         
   1  10   5         14.97          1.26        12.13 o                         
   2  10   5        409.50        430.68        24.43 o                         
   3  10   5        142.87        182.36        17.37 o                         
   4  10   5       2457.53       2291.48        49.61 o                         
   5  10   5        592.70        532.21        16.75 o                         
   6  10   5        283.25        364.63        12.55 o                         
   7  10   5        575.79        540.88        25.72 o                         
   8  10   5        229.77        171.42        14.83 o                         
   9  10   5        280.95        341.40        17.99 o                         
  10  10   5        939.43       1084.65        30.75 o                         
  11  10   5        337.78        314.89        21.45 o                         
  12  10   5         80.96         91.70        14.48 o                         
  -1  11   5         21.99         -1.48        14.32 o                         
   0  11   5          8.02         15.77        14.56 o                         
   1  11   5         29.06         50.86        18.81 o                         
   2  11   5        556.24        532.27        30.73 o                         
   3  11   5        102.79         72.70        14.40 o                         
   4  11   5        717.42        608.42        34.91 o                         
   5  11   5        183.67        135.11         8.85 o                         
   6  11   5          9.33         28.17         6.00 o                         
   7  11   5         53.06         42.16         9.61 o                         
   8  11   5        258.93        349.40        17.39 o                         
   9  11   5        625.02        452.12        31.46 o                         
  10  11   5        452.33        417.11        24.25 o                         
  11  11   5        104.93        204.01        17.93 o                         
  12  11   5          4.64         27.57        11.48 o                         
   0  12   5        276.79        256.66        40.33 o                         
   1  12   5        850.45        808.04        49.91 o                         
   2  12   5         71.21         84.41        21.39 o                         
   3  12   5         97.73        123.94        17.38 o                         
   4  12   5         53.41         60.33        16.36 o                         
   5  12   5        102.69         90.30        16.37 o                         
   6  12   5         20.93          9.94         5.63 o                         
   7  12   5         44.20         56.24         9.70 o                         
   8  12   5        139.15        176.75        14.00 o                         
   9  12   5        202.38        148.87        13.95 o                         
  10  12   5        253.88        250.03        38.81 o                         
  11  12   5        700.24        783.07        35.40 o                         
   2  13   5          1.02         16.32        14.61 o                         
   3  13   5         21.07         47.58        15.91 o                         
   4  13   5          1.77          1.88        14.38 o                         
   5  13   5         96.91         75.70        22.73 o                         
   6  13   5        184.43        139.94        18.92 o                         
   7  13   5         43.50         53.10        16.70 o                         
   8  13   5         48.04         49.86        12.20 o                         
   9  13   5        132.40        211.60        16.22 o                         
  10  13   5         77.92         82.88        14.11 o                         
  -7 -13   6          1.38         -3.66        10.47 o                         
  -6 -13   6          1.63         -8.17         8.95 o                         
  -5 -13   6         14.13          6.76        12.66 o                         
  -4 -13   6         19.48         31.19        18.19 o                         
  -3 -13   6          4.50         -2.49        26.28 o                         
  -9 -12   6        597.25        626.28        26.02 o                         
  -8 -12   6        223.72        223.54        16.45 o                         
  -7 -12   6        323.23        324.04        18.69 o                         
  -6 -12   6        325.45        321.39        17.55 o                         
  -5 -12   6        262.27        236.19        21.02 o                         
  -4 -12   6        631.54        699.59        23.01 o                         
  -3 -12   6        262.89        255.89        14.73 o                         
  -2 -12   6          6.85         38.63        23.81 o                         
  -1 -12   6          0.60         -4.76        15.96 o                         
   0 -12   6         52.32         59.86        18.51 o                         
 -10 -11   6        139.60        123.06        14.62 o                         
  -9 -11   6        187.31        185.22        15.71 o                         
  -8 -11   6        586.62        644.62        24.08 o                         
  -7 -11   6        213.29        199.83        15.18 o                         
  -6 -11   6         32.34         28.58        14.05 o                         
  -5 -11   6         47.21         25.89        11.08 o                         
  -4 -11   6         27.07         31.26         6.63 o                         
  -3 -11   6         41.91         42.90         6.08 o                         
  -2 -11   6         39.82         39.70         5.73 o                         
  -1 -11   6        363.06        423.68        27.41 o                         
   0 -11   6          1.11         -8.46        14.62 o                         
   1 -11   6         39.42         52.95        28.72 o                         
   2 -11   6         21.95          0.70        16.74 o                         
 -11 -10   6         40.95         47.84        11.33 o                         
 -10 -10   6         34.74         53.89         9.59 o                         
  -9 -10   6        302.94        317.64        18.16 o                         
  -8 -10   6         57.33         48.93        10.94 o                         
  -7 -10   6         49.96         71.15        11.04 o                         
  -6 -10   6        900.96        934.36        39.61 o                         
  -5 -10   6        765.83        729.90        22.33 o                         
  -4 -10   6        591.61        622.70        18.17 o                         
  -3 -10   6       2189.57       2245.29        38.04 o                         
  -2 -10   6       1123.97        998.69        20.60 o                         
  -1 -10   6        434.05        428.04        22.18 o                         
   0 -10   6        206.19        215.51         9.39 o                         
   1 -10   6        174.96        169.79        18.81 o                         
   2 -10   6         11.49          3.98        16.71 o                         
   3 -10   6        138.34        127.96        29.70 o                         
 -11  -9   6        254.07        273.76        20.13 o                         
 -10  -9   6        246.44        234.75        15.92 o                         
  -9  -9   6         60.42         72.61         9.55 o                         
  -8  -9   6         29.14         16.02         9.22 o                         
  -7  -9   6         22.60         42.66         9.54 o                         
  -6  -9   6         29.89         66.93         9.93 o                         
  -5  -9   6        242.78        297.11        14.54 o                         
  -4  -9   6          1.19         -6.60         6.60 o                         
  -3  -9   6        257.10        245.62         9.87 o                         
  -2  -9   6          6.66         12.59         5.53 o                         
  -1  -9   6         91.78         47.97         5.82 o                         
   0  -9   6         49.43         79.44         6.39 o                         
   1  -9   6         18.31         23.02         5.48 o                         
   2  -9   6        245.99        227.39        14.48 o                         
   3  -9   6        260.09        226.02        17.11 o                         
   4  -9   6         97.78         85.31         9.42 o                         
 -11  -8   6        492.40        480.42        18.52 o                         
 -10  -8   6        142.50        171.37        12.14 o                         
  -9  -8   6         89.10         68.07        10.31 o                         
  -8  -8   6         62.46         50.48         9.95 o                         
  -7  -8   6        348.32        337.97        15.25 o                         
  -6  -8   6         87.49         76.34         9.83 o                         
  -5  -8   6         41.76         49.62         8.34 o                         
  -4  -8   6         24.83         13.14         6.41 o                         
  -3  -8   6        438.43        426.92        14.61 o                         
  -2  -8   6        853.68        876.27        26.77 o                         
  -1  -8   6       1848.49       1770.46        44.98 o                         
   0  -8   6        817.27        784.52        16.85 o                         
   1  -8   6        711.83        712.99        28.88 o                         
   2  -8   6        454.53        500.23        13.71 o                         
   3  -8   6        297.60        315.88        18.80 o                         
   4  -8   6       1035.01       1026.34        39.22 o                         
   5  -8   6        418.95        468.58        18.56 o                         
   6  -8   6        140.05        149.96        20.71 o                         
 -12  -7   6        421.19        347.51        29.08 o                         
 -11  -7   6        250.42        217.06        21.50 o                         
 -10  -7   6        550.83        557.03        17.27 o                         
  -9  -7   6         83.19        102.46         8.73 o                         
  -8  -7   6          5.83          8.28         5.40 o                         
  -7  -7   6        157.36        209.09        12.14 o                         
  -6  -7   6         43.45         44.02         6.53 o                         
  -5  -7   6        406.61        434.42        11.87 o                         
  -4  -7   6        412.64        410.86        16.03 o                         
  -3  -7   6        481.14        457.00        12.45 o                         
  -2  -7   6        319.15        374.71        10.20 o                         
  -1  -7   6        261.75        256.67         8.29 o                         
   0  -7   6        240.98        227.64         8.13 o                         
   1  -7   6          8.96         -0.45         4.33 o                         
   2  -7   6        211.76        228.02        17.40 o                         
   3  -7   6        518.42        561.75        15.97 o                         
   4  -7   6        470.74        468.00        25.45 o                         
   5  -7   6        508.21        474.17        19.26 o                         
   6  -7   6        137.89        141.11        15.41 o                         
   7  -7   6         22.84         33.63        11.55 o                         
 -12  -6   6        598.18        727.95        37.05 o                         
 -11  -6   6        718.43        677.94        33.50 o                         
 -10  -6   6         59.16         27.04        16.36 o                         
  -9  -6   6        804.29        918.00        18.63 o                         
  -8  -6   6       1357.19       1347.48        25.00 o                         
  -7  -6   6       1230.70       1122.27        21.89 o                         
  -6  -6   6       2724.32       2742.13        43.48 o                         
  -5  -6   6       6973.50       6837.55        97.62 o                         
  -4  -6   6       1607.11       1467.03        21.16 o                         
  -3  -6   6        403.58        428.44        10.32 o                         
  -2  -6   6        301.89        332.19        10.56 o                         
  -1  -6   6         34.16         50.07         4.81 o                         
   0  -6   6         89.64         95.65         5.63 o                         
   1  -6   6        105.27        117.69         6.28 o                         
   2  -6   6        607.29        544.66        12.03 o                         
   3  -6   6         32.68         49.41         6.16 o                         
   4  -6   6        455.67        462.70        13.69 o                         
   5  -6   6        904.54        902.67        24.51 o                         
   6  -6   6       1466.86       1579.86        38.92 o                         
   7  -6   6         48.41         59.67        11.48 o                         
   8  -6   6         48.44         49.83        13.03 o                         
 -12  -5   6          0.24          7.33        16.27 o                         
 -11  -5   6         60.41         64.82        15.70 o                         
 -10  -5   6        308.72        341.99        33.45 o                         
  -9  -5   6        740.56        848.09        81.05 o                         
  -8  -5   6        143.36        146.07         9.79 o                         
  -7  -5   6         45.90         64.99         5.70 o                         
  -6  -5   6          4.38         11.13         4.34 o                         
  -5  -5   6        329.49        403.32        11.90 o                         
  -4  -5   6         61.69        132.84         6.50 o                         
  -3  -5   6         41.59         23.87         3.53 o                         
  -2  -5   6        107.42        120.61         5.97 o                         
  -1  -5   6          2.14         10.99         3.09 o                         
   0  -5   6        154.07        222.45         7.03 o                         
   1  -5   6        191.81        231.99         7.36 o                         
   2  -5   6         24.98         23.78         4.15 o                         
   3  -5   6        399.29        347.14         9.72 o                         
   4  -5   6       1476.70       1370.80        22.60 o                         
   5  -5   6         11.92         43.83        10.67 o                         
   6  -5   6         21.42         19.38         8.72 o                         
   7  -5   6        161.15        167.69        13.64 o                         
   8  -5   6          6.44         32.96        12.79 o                         
 -12  -4   6         30.53         22.26        16.35 o                         
 -11  -4   6          2.46          4.07        14.12 o                         
 -10  -4   6         28.98         22.62        15.46 o                         
  -9  -4   6         60.26         53.96        13.68 o                         
  -8  -4   6        130.77        120.34        25.26 o                         
  -7  -4   6       1593.29       1712.23        33.42 o                         
  -6  -4   6       1594.65       1450.31        24.48 o                         
  -5  -4   6       2227.76       2041.64        36.64 o                         
  -4  -4   6       6061.31       6266.15        72.65 o                         
  -3  -4   6       3539.36       3221.21        39.09 o                         
  -2  -4   6       4172.28       4007.68        51.96 o                         
  -1  -4   6       3411.69       3438.24        41.16 o                         
   0  -4   6        950.94        891.90        13.41 o                         
   1  -4   6        748.40        600.33        10.45 o                         
   2  -4   6       4349.31       4198.83        54.36 o                         
   3  -4   6       2001.28       2068.79        29.55 o                         
   4  -4   6         28.91         31.22         4.79 o                         
   5  -4   6        270.13        206.74        13.54 o                         
   6  -4   6         26.40         17.93         9.64 o                         
   7  -4   6        295.62        318.08        16.72 o                         
   8  -4   6        241.65        272.77        16.73 o                         
   9  -4   6         38.93         35.06        11.47 o                         
 -11  -3   6          3.48         10.42        23.10 o                         
 -10  -3   6        147.51        104.22        26.92 o                         
  -9  -3   6        495.79        574.85        51.77 o                         
  -8  -3   6         27.19         80.77        15.80 o                         
  -7  -3   6         20.64         19.20         9.25 o                         
  -6  -3   6       1215.55       1273.45        33.29 o                         
  -5  -3   6        228.72        268.25         7.51 o                         
  -4  -3   6        234.35        429.90         9.85 o                         
  -3  -3   6        272.04        319.94         7.11 o                         
  -2  -3   6        335.26        538.62         9.66 o                         
  -1  -3   6         42.40         41.48         3.61 o                         
   0  -3   6       2929.00       2959.10        41.58 o                         
   1  -3   6       1434.05       1639.97        19.77 o                         
   2  -3   6        673.11        728.73        13.89 o                         
   3  -3   6        394.60        383.92         8.77 o                         
   4  -3   6        121.90        143.23         6.83 o                         
   5  -3   6        240.18        212.28        10.08 o                         
   6  -3   6          7.60         41.79         9.03 o                         
   7  -3   6        172.85        135.96        11.58 o                         
   8  -3   6         68.36         63.33        10.68 o                         
   9  -3   6          1.48          1.43        10.29 o                         
  10  -3   6          6.26         -3.25        11.07 o                         
 -11  -2   6        261.92        347.99        65.91 o                         
 -10  -2   6        529.23        488.39        28.74 o                         
  -9  -2   6        137.93        112.79        15.66 o                         
  -8  -2   6        768.60        728.08        66.57 o                         
  -7  -2   6        705.65        789.45        45.01 o                         
  -6  -2   6         34.65         13.96        11.60 o                         
  -5  -2   6         56.14         55.23         3.37 o                         
  -4  -2   6       1020.47        872.46        14.88 o                         
  -3  -2   6       1268.19       1288.01        17.49 o                         
  -2  -2   6        218.51        247.77         5.86 o                         
  -1  -2   6        260.58        124.50         4.36 o                         
   0  -2   6       4635.23       4615.26        52.99 o                         
   1  -2   6       4518.96       4903.33        56.07 o                         
   2  -2   6       5749.46       5321.58        60.95 o                         
   3  -2   6      14215.39      13834.43       188.83 o                         
   4  -2   6       6692.06       6943.25        87.03 o                         
   5  -2   6        741.66        726.17        15.90 o                         
   6  -2   6        317.45        249.10         9.92 o                         
   7  -2   6          4.76          7.74         7.61 o                         
   8  -2   6         28.44         26.76         8.87 o                         
   9  -2   6        132.27        124.70        12.78 o                         
  10  -2   6         56.16         49.14        14.71 o                         
 -11  -1   6        524.59        432.92        30.52 o                         
 -10  -1   6         10.94          7.91        13.18 o                         
  -9  -1   6         13.99          8.72        12.82 o                         
  -8  -1   6         88.26        122.61        15.91 o                         
  -7  -1   6        218.20        201.20        15.97 o                         
  -6  -1   6         66.03        138.52        12.83 o                         
  -5  -1   6        304.93        297.94        18.04 o                         
  -4  -1   6         46.60         52.69         3.85 o                         
  -3  -1   6         73.84        251.83         6.19 o                         
  -2  -1   6        186.27        128.64         4.49 o                         
  -1  -1   6         11.73         23.71         2.53 o                         
   0  -1   6         31.79        115.16         4.36 o                         
   1  -1   6       2860.56       2397.80        37.03 o                         
   2  -1   6       1593.35       1755.72        28.28 o                         
   3  -1   6       1163.69       1189.65        16.19 o                         
   4  -1   6        562.68        382.09         7.84 o                         
   5  -1   6       1057.89       1059.37        19.37 o                         
   6  -1   6        328.72        379.16        11.27 o                         
   7  -1   6        459.30        418.27        17.39 o                         
   8  -1   6       1117.93       1038.25        26.74 o                         
   9  -1   6        415.81        504.88        19.76 o                         
  10  -1   6        273.66        244.80        31.45 o                         
  11  -1   6         12.36          9.35        11.36 o                         
 -10   0   6        201.23        207.35        21.66 o                         
  -9   0   6        405.95        490.88        27.38 o                         
  -8   0   6        784.20        732.87        31.25 o                         
  -7   0   6       2693.48       2487.00        73.23 o                         
  -6   0   6       3519.96       3800.51       145.26 o                         
  -5   0   6       1311.34       1275.87        68.74 o                         
  -4   0   6       2621.83       2378.41        32.98 o                         
  -3   0   6       3547.83       3985.23        51.08 o                         
  -2   0   6       1751.28       2006.46        25.04 o                         
  -1   0   6       1688.14       1347.21        17.63 o                         
   0   0   6       2881.79       3397.82        39.62 o                         
   1   0   6         15.08         74.71         5.22 o                         
   2   0   6       1846.47       2420.62        36.96 o                         
   3   0   6       3361.86       3798.87        45.32 o                         
   4   0   6       1969.87       1486.73        19.74 o                         
   5   0   6       2548.52       2603.60        32.63 o                         
   6   0   6        282.62        330.14        15.18 o                         
   7   0   6          7.40         32.29         5.78 o                         
   8   0   6        240.63        210.72        13.30 o                         
   9   0   6        197.20        222.76        14.10 o                         
  10   0   6        366.74        384.48        19.00 o                         
  11   0   6        251.55        274.69        28.81 o                         
 -10   1   6         69.24         41.83        15.81 o                         
  -9   1   6         28.92         11.42        13.15 o                         
  -8   1   6        696.65        726.12        29.83 o                         
  -7   1   6         68.14         59.26        19.41 o                         
  -6   1   6        491.84        508.90        22.56 o                         
  -5   1   6         23.35         15.79         8.60 o                         
  -4   1   6        365.30        315.72         8.32 o                         
  -3   1   6          0.13         30.44         3.50 o                         
  -2   1   6       1424.05       1623.78        21.06 o                         
  -1   1   6        420.60        691.26        10.70 o                         
   0   1   6        305.41        338.09         6.63 o                         
   1   1   6         12.65         39.94         2.76 o                         
   2   1   6       3125.08       2790.95        33.04 o                         
   3   1   6       3803.92       3857.61        44.97 o                         
   4   1   6          8.90         21.60         2.90 o                         
   5   1   6        120.63         86.87         4.57 o                         
   6   1   6         15.65         36.48         4.80 o                         
   7   1   6         80.60         81.40         9.30 o                         
   8   1   6       1532.81       1537.84        28.74 o                         
   9   1   6       1975.40       2003.73        41.47 o                         
  10   1   6        552.33        572.79        21.17 o                         
  11   1   6        220.20        197.29        20.11 o                         
  12   1   6        130.39        124.19        18.00 o                         
  -9   2   6          0.68        -10.76        18.57 o                         
  -8   2   6        222.46        248.24        26.92 o                         
  -7   2   6         51.22         49.75        20.97 o                         
  -6   2   6       1057.04        857.59        29.96 o                         
  -5   2   6       1308.91       1305.87        39.65 o                         
  -4   2   6       1034.86       1115.62        23.01 o                         
  -3   2   6       4099.36       3735.08        44.64 o                         
  -2   2   6       7541.28       7690.03       149.14 o                         
  -1   2   6        490.32        456.53         8.39 o                         
   0   2   6      13320.30      13121.36       145.56 o                         
   1   2   6       5158.17       4750.93        54.72 o                         
   2   2   6       1060.01       1174.06        16.20 o                         
   3   2   6        287.27        165.97         4.88 o                         
   4   2   6        864.63        709.99        11.28 o                         
   5   2   6          2.40          5.96         2.77 o                         
   6   2   6         46.16         69.20         5.67 o                         
   7   2   6        196.87        191.62         9.89 o                         
   8   2   6          3.61          8.72         5.65 o                         
   9   2   6         33.31         28.88        10.99 o                         
  10   2   6        257.85        241.17        14.92 o                         
  11   2   6        703.56        697.40        24.14 o                         
  12   2   6        248.40        235.77        16.39 o                         
  -9   3   6         10.42         18.51        14.89 o                         
  -8   3   6         21.92         29.56        21.71 o                         
  -7   3   6        189.94        239.49        52.22 o                         
  -6   3   6         33.95         71.83         3.95 o                         
  -5   3   6         18.42         52.00         4.65 o                         
  -4   3   6         52.18         48.67         4.73 o                         
  -3   3   6         22.41        105.90         5.71 o                         
  -2   3   6        383.03        315.85         9.96 o                         
  -1   3   6       3912.01       3742.04        48.63 o                         
   0   3   6       2299.00       2737.11        33.42 o                         
   1   3   6          1.80         99.00         5.95 o                         
   2   3   6       1140.94        954.16        13.88 o                         
   3   3   6        905.51       1020.82        16.04 o                         
   4   3   6        258.22        352.03         7.63 o                         
   5   3   6       2095.41       2143.07        41.62 o                         
   6   3   6        843.46        891.94        17.62 o                         
   7   3   6        643.37        759.60        20.19 o                         
   8   3   6         12.50          2.70         5.62 o                         
   9   3   6         51.89         65.98        13.48 o                         
  10   3   6        417.69        467.07        19.26 o                         
  11   3   6         47.55         21.69        17.00 o                         
  12   3   6         19.08         33.75        15.32 o                         
  13   3   6         85.96        110.77        23.10 o                         
  -8   4   6        928.11       1027.18        38.37 o                         
  -7   4   6          5.32          7.15        12.48 o                         
  -6   4   6         17.42         14.23         4.39 o                         
  -5   4   6          7.26         13.17         4.46 o                         
  -4   4   6        487.29        449.37        19.77 o                         
  -3   4   6        237.77        207.35        12.19 o                         
  -2   4   6          1.73          8.45         3.55 o                         
  -1   4   6       2741.75       2650.85        43.72 o                         
   0   4   6       3402.87       3822.87        45.64 o                         
   1   4   6       4175.67       4120.37        48.73 o                         
   2   4   6      15916.39      15730.42       213.99 o                         
   3   4   6       8179.69       8357.68       103.82 o                         
   4   4   6       1652.64       1698.97        22.74 o                         
   5   4   6       1174.30        907.41        17.67 o                         
   6   4   6        465.62        432.57        10.35 o                         
   7   4   6       2344.60       2497.25        40.20 o                         
   8   4   6       1797.23       1755.57        36.11 o                         
   9   4   6          3.05          4.00        12.13 o                         
  10   4   6          1.68          3.56         8.35 o                         
  11   4   6         28.62         10.51        11.14 o                         
  12   4   6        156.81        160.62        14.49 o                         
  13   4   6        237.57        223.07        17.44 o                         
  -7   5   6          2.00         -1.24         8.22 o                         
  -6   5   6         17.77         13.37         5.56 o                         
  -5   5   6        212.58        188.10         9.17 o                         
  -4   5   6        183.08        213.71        17.71 o                         
  -3   5   6         79.98         58.73         5.19 o                         
  -2   5   6        340.92        369.70         8.78 o                         
  -1   5   6          6.69         10.92         3.63 o                         
   0   5   6       2100.50       1833.43        26.62 o                         
   1   5   6        475.89        414.12         8.73 o                         
   2   5   6         10.41         24.45         6.37 o                         
   3   5   6        685.73        521.61        12.76 o                         
   4   5   6         70.47        202.77         7.22 o                         
   5   5   6       1972.51       2092.66        30.63 o                         
   6   5   6       3862.61       3888.37        67.09 o                         
   7   5   6       5423.18       5148.82        75.94 o                         
   8   5   6        304.18        344.05        14.76 o                         
   9   5   6       1215.41       1310.39        30.63 o                         
  10   5   6        225.62        210.10        14.65 o                         
  11   5   6         24.94         49.82        12.19 o                         
  12   5   6          0.25          0.82        10.23 o                         
  13   5   6         34.35         33.19        19.48 o                         
  -7   6   6        196.24        219.12        19.85 o                         
  -6   6   6        300.07        358.83        16.15 o                         
  -5   6   6        875.81        774.92        18.50 o                         
  -4   6   6       1066.42       1073.00        25.71 o                         
  -3   6   6        451.66        519.58        13.62 o                         
  -2   6   6       2148.86       1969.05        32.72 o                         
  -1   6   6       2086.43       1990.92        32.58 o                         
   0   6   6        221.87        198.09        13.26 o                         
   1   6   6        853.92        957.77        18.23 o                         
   2   6   6        214.83        356.29         9.63 o                         
   3   6   6        659.06        679.51        15.34 o                         
   4   6   6         80.48         87.50         7.02 o                         
   5   6   6         16.95         31.06         4.58 o                         
   6   6   6       1383.53       1404.34        30.33 o                         
   7   6   6        583.09        446.80        16.33 o                         
   8   6   6        451.83        501.26        17.99 o                         
   9   6   6       1918.74       2120.52        43.58 o                         
  10   6   6         73.79         65.46        10.26 o                         
  11   6   6         87.09         77.89        11.73 o                         
  12   6   6         18.62         14.55        11.90 o                         
  13   6   6          5.99         -9.10        10.34 o                         
  -6   7   6         16.55         13.34         8.87 o                         
  -5   7   6         13.45         27.50        10.98 o                         
  -4   7   6         54.75         57.10         7.20 o                         
  -3   7   6        843.87        835.88        26.49 o                         
  -2   7   6          1.49          8.01         4.68 o                         
  -1   7   6         27.96         37.46         5.15 o                         
   0   7   6        160.80        223.09         8.63 o                         
   1   7   6         11.62          5.82         4.21 o                         
   2   7   6          1.53         16.24         4.29 o                         
   3   7   6        461.61        400.17        12.34 o                         
   4   7   6         31.76         17.30         6.01 o                         
   5   7   6        732.79        583.55        15.23 o                         
   6   7   6        369.68        404.16        18.08 o                         
   7   7   6       3286.38       3537.73        64.15 o                         
   8   7   6       2665.84       2477.88        48.85 o                         
   9   7   6        754.17        713.91        22.44 o                         
  10   7   6        166.19        245.45        13.31 o                         
  11   7   6         55.03         74.85        12.66 o                         
  12   7   6        232.52        164.93        19.61 o                         
  13   7   6        321.33        369.53        57.83 o                         
  -5   8   6         11.42          6.17         9.87 o                         
  -4   8   6        197.98        198.38        18.40 o                         
  -3   8   6       1172.67       1175.79        22.97 o                         
  -2   8   6       1348.83       1356.62        24.75 o                         
  -1   8   6        970.53        943.53        18.47 o                         
   0   8   6       1708.01       1529.44        26.37 o                         
   1   8   6       1477.74       1510.06        26.17 o                         
   2   8   6         11.61          8.50         4.32 o                         
   3   8   6        335.63        276.00        12.00 o                         
   4   8   6         43.76         31.61         5.61 o                         
   5   8   6        593.38        722.33        36.09 o                         
   6   8   6        677.63        633.41        19.57 o                         
   7   8   6          1.71          1.32         8.55 o                         
   8   8   6        447.38        315.59        15.68 o                         
   9   8   6         97.65        105.00        19.78 o                         
  10   8   6        418.97        531.87        20.97 o                         
  11   8   6        868.07        802.33        45.11 o                         
  12   8   6         14.87         36.86        19.25 o                         
  13   8   6          9.52         34.04        12.45 o                         
  -4   9   6         19.56          9.33        12.62 o                         
  -3   9   6        150.65        201.79        24.07 o                         
  -2   9   6         20.40         21.52        12.67 o                         
  -1   9   6         29.37         44.99        23.98 o                         
   0   9   6         18.74         42.78        19.16 o                         
   1   9   6        358.60        332.21        14.98 o                         
   2   9   6        148.90        116.26         6.62 o                         
   3   9   6        706.89        834.14        20.99 o                         
   4   9   6       3712.05       3573.62        54.87 o                         
   5   9   6        812.38        654.20        15.94 o                         
   6   9   6         46.37         41.81         8.51 o                         
   7   9   6         22.00          8.62         7.82 o                         
   8   9   6          4.43          2.27        13.24 o                         
   9   9   6          0.83          2.99         8.96 o                         
  10   9   6        101.60        167.92        14.87 o                         
  11   9   6         88.59         62.30        25.77 o                         
  12   9   6         41.67        124.31        14.86 o                         
  13   9   6         18.96         11.21        12.12 o                         
  -2  10   6        355.16        258.21        21.88 o                         
  -1  10   6        508.12        505.10        27.42 o                         
   0  10   6        568.71        591.90        41.10 o                         
   1  10   6        606.77        517.69        36.27 o                         
   2  10   6        154.48        149.68        16.37 o                         
   3  10   6        885.51        985.09        28.57 o                         
   4  10   6        425.60        423.47        12.23 o                         
   5  10   6       2378.33       2132.69        36.46 o                         
   6  10   6       1171.59       1277.10        30.36 o                         
   7  10   6       1256.01       1297.32        31.87 o                         
   8  10   6         82.07         48.12         9.80 o                         
   9  10   6        111.36         84.57        11.97 o                         
  10  10   6         99.59         35.59        13.73 o                         
  11  10   6         24.94         45.38        32.90 o                         
  12  10   6          3.08         -2.78        10.89 o                         
  -1  11   6         48.70         55.11        16.06 o                         
   0  11   6          0.83         10.63        13.14 o                         
   1  11   6          8.42         13.64        13.71 o                         
   2  11   6          6.73         35.78        19.44 o                         
   3  11   6        296.39        266.01        33.82 o                         
   4  11   6        507.53        527.92        13.06 o                         
   5  11   6        280.63        326.15        11.63 o                         
   6  11   6       1340.18       1112.36        27.52 o                         
   7  11   6        292.52        349.35        20.03 o                         
   8  11   6        346.69        453.53        19.46 o                         
   9  11   6        192.85        169.09        17.49 o                         
  10  11   6        320.09        273.97        24.95 o                         
  11  11   6        322.89        424.92        22.50 o                         
  12  11   6        190.61        154.17        16.25 o                         
   1  12   6         63.70         61.39        27.65 o                         
   2  12   6         45.20         42.06        23.01 o                         
   3  12   6         66.11         98.34        16.50 o                         
   4  12   6          0.78         -2.66        13.33 o                         
   5  12   6        736.97        749.37        17.26 o                         
   6  12   6        305.66        244.66        14.15 o                         
   7  12   6        536.30        539.66        28.72 o                         
   8  12   6        299.70        325.19        17.31 o                         
   9  12   6         17.04         10.54        10.10 o                         
  10  12   6         42.47         52.15        12.60 o                         
  11  12   6         64.98         32.39        12.42 o                         
   3  13   6          9.83         -0.65        14.31 o                         
   4  13   6         68.04         43.45        16.41 o                         
   5  13   6        299.72        302.01        25.43 o                         
   6  13   6        393.37        492.21        39.52 o                         
   7  13   6        116.28         85.24        10.42 o                         
   8  13   6        158.70        139.27        13.13 o                         
   9  13   6         14.86         63.82        12.02 o                         
  -8 -12   7        607.61        608.55        36.40 o                         
  -7 -12   7        406.62        396.65        37.89 o                         
  -6 -12   7         23.27          9.72        10.66 o                         
  -5 -12   7          3.50         -2.04        13.62 o                         
  -4 -12   7         84.99         47.78        26.00 o                         
  -3 -12   7         51.10         36.90        27.92 o                         
  -2 -12   7          0.69        -15.92        15.92 o                         
  -1 -12   7         10.60          0.84        14.79 o                         
  -9 -11   7         58.39         45.88        12.84 o                         
  -8 -11   7         24.91         28.86        11.84 o                         
  -7 -11   7         16.73          5.53        15.96 o                         
  -6 -11   7         70.91         66.73        11.68 o                         
  -5 -11   7          0.56         -9.77         9.77 o                         
  -4 -11   7          1.18         19.52        13.80 o                         
  -3 -11   7         46.60         22.02         6.98 o                         
  -2 -11   7         10.87         19.13         8.75 o                         
  -1 -11   7        119.37        160.09        11.98 o                         
   0 -11   7         55.19         43.59        16.11 o                         
   1 -11   7         96.16        113.75        19.13 o                         
 -10 -10   7         13.91         13.64        10.86 o                         
  -9 -10   7        536.89        452.08        27.26 o                         
  -8 -10   7        716.39        721.73        33.76 o                         
  -7 -10   7       1047.35       1195.95        31.30 o                         
  -6 -10   7       1209.06       1302.20        32.71 o                         
  -5 -10   7        490.27        508.26        20.05 o                         
  -4 -10   7         77.36         97.51        11.61 o                         
  -3 -10   7        350.87        417.73        17.70 o                         
  -2 -10   7        157.28        140.49         8.94 o                         
  -1 -10   7        320.21        337.77        16.52 o                         
   0 -10   7        739.26        728.00        19.73 o                         
   1 -10   7          1.33          4.66         6.47 o                         
   2 -10   7        127.97        129.20        19.10 o                         
   3 -10   7        127.66         92.03        18.50 o                         
 -11  -9   7         49.25         29.52        10.19 o                         
 -10  -9   7         57.24         69.85        11.35 o                         
  -9  -9   7         72.96        114.58        14.88 o                         
  -8  -9   7        295.23        364.76        17.90 o                         
  -7  -9   7         71.68         61.67        11.10 o                         
  -6  -9   7         14.01          8.92         8.53 o                         
  -5  -9   7        161.34        217.50        30.82 o                         
  -4  -9   7        196.76        205.44        13.34 o                         
  -3  -9   7          2.81         11.53         7.81 o                         
  -2  -9   7        786.79        800.32        19.32 o                         
  -1  -9   7        949.83        935.81        19.96 o                         
   0  -9   7          0.32          2.39         6.86 o                         
   1  -9   7         47.74         48.25         8.22 o                         
   2  -9   7          1.64         -4.79         6.35 o                         
   3  -9   7        108.04        128.78        11.19 o                         
   4  -9   7         16.90         27.14         9.31 o                         
 -11  -8   7         26.00         28.01        30.92 o                         
 -10  -8   7        277.44        276.39        21.06 o                         
  -9  -8   7         59.40         50.80        17.25 o                         
  -8  -8   7        137.87        126.58        16.26 o                         
  -7  -8   7        839.76        864.72        24.43 o                         
  -6  -8   7         97.79        102.17        11.17 o                         
  -5  -8   7       1706.36       1853.11        38.85 o                         
  -4  -8   7        377.19        353.20        30.85 o                         
  -3  -8   7        776.04        775.96        21.45 o                         
  -2  -8   7       2005.98       2047.82        69.26 o                         
  -1  -8   7       1163.03       1115.61        44.11 o                         
   0  -8   7       1045.85       1033.60        28.51 o                         
   1  -8   7       1196.24       1177.72        25.28 o                         
   2  -8   7        797.41        873.87        19.33 o                         
   3  -8   7         10.01         11.48         6.67 o                         
   4  -8   7          3.48         -3.07         8.33 o                         
   5  -8   7          6.30          9.95        14.73 o                         
 -11  -7   7        340.09        298.07        35.73 o                         
 -10  -7   7          1.25         -4.72         4.72 o                         
  -9  -7   7         47.89         35.46         7.65 o                         
  -8  -7   7         16.38         21.42         6.51 o                         
  -7  -7   7          9.28         24.46         6.30 o                         
  -6  -7   7          6.65          1.04         7.03 o                         
  -5  -7   7        570.79        574.28        25.42 o                         
  -4  -7   7         74.07         85.02         8.13 o                         
  -3  -7   7        356.49        373.93        14.33 o                         
  -2  -7   7       1558.56       1475.55        31.00 o                         
  -1  -7   7        945.98        923.46        22.78 o                         
   0  -7   7       1183.89       1235.62        20.62 o                         
   1  -7   7        324.39        345.11        10.06 o                         
   2  -7   7        142.17        133.78         9.70 o                         
   3  -7   7        226.52        207.22        13.26 o                         
   4  -7   7         92.50         88.19        10.10 o                         
   5  -7   7        208.88        171.76        13.59 o                         
   6  -7   7        190.45        160.92        17.66 o                         
 -11  -6   7       1045.68       1123.57        61.63 o                         
 -10  -6   7        883.88        895.59        77.24 o                         
  -9  -6   7        589.58        662.75        15.83 o                         
  -8  -6   7       1923.33       1916.62        32.77 o                         
  -7  -6   7        321.56        281.66        14.03 o                         
  -6  -6   7        743.51        721.23        16.78 o                         
  -5  -6   7          3.50         14.81         6.83 o                         
  -4  -6   7         59.78         65.35         8.41 o                         
  -3  -6   7         55.89         59.55         6.99 o                         
  -2  -6   7        466.95        458.37        12.27 o                         
  -1  -6   7        706.42        698.65        13.71 o                         
   0  -6   7       1800.93       1857.04        27.56 o                         
   1  -6   7         22.56         18.36         4.46 o                         
   2  -6   7       1245.15       1191.38        30.19 o                         
   3  -6   7       1401.85       1385.73        37.43 o                         
   4  -6   7         81.00        102.36        10.47 o                         
   5  -6   7         82.41         83.07        10.40 o                         
   6  -6   7         41.22         36.11        11.16 o                         
   7  -6   7         33.36         53.87        11.30 o                         
 -11  -5   7         30.03         44.56        15.52 o                         
 -10  -5   7        228.75        299.73        24.09 o                         
  -9  -5   7        230.02        304.64        38.28 o                         
  -8  -5   7         11.40         18.64         7.28 o                         
  -7  -5   7        171.78        180.99         8.10 o                         
  -6  -5   7          9.25         18.85         4.97 o                         
  -5  -5   7        517.41        442.91        13.98 o                         
  -4  -5   7       1545.49       1703.55        28.66 o                         
  -3  -5   7         76.50        143.44         8.11 o                         
  -2  -5   7        773.49        872.44        14.36 o                         
  -1  -5   7         36.04         28.22         3.92 o                         
   0  -5   7       2113.62       1960.69        28.15 o                         
   1  -5   7       1085.30       1049.99        20.31 o                         
   2  -5   7        645.70        674.78        19.93 o                         
   3  -5   7         50.00         44.37         5.05 o                         
   4  -5   7        608.96        541.99        14.48 o                         
   5  -5   7        322.39        361.78        15.80 o                         
   6  -5   7        874.98        898.57        24.92 o                         
   7  -5   7       1196.47       1206.18        31.29 o                         
   8  -5   7        517.06        524.11        22.60 o                         
 -11  -4   7         47.02         40.55        37.22 o                         
 -10  -4   7        612.68        675.41        48.36 o                         
  -9  -4   7       1079.31       1000.48        78.32 o                         
  -8  -4   7       2051.94       2069.30        54.57 o                         
  -7  -4   7        495.74        583.74        15.45 o                         
  -6  -4   7        485.50        441.07        11.13 o                         
  -5  -4   7       1821.50       1584.14        24.28 o                         
  -4  -4   7       5735.91       5760.75        81.92 o                         
  -3  -4   7       3406.30       3393.49        45.19 o                         
  -2  -4   7       1612.03       1321.82        18.60 o                         
  -1  -4   7       1895.49       1861.06        24.39 o                         
   0  -4   7         86.81        121.81         5.54 o                         
   1  -4   7        521.99        707.07        12.77 o                         
   2  -4   7        915.27       1013.04        16.59 o                         
   3  -4   7          7.00         14.27         3.88 o                         
   4  -4   7         67.81         64.39         6.23 o                         
   5  -4   7         47.57         63.71         6.94 o                         
   6  -4   7        110.31        113.71        16.06 o                         
   7  -4   7        298.68        285.63        16.15 o                         
   8  -4   7         14.48         22.47        10.11 o                         
   9  -4   7        106.53        105.90        14.77 o                         
 -11  -3   7         31.48         44.69        20.49 o                         
 -10  -3   7          8.07         11.68        14.13 o                         
  -9  -3   7         35.12         56.48        15.41 o                         
  -8  -3   7         94.38         84.76        14.30 o                         
  -7  -3   7         48.29         92.30        12.89 o                         
  -6  -3   7       1203.77       1230.40        21.17 o                         
  -5  -3   7        584.92        628.59        12.16 o                         
  -4  -3   7        799.94        652.43        13.34 o                         
  -3  -3   7       2887.15       2895.03        38.90 o                         
  -2  -3   7        940.39       1082.91        15.68 o                         
  -1  -3   7       1327.03       1362.02        20.14 o                         
   0  -3   7        238.74        193.34         5.05 o                         
   1  -3   7        222.57        289.31        12.95 o                         
   2  -3   7         25.03         67.38         6.85 o                         
   3  -3   7        572.90        558.68        10.96 o                         
   4  -3   7         57.49         70.00         5.97 o                         
   5  -3   7        168.53        150.75         8.30 o                         
   6  -3   7        134.00        157.09         9.24 o                         
   7  -3   7        942.83       1071.85        34.37 o                         
   8  -3   7       1613.73       1587.57        36.65 o                         
   9  -3   7        787.76        887.41        27.38 o                         
  10  -3   7        174.42        202.42        16.47 o                         
 -11  -2   7        601.63        643.85        35.31 o                         
 -10  -2   7         23.35         17.76        13.86 o                         
  -9  -2   7         28.01         43.43        15.04 o                         
  -8  -2   7          6.58         -3.44        11.11 o                         
  -7  -2   7        344.23        259.48        26.59 o                         
  -6  -2   7       2365.07       2727.50        63.78 o                         
  -5  -2   7        139.12        140.73        16.29 o                         
  -4  -2   7        958.70        765.94        15.77 o                         
  -3  -2   7       7460.40       7746.73        88.31 o                         
  -2  -2   7       3679.15       4105.32        48.32 o                         
  -1  -2   7       4055.65       3735.97        44.03 o                         
   0  -2   7       3490.76       3212.43        38.14 o                         
   1  -2   7       2499.68       2790.49        42.68 o                         
   2  -2   7        866.78        749.68        14.26 o                         
   3  -2   7        977.58        777.74        17.97 o                         
   4  -2   7         25.85         38.72         6.31 o                         
   5  -2   7        309.20        352.32        11.46 o                         
   6  -2   7        875.71        777.07        17.33 o                         
   7  -2   7        276.09        266.05        11.73 o                         
   8  -2   7        158.76        126.53        11.76 o                         
   9  -2   7         22.81         14.86        10.37 o                         
  10  -2   7          0.31        -10.18        10.18 o                         
 -10  -1   7         18.94         -1.34        12.55 o                         
  -9  -1   7        299.46        322.32        33.09 o                         
  -8  -1   7        158.74        208.75        18.65 o                         
  -7  -1   7        727.33        683.26        27.06 o                         
  -6  -1   7        462.28        619.50        24.06 o                         
  -5  -1   7        494.73        466.88        27.15 o                         
  -4  -1   7       1570.86       1787.21        28.01 o                         
  -3  -1   7        675.91        482.97         9.66 o                         
  -2  -1   7       1195.52        953.62        13.92 o                         
  -1  -1   7        917.44        969.73        13.87 o                         
   0  -1   7         35.14        113.19         6.79 o                         
   1  -1   7       3853.90       3240.60        48.84 o                         
   2  -1   7       1932.67       1974.23        31.89 o                         
   3  -1   7       1798.46       1822.24        30.35 o                         
   4  -1   7       4138.67       3886.70        57.16 o                         
   5  -1   7       1054.33       1013.39        18.89 o                         
   6  -1   7          1.62          8.72         4.86 o                         
   7  -1   7        107.85        108.48         7.95 o                         
   8  -1   7         55.37         60.58        10.01 o                         
   9  -1   7        177.70        209.29        14.85 o                         
  10  -1   7         20.98         21.84        12.99 o                         
  11  -1   7         15.01         26.07        12.90 o                         
 -10   0   7        561.75        570.06        30.91 o                         
  -9   0   7        833.79        855.62        63.75 o                         
  -8   0   7         19.23          1.71        10.63 o                         
  -7   0   7        963.44        859.80        52.04 o                         
  -6   0   7       1758.47       1860.37        57.87 o                         
  -5   0   7        241.60        244.99        15.82 o                         
  -4   0   7        149.04         89.30         4.94 o                         
  -3   0   7       1323.43       1502.93        22.30 o                         
  -2   0   7        723.99        725.38        11.52 o                         
  -1   0   7        184.85        350.63         7.11 o                         
   0   0   7       3025.63       3292.38        42.53 o                         
   1   0   7       3265.20       3144.10        40.29 o                         
   2   0   7        277.82        358.63        10.03 o                         
   3   0   7         53.83         76.68         5.96 o                         
   4   0   7       1601.90       1405.43        19.08 o                         
   5   0   7        333.05        346.34         9.13 o                         
   7   0   7       1518.15       1417.63        26.39 o                         
   8   0   7        137.06        122.58         9.02 o                         
   9   0   7          8.74         16.78         8.81 o                         
  10   0   7         73.87         50.87        10.78 o                         
  11   0   7          5.14          0.37        10.31 o                         
  -9   1   7         14.11         12.61        24.86 o                         
  -8   1   7        188.29        254.46        25.08 o                         
  -7   1   7        378.21        389.01        24.07 o                         
  -6   1   7        311.04        318.39        19.60 o                         
  -5   1   7        959.32       1100.60        32.65 o                         
  -4   1   7         49.18         92.94        23.11 o                         
  -3   1   7         18.44         65.44         4.29 o                         
  -2   1   7        818.20        928.36        13.86 o                         
  -1   1   7        594.68        415.20         8.06 o                         
   0   1   7         56.47         89.43         4.51 o                         
   1   1   7         25.04         33.50         3.97 o                         
   2   1   7       1341.08        964.91        14.45 o                         
   3   1   7       3694.15       3618.32        42.58 o                         
   4   1   7       1441.01       1365.00        18.44 o                         
   5   1   7       3044.95       2670.61        40.24 o                         
   6   1   7       3976.87       3648.64        54.29 o                         
   7   1   7        947.37        941.54        21.12 o                         
   8   1   7        266.54        270.88        12.43 o                         
   9   1   7        745.79        755.19        29.33 o                         
  10   1   7        412.55        352.86        17.98 o                         
  11   1   7        446.52        449.93        20.77 o                         
  12   1   7        177.14        131.94        14.71 o                         
  -9   2   7        121.35        109.68        18.69 o                         
  -8   2   7        397.19        448.66        29.50 o                         
  -7   2   7         81.14         78.35        13.85 o                         
  -6   2   7       1192.32       1081.44        34.48 o                         
  -5   2   7       6365.93       6371.92       130.29 o                         
  -4   2   7       1957.92       1988.11        31.74 o                         
  -3   2   7       2286.11       2005.56        31.64 o                         
  -2   2   7       2416.71       2384.86        30.14 o                         
  -1   2   7         18.09         26.37         5.07 o                         
   0   2   7        621.46        936.56        15.85 o                         
   1   2   7       1078.63        919.35        13.63 o                         
   2   2   7        866.85        960.87        17.62 o                         
   3   2   7         50.05        108.65         4.35 o                         
   4   2   7        622.68        465.47         9.93 o                         
   5   2   7        770.81        710.60        14.15 o                         
   6   2   7       1271.75       1236.25        29.22 o                         
   7   2   7        339.65        370.22        11.40 o                         
   8   2   7        759.43        802.47        18.58 o                         
   9   2   7        141.68        137.43        16.14 o                         
  10   2   7         64.20         80.53        12.42 o                         
  11   2   7         30.28         41.54        11.34 o                         
  12   2   7          0.04         -0.04        10.95 o                         
  -8   3   7         67.23         43.27        17.29 o                         
  -7   3   7        436.08        448.57        24.38 o                         
  -6   3   7        192.17        215.64        61.87 o                         
  -5   3   7        274.74        239.03         9.99 o                         
  -4   3   7       2282.70       2244.65        50.75 o                         
  -3   3   7        493.04        601.32        13.34 o                         
  -2   3   7        298.73        277.64         7.87 o                         
  -1   3   7        951.33        752.54        12.45 o                         
   0   3   7       1475.90       1685.83        27.05 o                         
   1   3   7        965.64       1067.81        15.85 o                         
   2   3   7       7060.59       7122.39        88.91 o                         
   3   3   7        983.10       1082.03        15.68 o                         
   4   3   7          1.31         58.26         4.02 o                         
   5   3   7        473.08        457.62        11.17 o                         
   6   3   7       1513.93       1537.10        26.83 o                         
   7   3   7       2672.14       2513.84        40.17 o                         
   8   3   7         77.50         54.34         6.73 o                         
   9   3   7        487.62        506.95        23.46 o                         
  10   3   7        313.42        406.12        19.38 o                         
  11   3   7        632.44        583.58        22.67 o                         
  12   3   7        716.82        810.74        27.05 o                         
  -8   4   7         63.56         75.89        16.72 o                         
  -7   4   7          4.03          7.02        12.05 o                         
  -6   4   7        249.63        208.17        19.36 o                         
  -5   4   7        363.33        285.95         9.53 o                         
  -4   4   7       1833.03       1762.22        29.87 o                         
  -3   4   7       1571.37       1723.39        29.08 o                         
  -2   4   7        266.50        239.78         7.93 o                         
  -1   4   7        576.85        480.22        10.88 o                         
   0   4   7        478.23        532.60        11.21 o                         
   1   4   7        507.03        480.49        10.28 o                         
   2   4   7       2553.74       2270.08        31.82 o                         
   3   4   7       2520.02       2522.55        31.84 o                         
   4   4   7        482.34        532.23        11.16 o                         
   5   4   7       1197.22       1040.73        19.61 o                         
   6   4   7         14.77         -0.58         4.29 o                         
   7   4   7        938.06        921.25        19.30 o                         
   8   4   7          3.79         17.78         6.02 o                         
   9   4   7          1.50         17.65         9.14 o                         
  10   4   7          1.36         -4.98         9.05 o                         
  11   4   7        142.14        170.45        14.33 o                         
  12   4   7        143.19        109.86        13.46 o                         
  13   4   7          3.33        -15.24        15.24 o                         
  -7   5   7         90.25         80.68        15.79 o                         
  -6   5   7         59.50         55.02         7.99 o                         
  -5   5   7        161.74        192.28         9.20 o                         
  -4   5   7          2.92          8.51         5.05 o                         
  -3   5   7        134.61        105.56         7.46 o                         
  -2   5   7        291.64        269.56         8.87 o                         
  -1   5   7        139.60        180.59         7.36 o                         
   0   5   7       1849.16       1789.66        56.78 o                         
   1   5   7       3249.33       3168.81        39.34 o                         
   2   5   7        724.12        738.27        15.71 o                         
   3   5   7       4693.37       4521.48        66.04 o                         
   4   5   7       3123.04       2776.31        38.48 o                         
   5   5   7         21.19         17.36         5.04 o                         
   6   5   7         44.28         63.30         6.42 o                         
   7   5   7         73.04         60.92         9.64 o                         
   8   5   7         98.78        127.21        11.17 o                         
   9   5   7         36.91          8.93         7.97 o                         
  10   5   7          1.05         -6.12         8.36 o                         
  11   5   7        278.56        331.28        18.25 o                         
  12   5   7         83.38         55.82        12.32 o                         
  13   5   7        243.23        218.37        21.73 o                         
  -6   6   7        108.03        100.69        10.19 o                         
  -5   6   7        249.14        264.78        14.13 o                         
  -4   6   7         52.97         49.81         8.30 o                         
  -3   6   7        122.77        103.15        16.76 o                         
  -2   6   7         41.91         77.84         6.79 o                         
  -1   6   7        183.53        235.32         9.32 o                         
   0   6   7         46.49         46.72         8.30 o                         
   1   6   7          7.86         29.15         5.69 o                         
   2   6   7         11.59         63.14         6.81 o                         
   3   6   7       1181.43       1103.26        18.70 o                         
   4   6   7       2744.97       2564.10        36.37 o                         
   5   6   7       1205.28       1314.32        24.43 o                         
   6   6   7        848.79        841.65        26.15 o                         
   7   6   7         35.47        125.10        10.56 o                         
   8   6   7        332.95        353.39        15.89 o                         
   9   6   7        185.18        152.57        12.98 o                         
  10   6   7        102.96         83.79        11.37 o                         
  11   6   7         24.11         38.12        10.77 o                         
  12   6   7        323.31        426.15        21.13 o                         
  13   6   7          0.42        -10.68        10.68 o                         
  -5   7   7         65.33         99.69        10.48 o                         
  -4   7   7         66.91         62.35        12.23 o                         
  -3   7   7        131.04        105.29         8.55 o                         
  -2   7   7        444.42        475.94        13.56 o                         
  -1   7   7        521.31        530.03        16.76 o                         
   0   7   7        570.51        501.35        12.97 o                         
   1   7   7        638.32        616.43        16.45 o                         
   2   7   7        951.14        756.54        26.37 o                         
   3   7   7        865.50        973.35        25.38 o                         
   4   7   7        714.44        751.80        19.55 o                         
   5   7   7       1233.82        977.48        37.54 o                         
   6   7   7        829.47        820.79        22.88 o                         
   7   7   7        349.52        489.96        37.44 o                         
   8   7   7       1558.63       1392.08        32.43 o                         
   9   7   7        733.57        645.71        21.91 o                         
  10   7   7       1902.84       2124.37        45.50 o                         
  11   7   7        583.60        640.67        20.50 o                         
  12   7   7         26.46         30.92        10.87 o                         
  13   7   7         16.12         27.98        12.00 o                         
  -4   8   7        514.86        431.68        24.85 o                         
  -3   8   7        178.10        183.59        12.19 o                         
  -2   8   7         77.04        102.10        10.42 o                         
  -1   8   7        245.64        279.90        10.38 o                         
   0   8   7        379.02        321.07        10.70 o                         
   1   8   7          9.48         14.14         4.93 o                         
   2   8   7          3.22         24.23         9.01 o                         
   3   8   7        114.25        171.04        14.28 o                         
   4   8   7        544.99        626.23        15.48 o                         
   5   8   7       1199.40        998.67        24.71 o                         
   6   8   7        167.65        205.30        12.89 o                         
   7   8   7         92.54        159.24        12.06 o                         
   8   8   7          1.31         29.81         8.74 o                         
   9   8   7          4.93          5.22         8.86 o                         
  10   8   7         35.28         55.51        11.44 o                         
  11   8   7        188.64        184.71        15.53 o                         
  12   8   7        139.28        152.56        18.59 o                         
  13   8   7        102.25         67.24        13.49 o                         
  -3   9   7        143.08        154.70        11.57 o                         
  -2   9   7        754.46        787.51        22.13 o                         
  -1   9   7        449.37        450.74        12.32 o                         
   0   9   7        924.43        942.82        27.87 o                         
   1   9   7       1325.02       1234.58        28.53 o                         
   2   9   7       1025.23        862.34        18.33 o                         
   3   9   7         29.87         15.71         5.37 o                         
   4   9   7        475.62        455.88        14.04 o                         
   5   9   7         16.01          4.68         5.43 o                         
   6   9   7          0.68         14.61         8.31 o                         
   7   9   7         19.74         53.08         9.61 o                         
   8   9   7        371.00        450.20        18.59 o                         
   9   9   7        436.39        436.20        18.89 o                         
  10   9   7        828.77        692.86        30.54 o                         
  11   9   7        702.63        872.80        28.65 o                         
  12   9   7        544.42        591.69        24.44 o                         
  -2  10   7         14.20         14.25        14.20 o                         
  -1  10   7         40.37         65.70        14.99 o                         
   0  10   7         91.29        167.20        18.33 o                         
   1  10   7        423.99        370.62        28.10 o                         
   2  10   7        119.17        119.10         6.84 o                         
   3  10   7        216.17        301.72        11.18 o                         
   4  10   7         50.67         65.05        10.87 o                         
   5  10   7        663.06        723.24        22.94 o                         
   6  10   7          4.84          7.73        12.10 o                         
   7  10   7         40.72         27.66        10.58 o                         
   8  10   7         15.86         17.48         9.65 o                         
   9  10   7         27.10          3.29        11.60 o                         
  10  10   7         21.89         73.87        13.43 o                         
  11  10   7         21.72         37.79        12.25 o                         
  12  10   7          9.74          8.61        11.70 o                         
   0  11   7        613.18        612.39        49.66 o                         
   1  11   7        640.35        701.36        56.10 o                         
   2  11   7        398.88        414.44        32.67 o                         
   3  11   7         29.33          6.30         4.97 o                         
   4  11   7         74.11        116.10        13.14 o                         
   5  11   7        323.35        397.37        16.59 o                         
   6  11   7         46.15         31.77         8.94 o                         
   7  11   7        794.33        761.21        26.58 o                         
   8  11   7        435.04        569.43        22.28 o                         
   9  11   7         78.26         24.55        10.65 o                         
  10  11   7        385.65        369.24        28.33 o                         
  11  11   7        189.32        125.09        15.61 o                         
   1  12   7        208.60        227.78        23.89 o                         
   2  12   7        567.78        502.67        29.37 o                         
   3  12   7        313.87        223.79        22.32 o                         
   4  12   7         23.19         53.41        16.12 o                         
   5  12   7          1.90         20.12         7.51 o                         
   6  12   7          0.19         11.06         7.81 o                         
   7  12   7        261.26        216.97        22.75 o                         
   8  12   7          5.95         31.45        10.68 o                         
   9  12   7        123.19         65.19        12.36 o                         
  10  12   7          1.43          5.08        10.90 o                         
   4  13   7          2.27         11.28        14.27 o                         
   5  13   7         14.55          7.10        15.32 o                         
   6  13   7        407.19        580.50        19.67 o                         
   7  13   7        405.01        379.62        22.42 o                         
   8  13   7        342.96        327.10        20.00 o                         
   9  13   7        654.41        788.86        54.69 o                         
  -7 -12   8         52.61         52.58        34.37 o                         
  -6 -12   8        111.34        125.17        14.86 o                         
  -5 -12   8         17.40          2.74        11.11 o                         
  -4 -12   8          4.13          9.04        10.40 o                         
  -3 -12   8        119.91        100.87        14.28 o                         
  -2 -12   8        322.46        293.35        20.37 o                         
  -9 -11   8          5.98         31.56        21.32 o                         
  -8 -11   8        161.06        108.58        17.95 o                         
  -7 -11   8        177.07        205.53        19.12 o                         
  -6 -11   8         78.65         87.63        17.59 o                         
  -5 -11   8         11.06          5.41        16.26 o                         
  -4 -11   8        683.21        757.46        24.83 o                         
  -3 -11   8        563.96        645.67        46.53 o                         
  -2 -11   8        328.37        334.42        17.30 o                         
  -1 -11   8         67.11         80.59        10.65 o                         
   0 -11   8        144.98        145.51        11.68 o                         
 -10 -10   8        485.39        582.52        23.93 o                         
  -9 -10   8        362.68        355.12        20.08 o                         
  -8 -10   8        179.88        183.31        16.29 o                         
  -7 -10   8         87.59        123.45        14.07 o                         
  -6 -10   8        419.91        476.60        20.84 o                         
  -5 -10   8        196.44        210.65        18.13 o                         
  -4 -10   8         50.23         57.67        10.38 o                         
  -3 -10   8         47.83         55.71        10.32 o                         
  -2 -10   8          2.52         -3.87         8.34 o                         
  -1 -10   8        179.10        138.56         9.40 o                         
   0 -10   8          5.01          5.47         8.07 o                         
   1 -10   8          0.02         -0.24        12.99 o                         
   2 -10   8         32.22         48.78         9.08 o                         
 -10  -9   8          2.89          2.30         9.73 o                         
  -9  -9   8          2.31          9.11        10.39 o                         
  -8  -9   8        870.22        879.90        29.59 o                         
  -7  -9   8        981.93        947.36        27.53 o                         
  -6  -9   8        285.18        302.98        24.77 o                         
  -5  -9   8        668.29        746.97        31.24 o                         
  -4  -9   8        174.03        193.64        13.38 o                         
  -3  -9   8          0.57         -5.03         6.66 o                         
  -2  -9   8         26.45         18.81        14.25 o                         
  -1  -9   8         50.03         46.46         8.49 o                         
   0  -9   8         17.72         20.11         8.86 o                         
   1  -9   8         25.21         29.96         6.61 o                         
   2  -9   8         59.97         63.70         9.79 o                         
   3  -9   8        674.58        709.77        22.53 o                         
   4  -9   8        421.18        506.07        24.32 o                         
 -10  -8   8        113.48         79.59        10.61 o                         
  -9  -8   8         24.01         34.26        10.02 o                         
  -8  -8   8        132.79        153.47        12.86 o                         
  -7  -8   8         81.57         80.74        10.31 o                         
  -6  -8   8       1062.88       1001.26        26.72 o                         
  -5  -8   8       1299.13       1395.32        32.41 o                         
  -4  -8   8       2208.80       2183.73        37.84 o                         
  -3  -8   8        391.88        367.10        23.98 o                         
  -2  -8   8        511.30        545.02        37.09 o                         
  -1  -8   8          4.56         -8.40        13.30 o                         
   0  -8   8          6.31          6.52         7.86 o                         
   1  -8   8        197.83        166.91        11.72 o                         
   2  -8   8        117.45        138.68        11.45 o                         
   3  -8   8         52.21         48.78        14.77 o                         
   4  -8   8          8.86         10.00         8.82 o                         
   5  -8   8         24.52         23.39        16.23 o                         
 -11  -7   8         54.92         46.63        17.40 o                         
 -10  -7   8         17.09         23.57        35.13 o                         
  -9  -7   8         14.31          0.07         7.29 o                         
  -8  -7   8          7.61          3.65         5.81 o                         
  -7  -7   8        460.75        558.72        25.01 o                         
  -6  -7   8        456.31        452.82        22.17 o                         
  -5  -7   8       1182.46       1135.10        27.15 o                         
  -4  -7   8       1157.18       1157.78        33.86 o                         
  -3  -7   8        567.66        597.75        18.31 o                         
  -2  -7   8        329.45        334.82        11.60 o                         
  -1  -7   8       1549.55       1551.14        27.95 o                         
   0  -7   8        400.41        467.23        13.35 o                         
   1  -7   8        502.58        543.69        14.63 o                         
   2  -7   8        856.24        850.93        33.35 o                         
   3  -7   8        424.64        399.25        35.33 o                         
   4  -7   8         34.02         37.78        10.58 o                         
   5  -7   8        194.33        230.44        21.13 o                         
   6  -7   8        148.57        154.56        15.49 o                         
 -11  -6   8         21.54         45.72        17.74 o                         
 -10  -6   8          6.63          1.38        14.06 o                         
  -9  -6   8        374.99        380.21        25.09 o                         
  -8  -6   8        448.33        469.36        13.64 o                         
  -7  -6   8          3.54         16.35         6.45 o                         
  -6  -6   8          2.74          3.90         5.13 o                         
  -5  -6   8        218.56        198.13        10.34 o                         
  -4  -6   8       2957.53       2934.52        56.06 o                         
  -3  -6   8        644.46        690.32        16.18 o                         
  -2  -6   8          4.80          6.12         5.92 o                         
  -1  -6   8         59.66         92.08         7.87 o                         
   0  -6   8         20.26         13.27         4.75 o                         
   1  -6   8         59.47         52.47         6.02 o                         
   2  -6   8         39.06         30.59         7.38 o                         
   3  -6   8        520.23        532.14        22.99 o                         
   4  -6   8         31.06         26.06         8.38 o                         
   5  -6   8          6.83          3.28         8.30 o                         
   6  -6   8         47.97         52.51        14.94 o                         
   7  -6   8         90.26         45.41        12.01 o                         
 -11  -5   8         11.80         23.25        16.02 o                         
 -10  -5   8       1041.94       1077.58        40.60 o                         
  -9  -5   8        184.69        152.72        18.74 o                         
  -8  -5   8         69.88         70.13        14.44 o                         
  -7  -5   8        489.45        555.30        13.67 o                         
  -6  -5   8          8.63         10.75         5.11 o                         
  -5  -5   8        400.42        419.32        12.52 o                         
  -4  -5   8         47.98         64.41         5.68 o                         
  -3  -5   8        330.92        285.89        10.19 o                         
  -2  -5   8        298.03        362.44        10.54 o                         
  -1  -5   8        833.43        862.45        17.13 o                         
   0  -5   8       3424.58       3270.47        49.14 o                         
   1  -5   8       6502.51       6378.48        90.61 o                         
   2  -5   8        931.97        995.07        19.19 o                         
   3  -5   8       1497.98       1498.87        26.58 o                         
   4  -5   8        995.90        965.89        26.96 o                         
   5  -5   8        215.56        214.57        10.94 o                         
   6  -5   8        132.45        144.17        15.75 o                         
   7  -5   8        100.76        110.04        15.01 o                         
   8  -5   8         15.14          7.11        11.22 o                         
 -11  -4   8        438.93        499.92        32.38 o                         
 -10  -4   8       1128.55       1094.03        63.46 o                         
  -9  -4   8         25.50         10.76        12.86 o                         
  -8  -4   8        806.93        806.95        55.54 o                         
  -7  -4   8       2343.31       2530.33        48.25 o                         
  -6  -4   8         70.92         72.99         5.81 o                         
  -5  -4   8        762.76        646.63        13.46 o                         
  -4  -4   8        451.53        431.26        10.35 o                         
  -3  -4   8         38.54         60.56         4.99 o                         
  -2  -4   8          3.41         28.81         5.49 o                         
  -1  -4   8         97.49         78.54         5.70 o                         
   0  -4   8          3.04         26.15         3.63 o                         
   1  -4   8        175.99        153.30         5.98 o                         
   2  -4   8        933.80        872.33        16.59 o                         
   3  -4   8        684.55        638.88        14.05 o                         
   4  -4   8          0.05         25.89         5.12 o                         
   5  -4   8         14.24         23.29         7.49 o                         
   6  -4   8          8.91          5.98         6.59 o                         
   7  -4   8         11.31         21.91         9.64 o                         
   8  -4   8        292.39        236.81        15.78 o                         
   9  -4   8        114.69         73.17        13.19 o                         
 -10  -3   8          2.39        -12.35        12.35 o                         
  -9  -3   8       1348.40       1438.16        64.63 o                         
  -8  -3   8       1357.51       1361.61        47.53 o                         
  -7  -3   8       1165.12       1099.68        75.31 o                         
  -6  -3   8        394.95        438.84        24.12 o                         
  -5  -3   8        215.11        286.81        10.25 o                         
  -4  -3   8        202.75        154.34         8.30 o                         
  -3  -3   8       3002.19       3020.03        41.17 o                         
  -2  -3   8        858.06       1076.87        17.41 o                         
  -1  -3   8         68.88        114.05         4.64 o                         
   0  -3   8        703.85        708.96        11.81 o                         
   1  -3   8        580.63        451.51        10.02 o                         
   2  -3   8       1719.90       1551.17        29.27 o                         
   3  -3   8       1310.12       1363.34        27.28 o                         
   4  -3   8         28.02         19.42         4.46 o                         
   5  -3   8        433.64        430.02        14.52 o                         
   6  -3   8        472.67        488.15        17.32 o                         
   7  -3   8        450.13        519.09        20.03 o                         
   8  -3   8        446.19        526.49        20.25 o                         
   9  -3   8         87.67        100.32        15.73 o                         
 -10  -2   8          9.44         11.75        15.01 o                         
  -9  -2   8        858.88        912.58        36.75 o                         
  -8  -2   8        248.17        231.87        20.28 o                         
  -7  -2   8        411.27        302.63        19.16 o                         
  -6  -2   8       2496.99       2459.90        63.39 o                         
  -5  -2   8       1324.73       1417.64        28.84 o                         
  -4  -2   8         45.11        106.26         7.37 o                         
  -3  -2   8       1420.63       1391.92        23.25 o                         
  -2  -2   8        278.33        338.98        13.35 o                         
  -1  -2   8        743.75        602.10        11.15 o                         
   0  -2   8       4131.72       3914.74        46.14 o                         
   1  -2   8        383.04        388.48        10.90 o                         
   2  -2   8         26.68         23.04         5.57 o                         
   3  -2   8        159.14         98.27        13.03 o                         
   4  -2   8         15.22         10.61         6.96 o                         
   5  -2   8         41.55         40.27         4.92 o                         
   6  -2   8        305.34        281.58        10.56 o                         
   7  -2   8        113.54         93.43         7.96 o                         
   8  -2   8        262.47        268.41        20.27 o                         
   9  -2   8        281.29        347.86        20.30 o                         
  10  -2   8         35.51         17.53        10.92 o                         
 -10  -1   8          4.72        -12.43        12.43 o                         
  -9  -1   8         98.71         75.77        16.00 o                         
  -8  -1   8        264.19        313.50        22.60 o                         
  -7  -1   8        708.34        767.10        29.37 o                         
  -6  -1   8        309.22        266.46        17.82 o                         
  -5  -1   8       2327.84       2290.33        31.90 o                         
  -4  -1   8        200.82        255.77         7.43 o                         
  -3  -1   8        400.05        302.69        17.00 o                         
  -2  -1   8       6463.99       5845.80        73.75 o                         
  -1  -1   8       5313.74       5690.27        65.62 o                         
   0  -1   8       2461.46       2483.07        33.19 o                         
   1  -1   8       4035.68       3470.83        52.19 o                         
   2  -1   8       4726.34       5041.89        81.75 o                         
   3  -1   8         59.02         96.49        24.47 o                         
   4  -1   8         83.06         74.35         4.32 o                         
   5  -1   8         11.53         16.79         3.86 o                         
   6  -1   8         93.79        100.05         6.67 o                         
   7  -1   8         59.95         65.12         8.66 o                         
   8  -1   8        231.63        247.62        12.45 o                         
   9  -1   8        692.13        693.05        22.53 o                         
  10  -1   8        443.91        526.23        22.30 o                         
  11  -1   8         20.07         10.42        11.85 o                         
 -10   0   8        320.02        344.06        27.00 o                         
  -9   0   8        364.77        394.32        34.29 o                         
  -8   0   8          8.00         30.26        19.33 o                         
  -7   0   8        247.61        274.74        27.97 o                         
  -6   0   8        252.27        188.09        16.53 o                         
  -5   0   8       1022.23       1062.00        32.52 o                         
  -4   0   8         11.16          5.48         3.55 o                         
  -3   0   8         50.10        100.40         5.66 o                         
  -2   0   8        452.58        459.52         9.73 o                         
  -1   0   8        896.46       1132.21        16.19 o                         
   0   0   8         50.73         79.76         5.50 o                         
   1   0   8       2005.60       1913.45        25.55 o                         
   2   0   8        290.37        307.11         9.72 o                         
   3   0   8        625.71        672.53        21.81 o                         
   4   0   8         20.82         74.32        10.32 o                         
   5   0   8          7.94         21.41         3.80 o                         
   6   0   8        115.31        122.73         7.17 o                         
   7   0   8         67.59         78.75         6.69 o                         
   8   0   8         15.08          5.84         5.76 o                         
   9   0   8        156.98        125.94        12.63 o                         
  10   0   8         16.94         28.98        13.31 o                         
  11   0   8          7.20         17.81        11.77 o                         
  -9   1   8        126.33        157.05        20.84 o                         
  -8   1   8         83.10        113.19        18.10 o                         
  -7   1   8          4.64         14.68        11.24 o                         
  -6   1   8        312.63        278.18        30.93 o                         
  -5   1   8       1406.84       1482.84        40.83 o                         
  -4   1   8         67.49        113.54         5.89 o                         
  -3   1   8        190.48        246.90         8.81 o                         
  -2   1   8        117.37        110.29        10.61 o                         
  -1   1   8       1297.51        933.19        14.21 o                         
   0   1   8      14528.62      14971.09       166.25 o                         
   1   1   8       3566.30       3726.72        44.14 o                         
   2   1   8       4866.12       4431.77        55.18 o                         
   3   1   8       1322.43       1138.06        21.83 o                         
   4   1   8       2300.20       2407.05        35.77 o                         
   5   1   8       1367.15       1284.84        26.03 o                         
   6   1   8        763.55        668.57        14.31 o                         
   7   1   8        444.08        425.91        12.13 o                         
   8   1   8        492.14        520.60        19.75 o                         
   9   1   8        263.04        240.11        14.35 o                         
  10   1   8         66.05         87.83        13.81 o                         
  11   1   8        113.00         88.02        12.96 o                         
  -9   2   8        537.67        528.14        31.27 o                         
  -8   2   8        726.14        792.74        50.96 o                         
  -7   2   8        259.03        232.87        26.98 o                         
  -6   2   8         43.53         27.28        12.62 o                         
  -5   2   8        245.13        259.95         6.94 o                         
  -4   2   8          6.34         20.91         3.80 o                         
  -3   2   8        163.27        126.57        11.30 o                         
  -2   2   8        947.75        871.30        15.28 o                         
  -1   2   8        443.52        579.17        10.56 o                         
   0   2   8          9.09         67.46         4.33 o                         
   1   2   8         74.03        188.74         5.85 o                         
   2   2   8         30.32         30.86         3.20 o                         
   3   2   8         25.49         48.24         3.87 o                         
   4   2   8        378.55        321.61         8.25 o                         
   5   2   8        298.65        308.24         8.80 o                         
   6   2   8        473.33        525.08        17.90 o                         
   7   2   8       1240.05       1236.37        23.01 o                         
   8   2   8          2.70         -2.95         5.10 o                         
   9   2   8         31.47         22.58        10.32 o                         
  10   2   8         19.84         22.58         9.41 o                         
  11   2   8        170.45        131.50        13.81 o                         
  12   2   8          4.39         -5.44        11.61 o                         
  -8   3   8         83.99        107.70        33.00 o                         
  -7   3   8        256.45        268.89        21.98 o                         
  -6   3   8        371.69        445.89        24.23 o                         
  -5   3   8       1155.98       1109.06        24.85 o                         
  -4   3   8       3590.49       3417.81        51.58 o                         
  -3   3   8       1769.09       1925.62        31.68 o                         
  -2   3   8         19.01         38.10         5.43 o                         
  -1   3   8         89.39         65.16         4.62 o                         
   0   3   8        397.57        397.30         8.74 o                         
   1   3   8          6.23         63.29         6.29 o                         
   2   3   8        173.66        177.13         6.39 o                         
   3   3   8         68.26         71.95         4.67 o                         
   4   3   8       1169.44       1041.35        18.76 o                         
   5   3   8        164.24        159.49         7.35 o                         
   6   3   8       1039.66       1169.62        21.60 o                         
   7   3   8       2291.15       2196.80        41.34 o                         
   8   3   8        278.30        222.82        10.29 o                         
   9   3   8         99.94        138.44        16.06 o                         
  10   3   8        475.73        548.60        41.69 o                         
  11   3   8          7.61          2.84        10.16 o                         
  12   3   8          6.73         15.59        14.14 o                         
  -7   4   8        567.58        531.41        28.88 o                         
  -6   4   8          3.97         19.54        26.81 o                         
  -5   4   8        210.27        151.81         7.80 o                         
  -4   4   8        186.42        191.17         9.11 o                         
  -3   4   8          4.56         11.79         4.96 o                         
  -2   4   8        314.95        285.37        10.29 o                         
  -1   4   8        925.34        826.52        15.36 o                         
   0   4   8        187.13        203.64         7.38 o                         
   1   4   8        156.74        206.99         7.52 o                         
   2   4   8         53.91         58.42         4.82 o                         
   3   4   8         31.17         52.61         4.72 o                         
   4   4   8        171.85        150.44         8.02 o                         
   5   4   8        534.11        503.18        12.60 o                         
   6   4   8        110.76         82.56         6.68 o                         
   7   4   8        735.60        792.92        29.27 o                         
   8   4   8         79.12        105.99         8.36 o                         
   9   4   8        440.32        378.17        26.12 o                         
  10   4   8          5.10         15.28         9.12 o                         
  11   4   8         82.82        112.91        12.50 o                         
  12   4   8         87.84         60.52        24.65 o                         
  -7   5   8         37.92         19.25        15.07 o                         
  -6   5   8         60.85         47.39        16.36 o                         
  -5   5   8        218.50        241.82        10.35 o                         
  -4   5   8        766.42        786.06        17.75 o                         
  -3   5   8       2408.98       2333.61        50.59 o                         
  -2   5   8       3404.77       3409.72        71.69 o                         
  -1   5   8       1869.15       1995.20        31.74 o                         
   0   5   8       1364.94       1215.43        23.90 o                         
   1   5   8       1646.56       1520.60        24.03 o                         
   2   5   8       1854.87       2077.91        30.45 o                         
   3   5   8       1527.06       1504.67        23.59 o                         
   4   5   8       2776.23       2389.99        38.59 o                         
   5   5   8        932.63       1033.07        21.26 o                         
   6   5   8        126.71        176.89         9.13 o                         
   7   5   8         58.61        133.65         8.55 o                         
   8   5   8        924.27        952.12        25.01 o                         
   9   5   8        273.43        228.57        14.14 o                         
  10   5   8        267.59        249.96        15.85 o                         
  11   5   8         67.24         91.05        11.93 o                         
  12   5   8          6.13         -0.40        12.97 o                         
  -6   6   8         16.53          4.47         9.44 o                         
  -5   6   8         76.97         71.01         9.31 o                         
  -4   6   8          1.79         14.89         8.12 o                         
  -3   6   8        454.63        423.12        16.27 o                         
  -2   6   8        581.01        622.87        16.42 o                         
  -1   6   8        310.88        392.26        12.46 o                         
   0   6   8        385.31        361.29        11.93 o                         
   1   6   8        104.86        146.97         9.75 o                         
   2   6   8         91.35         42.32         5.70 o                         
   3   6   8        149.52        173.28         8.91 o                         
   4   6   8        112.20        227.52         9.70 o                         
   5   6   8        114.48         90.68         8.52 o                         
   6   6   8          5.57          8.19         6.71 o                         
   7   6   8        156.64        258.53        13.54 o                         
   8   6   8        436.05        379.73        20.50 o                         
   9   6   8          1.67         15.93         8.80 o                         
  10   6   8          8.47         14.54        15.04 o                         
  11   6   8         21.21          9.41         9.86 o                         
  12   6   8         71.46        123.20        20.35 o                         
  -5   7   8          1.36          6.43         8.14 o                         
  -4   7   8        264.02        252.09        14.25 o                         
  -3   7   8          4.69         10.17        11.75 o                         
  -2   7   8        549.01        554.39        18.33 o                         
  -1   7   8        613.60        565.86        14.92 o                         
   0   7   8        466.01        536.55        14.36 o                         
   1   7   8       1490.44       1555.50        27.90 o                         
   2   7   8       1172.89        975.08        20.11 o                         
   3   7   8        888.64        924.00        19.35 o                         
   4   7   8       2882.76       3097.56        70.46 o                         
   5   7   8       1717.05       1439.13        38.67 o                         
   6   7   8       1104.37       1089.45        26.76 o                         
   7   7   8        838.96       1057.68        26.64 o                         
   8   7   8        250.60        269.32        22.14 o                         
   9   7   8         19.46         50.56        10.70 o                         
  10   7   8          7.77          4.09         9.92 o                         
  11   7   8        109.17        130.61        14.01 o                         
  12   7   8         26.49         -2.43        19.38 o                         
  -4   8   8        172.19        159.72        12.50 o                         
  -3   8   8        387.19        358.19        22.14 o                         
  -2   8   8          1.61         -4.32         5.62 o                         
  -1   8   8        141.20        112.23         7.95 o                         
   0   8   8        158.33        222.37        10.03 o                         
   1   8   8        146.48        164.26         9.18 o                         
   2   8   8         15.49         42.56         6.13 o                         
   3   8   8        613.49        526.72        14.25 o                         
   4   8   8        334.66        229.89        12.94 o                         
   5   8   8        398.50        541.40        23.37 o                         
   6   8   8        779.23        774.36        22.31 o                         
   7   8   8        268.12        213.58        31.99 o                         
   8   8   8         23.43         80.43        10.76 o                         
   9   8   8        248.60        282.87        22.58 o                         
  10   8   8        128.56         80.01        12.56 o                         
  11   8   8        285.85        351.00        19.52 o                         
  12   8   8         31.97         62.85        13.68 o                         
  -3   9   8         19.07         13.09         9.11 o                         
  -2   9   8        159.86        133.64        10.63 o                         
  -1   9   8         47.76         42.06         8.13 o                         
   0   9   8        155.78        183.22         9.84 o                         
   1   9   8         46.75         59.14         9.26 o                         
   2   9   8          9.01         31.44         6.10 o                         
   3   9   8         12.13         29.13        10.36 o                         
   4   9   8        103.51         99.11         9.97 o                         
   5   9   8        652.51        801.59        30.00 o                         
   6   9   8        641.96        560.09        19.70 o                         
   7   9   8        343.34        275.43        15.56 o                         
   8   9   8        277.95        388.32        28.10 o                         
   9   9   8        646.26        684.08        23.76 o                         
  10   9   8         60.80         37.34        11.05 o                         
  11   9   8        107.37        153.92        27.14 o                         
  12   9   8         40.03         56.24        14.70 o                         
  -1  10   8         87.07         99.57        16.36 o                         
   0  10   8          4.58         -5.67         5.67 o                         
   1  10   8        112.46        116.85         7.57 o                         
   2  10   8        121.14        130.49         8.20 o                         
   3  10   8         38.26          3.99         8.03 o                         
   4  10   8        693.75        661.42        21.93 o                         
   5  10   8        179.98        114.28        10.92 o                         
   6  10   8         21.98          3.26         8.50 o                         
   7  10   8         11.40          8.14         9.97 o                         
   8  10   8          4.27         19.21         9.97 o                         
   9  10   8         10.78         24.93        10.56 o                         
  10  10   8        148.75        228.88        17.02 o                         
  11  10   8        388.58        323.19        20.17 o                         
  12  10   8        192.96        198.17        17.57 o                         
   0  11   8        365.89        305.30        43.03 o                         
   1  11   8        647.17        716.17        34.63 o                         
   2  11   8       1290.90       1295.79        43.67 o                         
   3  11   8        810.53        706.24        25.68 o                         
   4  11   8        218.46        245.03        24.45 o                         
   5  11   8        362.08        450.93        23.38 o                         
   6  11   8        104.29         60.40        10.23 o                         
   7  11   8         31.89         34.30         9.96 o                         
   8  11   8          1.21         20.49        12.12 o                         
   9  11   8         39.27         90.52        13.03 o                         
  10  11   8          8.52         35.39        12.08 o                         
  11  11   8        109.87         41.68        13.10 o                         
   2  12   8         39.95         33.83        16.33 o                         
   3  12   8         18.66         44.67        15.79 o                         
   4  12   8          2.13          8.56         8.61 o                         
   5  12   8        189.27        121.11        11.15 o                         
   6  12   8          3.06         24.25        14.81 o                         
   7  12   8          0.11         -7.83         8.54 o                         
   8  12   8        259.33        136.89        13.95 o                         
   9  12   8        228.22        261.63        30.93 o                         
  10  12   8          6.75          5.74        12.93 o                         
   6  13   8         54.06        106.28        14.49 o                         
   7  13   8         65.16         57.77        10.49 o                         
  -4 -12   9         67.87         77.88        23.42 o                         
  -8 -11   9        153.22        144.04        20.23 o                         
  -7 -11   9         95.40         97.24        14.76 o                         
  -6 -11   9         68.71         56.53        15.80 o                         
  -5 -11   9        306.72        352.35        19.80 o                         
  -4 -11   9        160.03        211.00        23.36 o                         
  -3 -11   9         50.87         34.01        11.07 o                         
  -2 -11   9        564.95        522.66        20.81 o                         
  -1 -11   9        779.63        847.70        35.53 o                         
   0 -11   9        213.03        174.67        20.39 o                         
  -9 -10   9        283.50        338.24        20.45 o                         
  -8 -10   9          5.15         17.52        11.59 o                         
  -7 -10   9         40.75         18.65        11.15 o                         
  -6 -10   9        111.81         92.72        15.63 o                         
  -5 -10   9        151.96        146.00        13.83 o                         
  -4 -10   9         75.40         77.19        12.65 o                         
  -3 -10   9        275.94        343.41        29.32 o                         
  -2 -10   9        124.61        127.24        12.30 o                         
  -1 -10   9         20.74         43.35         9.50 o                         
   0 -10   9         13.70         17.03        13.04 o                         
   1 -10   9          0.37          5.69         9.36 o                         
   2 -10   9          0.54          5.55         9.26 o                         
  -9  -9   9         54.38         54.35        11.62 o                         
  -8  -9   9         94.66        109.77        15.19 o                         
  -7  -9   9          6.89         16.25        10.39 o                         
  -6  -9   9         20.07         28.26        10.53 o                         
  -5  -9   9        262.89        297.81        17.12 o                         
  -4  -9   9        192.05        195.62        14.04 o                         
  -3  -9   9         19.24         14.27         8.61 o                         
  -2  -9   9          1.36          4.85        13.87 o                         
  -1  -9   9        474.97        436.28        19.88 o                         
   0  -9   9       1349.12       1478.17        39.03 o                         
   1  -9   9        696.05        735.28        23.84 o                         
   2  -9   9        320.90        339.94        16.97 o                         
   3  -9   9        179.66        230.98        27.43 o                         
 -10  -8   9         24.31         17.24         9.52 o                         
  -9  -8   9         96.20        107.50        16.34 o                         
  -8  -8   9        455.28        445.22        29.61 o                         
  -7  -8   9        144.03        153.66        13.21 o                         
  -6  -8   9         21.26         22.88         9.47 o                         
  -5  -8   9        127.38        150.63        15.65 o                         
  -4  -8   9         61.54         72.40        10.16 o                         
  -3  -8   9          2.49          3.95         7.80 o                         
  -2  -8   9        643.82        662.74        26.32 o                         
  -1  -8   9        398.08        396.76        17.64 o                         
   0  -8   9          7.13          4.81         7.53 o                         
   1  -8   9          5.11          5.68         8.97 o                         
   2  -8   9         20.72         19.04         8.57 o                         
   3  -8   9         16.28          9.13        11.87 o                         
   4  -8   9        576.15        649.67        24.34 o                         
   5  -8   9        265.39        180.98        33.20 o                         
 -10  -7   9        713.36        772.75        35.86 o                         
  -9  -7   9         97.18        100.14        10.87 o                         
  -8  -7   9         52.30         52.25         7.44 o                         
  -7  -7   9        446.26        541.68        19.69 o                         
  -6  -7   9        974.38       1042.96        26.86 o                         
  -5  -7   9        564.06        550.71        14.50 o                         
  -4  -7   9       4054.09       4106.16       105.08 o                         
  -3  -7   9       2033.63       2182.24        43.40 o                         
  -2  -7   9        145.29        164.10         9.42 o                         
  -1  -7   9         36.73         38.58         7.38 o                         
   0  -7   9         12.11          4.23         5.39 o                         
   1  -7   9        324.45        290.93        12.55 o                         
   2  -7   9          8.52          5.79         5.88 o                         
   3  -7   9         12.24          8.90         8.52 o                         
   4  -7   9         95.99         88.38        10.81 o                         
   5  -7   9        129.20        146.95        13.24 o                         
   6  -7   9        239.59        298.02        22.55 o                         
 -10  -6   9        226.67        183.13        20.68 o                         
  -9  -6   9          0.57        -18.24        18.24 o                         
  -8  -6   9         25.08         21.84         6.02 o                         
  -7  -6   9        368.88        370.97        13.26 o                         
  -6  -6   9        184.68        236.74        13.88 o                         
  -5  -6   9        432.77        582.56        33.83 o                         
  -4  -6   9         20.27         19.27         7.22 o                         
  -3  -6   9         23.13         39.13         8.13 o                         
  -2  -6   9          6.99         10.60         5.91 o                         
  -1  -6   9         93.88         67.15         6.45 o                         
   0  -6   9         64.49         60.17         8.16 o                         
   1  -6   9         16.38         19.58         5.19 o                         
   2  -6   9         38.53         37.85         5.89 o                         
   3  -6   9        221.91        199.25        12.31 o                         
   4  -6   9         19.61         14.53         6.41 o                         
   5  -6   9        341.93        385.58        18.52 o                         
   6  -6   9        583.08        601.93        25.27 o                         
   7  -6   9         25.03         46.59        11.62 o                         
 -10  -5   9        132.88        154.05        19.57 o                         
  -9  -5   9          0.01          8.61        33.02 o                         
  -8  -5   9          0.25        -15.52        15.52 o                         
  -7  -5   9        206.74        237.29         9.56 o                         
  -6  -5   9         26.31         19.61         7.13 o                         
  -5  -5   9        325.05        378.54        12.21 o                         
  -4  -5   9        493.42        514.97        14.55 o                         
  -3  -5   9       3568.78       3286.01        50.54 o                         
  -2  -5   9       3482.69       3624.95        54.72 o                         
  -1  -5   9       1027.04       1017.11        19.47 o                         
   0  -5   9        450.03        375.81        12.10 o                         
   1  -5   9        384.22        350.98        11.28 o                         
   2  -5   9        167.09        198.68         8.26 o                         
   3  -5   9        308.01        329.35        13.36 o                         
   4  -5   9       1161.67       1117.12        26.58 o                         
   5  -5   9         56.23         74.74         9.24 o                         
   6  -5   9          3.81          7.59         8.92 o                         
   7  -5   9          4.86         -2.09         9.92 o                         
   8  -5   9        112.04        100.81        13.64 o                         
 -10  -4   9        171.77        204.22        22.20 o                         
  -9  -4   9        160.73        152.90        19.74 o                         
  -8  -4   9        366.40        368.74        32.33 o                         
  -7  -4   9        234.27        296.34        22.58 o                         
  -6  -4   9          2.41         21.89         6.05 o                         
  -5  -4   9        326.82        262.38         9.77 o                         
  -4  -4   9       1395.92       1362.74        33.30 o                         
  -3  -4   9         40.94         69.29         5.96 o                         
  -2  -4   9        109.60        188.83         8.10 o                         
  -1  -4   9        107.33         96.91         6.47 o                         
   0  -4   9         13.32         16.98         4.10 o                         
   1  -4   9        405.73        351.31        10.54 o                         
   2  -4   9       2219.89       2215.47        41.26 o                         
   3  -4   9        497.85        533.02        12.23 o                         
   4  -4   9        157.88        140.18         7.92 o                         
   5  -4   9        256.03        198.14        10.45 o                         
   6  -4   9          0.18          3.43         6.03 o                         
   7  -4   9          1.38          1.15         9.59 o                         
   8  -4   9         20.36         23.55        10.40 o                         
 -10  -3   9        126.23        110.99        21.95 o                         
  -9  -3   9       1058.65       1153.24        41.37 o                         
  -8  -3   9        236.85        275.79        29.67 o                         
  -7  -3   9        629.72        538.93        25.74 o                         
  -6  -3   9       2394.01       2316.62        36.64 o                         
  -5  -3   9        395.05        459.56        11.99 o                         
  -4  -3   9          0.83         42.60         4.77 o                         
  -3  -3   9          1.37         25.30         4.26 o                         
  -2  -3   9        301.20        196.46         7.10 o                         
  -1  -3   9       2062.89       2093.43        39.20 o                         
   0  -3   9        359.70        414.47        22.33 o                         
   1  -3   9        500.73        451.19        27.20 o                         
   2  -3   9        525.23        475.89        23.67 o                         
   3  -3   9        918.19       1137.48        42.86 o                         
   4  -3   9       2763.46       2770.00        79.25 o                         
   5  -3   9       1443.84       1365.62        24.45 o                         
   6  -3   9        266.67        373.08        23.29 o                         
   7  -3   9        178.83        211.30        12.65 o                         
   8  -3   9          8.15         12.82        11.41 o                         
   9  -3   9          1.02         17.39        10.54 o                         
 -10  -2   9        115.17        123.70        20.34 o                         
  -9  -2   9        145.34        197.08        29.78 o                         
  -8  -2   9         69.98         52.23        17.64 o                         
  -7  -2   9        302.99        369.35        22.24 o                         
  -6  -2   9         46.88         35.76        23.63 o                         
  -5  -2   9         45.78         67.12         5.36 o                         
  -4  -2   9        639.10        501.05        11.39 o                         
  -3  -2   9        216.46        179.66         9.90 o                         
  -2  -2   9         59.17         95.91         5.47 o                         
  -1  -2   9        114.62        163.94         6.35 o                         
   0  -2   9         39.83         93.73         8.49 o                         
   1  -2   9        160.83        157.58        32.76 o                         
   2  -2   9        172.99        163.53        19.89 o                         
   3  -2   9       2203.59       2037.25        50.48 o                         
   4  -2   9       1115.60       1081.73        32.27 o                         
   5  -2   9        631.36        646.35        16.95 o                         
   6  -2   9        541.75        465.02        18.23 o                         
   7  -2   9        961.77        883.92        19.94 o                         
   8  -2   9        400.89        389.78        17.65 o                         
   9  -2   9        572.32        599.15        23.42 o                         
  10  -2   9        285.99        222.86        16.03 o                         
  -9  -1   9        123.94         99.10        17.96 o                         
  -8  -1   9        716.36        711.22        31.89 o                         
  -7  -1   9       1741.52       1827.92        50.82 o                         
  -6  -1   9       1583.80       1441.85        41.78 o                         
  -5  -1   9       5783.44       5691.30        83.54 o                         
  -4  -1   9       3600.56       3860.26        57.00 o                         
  -3  -1   9         16.28         38.66         7.37 o                         
  -2  -1   9        686.00        529.42        12.42 o                         
  -1  -1   9        548.65        626.09        12.68 o                         
   0  -1   9        650.32        726.86        12.57 o                         
   1  -1   9       2239.77       2035.56        47.92 o                         
   2  -1   9        107.64        104.72        11.37 o                         
   3  -1   9        453.34        421.42        18.14 o                         
   4  -1   9        458.94        507.16        21.09 o                         
   5  -1   9        331.56        352.39         8.44 o                         
   6  -1   9       1472.67       1390.93        28.96 o                         
   7  -1   9        241.40        211.06        13.44 o                         
   8  -1   9          2.25         18.07         6.52 o                         
   9  -1   9        199.96        213.79        30.83 o                         
  10  -1   9         33.62         28.76        10.67 o                         
  -9   0   9          0.39         10.21        14.93 o                         
  -8   0   9        125.84        110.00        16.70 o                         
  -7   0   9        104.01        101.80        17.64 o                         
  -6   0   9        258.15        339.95        19.76 o                         
  -5   0   9        314.95        320.42         7.38 o                         
  -4   0   9         23.77         52.61         5.01 o                         
  -3   0   9        138.61        154.84         6.53 o                         
  -2   0   9        394.76        354.96        13.02 o                         
  -1   0   9       1102.30       1008.18        18.43 o                         
   0   0   9       2505.76       2584.09        34.97 o                         
   1   0   9        230.93        355.25        12.24 o                         
   2   0   9         42.07         27.46         8.56 o                         
   3   0   9         21.43         57.34        11.09 o                         
   4   0   9       1598.64       1445.49        38.57 o                         
   5   0   9       1304.32       1198.96        34.92 o                         
   6   0   9        339.39        317.49        16.44 o                         
   7   0   9        196.66        198.58         9.29 o                         
   8   0   9        232.33        228.78        13.84 o                         
   9   0   9        601.13        592.77        20.80 o                         
  10   0   9        822.59       1021.58        34.67 o                         
  11   0   9        449.55        484.12        22.88 o                         
  -9   1   9        126.33        119.88        19.61 o                         
  -8   1   9        976.05        982.74        37.39 o                         
  -7   1   9         17.98          6.09        12.55 o                         
  -6   1   9        434.91        532.54        43.97 o                         
  -5   1   9        384.83        396.53        20.07 o                         
  -4   1   9        731.93        625.48        13.60 o                         
  -3   1   9        818.40        873.98        17.30 o                         
  -2   1   9        711.49        723.46        13.69 o                         
  -1   1   9       1181.59        974.32        18.02 o                         
   0   1   9       1311.03       1340.81        20.48 o                         
   1   1   9       2874.15       3061.79        46.09 o                         
   2   1   9       3656.63       3486.29        70.39 o                         
   3   1   9       2745.17       2450.38        84.38 o                         
   4   1   9        171.81        174.76        16.82 o                         
   5   1   9         94.33        103.07         4.68 o                         
   6   1   9         38.15         38.01         8.43 o                         
   7   1   9          1.15         11.03         4.64 o                         
   8   1   9         82.18        114.62         8.31 o                         
   9   1   9          6.48         16.92         8.20 o                         
  10   1   9         15.10         28.86        10.75 o                         
  11   1   9         39.69         21.80        11.19 o                         
  -8   2   9        193.28        184.84        19.76 o                         
  -7   2   9         61.39         28.05        13.15 o                         
  -6   2   9        185.55        140.90        16.18 o                         
  -5   2   9         13.17         11.17         4.13 o                         
  -4   2   9        132.81        120.81         8.77 o                         
  -3   2   9         40.64        103.03         6.83 o                         
  -2   2   9        494.52        438.10        10.68 o                         
  -1   2   9          7.98         14.47         7.16 o                         
   0   2   9       2740.33       2847.54        42.23 o                         
   1   2   9       3597.22       3310.43        44.15 o                         
   2   2   9        301.83        293.73        12.04 o                         
   3   2   9          8.07         24.19         6.21 o                         
   4   2   9        554.60        492.15        10.73 o                         
   5   2   9        161.15        157.15         7.93 o                         
   6   2   9        404.32        532.82        12.49 o                         
   7   2   9        150.01        168.47         8.30 o                         
   8   2   9         26.78         15.60         6.41 o                         
   9   2   9          0.35         11.99         6.49 o                         
  10   2   9          8.79         -6.27         8.53 o                         
  11   2   9        332.55        393.93        28.36 o                         
  -7   3   9       1818.54       1812.68        53.29 o                         
  -6   3   9        575.56        703.00        40.74 o                         
  -5   3   9        188.03        180.09        15.05 o                         
  -4   3   9          1.99          3.04         4.29 o                         
  -3   3   9        114.32        129.52         7.63 o                         
  -2   3   9         59.20         81.64         8.35 o                         
  -1   3   9        708.24        667.73        15.04 o                         
   0   3   9         37.77         45.00         4.85 o                         
   1   3   9       2332.98       2219.87        31.71 o                         
   2   3   9       1235.09       1318.91        22.97 o                         
   3   3   9       3204.03       3410.41        77.88 o                         
   4   3   9       3696.68       3387.58        50.43 o                         
   5   3   9       1219.85       1100.93        20.14 o                         
   6   3   9        142.06        171.26        10.40 o                         
   7   3   9        288.18        247.87        10.94 o                         
   8   3   9        322.58        246.66        13.05 o                         
   9   3   9        447.03        457.13        25.55 o                         
  10   3   9        486.23        597.30        22.17 o                         
  11   3   9          9.12         23.70        15.96 o                         
  12   3   9         87.41         76.17        13.28 o                         
  -7   4   9        106.69         63.60        22.44 o                         
  -6   4   9         40.84         64.04        14.57 o                         
  -5   4   9          2.68          0.17         4.45 o                         
  -4   4   9          5.97         -4.52         4.52 o                         
  -3   4   9       1785.14       1597.06        28.57 o                         
  -2   4   9        612.21        613.62        15.09 o                         
  -1   4   9        102.80         69.80         6.88 o                         
   0   4   9        352.81        353.85        11.49 o                         
   1   4   9         13.38         22.89         4.86 o                         
   2   4   9        571.74        528.84        52.83 o                         
   3   4   9         54.74         26.36         4.71 o                         
   4   4   9          9.78         20.87         4.69 o                         
   5   4   9        868.34        854.47        17.57 o                         
   6   4   9        913.60        767.86        18.95 o                         
   7   4   9       1914.52       1989.49        33.92 o                         
   8   4   9       3417.11       3496.07        62.56 o                         
   9   4   9        214.79        167.37        11.59 o                         
  10   4   9        162.28        149.25        15.30 o                         
  11   4   9        216.08        260.28        22.13 o                         
  12   4   9         15.52          3.92        16.24 o                         
  -6   5   9        773.16        694.76        31.60 o                         
  -5   5   9        415.71        509.04        17.53 o                         
  -4   5   9        384.77        403.48        23.40 o                         
  -3   5   9       1230.24       1161.86        33.70 o                         
  -2   5   9       1026.21       1035.73        25.31 o                         
  -1   5   9       1150.65       1246.18        28.93 o                         
   0   5   9       1846.59       1787.33        36.87 o                         
   1   5   9        374.78        276.29        22.76 o                         
   2   5   9          1.75         30.86         5.37 o                         
   3   5   9          3.22         15.88         5.81 o                         
   4   5   9        194.25        311.14        22.78 o                         
   5   5   9         22.35         26.83         6.29 o                         
   6   5   9        205.06        127.52         8.43 o                         
   7   5   9        142.43        194.08         9.99 o                         
   8   5   9       1497.57       1521.35        34.74 o                         
   9   5   9         98.08         25.84        12.09 o                         
  10   5   9         85.50         87.86        16.98 o                         
  11   5   9         32.91         63.57        17.34 o                         
  12   5   9          1.72        -10.50        10.50 o                         
  -5   6   9         17.58         29.06         8.49 o                         
  -4   6   9         46.42         49.61         8.84 o                         
  -3   6   9         36.98         60.75        12.28 o                         
  -2   6   9        549.69        593.77        18.93 o                         
  -1   6   9       1325.85       1228.92        29.36 o                         
   0   6   9        428.81        492.59        16.88 o                         
   1   6   9         63.22         36.74         7.39 o                         
   2   6   9          1.90         -0.15         7.58 o                         
   3   6   9        101.36        134.82        16.77 o                         
   4   6   9         66.31         33.59         6.02 o                         
   5   6   9         30.45         30.92         6.06 o                         
   6   6   9        185.85        301.12        11.66 o                         
   7   6   9        798.63        656.38        20.84 o                         
   8   6   9       1042.86        993.08        33.41 o                         
   9   6   9       1209.75       1466.81        34.97 o                         
  10   6   9       1210.93       1102.36        83.45 o                         
  11   6   9         91.17         96.54        13.99 o                         
  12   6   9        121.07        189.51        16.68 o                         
  -4   7   9          2.39          3.40        10.99 o                         
  -3   7   9        101.65         87.47        10.21 o                         
  -2   7   9        764.93        761.20        22.08 o                         
  -1   7   9       1595.84       1498.58        42.26 o                         
   0   7   9       1977.42       2100.54        42.43 o                         
   1   7   9       1508.42       1568.66        33.75 o                         
   2   7   9        602.33        489.30        16.96 o                         
   3   7   9        106.09        115.63        12.68 o                         
   4   7   9         70.65        111.29        10.09 o                         
   5   7   9        270.66        211.34        17.96 o                         
   6   7   9         18.19         30.75        15.82 o                         
   7   7   9        143.60        264.25        18.24 o                         
   8   7   9          5.00          3.15         8.91 o                         
   9   7   9         82.96        104.25        11.94 o                         
  10   7   9         33.63         -9.68        10.96 o                         
  11   7   9          8.95         12.14        11.00 o                         
  12   7   9          6.71         -2.22        11.63 o                         
  -3   8   9          6.56          4.51         8.05 o                         
  -2   8   9         64.56         90.31        12.05 o                         
  -1   8   9        444.28        537.51        19.19 o                         
   0   8   9        111.74         88.90        16.59 o                         
   1   8   9         17.77         16.87         8.84 o                         
   2   8   9        166.16        239.04        13.35 o                         
   3   8   9        294.79        224.81        13.23 o                         
   4   8   9        428.14        309.77        14.59 o                         
   5   8   9       1065.94       1304.09        30.63 o                         
   6   8   9        308.04        303.65        15.53 o                         
   7   8   9         85.75         36.61         9.51 o                         
   8   8   9          0.87         14.52         9.43 o                         
   9   8   9          1.80          0.79         9.18 o                         
  10   8   9         11.54         33.06        13.61 o                         
  11   8   9        115.68        114.22        14.23 o                         
  12   8   9         39.00         50.70        13.09 o                         
  -2   9   9         72.36         59.97        14.68 o                         
  -1   9   9         16.60          7.07         8.24 o                         
   0   9   9        508.82        460.28        25.58 o                         
   1   9   9        634.97        616.07        16.38 o                         
   2   9   9        854.16        969.90        25.76 o                         
   3   9   9        384.54        307.12        15.16 o                         
   4   9   9         56.94         54.99         9.20 o                         
   5   9   9        238.05        347.65        26.12 o                         
   6   9   9        844.24        751.23        23.00 o                         
   7   9   9        877.22        711.05        22.91 o                         
   8   9   9        435.63        603.96        32.29 o                         
   9   9   9        262.83        269.57        20.43 o                         
  10   9   9         52.52          0.36        10.68 o                         
  11   9   9         99.34         54.61        12.75 o                         
  12   9   9         25.17          6.07        16.11 o                         
  -1  10   9         38.53         27.23        14.56 o                         
   0  10   9         67.37         36.90        26.99 o                         
   1  10   9          1.24         12.01         7.67 o                         
   2  10   9         80.22        112.92        16.29 o                         
   3  10   9         54.57        114.17        17.75 o                         
   4  10   9          5.15         21.60        12.74 o                         
   5  10   9        503.85        403.50        20.74 o                         
   6  10   9        435.95        553.06        20.50 o                         
   7  10   9        330.51        402.97        19.12 o                         
   8  10   9        118.33         66.58        11.55 o                         
   9  10   9        363.45        448.40        21.16 o                         
  10  10   9        262.53        388.66        20.82 o                         
  11  10   9         91.32         42.60        13.10 o                         
   1  11   9         14.55         11.02        13.65 o                         
   2  11   9          0.77         18.13        19.25 o                         
   3  11   9         32.76         34.73         8.48 o                         
   4  11   9         42.56         51.76         9.47 o                         
   5  11   9          2.87         31.61         9.56 o                         
   6  11   9         94.72        173.91        16.05 o                         
   7  11   9        422.79        399.38        22.38 o                         
   8  11   9        273.78        183.74        20.18 o                         
   9  11   9        267.09        335.65        22.76 o                         
  10  11   9         18.35         47.15        12.81 o                         
   3  12   9        309.38        369.02        26.34 o                         
   4  12   9         60.46         42.79         8.40 o                         
   5  12   9        304.93        310.91        16.44 o                         
   6  12   9          7.35         25.73        15.23 o                         
   7  12   9        230.65        241.92        16.44 o                         
   8  12   9        391.55        581.06        23.45 o                         
   9  12   9         41.74         15.42        11.07 o                         
  -6 -11  10        343.04        348.59        23.30 o                         
  -5 -11  10        551.29        609.59        24.60 o                         
  -4 -11  10        667.76        724.29        32.92 o                         
  -3 -11  10         68.28         76.36        12.71 o                         
  -2 -11  10          4.51         -9.79         9.79 o                         
  -8 -10  10         69.02         68.66        13.59 o                         
  -7 -10  10        185.16        185.88        19.54 o                         
  -6 -10  10        538.32        547.23        27.70 o                         
  -5 -10  10        127.25        105.21        14.64 o                         
  -4 -10  10         66.66         53.35        11.54 o                         
  -3 -10  10        190.90        204.33        15.16 o                         
  -2 -10  10         28.22         21.33         9.83 o                         
  -1 -10  10        424.02        476.32        37.17 o                         
   0 -10  10        830.68        794.88        24.46 o                         
   1 -10  10        194.90        184.43        15.81 o                         
  -9  -9  10         88.03         58.91        12.46 o                         
  -8  -9  10         71.94         75.67        11.04 o                         
  -7  -9  10         48.92         69.41        12.50 o                         
  -6  -9  10        302.89        324.86        35.60 o                         
  -5  -9  10        225.95        201.37        15.44 o                         
  -4  -9  10        322.80        329.68        14.97 o                         
  -3  -9  10        195.33        195.92        14.31 o                         
  -2  -9  10        123.23        115.53        13.43 o                         
  -1  -9  10        118.18        123.17        11.74 o                         
   0  -9  10        373.44        398.11        17.87 o                         
   1  -9  10        178.42        195.54        17.92 o                         
   2  -9  10        132.08        133.73        12.19 o                         
   3  -9  10        141.04        129.61        12.56 o                         
  -9  -8  10        167.68        153.84        13.89 o                         
  -8  -8  10         45.46         38.83        11.26 o                         
  -7  -8  10        160.54        148.97        14.22 o                         
  -6  -8  10         15.92          8.83         9.79 o                         
  -5  -8  10        272.61        305.64        16.28 o                         
  -4  -8  10         23.29         28.07         9.25 o                         
  -3  -8  10          3.30         -1.56         7.78 o                         
  -2  -8  10        185.74        197.44        14.22 o                         
  -1  -8  10        422.76        438.71        25.33 o                         
   0  -8  10        615.03        624.25        22.97 o                         
   1  -8  10       1365.69       1314.54        30.99 o                         
   2  -8  10       1229.97       1233.98        40.59 o                         
   3  -8  10         76.05         46.91        10.30 o                         
   4  -8  10        213.62        254.61        35.80 o                         
  -9  -7  10        779.61        799.94        23.30 o                         
  -8  -7  10        501.86        486.57        24.48 o                         
  -7  -7  10       1405.18       1369.91        56.09 o                         
  -6  -7  10        900.87        916.33        30.63 o                         
  -5  -7  10        190.08        208.88        11.93 o                         
  -4  -7  10        149.37        114.10        11.13 o                         
  -3  -7  10          3.05          2.24         7.64 o                         
  -2  -7  10         22.63         39.77         6.50 o                         
  -1  -7  10        198.38        189.01         9.94 o                         
   0  -7  10         81.14         94.01        11.30 o                         
   1  -7  10         89.50         82.23         9.35 o                         
   2  -7  10        127.22        116.49         9.02 o                         
   3  -7  10        170.20        161.85         9.99 o                         
   4  -7  10        104.03         92.43        19.28 o                         
   5  -7  10          3.28         14.97         9.80 o                         
 -10  -6  10         61.42         41.92        16.71 o                         
  -9  -6  10         41.00         46.31        15.39 o                         
  -8  -6  10         67.92         81.42         8.04 o                         
  -7  -6  10         66.09         67.56         7.51 o                         
  -6  -6  10        123.90        103.69        10.85 o                         
  -5  -6  10         94.07         56.44         9.12 o                         
  -4  -6  10        138.76        157.61        13.05 o                         
  -3  -6  10        536.13        499.40        15.47 o                         
  -2  -6  10        525.60        531.05        17.29 o                         
  -1  -6  10         87.29         64.59         6.42 o                         
   0  -6  10        104.47        106.49         7.07 o                         
   1  -6  10         79.59         94.41         6.85 o                         
   2  -6  10        798.00        767.12        31.09 o                         
   3  -6  10        712.15        710.53        18.71 o                         
   4  -6  10        143.26        187.62        28.74 o                         
   5  -6  10        174.31        218.07        14.46 o                         
   6  -6  10        230.17        228.58        17.95 o                         
 -10  -5  10          3.87          3.32        15.29 o                         
  -9  -5  10        376.95        412.98        26.32 o                         
  -8  -5  10        872.44       1008.85        37.33 o                         
  -7  -5  10        669.43        632.92        15.60 o                         
  -6  -5  10       2105.42       2029.30        34.95 o                         
  -5  -5  10        956.92        980.08        24.66 o                         
  -4  -5  10         29.50         25.95         9.70 o                         
  -3  -5  10        693.45        625.20        20.06 o                         
  -2  -5  10       1456.19       1484.48        26.64 o                         
  -1  -5  10        319.13        317.98        10.17 o                         
   0  -5  10        938.32        855.89        16.98 o                         
   1  -5  10        326.19        320.93         9.40 o                         
   2  -5  10         59.08         85.71         5.68 o                         
   3  -5  10         34.17         29.65         6.40 o                         
   4  -5  10         51.23         53.89        13.22 o                         
   5  -5  10         10.67          3.70         6.16 o                         
   6  -5  10         60.02         43.29         9.77 o                         
   7  -5  10          0.13         10.87        13.56 o                         
 -10  -4  10        128.43        126.22        19.25 o                         
  -9  -4  10          9.96         27.02        21.94 o                         
  -8  -4  10        165.39        160.27        18.25 o                         
  -7  -4  10        217.27        270.15        11.12 o                         
  -6  -4  10         15.91         27.38         5.46 o                         
  -5  -4  10        128.49         93.61         7.35 o                         
  -4  -4  10       1170.84       1154.02        22.53 o                         
  -3  -4  10        460.48        598.15        16.89 o                         
  -2  -4  10       2138.45       2037.06        33.40 o                         
  -1  -4  10       5530.76       5410.27        77.74 o                         
   0  -4  10       1701.54       1820.48        52.04 o                         
   1  -4  10        498.04        499.48        13.12 o                         
   2  -4  10        105.35         80.96        12.40 o                         
   3  -4  10        107.19        120.81         7.95 o                         
   4  -4  10        125.81        143.96         8.95 o                         
   5  -4  10          5.77         -1.72         4.93 o                         
   6  -4  10          4.68          5.55         6.39 o                         
   7  -4  10        220.16        219.32        16.64 o                         
   8  -4  10        119.58        114.38        13.02 o                         
  -9  -3  10        225.69        247.48        22.90 o                         
  -8  -3  10         37.30         46.53        17.36 o                         
  -7  -3  10        645.27        705.05        29.11 o                         
  -6  -3  10          9.24         10.62         4.35 o                         
  -5  -3  10        192.46        159.20         8.28 o                         
  -4  -3  10        510.06        623.95        14.99 o                         
  -3  -3  10        109.77        105.77         7.23 o                         
  -2  -3  10        424.15        349.31        11.12 o                         
  -1  -3  10       1003.96       1093.78        28.18 o                         
   0  -3  10       1956.79       2113.59        32.54 o                         
   1  -3  10       1536.95       1414.39        38.35 o                         
   2  -3  10       1836.56       1794.14        64.76 o                         
   3  -3  10         50.53         43.86        10.61 o                         
   4  -3  10         94.41        117.77        32.46 o                         
   5  -3  10        230.33        197.14        18.17 o                         
   6  -3  10        126.90        107.54         7.29 o                         
   7  -3  10          2.64          0.33         6.86 o                         
   8  -3  10         47.30         55.48        11.75 o                         
   9  -3  10         11.13         15.93        12.11 o                         
  -9  -2  10         38.98         46.32        15.85 o                         
  -8  -2  10         18.25         -5.94        17.20 o                         
  -7  -2  10         32.93         69.63        14.69 o                         
  -6  -2  10         40.05         58.28         3.73 o                         
  -5  -2  10        878.03        833.40        17.82 o                         
  -4  -2  10          5.78         11.48         4.54 o                         
  -3  -2  10       2001.73       1865.90        27.79 o                         
  -2  -2  10       1146.36       1199.78        19.51 o                         
  -1  -2  10       2385.01       2334.67        36.24 o                         
   0  -2  10       4012.62       3756.23        61.49 o                         
   1  -2  10       1264.75       1248.27        39.53 o                         
   2  -2  10        389.65        367.16        18.71 o                         
   3  -2  10       1408.11       1318.08        42.28 o                         
   4  -2  10        987.29        987.81        31.48 o                         
   5  -2  10       2275.93       2359.16        58.84 o                         
   6  -2  10       1492.51       1422.73        30.11 o                         
   7  -2  10         99.35         95.56         9.85 o                         
   8  -2  10          6.69          9.08        10.78 o                         
   9  -2  10         18.74          9.84        16.02 o                         
  -9  -1  10        142.73        117.03        18.68 o                         
  -8  -1  10       1739.06       1726.83        52.03 o                         
  -7  -1  10        335.33        419.99        34.21 o                         
  -6  -1  10        198.31        188.98        34.31 o                         
  -5  -1  10        351.62        305.05        12.84 o                         
  -4  -1  10       1662.83       1833.98        34.93 o                         
  -3  -1  10        847.01        803.95        15.13 o                         
  -2  -1  10        739.25        604.60        12.39 o                         
  -1  -1  10        606.62        647.67        13.65 o                         
   0  -1  10        349.61        338.68        10.72 o                         
   1  -1  10        106.92        134.21        14.62 o                         
   2  -1  10        391.50        412.42        22.80 o                         
   3  -1  10        199.52        175.07        14.73 o                         
   4  -1  10        289.98        308.42        30.86 o                         
   5  -1  10         92.74         60.93        12.13 o                         
   6  -1  10         40.28         41.77         5.51 o                         
   7  -1  10        148.22        140.75         7.86 o                         
   8  -1  10          4.94         -2.60         8.12 o                         
   9  -1  10          3.93         29.96        12.04 o                         
  10  -1  10         29.59         54.65        11.61 o                         
  -8   0  10         85.99         86.39        16.70 o                         
  -7   0  10         60.02         52.84        20.40 o                         
  -6   0  10        189.06        245.51        18.99 o                         
  -5   0  10        109.10        146.78        12.59 o                         
  -4   0  10        337.63        306.28        11.64 o                         
  -3   0  10       1860.45       1960.99        32.33 o                         
  -2   0  10        178.54        159.76         8.31 o                         
  -1   0  10        107.04        122.85         6.19 o                         
   0   0  10         12.00         46.45         3.92 o                         
   1   0  10        520.13        433.44        18.65 o                         
   2   0  10        320.59        291.82        15.92 o                         
   3   0  10        244.96        255.76        15.82 o                         
   4   0  10       2448.24       2501.94        59.79 o                         
   5   0  10       1837.24       1780.01        47.06 o                         
   6   0  10        965.44        984.51        33.11 o                         
   7   0  10       2810.80       2791.56        43.81 o                         
   8   0  10        600.11        614.64        15.61 o                         
   9   0  10         44.67         58.98         9.57 o                         
  10   0  10        193.77        261.56        30.48 o                         
  -8   1  10        238.21        218.72        22.45 o                         
  -7   1  10        228.30        196.25        19.22 o                         
  -6   1  10        332.15        379.55        22.69 o                         
  -5   1  10        162.89        164.34         7.93 o                         
  -4   1  10       1760.24       1581.15        46.69 o                         
  -3   1  10       2898.68       2990.52        77.95 o                         
  -2   1  10       1511.44       1551.18        35.26 o                         
  -1   1  10       4273.55       3991.51        52.84 o                         
   0   1  10        343.06        301.68         8.38 o                         
   1   1  10        146.86        179.42         9.22 o                         
   2   1  10          8.28         11.69         8.53 o                         
   3   1  10        440.51        391.04        18.18 o                         
   4   1  10         65.64         90.53        11.79 o                         
   5   1  10         61.97         65.13        11.47 o                         
   6   1  10        247.77        208.54        12.40 o                         
   7   1  10        455.16        456.38        11.94 o                         
   8   1  10        347.79        270.37        13.97 o                         
   9   1  10         39.50         30.34         7.77 o                         
  10   1  10          0.10          8.67        15.51 o                         
  11   1  10         94.49        104.40        12.68 o                         
  -8   2  10        188.19        122.18        19.47 o                         
  -7   2  10        237.23        210.44        38.37 o                         
  -6   2  10          6.07         19.23        12.89 o                         
  -5   2  10        915.06        955.32        32.98 o                         
  -4   2  10        476.26        517.92        12.95 o                         
  -3   2  10       1995.68       1875.53        31.67 o                         
  -2   2  10       2363.82       2331.70        37.75 o                         
  -1   2  10       3179.43       3246.86        48.53 o                         
   0   2  10         46.48         51.60         6.48 o                         
   1   2  10       1219.00       1088.40        19.90 o                         
   2   2  10       1603.98       1621.09        26.50 o                         
   3   2  10       1523.82       1704.33        27.20 o                         
   4   2  10        856.35        775.28        35.10 o                         
   5   2  10         39.09         59.89         5.58 o                         
   6   2  10        388.43        341.58        11.51 o                         
   7   2  10        185.84        166.60         7.95 o                         
   8   2  10        302.31        361.97        12.18 o                         
   9   2  10        279.56        284.63        12.01 o                         
  10   2  10         35.18         64.97        33.58 o                         
  11   2  10        204.97        266.03        17.35 o                         
  -7   3  10        208.36        196.82        20.63 o                         
  -6   3  10         24.82         67.70        14.31 o                         
  -5   3  10          9.97         27.82         6.00 o                         
  -4   3  10         29.29         37.54         5.32 o                         
  -3   3  10        759.81        678.19        19.28 o                         
  -2   3  10        935.83        949.21        19.63 o                         
  -1   3  10       1619.90       1693.22        29.45 o
[truncated: 116,884 more chars]
